# Supplementary material for: Principal component-based clinical aging clocks identify signatures of healthy aging and targets for clinical intervention
Source: Nat Aging. 2024 Jun 19;4(8):1137–52. doi: 10.1038/s43587-024-00646-8 (PMC11333290; doi:10.1038/s43587-024-00646-8)
Supplement: Supplementary file 3 — PCAge: Cleaned and merged dataset derived from NHANES IV 99/00 and 01/02 recruitment waves. Includes mortality linkage. This dataset is sufficient to train the PCAge clock example. [file 43587_2024_646_MOESM3_ESM.csv]

	X.1	X	yearsNHANES	SEQN	WTSAF2YR	WTSAF4YR	WTSSCB2Y	WTSSCB4Y	SSPRIS	SDDSRVYR	RIDSTATR	RIDEXMON	RIAGENDR	RIDAGEYR	RIDAGEMN	RIDAGEEX	RIDRETH1	RIDRETH2	DMQMILIT	DMDBORN	DMDCITZN	DMDYRSUS	DMDEDUC3	DMDEDUC2	DMDEDUC	DMDSCHOL	DMDMARTL	DMDHHSIZ	INDHHINC	INDFMINC	INDFMPIR	RIDEXPRG	RIDPREG	DMDHRGND	DMDHRAGE	DMDHRBRN	DMDHREDU	DMDHRMAR	DMDHSEDU	WTINT2YR	WTINT4YR	WTMEC2YR	WTMEC4YR	SDMVPSU	SDMVSTRA	SDJ1REPN	DMAETHN	DMARACE	WTMREP01
1	1	1	9900	1	NA	NA	NA	NA	NA	1	2	2	2	2	29	31	4	2	NA	1	1	NA	NA	NA	NA	NA	NA	3	3	3	0.86	NA	NA	2	27	1	3	5	NA	9727.078709	4291.490177	10982.8989	4456.206594	1	5	19	NA	NA	11045.78898
2	2	2	9900	2	60586.14729	33073.26757	31587.07607	16828.99596	1	1	2	2	1	77	926	926	3	1	1	1	1	NA	NA	5	3	NA	NA	1	8	8	5	NA	NA	1	77	1	5	NA	NA	26678.63638	14203.336	28325.3849	15336.19972	3	1	36	NA	NA	28595.04027
3	3	3	9900	3	121969.8412	52434.22547	70364.63659	30277.39239	1	1	2	1	2	10	125	126	3	1	NA	3	2	2	3	NA	1	1	NA	4	6	6	1.47	NA	NA	1	37	3	4	1	3	43621.68055	20123.76351	46192.25694	21258.46663	2	7	30	NA	NA	46829.65083
4	4	4	9900	4	NA	NA	NA	NA	NA	1	2	2	1	1	22	23	4	2	NA	1	1	NA	NA	NA	NA	NA	NA	7	3	3	0.57	NA	NA	2	34	1	3	4	NA	10346.11933	4582.132308	10251.26002	4562.389068	1	2	47	NA	NA	10301.75127
5	5	5	9900	5	234895.2057	98468.80649	115863.4047	51411.06917	1	1	2	2	1	49	597	597	3	1	1	1	1	NA	NA	5	3	NA	1	3	11	11	5	NA	NA	2	42	3	4	1	NA	91050.84662	44161.8682	99445.06574	45985.96783	2	8	41	NA	NA	100344.6886
6	6	6	9900	6	NA	NA	47501.41935	21515.31477	1	1	2	2	2	19	230	230	5	4	2	1	1	NA	15	NA	3	1	5	2	4	3	1.21	2	2	2	19	1	4	5	NA	36508.25038	16850.97835	39656.60044	18337.31341	2	2	7	NA	NA	40567.34483
7	7	7	9900	7	57661.62199	32935.87406	36392.48683	17670.8107	1	1	2	2	2	59	712	712	4	2	2	1	1	NA	NA	2	1	NA	1	1	NA	NA	NA	2	2	2	59	1	2	1	NA	22352.08862	11912.47567	25525.42341	13396.32036	2	4	13	NA	NA	25737.40763
8	8	8	9900	8	76026.43828	36016.76763	38189.09892	17447.83837	1	1	2	1	1	13	159	160	3	1	NA	1	1	NA	5	NA	1	1	NA	7	4	3	0.53	NA	NA	2	30	1	1	3	NA	31600.08966	14939.13713	31510.58787	14734.5004	1	6	9	NA	NA	32287.19976
9	9	9	9900	9	14694.92496	7517.891871	13093.65834	5157.116049	1	1	2	2	2	11	133	133	4	2	NA	1	1	NA	5	NA	1	1	NA	4	NA	99	NA	NA	NA	2	37	1	2	4	NA	7529.435502	3478.801782	7575.870247	3518.364041	2	9	2	NA	NA	7710.067555
10	10	10	9900	10	60202.41689	28939.52244	27560.38527	13246.34322	1	1	2	2	1	43	518	518	4	2	1	1	1	NA	NA	3	2	NA	4	1	NA	99	NA	NA	NA	1	43	1	3	4	NA	21071.16406	10607.48059	22445.80857	11226.35044	1	7	5	NA	NA	22623.50071
11	11	11	9900	11	92980.2046	39266.69533	47245.45652	19109.76179	1	1	2	2	1	15	183	184	3	1	NA	1	1	NA	8	NA	1	1	5	5	6	6	1.25	NA	NA	1	50	1	3	1	3	36723.75925	16028.64729	38983.16931	16137.97576	2	1	15	NA	NA	40254.223
12	12	12	9900	12	219308.603	108632.6637	105330.1938	50596.61246	1	1	2	1	1	37	453	454	3	1	1	1	1	NA	NA	4	3	NA	5	4	11	11	4.93	NA	NA	2	32	1	2	1	5	92603.18668	43328.28112	95494.21405	45672.14506	2	6	39	NA	NA	96567.22104
13	13	13	9900	13	NA	NA	2042.100685	1237.005547	1	1	2	2	1	70	850	850	1	3	2	1	1	NA	NA	1	1	NA	1	2	3	3	1.07	NA	NA	2	75	1	1	NA	NA	1647.446107	1003.367071	1843.950828	1128.772441	2	13	34	NA	NA	1871.772459
14	14	14	9900	14	NA	NA	21730.64708	10907.53614	1	1	2	1	1	81	973	974	3	1	1	1	1	NA	NA	2	1	NA	3	1	5	5	2.67	NA	NA	1	81	1	2	3	NA	15131.71462	8225.174642	19486.73379	9939.996011	1	12	28	NA	NA	19761.22772
15	15	15	9900	15	289367.9948	121800.9055	130278.7275	58102.26581	1	1	2	1	2	38	459	460	3	1	2	1	1	NA	NA	5	3	NA	3	2	8	8	4.52	2	2	2	38	1	5	3	NA	108511.3818	49621.0054	114519.1779	51469.71487	2	11	38	NA	NA	117892.0264
16	16	16	9900	16	NA	NA	17387.56041	11733.90095	1	1	2	1	2	85	NA	NA	4	2	2	1	1	NA	NA	1	1	NA	2	1	1	1	0.38	NA	NA	2	85	1	1	2	NA	11835.72385	6812.51589	12565.99592	8808.742802	1	11	17	NA	NA	12678.58997
17	17	17	9900	17	NA	NA	NA	NA	NA	1	2	2	1	2	25	26	4	2	NA	1	1	NA	NA	NA	NA	NA	NA	5	4	4	0.92	NA	NA	2	24	1	2	1	2	7960.759383	3813.471088	10390.42722	3855.513307	1	5	26	NA	NA	10452.11155
18	18	18	9900	18	NA	NA	NA	NA	NA	1	2	1	2	1	12	12	3	1	NA	1	1	NA	NA	NA	NA	NA	NA	4	8	8	2.84	NA	NA	1	38	1	5	NA	NA	29971.58146	13822.38005	34423.94344	14960.68495	1	8	33	NA	NA	34774.55151
19	19	19	9900	19	NA	NA	NA	NA	NA	1	2	1	1	0	11	12	1	3	NA	1	1	NA	NA	NA	NA	NA	NA	4	7	7	2.4	NA	NA	1	31	1	3	NA	NA	1938.790353	1098.808616	2116.330044	1202.338893	2	13	34	NA	NA	2161.760816
20	20	20	9900	20	46476.19448	24211.00094	19814.31355	11396.28367	1	1	2	2	2	23	285	286	1	3	2	1	1	NA	NA	1	1	NA	6	2	6	6	3.03	1	1	1	22	1	2	NA	NA	15921.67739	8872.474219	16736.88228	9927.177544	2	2	18	NA	NA	16901.75965
21	21	21	9900	21	8402.489647	5296.570796	3722.948207	2340.142113	1	1	2	2	1	18	223	223	1	3	2	1	1	NA	13	NA	2	3	5	6	7	6	1.8	NA	NA	1	81	1	1	1	NA	2823.152726	1831.643642	2910.629731	1925.398896	2	3	37	NA	NA	3039.071173
22	22	22	9900	22	NA	NA	9187.713052	3854.006362	1	1	2	1	2	13	159	160	4	2	NA	1	1	NA	5	NA	1	1	NA	5	4	4	0.75	NA	NA	2	37	1	4	3	NA	7003.157775	2985.142123	6958.248246	3105.040924	2	2	1	NA	NA	0
23	23	23	9900	23	15940.86786	7544.807339	7748.95972	3312.915606	1	1	2	2	2	12	147	149	4	2	NA	1	1	NA	7	NA	1	2	NA	4	11	11	5	NA	NA	2	42	3	4	1	NA	5832.648285	2528.25307	5868.618782	2669.102635	2	4	49	NA	NA	5972.574211
24	24	24	9900	24	NA	NA	92708.56334	41490.11676	1	1	2	1	2	53	644	646	3	1	2	1	1	NA	NA	3	2	NA	1	2	6	6	2.67	2	2	1	54	1	2	1	NA	67675.19247	35699.18627	81868.48665	37043.64664	2	12	17	NA	NA	84785.58301
25	25	25	9900	25	277953.5375	143046.6475	153162.5811	71347.30585	1	1	2	1	2	42	508	508	3	1	2	1	1	NA	NA	4	3	NA	1	3	5	5	1.77	2	2	1	46	1	4	1	NA	121284.2811	59410.11073	135253.835	63701.05926	1	5	40	NA	NA	136653.6592
26	26	26	9900	26	NA	NA	2372.617843	1267.726257	1	1	2	1	2	14	172	173	1	3	NA	1	1	NA	7	NA	1	1	5	7	11	8	2.51	NA	NA	1	54	2	1	NA	NA	1827.497347	1020.626027	1860.690475	1036.048469	2	13	34	NA	NA	1932.872698
27	27	27	9900	27	0	0	NA	NA	NA	1	2	1	1	18	225	226	1	3	2	2	2	3	11	NA	1	3	5	7	NA	13	NA	NA	NA	2	39	2	1	1	NA	1915.775699	1275.473886	1935.09808	1321.206798	2	13	34	NA	NA	2019.180804
28	28	28	9900	28	96954.66699	41488.59134	49819.6543	20452.36246	1	1	2	2	1	18	227	228	3	1	2	1	1	NA	11	NA	1	1	5	5	10	10	3.43	NA	NA	1	36	1	4	1	3	39041.47511	16448.79722	41107.19129	17271.78671	2	1	26	NA	NA	42437.46958
29	29	29	9900	29	142549.2075	71309.18664	53476.52388	26927.82426	1	1	2	1	1	62	744	745	3	1	1	1	1	NA	NA	3	2	NA	3	2	3	3	1.07	NA	NA	1	62	1	3	3	NA	42515.71017	22307.7735	47954.52161	24539.22336	2	12	17	NA	NA	48397.56989
30	30	30	9900	30	NA	NA	20247.59565	7934.772816	1	1	2	2	2	7	92	93	4	2	NA	1	1	NA	1	NA	1	2	NA	4	NA	99	NA	NA	NA	2	38	1	3	77	NA	11451.4783	5290.89108	11715.07255	5413.378153	2	5	12	NA	NA	11932.69245
31	31	31	9900	31	5540.093219	3128.487249	3026.813702	1610.87734	1	1	2	2	2	15	189	189	1	3	NA	1	1	NA	9	NA	1	1	5	4	2	2	0.33	NA	NA	2	34	1	2	3	NA	2359.999797	1246.115175	2373.733909	1316.488471	2	2	18	NA	NA	2470.275643
32	32	32	9900	32	30730.97984	14235.21318	NA	NA	NA	1	2	2	1	10	129	129	4	2	NA	1	1	NA	6	NA	1	2	NA	5	6	6	1.54	NA	NA	2	31	1	3	5	NA	14739.01837	6479.373912	15843.15105	6662.062056	1	5	46	NA	NA	15942.85569
33	33	33	9900	33	NA	NA	10913.95605	5075.005467	1	1	2	1	1	46	562	563	1	3	2	2	1	6	NA	3	2	NA	NA	5	NA	5	1.78	NA	NA	1	41	NA	NA	5	NA	7478.023883	4381.783337	9463.23447	4530.707508	1	13	48	NA	NA	9660.006135
34	34	34	9900	34	62419.95751	32142.55289	38744.88991	16113.74184	1	1	2	2	2	38	459	459	4	2	2	1	1	NA	NA	3	2	NA	5	7	7	5	0.92	2	2	2	40	1	3	1	1	26685.14308	12494.36425	27063.49506	12448.41233	1	7	5	NA	NA	27313.35857
35	35	35	9900	35	NA	NA	NA	NA	NA	1	2	1	1	2	34	36	3	1	NA	1	1	NA	NA	NA	NA	NA	NA	3	11	11	5	NA	NA	1	38	1	3	1	NA	32504.83739	14232.76848	35231.15075	15369.5801	2	12	10	NA	NA	35805.37492
36	36	36	9900	36	27899.717	13589.45493	NA	NA	NA	1	2	2	2	6	77	77	4	2	NA	1	1	NA	0	NA	1	NA	NA	5	11	11	4.61	NA	NA	1	40	1	3	1	5	13151.57018	5980.677199	14383.51244	6359.847998	2	10	29	NA	NA	14621.16253
37	37	37	9900	37	NA	NA	NA	NA	NA	1	2	1	1	1	17	18	3	1	NA	1	1	NA	NA	NA	NA	NA	NA	4	11	11	5	NA	NA	2	34	1	5	NA	NA	32504.83739	14232.76848	35231.15075	15369.5801	2	12	10	NA	NA	35805.37492
38	38	38	9900	38	NA	NA	NA	NA	NA	1	2	1	1	1	18	18	1	3	NA	1	1	NA	NA	NA	NA	NA	NA	4	NA	NA	NA	NA	NA	NA	NA	NA	NA	NA	NA	4677.474392	2439.469354	6141.188665	2573.131862	1	6	40	NA	NA	6343.697146
39	39	39	9900	39	NA	NA	19979.16297	7042.495398	1	1	2	1	1	7	85	85	4	2	NA	1	1	NA	1	NA	1	1	NA	6	2	2	0.32	NA	NA	2	39	1	3	5	NA	10519.76004	4624.558912	11307.81869	4754.949919	1	13	48	NA	NA	11378.98142
40	40	40	9900	40	NA	NA	2874.84017	1516.586102	1	1	2	1	2	68	827	829	1	3	2	2	1	8	NA	1	1	NA	2	5	99	99	NA	NA	NA	1	28	1	3	NA	NA	2156.773621	1321.255416	2310.181382	1268.890199	1	13	48	NA	NA	2366.949114
41	41	41	9900	41	NA	NA	NA	NA	NA	1	2	2	1	2	24	25	3	1	NA	1	1	NA	NA	NA	NA	NA	NA	3	6	3	1.31	NA	NA	2	39	1	5	3	NA	24978.07745	10937.05497	27119.5361	11454.15873	1	11	45	NA	NA	26738.65458
42	42	42	9900	42	22965.7526	13352.59243	NA	NA	NA	1	2	2	2	18	223	224	4	2	2	1	1	NA	12	NA	1	3	5	7	NA	77	NA	2	2	2	36	1	2	3	NA	8948.540469	5163.264498	9099.638155	5216.191715	1	2	47	NA	NA	9227.894451
43	43	43	9900	43	96286.10775	44530.36744	NA	NA	NA	1	2	2	2	6	82	83	2	5	NA	1	1	NA	1	NA	1	1	NA	4	8	8	2.93	NA	NA	1	33	3	1	1	NA	34024.57888	15696.3824	36465.3474	18053.99663	2	9	2	NA	NA	37346.59932
44	44	44	9900	44	96843.50978	37105.51829	42131.15605	16629.83216	1	1	2	1	2	15	184	186	3	1	NA	1	1	NA	8	NA	1	1	5	5	11	11	5	NA	NA	1	48	1	5	1	NA	32629.16305	12785.4824	35173.23155	14173.45958	2	12	10	NA	NA	35958.79314
45	45	45	9900	45	NA	NA	24097.74748	13064.48143	1	1	2	1	2	33	405	406	1	3	2	1	1	NA	NA	3	2	NA	3	5	4	4	0.75	2	2	2	33	1	3	3	NA	18362.02254	9959.723177	20355.0409	11380.32629	1	4	25	NA	NA	20676.73219
46	46	46	9900	46	27229.40903	17054.72378	15504.1393	9226.711202	1	1	2	2	2	85	NA	NA	4	2	2	1	1	NA	NA	2	1	NA	2	1	3	3	1.2	NA	NA	2	85	1	2	2	NA	10553.67786	6074.583948	11204.84684	6926.573373	2	5	52	NA	NA	11305.24469
47	47	47	9900	47	NA	NA	NA	NA	NA	1	1	NA	2	16	192	NA	3	1	NA	1	1	NA	9	NA	1	1	5	5	12	6	2.13	NA	NA	2	46	1	2	3	NA	31978.6592	14655.03899	0	0	1	8	11	NA	NA	0
48	48	48	9900	48	NA	NA	NA	NA	NA	1	2	2	2	0	0	1	3	1	NA	1	1	NA	NA	NA	NA	NA	NA	3	8	5	2.04	NA	NA	2	24	1	4	NA	NA	17467.84911	7600.911133	20062.74679	7975.888792	1	1	27	NA	NA	20267.08599
49	49	49	9900	49	8128.254091	5079.818679	4052.403662	2412.759907	1	1	2	2	1	12	148	150	1	3	NA	1	1	NA	6	NA	1	2	NA	6	6	6	1.19	NA	NA	1	29	1	2	NA	NA	2964.310363	1950.774942	3168.200556	1985.146644	1	3	37	NA	NA	3303.465616
50	50	50	9900	50	NA	NA	22540.93242	7970.040276	0	1	2	1	2	1	20	20	4	2	NA	1	1	NA	NA	NA	NA	NA	NA	4	1	1	0.19	NA	NA	2	25	1	2	5	NA	8489.040291	3745.279966	8411.207776	3838.386246	1	10	9	NA	NA	8459.432219
51	51	51	9900	51	NA	NA	NA	NA	NA	1	2	2	2	0	3	4	3	1	NA	1	1	NA	NA	NA	NA	NA	NA	5	9	6	1.8	NA	NA	2	35	1	4	3	NA	17261.02452	7297.47589	18392.69274	7789.927449	1	9	26	NA	NA	19005.22928
52	52	52	9900	52	NA	NA	12091.8777	6966.341201	1	1	2	2	2	19	232	233	4	2	2	3	2	2	12	NA	1	3	NA	1	4	4	2.18	3	2	2	19	3	2	NA	NA	9216.801484	5352.892286	9157.696403	5612.542505	1	2	47	NA	NA	9287.986755
53	53	53	9900	53	7351.607379	4632.327499	3569.558506	2218.752669	1	1	2	1	2	18	222	223	1	3	2	2	2	4	10	NA	1	3	5	6	1	1	0.18	1	1	2	25	2	1	1	1	2693.699847	1741.308047	2799.373499	1813.274193	1	4	25	NA	NA	2902.762754
54	54	54	9900	54	NA	NA	NA	NA	NA	1	2	2	1	2	30	31	4	2	NA	1	1	NA	NA	NA	NA	NA	NA	4	7	7	2.29	NA	NA	1	26	1	4	NA	NA	7239.673161	3384.935174	8174.3554	3537.282301	2	8	6	NA	NA	8216.860721
55	55	55	9900	55	24170.12137	13256.77395	9491.865784	5103.191182	1	1	2	2	2	61	736	736	2	5	2	3	1	7	NA	5	3	NA	4	4	12	7	3.33	NA	NA	2	61	3	5	4	NA	8123.335092	4675.704681	8238.287966	4561.977949	2	9	2	NA	NA	8314.079063
56	56	56	9900	56	NA	NA	99014.75579	46666.54167	1	1	2	1	1	21	261	261	3	1	2	3	1	3	NA	2	1	NA	1	7	NA	12	NA	NA	NA	2	42	3	3	3	NA	87632.90994	42167.88965	89768.52637	42124.58022	1	12	28	NA	NA	91483.97887
57	57	57	9900	57	243485.5777	115295.0687	113178.6354	51912.47921	1	1	2	2	1	39	475	476	3	1	2	1	1	NA	NA	5	3	NA	1	2	11	11	5	NA	NA	1	39	1	5	1	5	91035.13193	42594.601	102609.7497	46859.94112	2	5	12	NA	NA	105046.3957
58	58	58	9900	58	4827.996197	3230.140574	2542.137051	1584.625226	1	1	2	1	2	18	216	216	1	3	2	2	2	3	10	NA	1	3	6	3	NA	12	NA	2	2	1	22	2	1	6	NA	1982.098509	1289.998811	1993.633409	1295.033948	1	13	48	NA	NA	2074.716139
59	59	59	9900	59	4334.15643	2644.705997	2737.701544	1460.5017	1	1	2	1	1	70	849	849	1	3	1	1	1	NA	NA	2	1	NA	1	3	3	3	0.97	NA	NA	2	52	1	3	NA	NA	1983.917404	1202.612732	2472.055891	1332.713562	1	6	40	NA	NA	2441.076834
60	60	60	9900	60	144801.5903	43781.63879	NA	NA	NA	1	2	2	1	5	70	71	3	1	NA	1	1	NA	NA	NA	NA	NA	NA	6	NA	NA	NA	NA	NA	1	30	NA	NA	1	NA	41438.7607	17768.84719	54839.06679	17750.43874	2	4	49	NA	NA	57259.9828
61	61	61	9900	61	20585.24889	11227.03204	20911.91992	10089.67522	0	1	2	1	1	4	58	58	4	2	NA	1	1	NA	NA	NA	NA	NA	NA	4	6	6	1.77	NA	NA	2	28	1	4	NA	NA	10710.79016	4898.119347	10612.58734	5254.237023	1	8	33	NA	NA	10667.84716
62	62	62	9900	62	158524.1038	63312.9505	59636.47628	26946.8491	1	1	2	2	2	17	215	216	5	4	2	3	2	4	13	NA	2	2	5	3	6	6	1.8	NA	NA	1	43	3	3	NA	NA	46220.38746	21691.44772	49787.56308	22966.56231	1	2	35	NA	NA	50577.22514
63	63	63	9900	63	NA	NA	NA	NA	NA	1	2	1	2	0	7	9	1	3	NA	1	1	NA	NA	NA	NA	NA	NA	6	NA	13	NA	NA	NA	2	32	2	1	4	NA	1485.772538	981.264918	1613.673436	1059.714217	2	13	34	NA	NA	1651.432786
64	64	64	9900	64	31991.52599	19192.88108	19699.06391	11723.16438	1	1	2	2	2	63	766	767	4	2	2	1	1	NA	NA	4	3	NA	1	2	10	10	5	NA	NA	1	59	1	5	1	4	13409.1658	7718.172229	14236.5203	8800.682765	1	9	8	NA	NA	14364.08261
65	65	65	9900	65	NA	NA	NA	NA	NA	1	2	2	1	9	118	120	5	4	NA	3	1	3	4	NA	1	1	NA	5	NA	99	NA	NA	NA	2	40	NA	NA	1	NA	65878.43146	27268.76366	70623.38493	28845.10674	2	10	29	NA	NA	73075.57524
66	66	66	9900	66	NA	NA	33301.39769	17575.39752	1	1	2	2	1	37	453	454	1	3	2	1	1	NA	NA	4	3	NA	5	2	9	6	4.13	NA	NA	1	37	1	4	5	NA	25617.80044	13418.27889	27489.67342	15027.54298	1	3	37	NA	NA	27908.29877
67	67	67	9900	67	7148.762217	4597.550969	3538.868722	2239.605906	1	1	2	2	1	13	165	167	1	3	NA	1	1	NA	6	NA	1	1	NA	7	NA	13	NA	NA	NA	1	23	1	2	1	NA	2772.703357	1872.436964	2766.714964	1842.680714	1	3	37	NA	NA	2885.162752
68	68	68	9900	68	0	0	3592.68993	2149.685371	1	1	2	1	2	19	235	237	1	3	2	1	1	NA	13	NA	2	1	5	4	10	10	4.34	2	2	2	52	2	4	1	NA	2580.559454	1679.492019	2817.513976	1756.828988	1	12	31	NA	NA	2866.153594
69	69	69	9900	69	77277.38758	30707.23201	47507.61854	19322.03088	1	1	2	2	1	27	327	328	4	2	2	1	1	NA	NA	5	3	NA	5	2	6	5	2.57	NA	NA	1	27	1	5	5	NA	30969.83099	13366.3367	34823.86212	14576.34075	1	7	52	NA	NA	35059.89973
70	70	70	9900	70	17653.12284	9345.297475	17203.2602	7737.835153	0	1	2	2	2	3	40	41	1	3	NA	1	1	NA	NA	NA	NA	NA	NA	7	NA	99	NA	NA	NA	1	35	2	1	1	1	6573.515713	3660.905239	6754.901921	3738.811451	2	3	20	NA	NA	6962.3873
71	71	71	9900	71	NA	NA	NA	NA	NA	1	1	NA	1	69	835	NA	1	3	1	1	1	NA	NA	3	2	NA	1	4	5	5	1.26	NA	NA	1	36	NA	NA	5	NA	2055.810252	1246.1928	0	0	2	13	34	NA	NA	0
72	72	72	9900	72	0	0	NA	NA	NA	1	2	2	2	15	191	192	4	2	NA	1	1	NA	10	NA	1	1	5	7	9	9	2.14	NA	NA	2	47	3	2	1	4	4279.979009	1941.029867	4252.532556	1933.415155	2	9	2	NA	NA	4313.035104
73	73	73	9900	73	NA	NA	NA	NA	NA	1	2	2	2	7	87	87	4	2	NA	1	1	NA	0	NA	1	NA	NA	4	1	1	0.16	NA	NA	2	28	1	2	5	NA	12273.77928	5670.816257	12689.89526	5735.30694	1	9	26	NA	NA	12410.84987
74	74	74	9900	74	7835.851265	4381.309772	4399.81657	2209.77229	1	1	2	1	2	13	158	158	1	3	NA	1	1	NA	7	NA	1	1	NA	6	7	7	1.7	NA	NA	1	42	2	2	1	NA	3338.035462	1750.650675	3450.491115	1805.934984	1	6	23	NA	NA	3577.589106
75	75	75	9900	75	NA	NA	NA	NA	NA	1	2	1	1	8	106	107	1	3	NA	1	1	NA	2	NA	1	1	NA	4	NA	13	NA	NA	NA	1	31	2	4	1	4	4810.048952	3054.612457	4799.660366	3146.731284	2	7	30	NA	NA	4999.138367
76	76	76	9900	76	4173.066165	2321.570843	2421.082906	1211.226819	1	1	2	1	2	13	167	168	1	3	NA	2	2	3	7	NA	1	1	NA	3	4	4	1.13	NA	NA	2	39	2	3	1	NA	1887.712865	996.740614	1898.698485	989.87434	1	13	48	NA	NA	1975.920133
77	77	77	9900	77	189851.1696	87138.61817	89128.11773	41440.36271	1	1	2	1	1	25	309	310	3	1	2	1	1	NA	NA	4	3	NA	6	2	NA	6	2.99	NA	NA	2	25	1	5	6	NA	71690.12005	33036.04151	80805.12569	37407.05484	2	8	6	NA	NA	82723.98316
78	78	78	9900	78	125083.8313	52452.57247	62522.43019	27530.91101	1	1	2	2	1	10	130	131	3	1	NA	1	1	NA	3	NA	1	1	NA	4	NA	12	NA	NA	NA	2	44	1	5	1	5	44983.38861	19859.01312	47371.58316	21265.90507	3	1	14	NA	NA	48574.95353
79	79	79	9900	79	NA	NA	NA	NA	NA	1	2	2	2	2	29	30	3	1	NA	1	1	NA	NA	NA	NA	NA	NA	7	5	5	0.79	NA	NA	1	33	3	5	NA	NA	33002.53744	15645.97648	33099.23853	15764.26505	1	5	46	NA	NA	33998.14488
80	80	80	9900	80	NA	NA	NA	NA	NA	1	2	1	2	75	908	909	4	2	2	1	1	NA	NA	1	1	NA	2	1	NA	77	NA	NA	NA	2	75	1	1	2	NA	11835.72385	6812.51589	12820.6113	7343.896878	1	11	17	NA	NA	12929.23238
81	81	81	9900	81	NA	NA	104810.0671	49731.67515	1	1	2	1	1	30	364	364	3	1	1	1	1	NA	NA	5	3	NA	6	2	9	6	3.59	NA	NA	1	30	1	5	6	NA	87210.81476	40805.23397	95022.65796	44891.39037	2	12	17	NA	NA	96910.45903
82	82	82	9900	82	NA	NA	NA	NA	NA	1	2	1	2	3	36	36	5	4	NA	1	1	NA	NA	NA	NA	NA	NA	4	11	11	5	NA	NA	2	42	1	5	NA	NA	45135.72602	20201.73707	48921.44356	21629.18307	1	8	11	NA	NA	49503.3169
83	83	83	9900	83	NA	NA	14809.76513	7894.981833	1	1	2	2	2	60	731	731	4	2	2	1	1	NA	NA	2	1	NA	5	4	5	5	2.4	NA	NA	2	60	1	2	5	NA	10553.67786	6074.583948	10703.02238	5926.832405	1	7	52	NA	NA	10801.48869
84	84	84	9900	84	96136.18077	42613.90207	48849.08318	20738.73319	1	1	2	2	1	14	176	178	3	1	NA	1	1	NA	7	NA	1	1	5	3	8	8	3.53	NA	NA	1	47	1	4	1	NA	37625.93334	16864.02262	40306.35368	17513.62352	2	1	16	NA	NA	41414.30693
85	85	85	9900	85	NA	NA	3386.42535	2057.792362	1	1	2	1	1	18	224	224	1	3	2	2	2	4	12	NA	1	3	6	3	NA	12	NA	NA	NA	2	19	2	4	6	NA	2444.265179	1570.490695	2647.533556	1693.089971	1	12	31	NA	NA	2695.542118
86	86	86	9900	86	NA	NA	NA	NA	NA	1	2	2	2	63	760	761	3	1	2	1	1	NA	NA	3	2	NA	5	1	4	4	2.16	NA	NA	2	63	1	3	5	NA	46701.48421	23684.41671	52691.39204	24741.041	2	1	42	NA	NA	53920.63526
87	87	87	9900	87	0	0	NA	NA	NA	1	2	2	2	14	168	169	1	3	NA	1	1	NA	8	NA	1	2	5	4	11	11	5	NA	NA	1	43	2	2	1	2	5381.674701	2841.604698	5585.593825	3104.472374	2	10	50	NA	NA	5812.677369
88	88	88	9900	88	6556.643994	4131.412453	3183.565598	1978.828656	1	1	2	1	2	19	231	232	1	3	2	1	1	NA	13	NA	2	1	5	5	3	3	0.74	2	2	1	51	2	1	1	1	2402.417595	1553.012336	2496.664266	1617.196448	1	12	31	NA	NA	2588.873561
89	89	89	9900	89	NA	NA	24290.73879	11244.50516	0	1	2	2	1	3	45	46	4	2	NA	1	1	NA	NA	NA	NA	NA	NA	3	4	4	1.15	NA	NA	2	42	1	4	5	NA	12441.37349	5689.527219	12327.30366	5855.619134	1	9	26	NA	NA	12391.49201
90	90	90	9900	90	NA	NA	NA	NA	NA	1	1	NA	1	61	735	NA	3	1	1	1	1	NA	NA	3	2	NA	1	2	6	6	2.22	NA	NA	1	61	1	3	1	4	44380.084	23286.00082	0	0	2	5	43	NA	NA	0
91	91	91	9900	91	83450.09237	36570.42255	42402.97951	17797.57776	1	1	2	1	1	17	204	205	3	1	2	1	1	NA	10	NA	1	1	5	2	2	2	0.63	NA	NA	2	57	1	4	1	NA	32388.44257	14911.41719	34987.54487	15029.85133	2	6	39	NA	NA	35895.50269
92	92	92	9900	92	NA	NA	NA	NA	NA	1	1	NA	1	31	375	NA	4	2	2	1	1	NA	NA	5	3	NA	1	5	11	11	4.35	NA	NA	1	31	1	5	1	4	39680.00585	17376.15354	0	0	2	10	29	NA	NA	0
93	93	93	9900	93	NA	NA	65244.14178	30105.27376	1	1	2	1	2	63	757	758	5	4	2	3	1	8	NA	4	3	NA	1	2	9	9	5	NA	NA	1	63	1	4	1	NA	53079.91925	26919.20712	56627.43662	26912.49263	1	12	28	NA	NA	57864.69912
94	94	94	9900	94	25036.6777	14865.50773	13889.30619	8877.094937	1	1	2	2	2	61	737	738	4	2	2	1	1	NA	NA	3	2	NA	1	2	8	8	4.44	NA	NA	1	73	3	5	1	NA	10153.7805	5844.407311	10037.80639	6664.113363	2	4	49	NA	NA	10122.85533
95	95	95	9900	95	NA	NA	NA	NA	NA	1	1	NA	2	45	545	NA	1	3	2	2	2	6	NA	2	1	NA	4	2	NA	13	NA	3	NA	1	53	2	1	4	NA	7418.423501	4375.679194	0	0	2	13	34	NA	NA	0
96	96	96	9900	96	NA	NA	NA	NA	NA	1	2	2	2	43	522	523	4	2	2	3	1	7	NA	2	1	NA	NA	4	7	7	2.51	2	2	1	46	1	4	NA	NA	25236.38818	13449.6541	27654.98582	14012.82715	1	8	33	NA	NA	27371.93638
97	97	97	9900	97	0	0	NA	NA	NA	1	2	2	1	32	388	388	4	2	1	1	1	NA	NA	4	3	NA	5	1	NA	99	NA	NA	NA	1	32	1	4	5	NA	36255.04992	15647.39583	40766.7985	17063.89556	2	5	12	NA	NA	41043.11758
98	98	98	9900	98	NA	NA	NA	NA	NA	1	1	NA	2	62	749	NA	4	2	2	3	1	7	NA	1	1	NA	3	1	2	2	0.84	NA	NA	2	62	3	1	3	NA	10153.7805	5844.407311	0	0	2	4	13	NA	NA	0
99	99	99	9900	99	NA	NA	NA	NA	NA	1	1	NA	2	0	4	NA	1	3	NA	1	1	NA	NA	NA	NA	NA	NA	4	13	13	NA	NA	NA	2	20	2	3	1	2	2260.786962	1261.476068	0	0	2	2	18	NA	NA	0
100	100	100	9900	100	0	0	NA	NA	NA	1	2	2	2	14	174	174	5	2	NA	1	1	NA	8	NA	1	2	5	4	1	1	0.12	NA	NA	2	48	1	4	5	NA	8440.604308	3658.712597	8492.658317	3788.675928	1	5	19	NA	NA	8643.095408
101	101	101	9900	101	NA	NA	13549.43824	7510.075915	1	1	2	1	1	52	628	628	1	3	2	2	1	9	NA	5	3	NA	1	2	5	5	2.17	NA	NA	2	28	1	4	1	5	10948.40736	5934.232634	11748.39906	6704.614912	1	12	31	NA	NA	11927.30907
102	102	102	9900	102	314273.5114	147228.4702	145202.3023	72272.8377	1	1	2	1	2	41	493	494	5	4	2	3	2	5	NA	1	1	NA	3	3	NA	13	NA	2	2	2	41	3	1	3	NA	121284.2811	59410.11073	128224.3227	64527.40243	1	6	23	NA	NA	131962.5181
103	103	103	9900	103	NA	NA	NA	NA	NA	1	2	2	2	3	36	37	4	2	NA	1	1	NA	NA	NA	NA	NA	NA	3	2	2	0.67	NA	NA	2	21	1	4	5	NA	12018.69757	5186.322943	12865.73789	5645.570191	2	5	43	NA	NA	12939.46673
104	104	104	9900	104	NA	NA	NA	NA	NA	1	2	1	2	3	40	41	1	3	NA	1	1	NA	NA	NA	NA	NA	NA	5	4	4	0.78	NA	NA	1	33	NA	NA	NA	NA	5736.731076	3245.501704	7531.916779	3578.952403	2	8	41	NA	NA	7812.075027
105	105	105	9900	105	11992.61152	6066.057203	7846.076961	3240.236655	1	1	2	2	2	37	448	449	4	2	2	1	1	NA	NA	2	1	NA	4	4	NA	99	NA	1	1	2	37	1	2	4	NA	4912.899214	2245.955776	5480.523124	2503.192762	2	9	2	NA	NA	5553.72498
106	106	106	9900	106	NA	NA	20592.28874	11234.99556	1	1	2	2	1	39	479	480	1	3	2	2	2	3	NA	2	1	NA	1	7	2	2	0.31	NA	NA	2	41	2	2	1	2	15880.91568	9089.589389	16998.54455	9606.290747	2	3	24	NA	NA	17331.82538
107	107	107	9900	107	NA	NA	19893.18474	10803.02759	1	1	2	2	2	30	368	369	1	3	2	2	7	2	NA	3	2	NA	1	5	NA	77	NA	2	2	1	31	2	3	1	3	17076.28493	9262.327743	16803.5037	9410.398685	2	4	29	NA	NA	16877.21392
108	108	108	9900	108	NA	NA	94437.50266	41845.15121	1	1	2	2	1	22	266	267	3	1	2	1	1	NA	NA	4	3	NA	5	4	11	11	4.55	NA	NA	2	47	1	5	1	5	78391.58009	36124.18967	85618.70784	37772.44608	2	5	43	NA	NA	86393.25149
109	109	109	9900	109	148491.434	66311.60287	85664.99468	38290.68518	1	1	2	2	2	11	143	145	3	1	NA	1	1	NA	4	NA	1	1	NA	4	4	4	1.06	NA	NA	1	30	1	1	1	NA	55166.70707	25449.77068	56236.47953	26884.78725	1	1	16	NA	NA	57268.70775
110	110	110	9900	110	NA	NA	6352.203593	3915.196369	1	1	2	1	1	13	158	158	1	3	NA	1	1	NA	6	NA	1	1	NA	5	4	4	0.75	NA	NA	2	32	2	1	1	1	4816.946112	3169.970962	4966.201947	3221.3064	1	4	22	NA	NA	5185.35251
111	111	111	9900	111	NA	NA	4272.665387	2103.490203	1	1	2	2	2	14	169	170	1	3	NA	1	1	NA	8	NA	1	1	5	6	6	6	1.34	NA	NA	1	48	2	1	1	3	3241.568905	1700.058269	3350.774679	1719.076017	1	10	7	NA	NA	3474.19964
112	112	112	9900	112	14383.40219	9194.167918	6372.951787	4062.186717	1	1	2	1	1	16	194	195	1	3	NA	1	1	NA	10	NA	1	1	5	2	8	8	4.07	NA	NA	1	37	1	3	3	NA	4993.20721	3298.03046	4982.423045	3342.24566	1	12	28	NA	NA	5194.272485
113	113	113	9900	113	215039.9551	94849.50533	100953.3229	45107.41605	1	1	2	1	1	27	334	335	3	1	2	1	1	NA	NA	4	3	NA	3	2	8	8	4.44	NA	NA	2	51	1	3	3	NA	81201.71304	37419.14731	91526.06557	40717.20119	1	10	1	NA	NA	0
114	114	114	9900	114	NA	NA	53489.21666	22259.98969	1	1	2	2	1	14	175	175	3	1	NA	1	1	NA	8	NA	1	1	5	5	11	11	5	NA	NA	1	45	1	4	1	4	41917.14997	18295.38223	44135.02045	18798.30727	1	9	8	NA	NA	45563.28294
115	115	115	9900	115	NA	NA	NA	NA	NA	1	2	1	2	59	718	719	3	1	2	1	1	NA	NA	4	3	NA	2	1	NA	99	NA	2	2	2	59	1	4	2	NA	91938.07952	48498.04642	97028.28507	49548.64464	1	11	32	NA	NA	99885.98722
116	116	116	9900	116	NA	NA	NA	NA	NA	1	2	2	2	5	65	66	4	2	NA	1	1	NA	NA	NA	NA	NA	NA	5	11	11	5	NA	NA	1	42	1	3	1	5	13281.13221	6142.904902	14217.14499	6589.524689	1	5	46	NA	NA	14278.75302
117	117	117	9900	117	NA	NA	58021.02032	30794.55695	1	1	2	2	1	34	414	415	3	1	2	1	1	NA	NA	2	1	NA	6	5	3	3	0.67	NA	NA	2	33	1	2	NA	NA	51299.13164	25063.48627	52602.88177	27797.38412	2	1	15	NA	NA	53606.20949
118	118	118	9900	118	0	0	20530.05521	13398.39563	1	1	2	2	1	85	NA	NA	3	1	2	1	1	NA	NA	4	3	NA	1	2	6	6	2.71	NA	NA	1	85	1	4	1	NA	16322.11321	8872.24185	18410.1154	12209.90675	1	5	46	NA	NA	18580.2051
119	119	119	9900	119	NA	NA	NA	NA	NA	1	2	2	1	0	4	5	3	1	NA	1	1	NA	NA	NA	NA	NA	NA	6	11	11	5	NA	NA	1	35	1	4	1	NA	15477.74545	6042.673812	16492.49823	6203.715516	2	8	41	NA	NA	17041.66027
120	120	120	9900	120	245916.9569	101760.6526	111858.983	49312.15055	1	1	2	2	2	30	368	368	3	1	2	1	1	NA	NA	4	3	NA	6	2	11	7	4.19	1	1	1	31	1	5	6	NA	86584.40281	39594.05039	98327.63201	43683.01809	2	8	6	NA	NA	101680.8577
121	121	121	9900	121	34988.18577	17006.11013	16268.13435	8715.378817	1	1	2	2	1	38	463	463	1	3	2	2	2	3	NA	1	1	NA	1	7	7	5	0.92	NA	NA	2	40	1	3	1	1	13031.46114	7458.677652	13429.03696	7451.93556	1	7	5	NA	NA	13659.01651
122	122	122	9900	122	123537.8163	61513.1595	64685.86992	31326.15224	1	1	2	1	1	64	779	780	3	1	2	1	1	NA	NA	2	1	NA	1	3	7	7	2.59	NA	NA	1	64	1	2	1	NA	51881.42976	27221.91819	58006.38714	28547.40284	1	12	28	NA	NA	58549.20731
123	123	123	9900	123	0	0	47985.76146	25025.44638	1	1	2	2	1	76	918	919	3	1	1	1	1	NA	NA	1	1	NA	1	2	5	5	1.9	NA	NA	1	76	1	1	1	2	38150.36167	20310.72344	43030.737	22805.59366	1	5	19	NA	NA	43428.29481
124	124	124	9900	124	NA	NA	NA	NA	NA	1	2	2	1	15	183	183	1	3	NA	1	1	NA	8	NA	1	3	5	7	2	2	0.28	NA	NA	2	36	1	1	4	NA	3227.131096	2179.316996	3220.161244	2135.015967	2	10	29	NA	NA	3358.021841
125	125	125	9900	125	NA	NA	NA	NA	NA	1	1	NA	2	39	474	NA	1	3	2	1	1	NA	NA	4	3	NA	1	4	11	11	4.55	3	NA	2	39	1	4	1	NA	15488.55323	8542.01696	0	0	2	6	39	NA	NA	0
126	126	126	9900	126	NA	NA	2222.482919	1141.029953	1	1	2	1	2	33	397	398	1	3	2	2	1	3	NA	2	1	NA	1	6	3	3	0.76	1	1	1	37	2	2	1	2	1794.274516	973.230342	1877.301219	993.93866	1	4	25	NA	NA	1885.536186
127	127	127	9900	127	NA	NA	NA	NA	NA	1	1	NA	2	33	406	NA	3	1	2	1	1	NA	NA	5	3	NA	1	2	11	11	5	1	NA	1	38	1	3	NA	NA	4692.602643	2145.873154	0	0	3	1	44	NA	NA	0
128	128	128	9900	128	NA	NA	93686.06362	35492.21234	1	1	2	2	2	8	101	102	2	5	NA	3	2	3	1	NA	1	1	NA	5	8	8	2.66	NA	NA	1	39	1	5	1	4	58089.4255	23901.07711	61502.06883	24919.9139	1	9	8	NA	NA	62732.20082
129	129	129	9900	129	122535.8003	57010.99029	63011.15939	29245.76096	1	1	2	2	2	63	765	765	3	1	2	1	1	NA	NA	4	3	NA	3	3	10	10	5	NA	NA	2	63	1	4	3	NA	41430.71719	21011.37441	54689.36118	26144.13449	2	8	41	NA	NA	55683.24939
130	130	130	9900	130	233860.8817	112706.6883	91661.16765	43360.70395	1	1	2	1	1	59	717	718	3	1	2	1	1	NA	NA	2	1	NA	1	2	6	6	2.58	NA	NA	2	64	1	3	1	2	70420.81834	35191.90264	78672.38901	38785.1093	1	10	1	NA	NA	0
131	131	131	9900	131	226941.0406	99597.52589	116191.7225	53798.95418	1	1	2	1	1	56	676	677	3	1	1	1	1	NA	NA	4	3	NA	1	2	8	8	4.44	NA	NA	1	56	1	4	1	4	88477.43843	44215.46742	99726.85955	48121.87368	1	11	32	NA	NA	102095.0463
132	132	132	9900	132	332249.601	159742.0094	144357.9061	67245.84819	1	1	2	2	2	41	501	502	3	1	2	1	1	NA	NA	4	3	NA	NA	3	7	7	2.59	2	2	1	49	1	4	NA	NA	114312.1559	55994.8724	127478.6587	60039.15227	2	8	51	NA	NA	128798.0129
133	133	133	9900	133	NA	NA	15661.35128	7233.665903	0	1	2	1	2	1	17	18	1	3	NA	1	1	NA	NA	NA	NA	NA	NA	3	4	4	1.38	NA	NA	2	71	1	4	3	NA	5633.586578	2870.862951	6149.467638	3495.204069	2	6	39	NA	NA	6305.073034
134	134	134	9900	134	NA	NA	NA	NA	NA	1	1	NA	1	74	889	NA	3	1	1	1	1	NA	NA	5	3	NA	1	2	7	7	3.11	NA	NA	1	74	1	5	1	5	32624.20358	17368.67352	0	0	2	1	15	NA	NA	0
135	135	135	9900	135	NA	NA	NA	NA	NA	1	2	2	1	9	114	115	4	2	NA	1	1	NA	3	NA	1	2	NA	6	12	1	0	NA	NA	2	65	1	2	5	NA	9708.586086	4267.961259	9761.806235	4388.297873	2	4	13	NA	NA	9827.076808
136	136	136	9900	136	40731.30932	19929.59519	17263.83725	8409.476688	1	1	2	2	1	53	642	642	1	3	2	1	1	NA	NA	1	1	NA	NA	4	5	5	1.44	NA	NA	2	51	2	3	NA	NA	13443.46072	7355.62214	14969.06704	7507.55431	1	3	37	NA	NA	14865.56589
137	137	137	9900	137	NA	NA	NA	NA	NA	1	1	NA	1	48	576	NA	3	1	2	1	1	NA	NA	4	3	NA	3	1	6	6	3.64	NA	NA	1	48	1	4	3	NA	117911.5739	57189.97221	0	0	2	2	7	NA	NA	0
138	138	138	9900	138	NA	NA	3704.382375	1998.168979	1	1	2	1	2	14	179	179	1	3	NA	1	1	NA	9	NA	1	1	5	3	9	9	4.32	NA	NA	2	46	1	4	3	NA	2830.847301	1494.729696	2905.107126	1633.002314	1	13	48	NA	NA	3023.279158
139	139	139	9900	139	NA	NA	8860.304458	3529.485275	1	1	2	2	2	12	144	145	4	2	NA	1	1	NA	6	NA	1	1	NA	4	11	11	5	NA	NA	1	43	1	5	NA	NA	6490.249809	2813.300786	6710.287708	2843.585399	2	8	6	NA	NA	6562.731341
140	140	140	9900	140	0	0	8657.441588	3837.415923	1	1	2	2	2	12	148	148	5	2	NA	1	1	NA	5	NA	1	1	NA	2	4	4	1.41	NA	NA	2	32	1	3	5	NA	7192.954172	3283.476985	7227.672491	3270.595816	1	9	8	NA	NA	7336.280784
141	141	141	9900	141	0	0	NA	NA	NA	1	2	2	2	35	422	423	2	5	2	1	1	NA	NA	3	2	NA	4	3	NA	13	NA	2	2	2	35	1	3	4	NA	62251.61737	28466.9478	64791.20191	30338.36992	3	1	44	NA	NA	66725.69084
142	142	142	9900	142	87775.62185	32351.66961	NA	NA	NA	1	2	1	2	14	173	173	3	1	NA	1	1	NA	7	NA	1	1	5	3	8	8	3.6	NA	NA	1	52	1	4	NA	NA	30238.67646	12133.94975	31019.57886	12615.91011	1	8	11	NA	NA	31594.222
143	143	143	9900	143	8137.187006	4180.345141	3011.885253	1729.343736	1	1	2	1	2	22	275	276	1	3	2	2	2	1	NA	1	1	NA	1	7	1	1	0.03	1	1	1	24	2	1	1	1	2585.398539	1452.003539	2544.098678	1506.412335	1	10	1	NA	NA	0
144	144	144	9900	144	NA	NA	13366.69171	5607.797431	1	1	2	2	2	13	167	168	4	2	NA	3	2	1	8	NA	1	2	NA	4	5	5	1.2	NA	NA	1	52	3	1	1	1	9895.391917	4289.313151	10123.16761	4518.01032	1	2	35	NA	NA	10311.21619
145	145	145	9900	145	83788.98249	34970.26186	NA	NA	NA	1	2	1	1	16	198	199	3	1	NA	1	1	NA	9	NA	1	1	5	6	11	11	5	NA	NA	2	50	1	4	NA	NA	33610.84273	14160.78504	35678.73224	14570.1955	1	8	11	NA	NA	36842.04412
146	146	146	9900	146	8169.077723	3958.065576	3942.296854	1899.783853	1	1	2	2	2	14	175	176	1	3	NA	1	1	NA	8	NA	1	1	5	6	8	8	2.69	NA	NA	2	37	2	1	NA	NA	2869.77346	1505.068146	3091.688039	1552.597133	1	3	3	NA	NA	3201.471026
147	147	147	9900	147	25302.73826	10891.83665	13294.90056	5560.028804	1	1	2	1	1	43	520	521	1	3	2	2	1	6	NA	2	1	NA	NA	4	4	4	1	NA	NA	1	43	2	2	NA	NA	8644.170675	4729.67895	11527.69543	4963.711746	1	13	48	NA	NA	11674.00731
148	148	148	9900	148	NA	NA	NA	NA	NA	1	1	NA	1	77	924	NA	5	4	2	3	2	5	NA	1	1	NA	1	4	10	10	3.81	NA	NA	1	37	NA	NA	5	NA	26009.74309	13847.22649	0	0	2	10	13	NA	NA	0
149	149	149	9900	149	208551.9353	107613.2146	107455.1157	54328.68576	1	1	2	1	2	40	486	487	2	5	2	3	1	5	NA	3	2	NA	4	4	4	4	0.88	2	2	2	40	3	3	4	NA	91171.39723	44659.56146	94890.77803	48506.31414	2	8	41	NA	NA	97723.95837
150	150	150	9900	150	0	0	47266.77101	21263.2772	1	1	2	2	1	65	790	792	3	1	2	1	1	NA	NA	2	1	NA	1	6	NA	99	NA	NA	NA	2	42	1	3	3	NA	37910.40707	19891.39475	42385.98973	19377.14327	1	7	5	NA	NA	42782.63519
151	151	151	9900	151	46932.87144	24929.67455	23052.57341	11876.72975	1	1	2	2	1	84	1012	1012	3	1	1	1	1	NA	NA	1	1	NA	2	2	3	3	1.33	NA	NA	2	69	1	9	2	NA	15778.35489	8576.670113	20672.1576	10823.21844	2	10	50	NA	NA	20788.21226
152	152	152	9900	152	27980.24855	12110.1664	NA	NA	NA	1	2	1	2	4	50	51	1	3	NA	1	1	NA	NA	NA	NA	NA	NA	6	5	5	1.15	NA	NA	1	35	NA	NA	1	3	8154.701177	4613.44557	10706.53824	4844.963889	1	4	22	NA	NA	11104.78016
153	153	153	9900	153	NA	NA	NA	NA	NA	1	1	NA	1	44	535	NA	3	1	2	1	1	NA	NA	3	2	NA	1	4	11	11	4.55	NA	NA	1	44	1	3	1	5	101277.0412	49121.82053	0	0	2	6	4	NA	NA	0
154	154	154	9900	154	NA	NA	8614.102869	5062.950855	1	1	2	2	2	8	97	98	1	3	NA	2	9	2	2	NA	1	1	NA	7	NA	3	0.66	NA	NA	1	28	2	2	1	2	5876.256216	3725.445204	5910.45332	3820.424893	2	2	18	NA	NA	6135.974975
155	155	155	9900	155	77759.24882	27875.26985	77010.28203	25657.8274	0	1	2	2	2	3	41	41	2	5	NA	1	1	NA	NA	NA	NA	NA	NA	5	3	3	0.55	NA	NA	1	41	3	1	1	NA	22290.45685	9718.452597	29448.87988	11301.5018	2	4	49	NA	NA	30370.13427
156	156	156	9900	156	0	0	NA	NA	NA	1	2	2	1	22	268	268	4	2	2	1	1	NA	NA	4	3	NA	5	2	NA	2	0.61	NA	NA	1	20	1	4	5	NA	40483.19771	17472.23133	45521.11684	19053.92653	2	2	7	NA	NA	45829.66089
157	157	157	9900	157	NA	NA	NA	NA	NA	1	1	NA	1	3	47	NA	3	1	NA	1	1	NA	NA	NA	NA	NA	NA	4	NA	12	NA	NA	NA	1	40	NA	NA	NA	NA	47194.31488	20055.16244	0	0	1	8	33	NA	NA	0
158	158	158	9900	158	NA	NA	23914.32846	12820.39257	1	1	2	2	1	29	358	358	1	3	2	2	2	2	NA	1	1	NA	5	7	7	7	1.43	NA	NA	2	25	2	1	1	1	18442.89572	10555.96243	19740.82546	10961.85734	2	10	29	NA	NA	20127.87264
159	159	159	9900	159	NA	NA	NA	NA	NA	1	2	2	2	6	75	77	3	1	NA	1	1	NA	1	NA	1	2	NA	4	10	3	0.89	NA	NA	1	53	1	3	1	NA	53344.54522	24609.16221	56488.07905	25996.78004	2	1	15	NA	NA	57267.54208
160	160	160	9900	160	NA	NA	50683.23099	24042.29978	1	1	2	2	1	62	754	755	3	1	2	1	1	NA	NA	5	3	NA	2	1	3	3	1.5	NA	NA	1	62	1	5	2	NA	40586.1643	21295.35075	45449.665	21909.65593	2	8	6	NA	NA	45936.2596
161	161	161	9900	161	0	0	3236.711765	1984.246594	1	1	2	2	1	18	218	219	1	3	2	1	1	NA	13	NA	2	3	5	6	7	7	1.68	NA	NA	1	47	2	3	NA	NA	2464.386587	1598.878439	2530.486316	1632.578714	2	10	29	NA	NA	2642.571233
162	162	162	9900	162	4790.306122	3028.347397	2901.2143	1568.142911	1	1	2	2	1	63	762	762	1	3	1	1	1	NA	NA	1	1	NA	NA	1	4	4	2.18	NA	NA	1	63	1	1	NA	NA	2270.809308	1383.022652	2619.702618	1430.936592	1	3	37	NA	NA	2670.116255
163	163	163	9900	163	20563.63351	10698.24883	7721.206344	4400.186201	1	1	2	1	2	63	760	761	1	3	2	2	1	8	NA	1	1	NA	1	3	3	3	0.85	NA	NA	1	62	2	2	1	1	5968.239698	3833.458477	6204.653506	3681.527305	1	3	22	NA	NA	6185.531367
164	164	164	9900	164	NA	NA	87562.7732	41941.20685	1	1	2	1	1	51	613	614	3	1	1	1	1	NA	NA	4	3	NA	1	2	NA	12	NA	NA	NA	1	51	1	4	1	NA	68976.25805	34470.00212	75154.75454	37515.4032	2	13	34	NA	NA	76647.84291
165	165	165	9900	165	NA	NA	NA	NA	NA	1	1	NA	2	9	108	NA	2	5	NA	1	1	NA	2	NA	1	1	NA	6	11	8	2.64	NA	NA	2	49	1	1	1	2	45561.58921	18746.45941	0	0	2	7	21	NA	NA	0
166	166	166	9900	166	28307.95208	14759.62192	14721.99427	7416.852592	1	1	2	1	1	41	492	493	1	3	2	1	1	NA	NA	2	1	NA	1	6	2	2	0.31	NA	NA	1	41	1	2	1	4	10928.73716	6403.745043	12765.09481	6621.389857	1	11	32	NA	NA	13018.95546
167	167	167	9900	167	NA	NA	8034.358541	3582.464171	1	1	2	1	2	32	384	385	2	5	2	3	1	5	NA	4	3	NA	NA	3	9	9	3.96	1	1	2	32	3	4	NA	NA	6603.888671	3019.882246	7062.458719	3173.514954	1	8	33	NA	NA	7276.812436
168	168	168	9900	168	NA	NA	NA	NA	NA	1	1	NA	2	65	791	NA	3	1	2	1	1	NA	NA	4	3	NA	NA	1	6	6	3.28	NA	NA	2	65	1	4	NA	NA	49207.48265	24955.32089	0	0	1	9	8	NA	NA	0
169	169	169	9900	169	3258.108842	1659.203606	1479.717956	817.41535	1	1	2	1	2	23	276	276	1	3	2	2	2	3	NA	1	1	NA	1	7	6	3	0.69	1	1	1	26	2	1	1	1	1270.188045	713.359085	1249.897715	712.041534	1	13	48	NA	NA	1275.551886
170	170	170	9900	170	NA	NA	27720.92437	16862.73931	1	1	2	2	1	28	341	343	1	3	2	1	1	NA	NA	2	1	NA	NA	5	3	2	0.5	NA	NA	2	24	1	3	NA	NA	22780.6637	12899.46744	22883.09832	14418.19677	1	3	3	NA	NA	23338.17667
171	171	171	9900	171	NA	NA	NA	NA	NA	1	1	NA	1	36	436	NA	3	1	2	1	1	NA	NA	3	2	NA	3	3	4	4	1.1	NA	NA	1	68	1	1	1	3	53566.83067	25063.48627	0	0	2	3	42	NA	NA	0
172	172	172	9900	172	86845.71908	40900.50128	36940.28737	16953.61989	1	1	2	1	1	41	496	498	4	2	1	1	1	NA	NA	4	3	NA	3	3	12	12	NA	NA	NA	2	71	3	3	2	NA	28761.21677	14478.74678	30085.01553	14368.28829	1	12	31	NA	NA	30002.50622
173	173	173	9900	173	NA	NA	25785.00299	12342.58234	1	1	2	1	2	82	989	990	3	1	2	1	1	NA	NA	5	3	NA	2	1	NA	12	NA	NA	NA	2	82	1	5	2	NA	19369.56282	8732.883996	22379.61268	11033.60358	2	12	17	NA	NA	22962.08938
174	174	174	9900	174	NA	NA	NA	NA	NA	1	2	2	1	2	28	28	3	1	NA	1	1	NA	NA	NA	NA	NA	NA	3	1	1	0.06	NA	NA	2	26	1	4	4	NA	19784.71884	8663.058957	22723.79398	9376.481858	2	1	15	NA	NA	23055.15905
175	175	175	9900	175	NA	NA	3097.031166	2060.423042	1	1	2	1	1	19	229	230	1	3	2	1	1	NA	13	NA	2	3	1	7	11	5	1.2	NA	NA	1	45	2	1	3	NA	2426.523669	1615.516667	2421.282943	1695.254416	1	6	40	NA	NA	2524.942197
176	176	176	9900	176	NA	NA	NA	NA	NA	1	2	1	1	0	2	2	1	3	NA	1	1	NA	NA	NA	NA	NA	NA	6	5	3	0.7	NA	NA	1	75	2	1	1	1	3377.514713	2106.419906	3561.939977	2239.904406	1	4	25	NA	NA	3649.111195
177	177	177	9900	177	229781.642	122104.1405	126618.1021	60901.82199	1	1	2	2	2	55	666	667	3	1	2	1	1	NA	NA	4	3	NA	NA	2	11	11	5	2	2	1	56	1	4	NA	NA	99337.93506	52401.52732	111813.1058	54375.01143	1	7	47	NA	NA	115359.9168
178	178	178	9900	178	21747.02302	13238.76969	NA	NA	NA	1	2	2	2	60	726	726	4	2	2	1	1	NA	NA	4	3	NA	3	2	11	11	5	NA	NA	2	60	1	4	3	NA	8123.335092	4675.704681	8799.303113	6045.795799	2	9	44	NA	NA	8873.854145
179	179	179	9900	179	NA	NA	NA	NA	NA	1	1	NA	2	49	594	NA	3	1	2	1	1	NA	NA	3	2	NA	1	3	NA	12	NA	3	NA	1	51	NA	NA	1	3	119230.8669	58404.26264	0	0	1	5	46	NA	NA	0
180	180	180	9900	180	NA	NA	NA	NA	NA	1	2	2	1	6	76	76	1	3	NA	1	1	NA	0	NA	1	NA	NA	5	8	8	2.46	NA	NA	1	34	1	4	NA	NA	8557.027026	4914.647512	8757.424288	4897.50375	1	2	35	NA	NA	9132.618814
181	181	181	9900	181	75471.33776	32567.06641	NA	NA	NA	1	2	2	1	14	177	178	3	1	NA	1	1	NA	8	NA	1	2	5	5	11	11	3.97	NA	NA	1	42	1	5	1	4	29708.60935	12966.77765	31280.51601	13323.22373	3	1	14	NA	NA	32292.79124
182	182	182	9900	182	NA	NA	9797.455008	5124.045796	1	1	2	1	1	10	126	126	1	3	NA	1	1	NA	4	NA	1	1	NA	6	7	7	1.7	NA	NA	1	42	2	2	1	NA	6687.117003	3840.682382	6894.321154	3876.574681	1	6	23	NA	NA	7198.556539
183	183	183	9900	183	NA	NA	79103.67478	41769.16988	1	1	2	1	1	21	255	255	2	5	2	3	2	4	NA	2	1	NA	5	5	11	11	3.84	NA	NA	1	63	3	1	1	1	69939.30481	33653.94222	71716.78866	37703.85986	1	8	33	NA	NA	73084.68789
184	184	184	9900	184	NA	NA	38022.72458	16128.14783	1	1	2	2	2	31	378	379	4	2	2	1	1	NA	NA	2	1	NA	5	3	1	1	0.26	2	2	2	31	1	2	5	NA	24446.53446	11175.85216	26559.05905	12459.54145	1	11	2	NA	NA	26779.59174
185	185	185	9900	185	NA	NA	64974.09543	26030.50681	0	1	2	1	1	8	97	97	2	5	NA	1	1	NA	1	NA	1	1	NA	5	11	7	2.83	NA	NA	2	27	1	4	6	NA	45921.60005	19008.12194	49229.14474	20106.93676	2	7	30	NA	NA	50938.48268
186	186	186	9900	186	NA	NA	50530.53343	22774.0438	1	1	2	2	1	18	220	221	5	4	2	1	1	NA	11	NA	1	1	5	7	7	7	1.19	NA	NA	1	63	3	3	1	NA	41812.17762	19080.87003	41693.75185	19232.4201	3	1	44	NA	NA	42721.33863
187	187	187	9900	187	NA	NA	NA	NA	NA	1	2	1	2	71	863	864	4	2	2	1	1	NA	NA	1	1	NA	2	4	6	3	1.33	NA	NA	2	71	1	1	2	NA	16079.06355	9254.936777	15895.41224	11148.4704	2	12	32	NA	NA	16030.09186
188	188	188	9900	188	NA	NA	129862.3335	54754.15166	1	1	2	2	2	38	462	463	3	1	2	1	1	NA	NA	3	2	NA	1	3	9	9	4.24	2	2	1	42	1	3	1	NA	100933.4091	46155.68575	114153.1542	48503.79817	1	1	16	NA	NA	116551.7188
189	189	189	9900	189	NA	NA	NA	NA	NA	1	1	NA	2	75	909	NA	3	1	2	1	1	NA	NA	3	2	NA	1	2	NA	77	NA	NA	NA	1	76	NA	NA	NA	NA	38454.52599	22110.80502	0	0	2	1	42	NA	NA	0
190	190	190	9900	190	21673.21941	12058.47382	12487.90082	6211.738103	1	1	2	2	1	65	786	786	4	2	2	1	1	NA	NA	4	3	NA	1	2	11	11	5	NA	NA	1	65	1	4	1	5	8986.031938	4603.521662	9328.225525	4796.09979	1	7	52	NA	NA	9391.881273
191	191	191	9900	191	4220.948363	3162.196915	NA	NA	NA	1	2	2	1	69	830	832	1	3	2	1	1	NA	NA	1	1	NA	1	2	NA	13	NA	NA	NA	1	69	1	1	1	NA	2270.809308	1383.022652	2541.667788	1555.879099	1	3	3	NA	NA	2580.01661
192	192	192	9900	192	79283.11998	42284.78043	NA	NA	NA	1	2	2	2	30	371	371	4	2	2	1	1	NA	NA	2	1	NA	1	6	5	5	0.92	2	2	1	33	1	2	1	2	35676.49788	16714.5405	35269.00926	18168.70271	2	11	38	NA	NA	35593.39895
193	193	193	9900	193	NA	NA	53308.31495	20192.35349	1	1	2	2	2	38	464	464	4	2	2	1	1	NA	NA	3	2	NA	5	2	NA	77	NA	2	2	2	60	NA	NA	3	NA	30556.99932	13969.28089	37236.11866	15599.27822	2	4	13	NA	NA	37560.16923
194	194	194	9900	194	16433.21637	9055.565193	9477.850241	5091.179644	1	1	2	2	2	44	536	536	1	3	2	2	2	6	NA	1	1	NA	1	5	7	7	1.75	2	2	1	49	2	1	1	1	7591.373406	4358.379377	7942.650037	4358.78391	1	3	20	NA	NA	7977.491253
195	195	195	9900	195	NA	NA	NA	NA	NA	1	2	1	2	64	773	775	4	2	2	1	1	NA	NA	1	1	NA	1	5	6	1	0.27	NA	NA	2	64	1	1	1	1	12415.67581	7366.174169	12591.36937	7187.007396	2	2	1	NA	NA	0
196	196	196	9900	196	8020.767967	5093.646122	NA	NA	NA	1	2	2	2	19	239	240	1	3	2	1	1	NA	11	NA	1	1	5	7	7	6	1.02	2	2	2	53	1	3	NA	NA	2842.133702	1956.465727	3054.179057	1993.852347	1	3	37	NA	NA	3170.390747
197	197	197	9900	197	85104.05806	35953.60995	38312.1753	16758.64234	1	1	2	1	1	74	890	890	2	5	2	3	2	8	NA	1	1	NA	3	2	5	3	1.44	NA	NA	1	74	3	1	3	NA	26677.94019	14202.96536	34356.04832	15272.08673	2	7	21	NA	NA	34839.99431
198	198	198	9900	198	NA	NA	22190.85513	11132.35851	1	1	2	2	2	49	597	598	2	5	2	3	1	5	NA	3	2	NA	3	3	6	6	2.01	2	2	2	49	3	3	3	NA	17882.35484	9530.345045	19596.15877	9939.31054	2	9	2	NA	NA	19395.59162
199	199	199	9900	199	NA	NA	139711.5148	62296.38539	1	1	2	2	2	38	460	461	3	1	2	1	1	NA	NA	3	2	NA	NA	4	8	8	2.81	2	2	1	39	1	3	NA	NA	114836.7085	52513.50446	122810.9003	55185.0629	2	10	50	NA	NA	126538.3519
200	200	200	9900	200	NA	NA	NA	NA	NA	1	2	2	2	5	64	66	4	2	NA	1	1	NA	NA	NA	NA	NA	NA	4	11	11	5	NA	NA	2	44	1	5	4	NA	14486.87665	6251.394569	16357.21333	6455.268446	2	10	50	NA	NA	16450.87772
201	201	201	9900	201	NA	NA	NA	NA	NA	1	1	NA	2	14	174	NA	5	4	NA	3	2	3	8	NA	1	2	5	3	NA	13	NA	NA	NA	2	36	3	1	4	NA	26800.46998	10754.29199	0	0	2	10	13	NA	NA	0
202	202	202	9900	202	17899.04724	9542.094237	NA	NA	NA	1	2	2	1	10	121	122	1	3	NA	1	1	NA	3	NA	1	2	NA	6	7	7	1.68	NA	NA	1	47	2	3	NA	NA	6670.09872	3830.908092	6849.003978	3817.544738	2	10	29	NA	NA	7152.372559
203	203	203	9900	203	15581.37428	8132.267232	8472.762481	4300.479909	1	1	2	1	1	7	88	89	1	3	NA	1	1	NA	1	NA	1	1	NA	5	1	1	0	NA	NA	1	30	2	1	1	1	5612.32539	3223.385988	5962.155025	3253.509472	2	6	4	NA	NA	6217.868304
204	204	204	9900	204	NA	NA	NA	NA	NA	1	2	2	2	5	62	63	1	3	NA	1	1	NA	NA	NA	NA	NA	NA	6	2	2	0.36	NA	NA	1	41	2	2	NA	NA	8687.732982	4915.003305	9162.11654	5161.654812	1	3	3	NA	NA	9376.303788
205	205	205	9900	205	305363.4495	130962.6622	NA	NA	NA	1	2	2	1	40	488	489	3	1	2	1	1	NA	NA	5	3	NA	1	3	NA	12	NA	NA	NA	1	40	1	5	1	5	125285.3038	60766.40999	134188.7644	63276.35783	1	5	46	NA	NA	137004.5493
206	206	206	9900	206	NA	NA	49598.41487	23919.37378	0	1	2	2	2	50	601	602	4	2	2	1	1	NA	NA	3	2	NA	NA	2	10	10	5	2	2	1	50	1	3	NA	NA	32496.57143	17318.94603	34787.9645	18133.38389	1	5	19	NA	NA	35116.59609
207	207	207	9900	207	135385.7872	52885.60459	NA	NA	NA	1	2	1	2	3	45	46	3	1	NA	1	1	NA	NA	NA	NA	NA	NA	3	5	5	1.59	NA	NA	2	39	1	5	3	NA	44641.5061	19980.53534	51273.12629	21441.46977	2	8	6	NA	NA	51795.34339
208	208	208	9900	208	NA	NA	NA	NA	NA	1	2	1	2	1	19	20	4	2	NA	1	1	NA	NA	NA	NA	NA	NA	4	3	2	0.49	NA	NA	2	23	3	1	NA	NA	6908.333883	3047.888054	6844.994214	3060.247685	2	4	30	NA	NA	6884.238998
209	209	209	9900	209	104949.8069	47363.48165	53927.9156	23348.46913	1	1	2	1	1	18	226	226	3	1	2	1	1	NA	11	NA	1	1	5	4	11	11	5	NA	NA	2	45	1	4	1	3	43617.28889	18870.81903	44496.9997	19717.51574	1	6	23	NA	NA	45840.06811
210	210	210	9900	210	NA	NA	NA	NA	NA	1	2	1	1	2	25	26	3	1	NA	1	1	NA	NA	NA	NA	NA	NA	4	10	10	4.11	NA	NA	1	38	1	3	1	4	44158.46066	19335.49581	47862.21097	20879.87675	1	11	32	NA	NA	48642.30579
211	211	211	9900	211	74817.68403	40684.3568	39006.80242	20701.82134	1	1	2	2	1	76	917	918	3	1	1	1	1	NA	NA	4	3	NA	1	2	6	6	2.4	NA	NA	1	76	1	4	1	2	32945.38234	17539.66463	34978.94803	18865.49068	2	11	24	NA	NA	35311.94478
212	212	212	9900	212	NA	NA	23108.22349	8662.587614	1	1	2	2	1	6	83	85	4	2	NA	1	1	NA	0	NA	1	NA	NA	7	11	3	0.6	NA	NA	2	55	1	3	NA	NA	13007.50223	5837.49534	13078.80624	5848.803293	2	11	38	NA	NA	13152.84916
213	213	213	9900	213	NA	NA	2838.544346	1862.506537	1	1	2	1	2	18	217	218	1	3	2	2	2	4	12	NA	1	1	6	5	2	1	0.01	2	2	1	47	2	NA	1	2	2213.206606	1430.699296	2226.086449	1522.132271	2	6	4	NA	NA	2305.428022
214	214	214	9900	214	NA	NA	15204.62765	6010.050369	1	1	2	1	2	11	141	141	4	2	NA	1	1	NA	5	NA	1	1	NA	7	NA	NA	NA	NA	NA	2	67	1	2	2	NA	8854.036421	4108.465266	8797.257663	4100.265517	1	1	21	NA	NA	8922.419904
215	215	215	9900	215	NA	NA	NA	NA	NA	1	1	NA	1	38	465	NA	1	3	2	2	2	4	NA	1	1	NA	5	6	NA	99	NA	NA	NA	1	38	2	1	5	NA	19936.43479	11288.93322	0	0	1	6	40	NA	NA	0
216	216	216	9900	216	NA	NA	NA	NA	NA	1	1	NA	2	85	NA	NA	4	2	2	1	1	NA	NA	1	1	NA	2	1	2	2	0.91	NA	NA	2	85	1	1	2	NA	10553.67786	6074.583948	0	0	1	7	52	NA	NA	0
217	217	217	9900	217	7507.339059	4662.815388	3645.173717	2233.355497	1	1	2	2	2	18	224	225	1	3	2	1	1	NA	14	NA	2	3	NA	7	NA	13	NA	1	1	1	23	1	2	1	NA	2842.133702	1809.916084	2858.673611	1825.208345	1	3	37	NA	NA	2967.750321
218	218	218	9900	218	NA	NA	19135.76392	9390.412917	0	1	2	1	2	3	47	47	1	3	NA	1	1	NA	NA	NA	NA	NA	NA	5	6	3	0.94	NA	NA	2	30	2	3	5	NA	7272.895533	4114.572312	7513.704202	4537.313428	1	12	31	NA	NA	7689.755992
219	219	219	9900	219	NA	NA	58278.35312	26471.57978	1	1	2	2	1	16	194	194	5	4	NA	3	1	4	10	NA	1	1	5	2	4	4	1.63	NA	NA	2	49	1	4	5	NA	44514.44486	20494.14561	48086.63254	22354.94704	1	2	35	NA	NA	49334.52332
220	220	220	9900	220	103023.6775	37608.18088	43610.40656	17207.4379	1	1	2	2	2	15	184	185	3	1	NA	1	1	NA	9	NA	1	2	5	6	9	9	2.41	NA	NA	1	36	1	3	NA	NA	36310.29537	14227.90532	36408.1851	14665.74787	2	7	27	NA	NA	37133.10104
221	221	221	9900	221	NA	NA	16339.60552	6650.169248	1	1	2	1	1	85	NA	NA	4	2	2	1	1	NA	NA	1	1	NA	2	1	5	5	2.57	NA	NA	1	85	1	1	2	NA	9620.275721	4928.443163	12205.37603	5134.613663	1	9	41	NA	NA	12347.6866
222	222	222	9900	222	NA	NA	NA	NA	NA	1	2	2	1	5	71	71	4	2	NA	1	1	NA	NA	NA	NA	NA	NA	5	11	11	3.89	NA	NA	2	36	3	4	1	4	13143.47964	6158.185599	13451.88688	6191.483561	2	10	50	NA	NA	13518.22335
223	223	223	9900	223	NA	NA	28542.75193	14913.66997	1	1	2	1	1	47	564	564	4	2	2	3	2	6	NA	2	1	NA	6	3	NA	77	NA	NA	NA	1	47	3	2	6	NA	23630.85953	11896.06247	23245.87046	12639.41925	1	11	17	NA	NA	23403.41735
224	224	224	9900	224	15515.51745	9665.058779	8436.95118	5111.0459	1	1	2	1	1	11	142	143	1	3	NA	1	1	NA	5	NA	1	1	NA	4	8	8	2.76	NA	NA	1	40	1	3	1	5	5910.643586	3753.54299	5936.955153	3866.739666	1	10	1	NA	NA	0
225	225	225	9900	225	NA	NA	42436.61107	24135.22733	1	1	2	2	1	79	951	951	3	1	2	1	1	NA	NA	5	3	NA	1	2	3	3	1.24	NA	NA	1	79	1	5	1	NA	33738.59267	17961.95882	38054.59358	21994.34045	1	1	16	NA	NA	38406.17716
226	226	226	9900	226	NA	NA	101058.7907	38285.31076	1	1	2	1	2	6	73	73	5	1	NA	1	1	NA	0	NA	1	NA	NA	6	11	11	3.8	NA	NA	1	29	1	3	1	4	62660.83628	25781.99848	66342.04131	26881.01375	1	12	28	NA	NA	67668.97988
227	227	227	9900	227	NA	NA	6440.969346	3177.388106	1	1	2	1	2	13	164	165	1	3	NA	1	1	NA	7	NA	1	1	NA	6	6	6	1.47	NA	NA	1	41	1	3	1	4	4896.491777	2567.991482	5051.23501	2596.718388	1	4	25	NA	NA	5231.344243
228	228	228	9900	228	NA	NA	NA	NA	NA	1	2	2	1	19	234	235	3	1	2	1	1	NA	11	NA	1	3	1	5	9	6	1.8	NA	NA	2	35	1	4	3	NA	39041.47511	16448.79722	41443.48143	18651.7601	1	9	26	NA	NA	42794.75407
229	229	229	9900	229	6564.569061	3596.631786	3561.172519	1899.342193	1	1	2	2	2	14	177	178	1	3	NA	2	2	4	7	NA	1	1	5	4	5	5	1.44	NA	NA	1	40	2	1	NA	NA	2690.837351	1420.802349	2792.796913	1552.236187	2	10	29	NA	NA	2906.338684
230	230	230	9900	230	NA	NA	NA	NA	NA	1	2	1	2	3	45	45	1	3	NA	1	1	NA	NA	NA	NA	NA	NA	5	3	2	0.41	NA	NA	1	24	1	2	NA	NA	8154.701177	4613.44557	8114.026943	4627.603296	1	4	22	NA	NA	8303.763106
231	231	231	9900	231	NA	NA	40307.68498	15895.80045	1	1	2	1	2	12	144	145	2	5	NA	3	2	2	7	NA	1	1	NA	4	4	4	1.06	NA	NA	1	39	3	4	1	NA	31239.88762	12535.70827	33650.90517	13547.85082	2	12	10	NA	NA	34184.6297
232	232	232	9900	232	17299.3324	10435.51862	9984.330365	5992.155184	1	1	2	1	2	57	689	690	1	3	2	2	1	7	NA	1	1	NA	1	4	12	11	5	2	2	1	56	2	1	1	1	7996.34245	4667.871445	8367.091684	5130.14889	2	6	4	NA	NA	8474.589695
233	233	233	9900	233	NA	NA	NA	NA	NA	1	1	NA	2	82	993	NA	1	3	2	2	1	6	NA	1	1	NA	2	4	5	2	1.01	NA	NA	2	41	2	2	4	NA	2569.176177	1650.206877	0	0	2	6	4	NA	NA	0
234	234	234	9900	234	NA	NA	4535.262666	2305.003077	1	1	2	2	2	69	828	829	1	3	2	2	1	8	NA	1	1	NA	2	5	12	5	2.93	NA	NA	1	40	3	1	1	3	2985.672184	1829.044785	3644.473694	1928.539243	2	3	24	NA	NA	3570.947798
235	235	235	9900	235	NA	NA	NA	NA	NA	1	2	1	2	2	35	36	3	1	NA	1	1	NA	NA	NA	NA	NA	NA	3	8	8	3.18	NA	NA	1	34	1	2	1	4	42232.29401	19476.8107	42356.03931	21032.47886	1	11	45	NA	NA	42788.60363
236	236	236	9900	236	23461.74942	13430.23869	12478.08154	7372.097757	1	1	2	1	2	45	546	546	1	3	2	2	1	5	NA	1	1	NA	3	4	3	3	0.82	2	2	2	45	2	1	3	NA	10218.98891	5965.343132	10456.91082	6311.578717	1	4	25	NA	NA	10692.73589
237	237	237	9900	237	NA	NA	26976.34146	15399.49258	1	1	2	2	2	81	976	977	3	1	2	1	1	NA	NA	5	3	NA	2	2	12	12	NA	NA	NA	2	51	NA	NA	1	NA	20842.82691	9397.113976	23413.61269	13766.31662	2	1	15	NA	NA	24023.72893
238	238	238	9900	238	NA	NA	NA	NA	NA	1	2	2	1	0	9	10	1	3	NA	1	1	NA	NA	NA	NA	NA	NA	5	6	6	1.6	NA	NA	2	36	1	4	5	NA	1487.923926	927.95823	1569.170282	1002.145813	2	3	20	NA	NA	1607.572524
239	239	239	9900	239	135356.7795	60053.76227	67051.10581	30939.05202	1	1	2	2	2	69	830	831	3	1	2	1	1	NA	NA	4	3	NA	1	2	10	10	5	NA	NA	1	70	1	5	1	NA	54549.99001	27664.74592	58195.75737	27657.84547	3	1	19	NA	NA	59467.28638
240	240	240	9900	240	NA	NA	44107.38221	15515.2472	0	1	2	1	1	1	13	13	1	3	NA	1	1	NA	NA	NA	NA	NA	NA	5	6	6	1.25	NA	NA	1	29	3	1	NA	NA	16883.79871	7459.806264	16933.27011	7516.204779	1	13	48	NA	NA	17445.34676
241	241	241	9900	241	NA	NA	NA	NA	NA	1	2	1	2	0	4	5	3	1	NA	1	1	NA	NA	NA	NA	NA	NA	4	4	4	1.11	NA	NA	1	23	1	3	1	3	14178.48462	6169.586245	16284.73804	6473.951993	1	11	45	NA	NA	16450.59819
242	242	242	9900	242	NA	NA	NA	NA	NA	1	1	NA	1	19	239	NA	1	3	2	2	2	3	9	NA	1	3	1	5	NA	99	NA	NA	NA	1	37	NA	NA	5	NA	2957.263904	1918.654126	0	0	2	4	29	NA	NA	0
243	243	243	9900	243	NA	NA	38935.74826	17107.12982	1	1	2	2	2	19	236	237	3	1	2	1	1	NA	15	NA	3	1	5	2	2	1	0.24	2	2	2	19	1	4	5	NA	29924.91731	13812.33361	32505.54263	14580.25618	2	8	6	NA	NA	33252.05746
244	244	244	9900	244	12301.66579	7751.412959	5610.913465	3560.058183	1	1	2	1	2	18	221	222	2	5	2	1	1	NA	11	NA	1	2	5	5	2	2	0.72	2	2	1	40	NA	NA	1	NA	4507.448988	2913.783139	4684.27589	3034.206255	2	6	1	NA	NA	0
245	245	245	9900	245	NA	NA	3468.881633	2199.644478	1	1	2	1	1	19	235	235	1	3	2	2	1	4	15	NA	3	3	5	5	4	4	0.9	NA	NA	1	40	2	3	1	4	2649.939506	1719.264	2711.998516	1809.801647	1	4	25	NA	NA	2828.18873
246	246	246	9900	246	NA	NA	125957.693	48174.17009	1	1	2	2	1	6	77	78	3	1	NA	1	1	NA	0	NA	1	NA	NA	2	5	5	2.08	NA	NA	2	27	1	4	5	NA	74145.64539	36965.15169	95434.79529	37211.53025	2	8	35	NA	NA	97636.64075
247	247	247	9900	247	21013.90946	10213.7497	NA	NA	NA	1	2	1	1	6	76	78	4	2	NA	1	1	NA	0	NA	1	NA	NA	6	3	3	0.56	NA	NA	2	41	1	2	4	NA	10519.76004	4624.558912	10833.58043	4780.022152	1	13	48	NA	NA	10904.3998
248	248	248	9900	248	NA	NA	NA	NA	NA	1	2	1	2	19	235	237	5	4	2	1	1	NA	15	NA	3	1	5	5	NA	1	0.55	2	2	2	19	1	4	5	NA	41887.69003	19196.10597	44348.51221	21334.56052	1	6	23	NA	NA	45235.54779
249	249	249	9900	249	NA	NA	6497.776681	4257.836511	1	1	2	2	1	19	232	233	1	3	2	2	7	77	66	NA	1	3	5	4	6	6	1.8	NA	NA	1	18	2	1	5	NA	5057.498371	3249.546817	5080.012114	3503.220455	2	11	38	NA	NA	5292.136524
250	250	250	9900	250	179807.4312	92936.47925	96848.37772	47330.16052	1	1	2	2	2	58	700	702	3	1	2	1	1	NA	NA	3	2	NA	1	2	9	9	5	2	2	1	59	1	3	1	NA	75310.12133	39726.67016	85524.24752	42257.81652	2	7	27	NA	NA	88440.84479
251	251	251	9900	251	NA	NA	7362.626171	3817.091292	1	1	2	1	1	10	123	123	1	3	NA	1	1	NA	3	NA	1	1	NA	5	8	8	2.61	NA	NA	1	41	2	3	1	NA	5045.634944	2897.912692	5180.968866	2887.803905	2	8	6	NA	NA	5410.453792
252	252	252	9900	252	17929.52539	11000.19793	9998.97678	5832.207663	1	1	2	2	2	9	112	113	1	3	NA	1	1	NA	3	NA	1	2	NA	3	3	2	0.63	NA	NA	2	48	1	1	NA	NA	6820.971417	4241.610858	6860.666329	4400.894256	1	5	19	NA	NA	7139.69534
253	253	253	9900	253	20672.03116	9361.975983	NA	NA	NA	1	2	1	2	5	67	69	4	2	NA	1	1	NA	NA	NA	NA	NA	NA	7	NA	NA	NA	NA	NA	2	60	1	3	3	NA	9955.681947	4424.939389	10657.32736	4381.393111	2	13	34	NA	NA	10703.50942
254	254	254	9900	254	NA	NA	2549.846137	1349.2532	1	1	2	1	2	15	180	181	1	3	NA	2	2	3	8	NA	1	1	5	7	2	2	0.23	NA	NA	2	45	2	1	4	NA	1988.109265	1110.325037	1999.679145	1102.676311	2	6	4	NA	NA	2075.979714
255	255	255	9900	255	6425.191755	4284.66604	3387.839263	2154.504764	1	1	2	1	2	18	219	219	3	1	2	1	1	NA	15	NA	3	3	5	6	1	1	0.06	2	2	1	43	NA	NA	1	NA	2732.608896	1766.460307	2828.340498	1836.265447	2	13	34	NA	NA	2933.264233
256	256	256	9900	256	NA	NA	3600.778567	2244.191824	1	1	2	1	1	19	231	232	1	3	2	2	2	2	11	NA	1	3	5	6	4	4	0.83	NA	NA	1	48	2	1	1	1	2649.939506	1719.264	2815.11656	1846.45387	1	4	22	NA	NA	2935.855233
257	257	257	9900	257	NA	NA	43563.48565	23104.27312	1	1	2	2	1	75	904	906	3	1	1	1	1	NA	NA	2	1	NA	1	2	6	6	2.49	NA	NA	2	71	1	2	1	2	32624.20358	17368.67352	39065.10675	21054.83582	2	1	15	NA	NA	39428.26999
258	258	258	9900	258	24029.81745	10589.36606	23417.45456	8767.914471	0	1	2	1	2	3	39	40	1	3	NA	1	1	NA	NA	NA	NA	NA	NA	4	8	8	2.87	NA	NA	1	37	2	2	1	2	7766.454308	4188.386985	9194.92044	4236.531068	2	6	4	NA	NA	9403.44886
259	259	259	9900	259	183455.0536	82758.04963	75767.5458	36951.33227	1	1	2	1	1	54	656	658	3	1	1	1	1	NA	NA	2	1	NA	1	2	11	11	5	NA	NA	2	50	3	3	1	NA	65127.83067	32546.7998	65030.9612	33052.08012	2	12	10	NA	NA	66264.5085
260	260	260	9900	260	NA	NA	NA	NA	NA	1	2	1	1	27	326	328	1	3	2	2	2	3	NA	4	3	NA	5	4	NA	13	NA	NA	NA	1	27	2	4	5	NA	16932.26703	8952.921849	17917.6628	9239.496241	1	13	48	NA	NA	18152.32601
261	261	261	9900	261	NA	NA	NA	NA	NA	1	1	NA	2	59	709	NA	1	3	2	2	2	6	NA	4	3	NA	1	5	99	99	NA	3	NA	1	35	2	2	3	NA	8454.741757	4854.058698	0	0	1	12	31	NA	NA	0
262	262	262	9900	262	NA	NA	NA	NA	NA	1	2	2	2	0	6	6	2	5	NA	1	1	NA	NA	NA	NA	NA	NA	4	2	1	0.23	NA	NA	1	22	1	2	NA	NA	18676.6526	8126.906514	18731.37727	8129.472227	2	11	51	NA	NA	18922.6729
263	263	263	9900	263	NA	NA	3555.142993	2214.892223	1	1	2	1	2	17	212	212	1	3	2	1	1	NA	10	NA	1	1	5	5	2	2	0.48	NA	NA	2	41	1	3	3	NA	2693.699847	1741.308047	2788.068346	1810.119246	1	4	25	NA	NA	2891.498094
264	264	264	9900	264	6723.484431	3750.609134	3244.671237	1800.209353	1	1	2	2	2	15	183	183	1	3	NA	2	2	2	7	NA	1	1	5	7	99	99	NA	NA	NA	1	38	2	1	NA	NA	2480.955461	1385.571212	2544.58546	1471.219937	2	10	29	NA	NA	2650.296697
265	265	265	9900	265	NA	NA	113674.3269	56550.78939	1	1	2	2	2	34	418	419	3	1	2	1	1	NA	NA	3	2	NA	5	5	8	8	2.56	2	2	2	66	1	4	NA	NA	99324.69327	47100.47778	99923.3775	50095.34422	2	10	29	NA	NA	102624.2018
266	266	266	9900	266	19706.51745	10804.7288	9108.674678	4815.641268	1	1	2	2	1	82	993	994	4	2	1	1	1	NA	NA	3	2	NA	2	2	3	3	1.08	NA	NA	1	82	1	3	2	NA	6916.692889	3543.404448	6804.007562	3718.169648	2	9	44	NA	NA	6850.438065
267	267	267	9900	267	NA	NA	65000.42066	33431.26574	1	1	2	2	1	54	654	655	3	1	2	1	1	NA	NA	5	3	NA	1	4	11	11	5	NA	NA	1	54	1	5	1	NA	55872.68725	27921.66033	55789.58364	29903.46507	2	4	13	NA	NA	56847.83481
268	268	268	9900	268	40382.28199	20084.76626	21705.72221	11269.43969	1	1	2	1	1	30	361	363	1	3	2	2	2	3	NA	5	3	NA	5	4	NA	3	1.68	NA	NA	1	27	2	4	5	NA	16932.26703	8952.921849	17917.6628	9635.741614	1	13	48	NA	NA	18152.32601
269	269	269	9900	269	220471.7171	99827.17476	103503.3348	47474.63774	1	1	2	2	1	31	375	375	3	1	1	1	1	NA	NA	5	3	NA	6	2	11	11	5	NA	NA	1	31	1	5	6	NA	83252.81272	38953.31687	93837.95133	42854.02591	2	8	6	NA	NA	96066.29579
270	270	270	9900	270	103618.0372	46930.05004	NA	NA	NA	1	2	2	1	35	430	431	4	2	1	1	1	NA	NA	3	2	NA	NA	3	11	11	5	NA	NA	1	35	1	3	NA	NA	50793.86896	21922.23635	51828.26175	22786.22724	1	2	47	NA	NA	52179.73506
271	271	271	9900	271	NA	NA	NA	NA	NA	1	2	1	2	8	99	100	3	1	NA	1	1	NA	2	NA	1	1	NA	5	11	11	3.88	NA	NA	1	45	1	5	1	NA	49428.5939	20337.55067	53282.49996	23392.27358	2	8	6	NA	NA	54472.5153
272	272	272	9900	272	318263.9318	146508.4223	124742.7248	56364.96311	1	1	2	2	1	56	680	680	3	1	2	1	1	NA	NA	4	3	NA	NA	1	6	6	3.16	NA	NA	1	56	1	4	NA	NA	95894.53217	47922.06509	107066.1483	50417.1071	1	7	47	NA	NA	107149.584
273	273	273	9900	273	NA	NA	49427.59589	21732.34624	1	1	2	1	2	64	769	770	2	5	2	3	1	7	NA	4	3	NA	1	3	3	2	0.62	NA	NA	2	64	3	4	1	NA	38189.41969	19367.56711	42899.76046	19427.54657	2	7	30	NA	NA	44017.65032
274	274	274	9900	274	NA	NA	57969.10373	26748.38982	1	1	2	2	2	69	831	832	3	1	2	1	1	NA	NA	4	3	NA	1	2	7	7	3.73	NA	NA	1	67	1	3	1	4	47161.25098	23917.58505	50313.20296	23911.61926	2	11	24	NA	NA	51412.5047
275	275	275	9900	275	NA	NA	39006.80242	20695.74619	1	1	2	2	1	72	867	868	3	1	1	1	1	NA	NA	3	2	NA	1	2	5	5	2.13	NA	NA	1	72	1	3	1	1	32945.38234	17539.66463	34978.94803	18859.95443	2	3	24	NA	NA	35311.94478
276	276	276	9900	276	7142.708973	4500.822276	3145.473708	1992.741131	1	1	2	2	1	15	190	190	1	3	NA	2	2	2	8	NA	1	1	5	4	NA	13	NA	NA	NA	1	41	2	2	1	1	2464.478396	1606.160528	2459.155697	1639.567765	2	2	18	NA	NA	2561.360316
277	277	277	9900	277	NA	NA	NA	NA	NA	1	2	1	1	18	222	222	1	3	2	1	1	NA	15	NA	3	1	5	5	11	11	5	NA	NA	1	54	1	2	NA	NA	2457.797907	1594.603745	2523.720914	1628.21392	2	13	34	NA	NA	2635.506166
278	278	278	9900	278	17526.6212	10525.6342	9774.284297	5580.598168	1	1	2	1	2	9	109	111	1	3	NA	1	1	NA	3	NA	1	1	NA	6	6	6	1.34	NA	NA	1	68	2	1	1	NA	6487.923756	3945.508421	6706.496539	4211.033599	1	12	28	NA	NA	6953.528689
279	279	279	9900	279	NA	NA	7753.50855	3241.512219	1	1	2	2	1	19	238	239	4	2	2	3	2	4	12	NA	1	2	5	2	6	6	2.84	NA	NA	2	52	3	9	1	NA	5606.854069	2604.561784	5637.589503	2585.428589	2	4	49	NA	NA	5669.505533
280	280	280	9900	280	NA	NA	NA	NA	NA	1	1	NA	1	69	838	NA	4	2	2	1	1	NA	NA	1	1	NA	1	5	6	1	0.27	NA	NA	2	64	1	1	1	1	10571.44826	5168.226922	0	0	2	2	1	NA	NA	0
281	281	281	9900	281	7734.330717	4457.387986	4274.508091	2305.698657	1	1	2	1	2	15	182	183	1	3	NA	1	1	NA	9	NA	1	1	5	4	9	9	3.59	NA	NA	1	44	1	4	NA	NA	3266.530954	1724.777178	3352.219792	1884.330746	1	12	28	NA	NA	3488.579178
282	282	282	9900	282	329275.5996	143028.3233	124695.9647	56225.00438	1	1	2	2	1	29	354	354	2	5	2	3	2	2	NA	2	1	NA	NA	3	4	4	1.54	NA	NA	1	29	3	2	NA	NA	110249.6073	50804.91708	113051.5639	50752.73681	1	2	47	NA	NA	115195.8988
283	283	283	9900	283	5743.919858	3852.331137	NA	NA	NA	1	2	2	2	16	203	204	1	3	NA	1	1	NA	11	NA	1	1	5	3	8	8	3.53	NA	NA	1	38	1	3	1	4	2317.041842	1507.98823	2373.499179	1577.42782	2	3	20	NA	NA	2475.430509
284	284	284	9900	284	NA	NA	NA	NA	NA	1	1	NA	2	19	235	NA	2	5	2	1	1	NA	15	NA	3	1	5	2	6	6	3.07	3	NA	1	54	3	4	3	NA	6105.348111	3545.836466	0	0	1	8	33	NA	NA	0
285	285	285	9900	285	NA	NA	8222.677761	3953.852025	1	1	2	2	2	18	226	227	4	2	2	1	1	NA	13	NA	2	3	5	6	12	11	5	2	2	2	39	1	2	2	NA	5694.012553	3087.956046	6227.385725	3185.483155	1	7	52	NA	NA	6330.27706
286	286	286	9900	286	NA	NA	NA	NA	NA	1	2	2	2	2	28	28	4	2	NA	1	1	NA	NA	NA	NA	NA	NA	6	12	1	0	NA	NA	1	41	1	4	1	3	9180.388922	4341.335166	9827.394101	4348.611221	2	10	29	NA	NA	9869.979754
287	287	287	9900	287	NA	NA	81682.55271	43292.01206	1	1	2	1	2	71	852	854	3	1	2	1	1	NA	NA	4	3	NA	3	3	4	4	1.38	NA	NA	2	71	1	4	3	NA	63110.68201	36287.74373	70894.84896	38700.72615	2	6	39	NA	NA	72742.23999
288	288	288	9900	288	NA	NA	NA	NA	NA	1	2	1	1	9	116	117	1	3	NA	1	1	NA	3	NA	1	1	NA	7	4	4	0.62	NA	NA	1	46	NA	NA	1	2	6254.875332	3679.929051	6668.214951	3758.829779	1	6	40	NA	NA	6952.980281
289	289	289	9900	289	128614.6212	67789.55207	67054.26907	34494.02438	1	1	2	2	1	62	748	748	3	1	1	1	1	NA	NA	4	3	NA	1	2	8	8	4.07	NA	NA	1	62	1	4	1	3	56634.44309	29715.79973	60130.22466	31434.27262	2	11	38	NA	NA	60702.65953
290	290	290	9900	290	NA	NA	NA	NA	NA	1	1	NA	1	4	53	NA	1	3	NA	1	1	NA	NA	NA	NA	NA	NA	7	NA	77	NA	NA	NA	1	44	NA	NA	NA	NA	5495.453567	3099.853298	0	0	2	13	34	NA	NA	0
291	291	291	9900	291	NA	NA	9706.29436	4049.36112	1	1	2	2	1	19	236	237	4	2	2	1	1	NA	13	NA	2	3	6	3	13	13	NA	NA	NA	2	20	1	4	NA	NA	6765.61639	3129.732697	7057.463449	3229.768485	2	5	43	NA	NA	7100.317706
292	292	292	9900	292	152609.4075	59613.64889	NA	NA	NA	1	2	2	2	4	51	52	3	1	NA	1	1	NA	NA	NA	NA	NA	NA	3	6	6	1.77	NA	NA	1	29	1	3	1	3	50320.74591	22522.4355	57796.033	24169.22829	2	1	15	NA	NA	58384.68595
293	293	293	9900	293	55707.58643	27048.84236	26976.34146	13694.22848	1	1	2	2	2	85	NA	NA	3	1	2	1	1	NA	NA	1	1	NA	1	3	12	12	NA	NA	NA	1	48	NA	NA	1	NA	20842.82691	9397.113976	23413.61269	12241.9024	1	7	42	NA	NA	24023.72893
294	294	294	9900	294	6359.899988	4233.401918	3525.049751	2154.282801	1	1	2	1	1	15	187	188	1	3	NA	1	1	NA	9	NA	1	1	5	6	5	5	0.9	NA	NA	2	38	2	1	NA	NA	2594.208009	1707.215291	2755.911185	1772.479416	1	6	40	NA	NA	2874.110575
295	295	295	9900	295	NA	NA	3272.481339	2017.001953	1	1	2	1	1	14	170	170	1	3	NA	2	2	4	8	NA	1	1	5	5	6	6	1.46	NA	NA	1	44	2	2	NA	NA	2481.558727	1633.082231	2558.451245	1659.528843	1	12	31	NA	NA	2671.351614
296	296	296	9900	296	NA	NA	107417.9935	49736.55255	1	1	2	2	1	57	694	694	3	1	1	1	1	NA	NA	4	3	NA	1	2	11	11	5	NA	NA	1	57	1	4	1	NA	81796.43698	40876.72246	92196.4054	44488.15289	1	5	46	NA	NA	94385.76851
297	297	297	9900	297	NA	NA	55023.0727	19428.51548	1	1	2	1	1	17	206	207	3	1	2	1	1	NA	9	NA	1	1	5	6	9	6	1.88	NA	NA	1	72	1	2	1	1	37593.88204	15838.90313	45400.63569	16407.15961	1	6	9	NA	NA	46992.81557
298	298	298	9900	298	NA	NA	11372.06454	4726.958958	0	1	2	2	1	2	34	35	1	3	NA	1	1	NA	NA	NA	NA	NA	NA	5	13	13	NA	NA	NA	1	24	2	2	NA	NA	4387.735854	2318.532982	4365.85059	2289.927518	2	2	18	NA	NA	4472.723143
299	299	299	9900	299	NA	NA	22584.5838	9025.431594	1	1	2	2	2	8	99	99	4	2	NA	1	1	NA	3	NA	1	2	NA	5	6	6	1.33	NA	NA	1	28	1	2	5	NA	13151.57018	5980.677199	13067.23239	6157.463527	2	10	50	NA	NA	13284.15246
300	300	300	9900	300	298252.5123	109422.7799	133700.7092	52154.57103	1	1	2	2	2	21	252	253	3	1	2	1	1	NA	NA	3	2	NA	1	3	6	6	2.05	2	2	2	21	1	3	1	2	103916.7249	43237.84046	117527.2095	46200.9676	1	11	32	NA	NA	119996.6691
301	301	301	9900	301	47760.02002	22726.43508	18763.36812	10226.33847	1	1	2	1	2	24	293	293	1	3	2	2	2	3	NA	2	1	NA	1	4	8	8	2.87	2	2	1	37	2	2	1	2	15488.55323	8542.01696	15849.1629	8908.051124	2	6	4	NA	NA	16206.59446
302	302	302	9900	302	12018.77374	5079.129541	4512.793522	2089.044297	1	1	2	1	2	65	782	783	1	3	2	1	1	NA	NA	1	1	NA	2	6	7	2	0.88	NA	NA	1	25	2	3	1	3	2970.880207	1819.983111	3626.417804	1747.851857	1	10	1	NA	NA	0
303	303	303	9900	303	NA	NA	7190.961389	4473.867416	1	1	2	1	1	17	212	213	1	3	2	1	1	NA	11	NA	1	1	5	4	8	8	2.93	NA	NA	1	45	1	4	1	4	5597.03377	3596.209418	5621.949285	3680.964218	2	10	22	NA	NA	5856.703189
304	304	304	9900	304	NA	NA	NA	NA	NA	1	1	NA	1	60	731	NA	1	3	2	1	1	NA	NA	3	2	NA	1	3	5	5	1.41	NA	NA	2	49	1	3	1	3	2081.313593	1261.652437	0	0	2	6	39	NA	NA	0
305	305	305	9900	305	NA	NA	NA	NA	NA	1	2	2	2	3	45	46	4	2	NA	1	1	NA	NA	NA	NA	NA	NA	6	12	6	1.63	NA	NA	2	34	1	4	4	NA	9188.003798	4249.715513	9835.54565	4626.026471	2	4	13	NA	NA	9878.166628
306	306	306	9900	306	NA	NA	3258.127818	2004.661103	1	1	2	1	1	12	144	145	1	3	NA	2	2	3	6	NA	1	1	NA	5	NA	13	NA	NA	NA	2	38	2	1	5	NA	2470.674294	1625.919325	2547.229552	1649.375161	1	6	40	NA	NA	2659.634726
307	307	307	9900	307	NA	NA	12939.55121	5222.589984	1	1	2	1	2	29	358	359	4	2	2	1	1	NA	NA	3	2	NA	6	3	8	4	1.63	1	1	1	28	1	3	NA	NA	8663.028422	3960.345587	9038.339789	4034.627972	1	12	28	NA	NA	9113.405908
308	308	308	9900	308	NA	NA	NA	NA	NA	1	1	NA	1	4	55	NA	2	5	NA	1	1	NA	NA	NA	NA	NA	NA	5	12	10	5	NA	NA	2	46	1	2	3	NA	46621.25682	19991.08985	0	0	1	8	11	NA	NA	0
309	309	309	9900	309	NA	NA	NA	NA	NA	1	2	2	1	0	11	11	3	1	NA	1	1	NA	NA	NA	NA	NA	NA	4	8	8	2.99	NA	NA	1	30	1	4	1	5	14243.92074	6091.924292	16359.89487	6392.458723	3	1	36	NA	NA	16598.45968
310	310	310	9900	310	NA	NA	NA	NA	NA	1	1	NA	1	65	783	NA	1	3	2	1	1	NA	NA	1	1	NA	1	2	8	8	4.44	NA	NA	1	65	1	1	1	4	3352.140732	2041.601005	0	0	1	10	9	NA	NA	0
311	311	311	9900	311	NA	NA	10183.25611	5720.668148	1	1	2	1	1	6	73	74	1	3	NA	1	1	NA	0	NA	1	NA	NA	4	6	6	1.5	NA	NA	1	29	2	3	1	NA	6615.6382	4201.248482	7165.803563	4327.946741	1	12	31	NA	NA	7295.743343
312	312	312	9900	312	NA	NA	NA	NA	NA	1	2	1	1	15	185	186	3	1	NA	1	1	NA	9	NA	1	1	5	3	11	11	5	NA	NA	2	50	1	5	3	NA	32276.91402	14466.58089	34401.59225	14978.60518	2	8	6	NA	NA	35636.25093
313	313	313	9900	313	14526.11925	7923.669482	14155.94347	6560.737999	0	1	2	1	2	5	66	67	1	3	NA	1	1	NA	NA	NA	NA	NA	NA	6	NA	13	NA	NA	NA	2	32	2	1	4	NA	5586.228744	3160.356424	5558.365605	3170.054915	2	13	34	NA	NA	5688.34089
314	314	314	9900	314	NA	NA	40761.51883	19621.42223	1	1	2	2	2	52	634	635	4	2	2	1	1	NA	NA	3	2	NA	1	4	11	11	4.55	2	2	1	53	1	5	1	3	27197.17812	14494.65096	28589.83042	14875.08766	2	5	43	NA	NA	28554.70746
315	315	315	9900	315	NA	NA	NA	NA	NA	1	2	2	1	14	174	176	4	2	NA	1	1	NA	6	NA	1	1	5	5	10	10	3.26	NA	NA	1	40	1	2	1	2	5608.250853	2800.259158	5638.993944	2809.964679	1	7	52	NA	NA	5676.698069
316	316	316	9900	316	NA	NA	2734.462918	1669.57612	1	1	2	1	1	18	218	219	1	3	2	2	2	1	66	NA	1	3	5	5	5	5	1	NA	NA	1	28	2	1	1	3	2073.573419	1345.321326	2137.824279	1373.677265	2	6	4	NA	NA	2232.163051
317	317	317	9900	317	29278.75366	14082.15122	NA	NA	NA	1	2	2	1	6	73	74	4	2	NA	1	1	NA	0	NA	1	NA	NA	5	NA	77	NA	NA	NA	2	35	1	5	1	5	14042.50988	6173.183987	15094.46556	6590.429247	1	5	46	NA	NA	15189.45855
318	318	318	9900	318	NA	NA	NA	NA	NA	1	2	1	1	0	4	5	1	3	NA	1	1	NA	NA	NA	NA	NA	NA	4	1	1	0.28	NA	NA	1	32	2	1	NA	NA	1718.353651	973.876208	2034.406497	985.558909	2	13	34	NA	NA	2072.757845
319	319	319	9900	319	NA	NA	NA	NA	NA	1	2	2	1	0	10	11	1	3	NA	1	1	NA	NA	NA	NA	NA	NA	7	2	2	0.45	NA	NA	1	36	NA	NA	1	NA	1708.621222	1106.598548	1700.098916	1167.055279	2	3	20	NA	NA	1740.816118
320	320	320	9900	320	0	0	121424.5316	58850.8547	1	1	2	2	1	26	312	312	2	5	2	1	1	NA	NA	2	1	NA	NA	3	12	5	2.03	NA	NA	1	26	1	2	NA	NA	110249.6073	50804.91708	110085.6249	53123.01836	1	2	35	NA	NA	112173.7968
321	321	321	9900	321	155533.4404	98209.01668	76188.12261	49949.85991	1	1	2	2	2	71	863	863	3	1	2	1	1	NA	NA	3	2	NA	2	4	9	2	1.02	NA	NA	2	47	1	4	3	NA	58701.94067	33752.78022	66126.06077	44652.48339	1	2	35	NA	NA	67578.45204
322	322	322	9900	322	32662.49202	12263.00557	NA	NA	NA	1	2	2	2	5	63	65	5	2	NA	1	1	NA	NA	NA	NA	NA	NA	3	NA	NA	NA	NA	NA	NA	NA	NA	NA	NA	NA	12879.5912	5557.816805	16838.92924	5739.071347	1	9	8	NA	NA	17164.04771
323	323	323	9900	323	NA	NA	54503.98463	23173.69621	1	1	2	2	1	15	187	187	3	1	NA	1	1	NA	9	NA	1	2	5	4	8	8	2.81	NA	NA	1	39	1	3	NA	NA	42705.08755	19140.51024	44972.32575	19569.922	2	10	50	NA	NA	46114.7483
324	324	324	9900	324	NA	NA	NA	NA	NA	1	1	NA	1	24	289	NA	4	2	2	1	1	NA	NA	3	2	NA	5	3	NA	77	NA	NA	NA	2	50	NA	NA	4	NA	36255.04992	15647.39583	0	0	2	5	12	NA	NA	0
325	325	325	9900	325	NA	NA	NA	NA	NA	1	2	1	1	0	7	7	1	3	NA	1	1	NA	NA	NA	NA	NA	NA	7	NA	1	0.11	NA	NA	2	43	1	4	3	NA	1669.590434	1081.320029	1724.871285	1094.291636	2	6	4	NA	NA	1766.262957
326	326	326	9900	326	NA	NA	NA	NA	NA	1	2	2	1	2	31	31	1	3	NA	1	1	NA	NA	NA	NA	NA	NA	3	7	7	2.59	NA	NA	1	28	1	4	6	NA	5287.610053	2757.676814	5932.093153	2967.316707	1	13	48	NA	NA	6046.324067
327	327	327	9900	327	91258.57821	35107.23826	47581.53836	17595.47048	1	1	2	1	1	16	197	198	3	1	NA	3	1	5	10	NA	1	1	5	2	11	11	5	NA	NA	1	39	1	4	3	NA	30502.43266	14043.11114	39260.47715	14859.17403	2	12	17	NA	NA	40166.28412
328	328	328	9900	328	102982.1773	50136.06046	53092.81121	25185.31788	1	1	2	1	1	66	799	799	3	1	2	1	1	NA	NA	4	3	NA	3	1	5	5	2.4	NA	NA	1	66	1	4	3	NA	42515.71017	22307.7735	47610.43123	22951.28395	2	12	17	NA	NA	48120.15949
329	329	329	9900	329	26664.81779	10325.29368	12128.8887	5003.529591	1	1	2	2	2	27	326	327	2	5	2	3	1	4	NA	4	3	NA	NA	4	6	6	2.07	1	1	2	27	3	4	NA	NA	9969.41203	4148.089226	10661.68199	4432.36142	1	7	47	NA	NA	10985.27626
330	330	330	9900	330	144180.4283	65587.52264	72750.44751	34846.33316	1	1	2	1	1	56	676	677	3	1	2	1	1	NA	NA	3	2	NA	1	2	11	11	5	NA	NA	1	56	1	3	1	NA	57308.0712	28638.97509	62441.39862	31169.20892	2	7	30	NA	NA	63681.91263
331	331	331	9900	331	52733.73251	27251.12892	37276.77809	15503.1639	1	1	2	2	2	37	445	445	4	2	2	3	2	4	NA	2	1	NA	3	7	NA	77	NA	3	2	1	47	3	3	3	NA	25673.99622	12020.93088	26038.01178	11976.72016	2	4	49	NA	NA	26278.40752
332	332	332	9900	332	NA	NA	2160.715689	1230.905712	1	1	2	1	1	71	860	861	1	3	2	1	1	NA	NA	1	1	NA	1	5	3	3	0.53	NA	NA	1	71	1	1	1	NA	1855.313	1127.43901	1951.056338	1123.206318	1	12	31	NA	NA	1980.493433
333	333	333	9900	333	23664.67708	12861.68948	10646.12887	5903.209205	1	1	2	1	1	42	512	513	1	3	2	1	1	NA	NA	4	3	NA	1	5	8	8	2.51	NA	NA	2	45	1	3	1	4	8698.382636	5096.8583	9231.007824	5270.085804	2	6	1	NA	NA	0
334	334	334	9900	334	185381.2481	99008.18508	99850.56245	50422.32427	1	1	2	1	2	58	707	708	3	1	2	1	1	NA	NA	4	3	NA	1	4	10	6	2.94	2	2	1	60	1	5	1	NA	82450.1116	43493.07013	88175.39765	45018.595	1	12	28	NA	NA	90851.62203
335	335	335	9900	335	NA	NA	40655.50528	17602.08603	1	1	2	1	1	18	222	223	3	1	2	1	1	NA	13	NA	2	1	5	3	8	8	3.71	NA	NA	2	63	1	4	1	NA	32882.46725	14226.44792	33545.66899	14864.76079	2	8	41	NA	NA	34558.18958
336	336	336	9900	336	NA	NA	7576.732907	3539.372658	1	1	2	2	2	13	158	159	4	2	NA	1	1	NA	5	NA	1	1	NA	5	2	2	0.3	NA	NA	2	33	1	2	4	NA	5775.219107	2461.725179	5738.184047	2851.551325	1	7	52	NA	NA	5833.439662
337	337	337	9900	337	0	0	NA	NA	NA	1	2	1	2	18	223	223	4	2	2	1	1	NA	11	NA	1	3	5	3	2	2	0.36	2	2	2	18	1	2	5	NA	7978.609501	4400.110185	8249.107019	4490.428323	2	11	38	NA	NA	8067.712671
338	338	338	9900	338	6245.247311	4260.546737	NA	NA	NA	1	2	1	1	12	145	147	1	3	NA	1	1	NA	6	NA	1	1	NA	5	3	3	0.74	NA	NA	1	51	2	1	1	1	2363.389263	1555.316411	2423.629154	1582.720326	1	12	31	NA	NA	2530.340281
339	339	339	9900	339	NA	NA	11470.52844	6008.062539	1	1	2	2	1	50	600	600	1	3	2	2	2	6	NA	1	1	NA	1	2	8	8	4.07	NA	NA	1	50	2	1	1	NA	9488.129717	5142.736031	9945.825295	5363.693543	2	13	34	NA	NA	10095.21021
340	340	340	9900	340	NA	NA	41948.46423	21517.75417	1	1	2	2	1	72	874	875	3	1	1	1	1	NA	NA	2	1	NA	1	3	6	6	1.84	NA	NA	1	72	1	2	1	NA	33738.59267	17961.95882	37616.85293	19609.04715	1	1	27	NA	NA	38120.98056
341	341	341	9900	341	NA	NA	38929.3323	16303.72391	1	1	2	2	1	16	193	193	3	1	NA	1	1	NA	8	NA	1	1	5	3	11	11	5	NA	NA	1	60	3	3	1	5	29985.26004	12972.98457	32121.3692	13768.30879	3	1	14	NA	NA	33004.33112
342	342	342	9900	342	NA	NA	NA	NA	NA	1	2	2	2	2	35	36	1	3	NA	1	1	NA	NA	NA	NA	NA	NA	6	2	2	0.35	NA	NA	1	37	2	1	1	2	3473.689248	1856.999522	3456.363089	1849.494837	2	3	20	NA	NA	3537.185728
343	343	343	9900	343	6723.006834	4079.413148	2960.647189	1806.162045	1	1	2	2	1	13	156	157	1	3	NA	1	1	NA	6	NA	1	1	NA	3	3	3	0.99	NA	NA	1	36	1	3	3	NA	2304.39873	1501.832715	2314.656893	1486.056077	2	3	20	NA	NA	2411.309266
344	344	344	9900	344	NA	NA	132498.1171	61243.47285	1	1	2	2	1	26	313	313	3	1	2	1	1	NA	NA	4	3	NA	6	1	8	8	5	NA	NA	1	26	1	4	6	NA	110249.6073	50804.91708	120125.1331	55282.76775	2	10	47	NA	NA	122511.6413
345	345	345	9900	345	NA	NA	NA	NA	NA	1	2	2	2	1	18	19	5	4	NA	1	1	NA	NA	NA	NA	NA	NA	5	NA	77	NA	NA	NA	1	43	2	1	NA	NA	4621.362883	2470.534367	4598.312328	2460.550206	1	3	3	NA	NA	4705.837992
346	346	346	9900	346	NA	NA	54009.78501	19332.28445	1	1	2	1	1	15	188	189	3	1	NA	1	1	NA	8	NA	1	1	5	6	9	6	1.88	NA	NA	1	72	1	2	1	1	36901.56487	16106.25328	44564.55179	16325.89361	1	6	9	NA	NA	46127.41059
347	347	347	9900	347	NA	NA	112561.1329	39985.56043	1	1	2	2	2	10	124	125	3	1	NA	1	1	NA	4	NA	1	2	NA	2	4	4	1.54	NA	NA	2	29	1	3	6	NA	57092.75947	26576.26362	73892.98127	28074.79888	2	2	18	NA	NA	75377.85975
348	348	348	9900	348	NA	NA	49342.63759	19896.31139	1	1	2	2	1	13	166	168	3	1	NA	1	1	NA	6	NA	1	1	NA	6	11	11	4.38	NA	NA	1	41	1	5	NA	NA	37978.18242	16576.1595	40713.59528	16802.20792	1	1	27	NA	NA	42127.25569
349	349	349	9900	349	0	0	10668.42682	4646.468975	1	1	2	2	1	12	153	155	4	2	NA	1	1	NA	6	NA	1	1	NA	4	12	99	NA	NA	NA	1	67	1	2	1	2	7413.915727	3639.553294	7757.031629	3706.021423	1	9	8	NA	NA	7501.113984
350	350	350	9900	350	NA	NA	31068.27841	14137.18927	1	1	2	2	2	56	681	682	4	2	2	1	1	NA	NA	2	1	NA	4	1	7	7	4.19	2	2	2	56	1	2	4	NA	17882.35484	9530.345045	21791.06266	10717.4662	2	9	2	NA	NA	21980.70129
351	351	351	9900	351	70214.87365	31193.05168	38000.88895	15804.34586	1	1	2	2	1	70	843	844	2	5	1	3	1	8	NA	2	1	NA	1	5	4	3	1.24	NA	NA	1	70	3	2	1	NA	26009.74309	13847.22649	34076.90549	14402.44	1	5	13	NA	NA	34268.21515
352	352	352	9900	352	NA	NA	16418.02068	9293.029508	1	1	2	2	1	82	987	988	3	1	1	1	1	NA	NA	5	3	NA	1	2	11	11	5	NA	NA	2	78	1	5	1	5	12838.39568	6978.590946	14722.69082	8468.702283	2	2	12	NA	NA	14919.54725
353	353	353	9900	353	NA	NA	NA	NA	NA	1	2	1	1	3	46	46	1	3	NA	1	1	NA	NA	NA	NA	NA	NA	7	7	7	1.47	NA	NA	2	34	1	3	NA	NA	7154.712335	4035.801296	7391.607908	4072.518533	1	12	31	NA	NA	7568.984049
354	354	354	9900	354	NA	NA	NA	NA	NA	1	2	1	1	1	20	20	1	3	NA	1	1	NA	NA	NA	NA	NA	NA	5	6	6	1.63	NA	NA	1	28	2	3	1	2	9486.594451	5012.831869	9622.734813	5763.426974	1	4	22	NA	NA	9858.183892
355	355	355	9900	355	NA	NA	97607.50894	32665.73026	0	1	2	2	1	1	15	16	3	1	NA	1	1	NA	NA	NA	NA	NA	NA	3	11	11	5	NA	NA	1	31	1	5	NA	NA	31029.628	13586.8242	35639.16574	14705.73054	2	8	41	NA	NA	36158.86657
356	356	356	9900	356	NA	NA	71577.2399	30277.39239	1	1	2	1	2	8	107	108	2	5	NA	1	1	NA	2	NA	1	1	NA	4	5	5	1.27	NA	NA	2	31	3	5	1	NA	43621.68055	20123.76351	46988.29436	21258.46663	2	7	30	NA	NA	47733.55827
357	357	357	9900	357	NA	NA	NA	NA	NA	1	1	NA	2	9	115	NA	4	2	NA	1	1	NA	3	NA	1	1	NA	2	6	6	2.93	NA	NA	2	31	1	4	3	NA	9893.471871	4838.588739	0	0	2	8	6	NA	NA	0
358	358	358	9900	358	0	0	47440.0935	22239.75671	1	1	2	2	2	48	584	585	4	2	2	1	1	NA	NA	4	3	NA	1	3	5	3	1.21	2	2	2	48	1	4	1	NA	30364.10723	16182.45591	33274.13372	16860.0587	2	2	18	NA	NA	32933.57216
359	359	359	9900	359	69696.68931	38651.7985	NA	NA	NA	1	2	2	2	42	514	515	4	2	2	1	1	NA	NA	4	3	NA	3	1	9	9	5	2	2	2	42	1	4	3	NA	27197.17812	14494.65096	30733.123	16300.1372	2	5	43	NA	NA	30988.40836
360	360	360	9900	360	0	0	NA	NA	NA	1	2	2	1	85	NA	NA	3	1	2	3	1	9	NA	1	1	NA	2	6	12	12	NA	NA	NA	1	85	3	1	2	NA	14909.2665	8104.258101	16623.09068	9943.465854	2	11	38	NA	NA	16845.86741
361	361	361	9900	361	NA	NA	NA	NA	NA	1	1	NA	1	16	199	NA	4	2	NA	1	1	NA	9	NA	1	2	5	3	NA	NA	NA	NA	NA	1	44	NA	NA	3	NA	5560.343666	2572.180918	0	0	2	4	49	NA	NA	0
362	362	362	9900	362	0	0	7294.988579	3117.738472	1	1	2	2	2	13	159	160	4	2	NA	1	1	NA	6	NA	1	1	NA	7	3	3	0.47	NA	NA	1	26	1	3	1	2	5560.464905	2521.747988	5524.807011	2511.855103	1	7	52	NA	NA	5603.410736
363	363	363	9900	363	NA	NA	NA	NA	NA	1	2	2	1	4	49	49	1	3	NA	1	1	NA	NA	NA	NA	NA	NA	5	NA	13	NA	NA	NA	1	34	2	3	1	1	6992.896951	3910.447452	7241.913915	4106.686944	2	3	20	NA	NA	7423.153875
364	364	364	9900	364	NA	NA	NA	NA	NA	1	2	2	2	0	5	6	2	5	NA	3	1	1	NA	NA	NA	NA	NA	4	8	8	2.64	NA	NA	2	32	1	5	NA	NA	10773.45815	4687.932526	12373.88539	4919.203479	2	9	2	NA	NA	12499.91349
365	365	365	9900	365	NA	NA	15201.33719	6707.639273	1	1	2	2	1	48	580	581	1	3	2	2	1	7	NA	1	1	NA	1	6	6	6	1.34	NA	NA	1	48	2	1	1	3	9883.710868	5791.406964	13180.72177	5988.240173	1	10	7	NA	NA	13456.181
366	366	366	9900	366	22475.01003	12110.1664	NA	NA	NA	1	2	1	2	4	53	54	1	3	NA	1	1	NA	NA	NA	NA	NA	NA	6	NA	12	NA	NA	NA	2	29	1	3	1	3	8154.701177	4613.44557	8599.979153	4844.963889	1	4	25	NA	NA	8801.025043
367	367	367	9900	367	NA	NA	3475.897034	2156.882046	1	1	2	1	1	14	175	176	1	3	NA	1	1	NA	8	NA	1	1	5	5	11	8	5	NA	NA	1	40	1	5	1	NA	2649.939506	1743.891481	2717.483211	1774.617997	1	4	22	NA	NA	2837.132579
368	368	368	9900	368	65091.17531	34117.82258	33368.1177	17704.04268	1	1	2	1	1	72	866	867	5	4	2	3	2	5	NA	3	2	NA	1	2	2	2	0.62	NA	NA	1	72	3	3	1	NA	28182.91496	15004.19305	29922.51562	16133.62645	2	13	34	NA	NA	30207.37555
369	369	369	9900	369	20956.92759	12180.51761	21289.49687	10946.56774	0	1	2	2	1	5	60	61	4	2	NA	1	1	NA	NA	NA	NA	NA	NA	6	9	6	1.76	NA	NA	2	26	1	4	5	NA	10904.17974	5108.994306	10804.20381	5700.467086	2	5	43	NA	NA	10857.41852
370	370	370	9900	370	NA	NA	NA	NA	NA	1	2	1	2	0	11	11	1	3	NA	1	1	NA	NA	NA	NA	NA	NA	5	3	3	0.65	NA	NA	2	34	2	1	1	1	3154.042042	2083.058293	3138.310228	2215.06236	1	4	25	NA	NA	3211.695607
371	371	371	9900	371	NA	NA	20983.19188	7216.337717	0	1	2	2	2	5	62	62	4	2	NA	1	1	NA	NA	NA	NA	NA	NA	3	3	3	0.71	NA	NA	2	35	1	2	5	NA	7902.386556	3410.047424	7829.932827	3475.401689	2	9	2	NA	NA	7874.824615
372	372	372	9900	372	75868.1963	40793.52394	37265.07906	19434.41573	1	1	2	1	1	70	845	846	3	1	1	1	1	NA	NA	5	3	NA	1	2	NA	12	NA	NA	NA	1	70	1	5	1	NA	29627.04353	15773.02708	33417.07556	17710.5088	2	6	11	NA	NA	33725.81345
373	373	373	9900	373	NA	NA	NA	NA	NA	1	2	1	2	8	100	100	4	2	NA	1	1	NA	2	NA	1	1	NA	3	NA	77	NA	NA	NA	1	47	3	2	6	NA	10970.41034	5068.62474	11342.33841	5126.267071	1	11	17	NA	NA	11092.92522
374	374	374	9900	374	235149.8208	121541.1193	126657.0492	61897.76857	1	1	2	2	2	53	636	636	3	1	2	1	1	NA	NA	3	2	NA	NA	2	10	10	5	2	2	2	53	1	3	NA	NA	98489.59753	51954.02273	111847.499	55264.22304	1	3	37	NA	NA	115661.787
375	375	375	9900	375	NA	NA	NA	NA	NA	1	1	NA	1	1	23	NA	4	2	NA	1	1	NA	NA	NA	NA	NA	NA	5	11	11	4.35	NA	NA	1	31	1	5	1	4	8954.20805	4289.366362	0	0	2	10	29	NA	NA	0
376	376	376	9900	376	NA	NA	NA	NA	NA	1	2	1	1	8	96	98	4	2	NA	1	1	NA	1	NA	1	1	NA	2	6	6	3.09	NA	NA	2	48	1	5	3	NA	11144.98993	4887.043626	11206.0841	5370.280321	1	13	48	NA	NA	11269.52499
377	377	377	9900	377	NA	NA	76116.32544	25956.16498	0	1	2	2	1	3	45	46	3	1	NA	1	1	NA	NA	NA	NA	NA	NA	5	5	5	1.18	NA	NA	2	29	1	3	NA	NA	26082.1488	11183.96662	27792.14804	11685.16255	2	8	41	NA	NA	28717.56228
378	378	378	9900	378	NA	NA	85664.99468	41691.18059	1	1	2	2	2	9	113	114	3	1	NA	1	1	NA	3	NA	1	2	NA	3	4	4	1.38	NA	NA	2	40	1	4	NA	NA	55166.70707	25449.77068	56236.47953	29272.35476	1	1	16	NA	NA	57268.70775
379	379	379	9900	379	24404.00459	12529.86014	21744.76558	8595.221099	1	1	2	2	2	7	93	94	4	2	NA	1	1	NA	2	NA	1	2	NA	7	NA	NA	NA	NA	NA	2	73	1	2	2	NA	12662.52294	5875.685755	12581.32129	5863.958956	2	10	50	NA	NA	12760.32098
380	380	380	9900	380	NA	NA	16560.70519	9158.814962	1	1	2	2	1	42	512	514	1	3	2	1	1	NA	NA	3	2	NA	NA	3	6	6	2.16	NA	NA	1	42	1	3	NA	NA	13443.46072	7355.62214	14359.39778	8176.525519	1	3	37	NA	NA	14389.87406
381	381	381	9900	381	NA	NA	6370.296093	2650.433857	1	1	2	2	2	14	173	173	4	2	NA	1	1	NA	8	NA	1	1	5	3	10	10	4.59	NA	NA	2	57	1	2	3	NA	4666.297101	2022.679818	4824.497823	2135.36378	2	9	44	NA	NA	4718.409172
382	382	382	9900	382	0	0	NA	NA	NA	1	2	2	2	80	960	961	2	5	2	3	1	99	NA	1	1	NA	2	2	NA	99	NA	NA	NA	2	80	3	1	2	NA	13294.11293	5993.730839	17249.1058	8780.525243	2	9	44	NA	NA	17710.54155
383	383	383	9900	383	NA	NA	NA	NA	NA	1	1	NA	2	72	866	NA	4	2	2	1	1	NA	NA	2	1	NA	2	6	NA	99	NA	NA	NA	2	72	1	2	2	NA	10103.80808	5994.551663	0	0	2	7	30	NA	NA	0
384	384	384	9900	384	13167.50387	7474.432878	NA	NA	NA	1	2	1	1	8	107	109	1	3	NA	2	2	3	2	NA	1	1	NA	5	2	2	0.4	NA	NA	1	33	2	2	NA	NA	4913.263421	2821.88636	5038.496474	2990.326987	2	13	34	NA	NA	5260.338845
385	385	385	9900	385	NA	NA	NA	NA	NA	1	2	1	1	0	11	11	1	3	NA	1	1	NA	NA	NA	NA	NA	NA	7	4	2	0.3	NA	NA	1	50	2	1	1	1	1669.590434	1081.320029	1683.928268	1140.39572	2	6	4	NA	NA	1725.499697
386	386	386	9900	386	54460.4075	29400.1444	27094.44324	15159.12604	1	1	2	2	2	85	NA	NA	3	1	2	1	1	NA	NA	3	2	NA	1	2	NA	12	NA	NA	NA	2	85	1	3	1	4	20842.82691	9397.113976	23516.11694	13551.44189	2	1	15	NA	NA	24064.72698
387	387	387	9900	387	NA	NA	10552.65958	4396.867544	0	1	2	2	1	1	13	14	1	3	NA	1	1	NA	NA	NA	NA	NA	NA	4	2	2	0.38	NA	NA	2	23	2	2	5	NA	4017.45654	2095.246556	4051.27274	2130.018067	2	3	20	NA	NA	4129.00986
388	388	388	9900	388	NA	NA	29182.0386	13942.53501	1	1	2	2	1	24	288	288	2	5	2	1	1	NA	NA	2	1	NA	5	7	4	4	0.7	NA	NA	2	50	3	2	4	NA	26895.12134	12511.32759	26456.9516	12585.53588	2	4	49	NA	NA	26703.65026
389	389	389	9900	389	NA	NA	32714.19375	16755.69484	1	1	2	1	2	81	974	975	3	1	2	1	1	NA	NA	3	2	NA	1	2	11	11	5	NA	NA	1	83	1	5	1	3	25165.90844	11346.20131	28393.67463	14978.68836	1	12	23	NA	NA	29056.07376
390	390	390	9900	390	NA	NA	2614.122698	1700.837576	1	1	2	1	1	12	149	149	1	3	NA	2	2	3	6	NA	1	1	NA	5	NA	13	NA	NA	NA	1	33	2	9	1	1	2048.164922	1347.871282	2043.741363	1399.398256	2	13	34	NA	NA	2131.271078
391	391	391	9900	391	NA	NA	NA	NA	NA	1	2	1	2	6	83	83	1	3	NA	1	1	NA	0	NA	1	NA	NA	5	99	99	NA	NA	NA	2	30	2	2	NA	NA	6782.440242	4124.613065	7306.914524	4219.995932	1	6	40	NA	NA	7566.37631
392	392	392	9900	392	4305.259175	3108.254101	2402.778131	1538.63214	1	1	2	1	1	77	934	935	1	3	2	2	1	4	NA	1	1	NA	1	7	13	13	NA	NA	NA	1	40	2	2	NA	NA	2063.161538	1409.298763	2169.630889	1404.007897	1	12	31	NA	NA	2202.457602
393	393	393	9900	393	6107.395393	3614.052709	3563.464759	2088.92773	1	1	2	2	2	76	921	921	1	3	2	1	1	NA	NA	1	1	NA	NA	2	3	3	1	NA	NA	1	77	1	2	NA	NA	2709.613472	1603.730755	2863.550477	1747.754328	1	3	3	NA	NA	2941.064647
394	394	394	9900	394	23039.37867	11846.38891	NA	NA	NA	1	2	2	1	11	138	139	4	2	NA	1	1	NA	5	NA	1	2	NA	5	6	6	1.28	NA	NA	2	27	1	4	1	2	11813.04126	5193.094236	11877.79753	5544.095269	2	4	43	NA	NA	11957.2163
395	395	395	9900	395	NA	NA	NA	NA	NA	1	2	1	1	1	12	13	4	2	NA	1	1	NA	NA	NA	NA	NA	NA	3	8	8	3.46	NA	NA	2	38	1	3	NA	NA	9008.498137	4211.955641	10171.54556	4401.524808	2	8	51	NA	NA	10224.43594
396	396	396	9900	396	6821.962204	4409.640701	3594.542977	2209.400773	1	1	2	1	2	16	197	198	1	3	NA	1	1	NA	10	NA	1	1	5	6	11	11	3.8	NA	NA	1	36	2	4	1	NA	2732.608896	1766.460307	2818.967202	1805.631362	2	13	34	NA	NA	2919.481634
397	397	397	9900	397	0	0	40863.42192	16123.67368	1	1	2	2	2	23	287	288	4	2	2	1	1	NA	NA	4	3	NA	5	6	11	11	5	3	2	2	40	1	3	4	NA	26685.14308	12502.06526	28543.30003	12456.08502	1	7	52	NA	NA	28806.28243
398	398	398	9900	398	NA	NA	NA	NA	NA	1	2	1	1	16	194	196	1	3	NA	1	1	NA	9	NA	1	1	5	7	9	9	2.33	NA	NA	1	35	2	4	NA	NA	2037.546861	1356.545975	2033.146234	1395.555552	2	13	34	NA	NA	2120.188694
399	399	399	9900	399	NA	NA	128178.3571	56724.66815	1	1	2	1	2	38	464	464	3	1	2	1	1	NA	NA	2	1	NA	1	6	2	2	0.42	2	2	2	38	1	2	1	4	106574.5528	50538.41287	112672.885	50249.37419	2	9	45	NA	NA	115704.5349
400	400	400	9900	400	18758.84309	10005.27256	10622.57134	4982.115229	1	1	2	2	1	15	187	188	4	2	NA	1	1	NA	8	NA	1	1	5	6	3	3	0.54	NA	NA	2	41	1	2	3	NA	7499.955002	3744.807112	7723.69003	3973.732714	2	11	38	NA	NA	7774.179973
401	401	401	9900	401	NA	NA	NA	NA	NA	1	2	2	2	15	189	189	5	4	NA	3	2	2	8	NA	1	1	5	2	NA	12	NA	NA	NA	1	48	3	5	1	NA	26985.59596	10650.02362	34926.42772	11559.77408	3	1	36	NA	NA	35628.27382
402	402	402	9900	402	NA	NA	25921.73207	10896.98722	1	1	2	1	2	85	NA	NA	2	5	2	3	1	6	NA	1	1	NA	2	3	3	2	0.72	NA	NA	2	64	3	4	1	NA	17043.9008	7684.345274	22498.28413	9741.319432	2	7	30	NA	NA	22907.15303
403	403	403	9900	403	NA	NA	38651.92319	21498.76471	1	1	2	1	2	71	857	858	3	1	2	1	1	NA	NA	4	3	NA	2	1	6	6	3.59	NA	NA	2	71	1	4	2	NA	31445.59658	18080.77038	33547.21621	19218.73726	2	7	30	NA	NA	34280.19504
404	404	404	9900	404	24671.95827	11630.71648	22473.31972	8061.795776	1	1	2	1	1	6	78	79	4	2	NA	1	1	NA	0	NA	1	NA	NA	3	6	6	1.91	NA	NA	1	27	1	3	3	NA	11889.92917	5257.308002	12719.46302	5443.160841	2	12	17	NA	NA	12798.97144
405	405	405	9900	405	NA	NA	2782.038288	1453.800262	1	1	2	1	2	14	169	170	1	3	NA	1	1	NA	8	NA	1	1	5	4	2	2	0.54	NA	NA	2	42	2	1	4	NA	2129.875588	1124.606152	2181.772408	1188.11733	1	13	48	NA	NA	2275.469919
406	406	406	9900	406	NA	NA	NA	NA	NA	1	2	2	2	26	317	318	4	2	2	1	1	NA	NA	2	1	NA	5	7	6	3	0.9	2	2	2	29	1	2	NA	NA	43625.25318	20425.96519	44243.78839	20350.84233	1	2	35	NA	NA	44652.26883
407	407	407	9900	407	NA	NA	95468.34365	43136.33692	1	1	2	2	1	21	260	261	3	1	2	1	1	NA	NA	3	2	NA	5	3	6	6	1.77	NA	NA	2	64	1	3	1	3	80810.45265	37238.84779	86553.28648	38937.96326	2	1	15	NA	NA	88369.49992
408	408	408	9900	408	117394.2442	37126.14039	51071.62302	16639.0745	1	1	2	2	2	15	187	187	3	1	NA	1	1	NA	9	NA	1	2	5	6	6	5	1.15	NA	NA	1	32	1	3	1	2	35110.96268	13757.95618	42637.18803	14181.33675	2	1	42	NA	NA	43604.08828
409	409	409	9900	409	5345.032778	3667.727947	2962.547603	1866.424068	1	1	2	1	1	14	169	170	1	3	NA	2	2	3	7	NA	1	1	5	7	13	13	NA	NA	NA	2	21	2	2	5	NA	2321.155807	1567.501955	2316.142651	1535.637866	1	12	31	NA	NA	2415.30067
410	410	410	9900	410	NA	NA	3308.903249	1906.509672	1	1	2	1	2	70	846	847	1	3	2	1	1	NA	NA	4	3	NA	1	2	8	8	4.27	NA	NA	1	66	1	5	1	4	2702.15334	1599.315349	2658.988406	1595.129636	1	10	9	NA	NA	2729.646102
411	411	411	9900	411	NA	NA	8794.199401	4614.570084	1	1	2	1	2	16	197	198	4	2	NA	1	1	NA	10	NA	1	1	5	4	NA	12	NA	NA	NA	1	68	1	1	1	NA	6703.209554	3696.741973	6660.223519	3717.801065	2	12	17	NA	NA	6778.069368
412	412	412	9900	412	NA	NA	NA	NA	NA	1	1	NA	1	85	NA	NA	3	1	1	1	1	NA	NA	5	3	NA	1	2	11	11	5	NA	NA	1	85	1	5	1	5	10874.70619	5911.184545	0	0	1	6	36	NA	NA	0
413	413	413	9900	413	NA	NA	NA	NA	NA	1	2	1	1	0	7	8	1	3	NA	1	1	NA	NA	NA	NA	NA	NA	6	7	4	0.9	NA	NA	2	33	2	1	1	3	1657.145798	1033.495097	1799.799152	1074.122389	1	12	31	NA	NA	1843.885451
414	414	414	9900	414	NA	NA	53911.5284	21737.55642	1	1	2	2	1	18	220	221	3	1	2	3	2	1	12	NA	1	1	5	5	12	77	NA	NA	NA	1	42	1	5	1	5	41494.77936	17482.4135	44483.47829	18357.11834	2	11	38	NA	NA	46028.03686
415	415	415	9900	415	NA	NA	NA	NA	NA	1	1	NA	2	3	39	NA	3	1	NA	1	1	NA	NA	NA	NA	NA	NA	5	11	11	5	NA	NA	1	47	1	5	NA	NA	44335.8667	19330.06676	0	0	1	8	33	NA	NA	0
416	416	416	9900	416	NA	NA	15504.1393	9226.711202	1	1	2	2	2	72	875	876	4	2	2	1	1	NA	NA	4	3	NA	2	1	2	2	0.84	NA	NA	2	72	1	4	2	NA	10553.67786	6074.583948	11204.84684	6926.573373	2	5	52	NA	NA	11305.24469
417	417	417	9900	417	0	0	2781.893697	1686.441567	1	1	2	1	2	19	230	231	1	3	2	1	1	NA	13	NA	2	3	5	6	6	6	1.31	2	2	1	50	2	1	1	1	2107.815815	1362.570757	2181.659015	1378.243287	2	6	4	NA	NA	2262.592627
418	418	418	9900	418	NA	NA	87195.70522	37744.99119	1	1	2	2	1	9	117	117	3	1	NA	1	1	NA	2	NA	1	1	NA	3	3	3	0.97	NA	NA	1	44	1	3	1	2	61672.4091	27226.78792	66065.8677	29155.64251	2	11	51	NA	NA	67881.90627
419	419	419	9900	419	130775.5862	63691.0221	69182.38911	32949.49371	1	1	2	2	1	66	793	794	3	1	2	1	1	NA	NA	4	3	NA	1	2	8	8	4.52	NA	NA	1	66	1	4	1	3	54098.53619	28385.22248	62038.59437	30026.74772	2	10	50	NA	NA	62868.10961
420	420	420	9900	420	NA	NA	NA	NA	NA	1	2	1	1	2	25	26	3	1	NA	1	1	NA	NA	NA	NA	NA	NA	3	4	4	1.17	NA	NA	1	23	1	4	1	4	24978.07745	10937.05497	27119.5361	12005.59052	1	8	32	NA	NA	26738.65458
421	421	421	9900	421	NA	NA	12481.35741	5332.772311	1	1	2	2	1	70	840	841	4	2	2	3	2	6	NA	3	2	NA	1	6	6	6	1.25	NA	NA	2	70	3	3	1	NA	8387.508641	4100.530685	9323.337722	4117.447925	2	4	49	NA	NA	9434.585372
422	422	422	9900	422	NA	NA	15910.29286	5604.415071	0	1	2	2	2	1	14	14	2	5	NA	1	1	NA	NA	NA	NA	NA	NA	4	12	5	1.82	NA	NA	2	61	3	5	4	NA	5388.447858	2377.329489	6084.126572	2468.576394	2	9	2	NA	NA	6118.965389
423	423	423	9900	423	NA	NA	2793.173813	1393.415259	1	1	2	1	2	13	156	157	1	3	NA	1	1	NA	6	NA	1	1	NA	5	6	6	1.5	NA	NA	1	42	2	1	1	3	2107.815815	1105.455356	2190.505279	1138.767725	2	6	4	NA	NA	2271.407205
424	424	424	9900	424	NA	NA	49427.59589	22333.15703	1	1	2	1	2	69	834	835	2	5	2	3	1	7	NA	1	1	NA	1	3	NA	77	NA	NA	NA	1	73	NA	NA	1	1	38189.41969	19367.56711	42899.76046	19964.63904	2	7	21	NA	NA	44017.65032
425	425	425	9900	425	NA	NA	NA	NA	NA	1	2	2	2	0	6	7	3	1	NA	1	1	NA	NA	NA	NA	NA	NA	6	7	7	1.9	NA	NA	1	37	1	5	1	4	13381.2001	5657.195202	14258.49906	5807.963617	3	1	36	NA	NA	14733.35349
426	426	426	9900	426	NA	NA	NA	NA	NA	1	2	2	2	45	545	546	3	1	2	1	1	NA	NA	5	3	NA	NA	1	NA	12	NA	2	2	2	45	1	5	NA	NA	119230.8669	58404.26264	134155.7735	64280.6983	1	5	46	NA	NA	139022.404
427	427	427	9900	427	NA	NA	NA	NA	NA	1	1	NA	1	12	153	NA	1	3	NA	2	2	3	6	NA	1	1	NA	4	13	13	NA	NA	NA	2	32	2	2	4	NA	2464.478396	1606.160528	0	0	2	2	18	NA	NA	0
428	428	428	9900	428	NA	NA	NA	NA	NA	1	1	NA	1	6	75	NA	3	1	NA	1	1	NA	0	NA	1	NA	NA	5	11	11	5	NA	NA	1	47	1	5	NA	NA	50422.42749	20871.12926	0	0	1	8	33	NA	NA	0
429	429	429	9900	429	NA	NA	16778.73213	8447.303003	1	1	2	2	1	43	518	519	2	5	2	1	1	NA	NA	2	1	NA	1	5	NA	6	1.88	NA	NA	1	43	1	2	1	NA	14639.61983	7477.593855	14401.11418	7555.909854	2	9	2	NA	NA	14535.39782
430	430	430	9900	430	NA	NA	92445.03588	48808.39429	1	1	2	2	1	32	391	392	3	1	2	1	1	NA	NA	4	3	NA	NA	5	8	8	2.56	NA	NA	1	32	1	4	NA	NA	81307.49365	39724.82937	83812.30227	44057.9706	1	8	33	NA	NA	85410.97858
431	431	431	9900	431	97211.48788	37417.4641	43697.48575	17346.97245	1	1	2	2	2	14	173	174	3	1	NA	1	1	NA	9	NA	1	1	5	4	12	11	5	NA	NA	1	40	1	5	1	4	36382.79804	14599.41687	36480.88324	14784.67194	1	8	7	NA	NA	37138.10343
432	432	432	9900	432	49514.12649	22994.19826	19452.49985	10346.82533	1	1	2	2	2	26	320	321	1	3	2	2	2	6	NA	3	2	NA	1	3	10	10	4.95	2	2	1	32	1	3	1	3	15850.6363	8741.707642	16431.26315	9013.005911	2	3	20	NA	NA	16824.61986
433	433	433	9900	433	0	0	40412.44096	17736.82207	1	1	2	1	1	12	145	146	3	1	NA	1	1	NA	5	NA	1	1	NA	4	11	11	5	NA	NA	2	43	1	5	NA	NA	32685.87507	14649.8781	33345.11177	14978.54383	1	8	33	NA	NA	34351.57887
434	434	434	9900	434	165220.2273	75774.44372	83727.08783	40291.78728	1	1	2	2	1	58	702	703	3	1	1	1	1	NA	NA	2	1	NA	1	4	NA	12	NA	NA	NA	1	58	1	2	1	4	70081.50435	35022.33482	71862.60216	36040.03697	2	1	15	NA	NA	73225.6747
435	435	435	9900	435	NA	NA	NA	NA	NA	1	2	2	1	10	129	130	1	3	NA	1	1	NA	4	NA	1	1	NA	7	12	6	1.83	NA	NA	1	42	2	2	1	1	5745.473358	3380.23273	5846.081039	3426.288875	2	2	18	NA	NA	6116.252341
436	436	436	9900	436	NA	NA	NA	NA	NA	1	1	NA	1	84	1014	NA	3	1	2	1	1	NA	NA	4	3	NA	1	2	2	2	0.63	NA	NA	2	83	1	4	NA	NA	18231.06427	9909.893977	0	0	1	2	47	NA	NA	0
437	437	437	9900	437	NA	NA	51728.40701	26127.04924	1	1	2	2	2	56	681	682	5	4	2	1	1	NA	NA	4	3	NA	3	1	2	2	0.81	2	2	2	56	1	4	3	NA	43283.5714	22832.41792	45679.99164	23327.02955	2	3	24	NA	NA	47025.37057
438	438	438	9900	438	NA	NA	50593.8976	22997.32344	1	1	2	2	2	19	228	228	2	5	2	1	1	NA	15	NA	3	2	5	7	NA	12	NA	2	2	1	67	3	1	1	1	42124.79339	19404.41753	42238.35855	19600.41635	2	10	50	NA	NA	43079.35788
439	439	439	9900	439	65955.99547	28752.40822	45006.15252	18505.46031	1	1	2	2	1	30	365	366	4	2	2	1	1	NA	NA	4	3	NA	5	2	6	2	0.78	NA	NA	1	27	1	5	5	NA	30969.83099	13366.3367	32990.24658	13960.32834	1	7	52	NA	NA	33251.41371
440	440	440	9900	440	NA	NA	NA	NA	NA	1	1	NA	1	3	39	NA	3	1	NA	1	1	NA	NA	NA	NA	NA	NA	4	6	6	1.47	NA	NA	1	26	1	4	NA	NA	48896.69666	20778.58735	0	0	2	12	10	NA	NA	0
441	441	441	9900	441	NA	NA	NA	NA	NA	1	1	NA	1	1	17	NA	3	1	NA	1	1	NA	NA	NA	NA	NA	NA	4	6	6	1.47	NA	NA	1	26	1	4	NA	NA	32504.83739	14232.76848	0	0	2	12	10	NA	NA	0
442	442	442	9900	442	NA	NA	17309.06974	7238.784969	1	1	2	1	1	49	593	594	1	3	2	2	2	6	NA	1	1	NA	1	3	6	6	1.95	NA	NA	1	49	2	1	1	NA	11254.13104	6157.725095	15008.28707	6462.420114	1	12	31	NA	NA	15198.77534
443	443	443	9900	443	32221.47605	17678.30421	16195.38064	8945.988971	1	1	2	2	1	53	637	638	1	3	2	2	2	2	NA	1	1	NA	1	4	NA	99	NA	NA	NA	1	53	2	1	1	NA	13443.46072	7355.62214	14042.63345	7986.525268	1	3	37	NA	NA	14207.2692
444	444	444	9900	444	NA	NA	103904.2916	39203.79693	0	1	2	2	2	1	15	16	3	1	NA	1	1	NA	NA	NA	NA	NA	NA	4	8	8	2.64	NA	NA	1	32	1	3	1	NA	34594.14426	15954.22685	39733.20083	17268.09425	1	1	27	NA	NA	40137.88372
445	445	445	9900	445	NA	NA	9152.778351	4918.10983	1	1	2	1	2	7	84	84	1	3	NA	1	1	NA	1	NA	1	1	NA	3	2	2	0.43	NA	NA	2	24	1	3	5	NA	5751.90194	3576.811606	6280.058413	3711.130082	1	13	48	NA	NA	6388.473008
446	446	446	9900	446	184027.636	85816.45768	NA	NA	NA	1	2	1	1	32	395	396	2	5	2	3	2	4	NA	2	1	NA	1	5	6	6	1.25	NA	NA	2	35	3	3	1	NA	73490.90323	35905.83671	77526.34382	36264.51921	1	11	30	NA	NA	78871.8181
447	447	447	9900	447	NA	NA	NA	NA	NA	1	2	2	1	65	788	789	3	1	1	1	1	NA	NA	4	3	NA	1	3	4	4	1.13	NA	NA	1	65	1	4	1	NA	29279.37108	15362.73476	32645.04262	16430.84599	2	6	16	NA	NA	33082.53983
448	448	448	9900	448	89174.319	37082.85111	NA	NA	NA	1	2	2	2	10	120	120	3	1	NA	NA	2	77	5	NA	1	1	NA	7	NA	77	NA	NA	NA	1	51	7	3	1	3	33681.17833	14622.09569	33771.98016	15034.54176	3	1	44	NA	NA	34444.40716
449	449	449	9900	449	NA	NA	18999.75019	10054.2986	1	1	2	1	1	6	77	77	1	3	NA	1	1	NA	0	NA	1	NA	NA	6	4	1	0.03	NA	NA	2	26	1	4	3	NA	13037.52677	7487.980151	13369.83732	7606.536114	1	12	25	NA	NA	13958.50429
450	450	450	9900	450	24540.65968	12254.96194	NA	NA	NA	1	2	2	2	10	126	127	4	2	NA	1	1	NA	3	NA	1	1	NA	4	NA	77	NA	NA	NA	2	33	1	3	5	NA	12273.77928	5670.816257	12651.77291	5735.30694	1	9	8	NA	NA	12873.41632
451	451	451	9900	451	NA	NA	NA	NA	NA	1	1	NA	2	84	1016	NA	2	5	2	3	1	8	NA	9	9	NA	2	2	1	1	0	NA	NA	2	51	3	3	5	NA	8123.335092	4675.704681	0	0	2	9	2	NA	NA	0
452	452	452	9900	452	NA	NA	15200.45385	9293.029508	1	1	2	2	1	81	973	974	3	1	1	1	1	NA	NA	3	2	NA	1	2	10	10	5	NA	NA	1	81	1	3	1	3	12838.39568	6978.590946	13630.85032	8468.702283	2	5	43	NA	NA	13760.61491
453	453	453	9900	453	174798.6741	91366.8384	92787.62474	45766.84058	1	1	2	2	2	53	646	647	3	1	2	1	1	NA	NA	3	2	NA	3	1	3	3	1.44	3	2	2	53	1	3	3	NA	72822.62049	38414.49427	81938.30368	40862.03662	1	1	15	NA	NA	84910.69492
454	454	454	9900	454	NA	NA	15828.98938	6859.902256	0	1	2	2	1	1	15	15	1	3	NA	1	1	NA	NA	NA	NA	NA	NA	4	6	6	1.76	NA	NA	1	30	2	1	1	3	6026.18481	3142.869834	6076.909109	3323.210353	2	3	24	NA	NA	6193.514789
455	455	455	9900	455	NA	NA	NA	NA	NA	1	2	1	1	1	14	15	1	3	NA	1	1	NA	NA	NA	NA	NA	NA	5	11	10	4.77	NA	NA	1	31	1	3	1	3	3634.836558	1920.691839	3686.999426	1979.656016	2	6	4	NA	NA	3777.212929
456	456	456	9900	456	NA	NA	NA	NA	NA	1	2	1	2	2	32	33	1	3	NA	2	2	1	NA	NA	NA	NA	NA	7	6	5	1.47	NA	NA	1	20	2	1	1	1	3416.846465	1798.124358	3446.189096	1859.356236	2	6	4	NA	NA	3542.476516
457	457	457	9900	457	NA	NA	NA	NA	NA	1	2	2	2	13	162	163	4	2	NA	1	1	NA	7	NA	1	1	NA	5	11	11	5	NA	NA	2	23	1	4	NA	NA	7513.168496	3202.537552	7980.460317	3189.973911	2	2	18	NA	NA	8109.770484
458	458	458	9900	458	103276.8148	60502.52089	50011.69138	30631.08334	1	1	2	1	2	76	920	921	3	1	2	1	1	NA	NA	1	1	NA	2	4	6	5	2.4	NA	NA	2	76	1	1	2	NA	38640.71147	22217.85902	43406.71525	27382.53806	1	10	1	NA	NA	0
459	459	459	9900	459	NA	NA	NA	NA	NA	1	1	NA	2	78	938	NA	3	1	2	1	1	NA	NA	2	1	NA	1	2	3	3	1.07	NA	NA	2	78	1	2	1	NA	66141.05729	38030.16638	0	0	1	1	27	NA	NA	0
460	460	460	9900	460	NA	NA	109519.5449	42721.87425	1	1	2	2	2	25	311	312	3	1	2	1	1	NA	NA	4	3	NA	1	3	9	9	4.24	2	2	1	29	1	3	1	NA	85122.30402	35417.82717	96271.1909	37845.04194	1	1	16	NA	NA	98294.02305
461	461	461	9900	461	NA	NA	NA	NA	NA	1	2	2	1	24	292	293	3	1	1	1	1	NA	NA	4	3	NA	5	3	10	3	1.58	NA	NA	1	18	1	2	5	NA	90161.53709	41547.98849	98473.7684	46550.64465	2	11	51	NA	NA	99364.60446
462	462	462	9900	462	NA	NA	NA	NA	NA	1	2	2	1	0	3	3	4	2	NA	1	1	NA	NA	NA	NA	NA	NA	6	NA	3	0.85	NA	NA	2	30	1	4	5	NA	5214.683976	2157.247998	5337.044745	2267.497879	1	7	52	NA	NA	5363.363781
463	463	463	9900	463	NA	NA	NA	NA	NA	1	2	2	2	34	412	414	1	3	2	2	2	4	NA	2	1	NA	1	4	NA	13	NA	2	2	1	36	NA	NA	1	2	18407.73154	10151.95885	22819.75746	10586.98067	2	10	50	NA	NA	23354.31059
464	464	464	9900	464	NA	NA	NA	NA	NA	1	1	NA	2	5	61	NA	1	3	NA	1	1	NA	NA	NA	NA	NA	NA	5	3	3	0.72	NA	NA	2	32	2	1	1	1	7272.895533	4114.572312	0	0	1	12	28	NA	NA	0
465	465	465	9900	465	2954.54895	2164.382191	NA	NA	NA	1	2	1	1	61	742	742	1	3	2	1	1	NA	NA	5	3	NA	1	2	NA	12	NA	NA	NA	1	61	1	5	1	5	1667.88349	1015.814335	1675.383228	1051.006576	2	6	4	NA	NA	1700.661502
466	466	466	9900	466	0	0	106263.9821	56500.24925	1	1	2	1	1	48	577	579	3	1	1	1	1	NA	NA	5	3	NA	1	5	11	11	5	NA	NA	1	48	1	5	1	NA	91341.78177	46261.41005	91205.92235	50538.11731	2	12	10	NA	NA	92945.62814
467	467	467	9900	467	NA	NA	13972.63564	5746.866112	0	1	2	1	2	2	24	24	1	3	NA	1	1	NA	NA	NA	NA	NA	NA	7	7	7	1.47	NA	NA	2	34	1	3	NA	NA	5310.554612	2794.693206	5486.389338	2776.803641	1	12	31	NA	NA	5635.881697
468	468	468	9900	468	NA	NA	123829.0149	57436.27669	1	1	2	2	1	33	403	404	3	1	2	1	1	NA	NA	4	3	NA	NA	3	11	11	5	NA	NA	1	33	1	4	NA	NA	104816.7211	49042.89496	112265.572	51846.11841	2	11	51	NA	NA	114621.3259
469	469	469	9900	469	NA	NA	68045.47427	34263.94313	1	1	2	2	1	66	801	803	3	1	2	1	1	NA	NA	5	3	NA	1	2	NA	12	NA	NA	NA	2	67	1	5	1	5	54098.53619	28385.22248	61019.07771	31224.60046	2	10	50	NA	NA	61582.82846
470	470	470	9900	470	84317.88046	36790.13241	43962.7106	18438.92373	1	1	2	1	1	18	222	223	3	1	2	1	1	NA	13	NA	2	1	5	4	11	11	5	NA	NA	2	44	1	4	1	NA	34445.76425	14902.80116	36274.51013	15571.46067	2	12	10	NA	NA	37195.98389
471	471	471	9900	471	NA	NA	NA	NA	NA	1	2	1	1	0	1	1	2	5	NA	1	1	NA	NA	NA	NA	NA	NA	6	6	1	0.02	NA	NA	2	47	3	3	4	NA	10780.21526	4208.708861	10811.80248	4210.037576	2	12	17	NA	NA	11138.76069
472	472	472	9900	472	71239.91246	38155.3159	42492.16561	19920.18471	1	1	2	2	2	44	534	534	4	2	2	1	1	NA	NA	4	3	NA	3	3	NA	13	NA	2	2	2	44	1	4	3	NA	27197.17812	14494.65096	29803.69338	15101.58083	2	5	43	NA	NA	29498.65186
473	473	473	9900	473	7183.166264	3944.934312	4033.335101	1989.68048	1	1	2	2	2	15	190	191	1	3	NA	1	1	NA	9	NA	1	1	5	5	10	10	3.59	NA	NA	1	40	1	4	1	4	3066.183224	1608.076305	3163.083439	1626.065094	2	2	18	NA	NA	3275.867843
474	474	474	9900	474	NA	NA	212559.7132	86442.25132	1	1	2	2	2	21	263	264	3	1	2	1	1	NA	NA	2	1	NA	1	5	4	4	0.75	2	2	2	21	1	2	1	NA	175476.3333	75288.85614	186846.802	76574.60456	1	1	27	NA	NA	198770.8928
475	475	475	9900	475	75840.88739	33964.50297	30750.59477	14705.37293	1	1	2	2	2	85	NA	NA	3	1	2	1	1	NA	NA	4	3	NA	2	1	8	8	5	NA	NA	2	85	1	4	2	NA	20218.94546	9115.833271	26689.4055	13145.81106	2	5	43	NA	NA	27174.44106
476	476	476	9900	476	NA	NA	NA	NA	NA	1	2	1	2	8	105	107	1	3	NA	1	1	NA	2	NA	1	1	NA	7	6	6	1.02	NA	NA	1	49	2	3	1	NA	6119.463209	3879.634248	6576.022922	3978.544964	2	11	31	NA	NA	6826.240976
477	477	477	9900	477	NA	NA	77808.88337	36356.12547	1	1	2	1	1	51	612	613	2	5	2	3	2	7	NA	1	1	NA	1	4	6	4	1.51	NA	NA	1	51	3	1	1	NA	65127.83067	32546.7998	66783.03253	32519.68192	2	12	10	NA	NA	68049.75701
478	478	478	9900	478	NA	NA	NA	NA	NA	1	1	NA	2	65	782	NA	4	2	2	1	1	NA	NA	4	3	NA	NA	1	7	7	4.25	NA	NA	2	65	1	4	NA	NA	10395.13793	5983.330067	0	0	3	1	36	NA	NA	0
479	479	479	9900	479	NA	NA	11739.93571	5827.140716	1	1	2	2	2	17	208	209	4	2	2	1	1	NA	10	NA	1	1	5	7	3	3	0.57	NA	NA	2	34	1	3	4	NA	8948.540469	4668.134902	8891.15568	4694.727692	1	2	47	NA	NA	9017.653847
480	480	480	9900	480	NA	NA	NA	NA	NA	1	2	2	1	0	0	1	4	2	NA	1	1	NA	NA	NA	NA	NA	NA	5	4	1	0.06	NA	NA	1	25	1	2	NA	NA	6561.321344	2714.334637	6501.16329	2853.055391	1	9	26	NA	NA	6533.183928
481	481	481	9900	481	NA	NA	3620.491545	1791.218584	1	1	2	2	2	63	756	757	1	3	2	1	1	NA	NA	1	1	NA	1	2	4	4	1.63	NA	NA	1	63	1	1	1	1	2608.640409	1543.968133	2909.376406	1498.668426	2	5	43	NA	NA	2986.6877
482	482	482	9900	482	NA	NA	NA	NA	NA	1	2	2	1	11	142	143	3	1	NA	1	1	NA	5	NA	1	2	NA	3	5	5	1.73	NA	NA	2	31	1	3	1	3	55636.23608	24561.97225	56758.3553	26302.04063	2	1	15	NA	NA	58471.51247
483	483	483	9900	483	121627.5683	47768.79804	NA	NA	NA	1	2	2	1	5	65	66	3	1	NA	1	1	NA	NA	NA	NA	NA	NA	6	11	11	5	NA	NA	2	32	1	5	1	5	43228.48367	18536.27637	46062.63184	19366.95717	3	1	14	NA	NA	47596.41093
484	484	484	9900	484	0	0	NA	NA	NA	1	2	2	2	27	331	333	3	1	2	1	1	NA	NA	3	2	NA	6	4	11	7	2.83	3	2	1	37	1	3	3	NA	82310.70581	34247.97279	93091.34383	39634.91194	2	1	42	NA	NA	95047.36164
485	485	485	9900	485	16229.19805	9374.997046	8825.032879	4957.656369	1	1	2	1	1	10	127	127	1	3	NA	1	1	NA	4	NA	1	1	NA	3	9	9	4.32	NA	NA	1	35	1	3	1	NA	5733.257026	3640.893993	6210.042385	3750.69348	2	13	34	NA	NA	6322.651045
486	486	486	9900	486	NA	NA	NA	NA	NA	1	1	NA	2	12	146	NA	3	1	NA	1	1	NA	5	NA	1	1	NA	5	11	11	3.84	NA	NA	2	35	1	4	1	4	36686.48185	14375.31105	0	0	2	1	26	NA	NA	0
487	487	487	9900	487	117362.39	52022.75934	59634.62566	25317.70322	1	1	2	1	1	12	150	150	3	1	NA	1	1	NA	5	NA	1	1	NA	4	4	4	0.91	NA	NA	1	37	1	3	1	4	45933.48132	20587.48314	49205.72009	21380.51146	1	11	45	NA	NA	50558.30182
488	488	488	9900	488	NA	NA	121971.588	56724.66815	1	1	2	2	2	33	396	397	3	1	2	1	1	NA	NA	4	3	NA	6	5	12	4	1.14	2	2	1	38	1	3	6	NA	106574.5528	50538.41287	107216.9359	50249.37419	1	11	32	NA	NA	110114.8975
489	489	489	9900	489	223399.6544	108614.0014	NA	NA	NA	1	2	2	2	40	485	487	3	1	2	1	1	NA	NA	5	3	NA	NA	3	11	11	5	3	2	1	41	1	5	NA	NA	92593.04315	45355.94306	104720.4095	48575.49392	1	8	33	NA	NA	106920.775
490	490	490	9900	490	NA	NA	46228.54167	21403.299	1	1	2	2	1	13	162	164	3	1	NA	1	1	NA	6	NA	1	1	NA	4	7	7	2.49	NA	NA	1	41	1	3	NA	NA	37625.93334	16864.02262	38144.09257	18074.84176	1	1	16	NA	NA	39288.84874
491	491	491	9900	491	14886.95932	6570.836476	15123.20317	5905.176522	0	1	2	2	1	4	49	50	4	2	NA	1	1	NA	NA	NA	NA	NA	NA	7	11	3	0.59	NA	NA	2	34	1	4	NA	NA	7169.582468	3105.706871	7674.87228	3075.143295	2	9	2	NA	NA	7712.653
492	492	492	9900	492	20204.95538	9165.175946	NA	NA	NA	1	2	2	2	18	217	217	4	2	2	1	1	NA	13	NA	2	2	6	3	NA	1	0.4	1	1	2	44	1	4	3	NA	6997.154742	3347.972811	7212.645003	3500.380001	2	5	43	NA	NA	7339.00162
493	493	493	9900	493	NA	NA	46358.61244	22960.42686	1	1	2	2	1	66	798	NA	3	1	2	1	1	NA	NA	3	2	NA	1	5	NA	12	NA	NA	NA	1	66	1	3	1	2	37285.61631	19563.57027	41571.60789	20923.74927	3	1	36	NA	NA	42128.73573
494	494	494	9900	494	NA	NA	4028.060912	2662.696314	1	1	2	2	1	16	195	196	1	3	NA	1	1	NA	9	NA	1	2	5	4	6	6	1.5	NA	NA	2	33	1	2	1	NA	3058.462395	1965.12505	3149.169205	2190.786839	2	10	29	NA	NA	3280.002168
495	495	495	9900	495	NA	NA	NA	NA	NA	1	2	1	2	5	60	62	3	1	NA	1	1	NA	NA	NA	NA	NA	NA	5	NA	NA	NA	NA	NA	2	41	1	4	1	5	49668.32246	21654.97283	52924.67969	24376.8515	1	10	1	NA	NA	0
496	496	496	9900	496	NA	NA	NA	NA	NA	1	2	1	2	12	145	147	1	3	NA	1	1	NA	6	NA	1	3	NA	3	NA	77	NA	NA	NA	2	32	1	4	NA	NA	3414.81371	1803.07269	3623.141192	1865.824743	1	6	23	NA	NA	3770.482568
497	497	497	9900	497	NA	NA	NA	NA	NA	1	1	NA	1	12	145	NA	3	1	NA	1	1	NA	5	NA	1	1	NA	5	11	11	5	NA	NA	1	37	1	5	1	5	34127.95995	14895.67092	0	0	2	12	17	NA	NA	0
498	498	498	9900	498	NA	NA	111247.227	41288.707	0	1	2	2	2	5	60	61	3	1	NA	1	1	NA	NA	NA	NA	NA	NA	5	11	11	3.97	NA	NA	1	43	1	5	1	5	39923.6753	17406.38824	42541.15345	18186.43447	3	1	14	NA	NA	43957.91233
499	499	499	9900	499	NA	NA	31685.71975	15774.47112	1	1	2	1	1	36	443	444	1	3	2	1	1	NA	NA	5	3	NA	1	3	9	9	4.06	NA	NA	1	36	1	5	1	5	24717.49443	13069.35424	26155.96186	13487.69167	1	4	25	NA	NA	26498.52003
500	500	500	9900	500	NA	NA	7768.178759	4163.192231	1	1	2	2	1	11	134	134	1	3	NA	1	1	NA	4	NA	1	1	NA	7	5	3	0.85	NA	NA	2	38	2	1	3	NA	5372.277368	3160.670438	5466.350099	3149.645073	2	3	24	NA	NA	5718.972482
501	501	501	9900	501	NA	NA	NA	NA	NA	1	2	1	1	6	73	73	1	3	NA	1	1	NA	0	NA	1	NA	NA	5	4	4	0.85	NA	NA	1	31	2	1	1	1	5715.072043	3282.397556	5892.156824	3313.07252	1	10	9	NA	NA	6152.168297
502	502	502	9900	502	NA	NA	NA	NA	NA	1	2	1	2	12	149	150	5	2	NA	1	1	NA	6	NA	1	1	NA	4	6	6	1.76	NA	NA	2	36	1	3	5	NA	6319.979019	2739.494236	6534.244255	2768.984336	1	13	48	NA	NA	6390.559008
503	503	503	9900	503	NA	NA	NA	NA	NA	1	2	1	2	0	9	11	1	3	NA	1	1	NA	NA	NA	NA	NA	NA	6	11	3	0.95	NA	NA	1	37	1	5	NA	NA	5803.128885	3832.62353	5886.408514	3983.286185	1	12	28	NA	NA	6023.988777
504	504	504	9900	504	21104.25841	8939.720696	9504.783739	4101.532606	1	1	2	2	2	32	388	390	3	1	2	1	1	NA	NA	3	2	NA	1	2	11	11	5	2	2	2	32	1	3	1	5	7357.174199	3364.351044	8355.009607	3633.330143	2	1	15	NA	NA	8639.936969
505	505	505	9900	505	23438.21935	15454.09695	12487.90082	7051.182896	1	1	2	2	1	60	725	726	4	2	1	1	1	NA	NA	4	3	NA	2	2	5	5	1.81	NA	NA	1	60	1	4	2	NA	8986.031938	4603.521662	9328.225525	5444.237385	1	7	52	NA	NA	9391.881273
506	506	506	9900	506	NA	NA	8228.755051	3518.49662	1	1	2	2	1	19	232	233	4	2	2	1	1	NA	10	NA	1	3	5	4	8	8	2.93	NA	NA	1	47	1	2	3	NA	5779.332717	2673.483911	5983.142057	2806.351214	1	7	52	NA	NA	6025.727634
507	507	507	9900	507	77732.41073	39391.29172	40115.06869	19434.48032	1	1	2	2	1	19	231	232	3	1	2	1	1	NA	10	NA	1	3	5	2	6	6	2.49	NA	NA	2	59	1	2	2	NA	32822.47152	15111.24114	33099.74397	16412.19685	2	1	42	NA	NA	33986.30424
508	508	508	9900	508	NA	NA	19410.09895	9618.795958	1	1	2	1	2	78	946	946	4	2	2	1	1	NA	NA	1	1	NA	2	1	NA	13	NA	NA	NA	2	78	1	1	2	NA	11002.15144	6332.720538	14027.68523	7220.914853	2	13	34	NA	NA	14214.4842
509	509	509	9900	509	NA	NA	17091.23922	9674.088825	1	1	2	2	1	81	982	983	3	1	1	1	1	NA	NA	3	2	NA	1	2	6	6	2.22	NA	NA	1	81	1	3	1	2	13364.83222	7264.747048	15326.39261	8815.960183	2	11	24	NA	NA	15531.32111
510	510	510	9900	510	NA	NA	3327.934117	2100.329291	1	1	2	1	1	19	231	232	1	3	2	1	1	NA	13	NA	2	3	5	5	8	8	2.51	NA	NA	1	49	2	1	1	1	2533.841996	1643.940669	2601.804657	1728.088083	1	10	1	NA	NA	0
511	511	511	9900	511	6640.581315	4037.77857	3727.394459	2117.417001	1	1	2	2	2	19	235	236	1	3	2	1	1	NA	10	NA	1	3	NA	2	4	4	1.45	1	1	1	19	1	4	NA	NA	2906.241028	1723.729603	2923.154012	1730.457684	1	3	3	NA	NA	3032.688428
512	512	512	9900	512	120580.8272	47300.74981	61105.60233	25151.37896	1	1	2	2	1	44	530	531	3	1	2	1	1	NA	NA	2	1	NA	6	2	3	2	0.72	NA	NA	2	45	1	2	6	NA	43680.44273	21186.07379	52446.6777	22497.305	2	5	43	NA	NA	53771.49827
513	513	513	9900	513	NA	NA	NA	NA	NA	1	1	NA	2	2	25	NA	2	5	NA	1	1	NA	NA	NA	NA	NA	NA	6	NA	NA	NA	NA	NA	2	35	NA	NA	NA	NA	26869.69234	12071.06904	0	0	2	7	30	NA	NA	0
514	514	514	9900	514	265009.0174	121159.0806	122610.9675	56673.42017	1	1	2	1	1	20	247	247	3	1	2	1	1	NA	NA	4	3	NA	5	2	3	2	1.07	NA	NA	1	20	1	4	5	NA	102022.6651	47013.80047	111161.2687	51157.50919	1	11	32	NA	NA	113369.6931
515	515	515	9900	515	NA	NA	6699.064588	4145.727347	1	1	2	2	1	15	181	181	1	3	NA	1	1	NA	9	NA	1	1	5	5	NA	12	NA	NA	NA	1	41	2	2	1	2	5100.573086	3356.622266	5237.380558	3410.98039	1	6	19	NA	NA	5469.364173
516	516	516	9900	516	NA	NA	NA	NA	NA	1	2	1	2	2	30	31	3	1	NA	1	1	NA	NA	NA	NA	NA	NA	3	11	11	5	NA	NA	2	41	1	5	1	NA	31086.99508	14336.78971	33694.38822	15481.90981	2	12	10	NA	NA	34095.15044
517	517	517	9900	517	21472.4245	12059.53866	9659.890877	5535.041083	1	1	2	2	1	52	635	636	1	3	2	1	1	NA	NA	2	1	NA	1	7	7	3	1.08	NA	NA	1	52	1	2	1	NA	7825.163541	4634.691078	8375.864072	4941.403976	1	13	48	NA	NA	8540.084892
518	518	518	9900	518	NA	NA	8839.143451	3849.752779	1	1	2	1	1	12	153	154	4	2	NA	1	1	NA	7	NA	1	1	NA	3	8	8	4.27	NA	NA	2	46	1	4	3	NA	6142.67368	3015.489931	6426.95652	3070.560968	1	13	48	NA	NA	6214.920312
519	519	519	9900	519	NA	NA	NA	NA	NA	1	2	2	2	0	6	6	3	1	NA	1	1	NA	NA	NA	NA	NA	NA	3	77	77	NA	NA	NA	1	25	1	5	NA	NA	17572.42909	7646.417774	19046.30043	8197.157284	1	9	8	NA	NA	19272.83779
520	520	520	9900	520	NA	NA	8240.563658	4934.168862	1	1	2	2	1	6	80	81	1	3	NA	1	1	NA	0	NA	1	NA	NA	4	3	3	0.7	NA	NA	2	35	1	3	3	NA	5706.095016	3623.644809	5798.76022	3732.924108	2	5	43	NA	NA	6052.96374
521	521	521	9900	521	NA	NA	2432.223556	1257.368503	1	1	2	1	2	15	180	182	1	3	NA	1	1	NA	9	NA	1	1	5	6	NA	77	NA	NA	NA	1	22	NA	NA	5	NA	1845.269763	967.761665	1907.435375	1027.583601	1	13	48	NA	NA	1977.695288
522	522	522	9900	522	NA	NA	NA	NA	NA	1	2	2	1	51	622	623	3	1	1	1	1	NA	NA	3	2	NA	1	2	7	7	3.11	NA	NA	1	51	1	3	1	3	70081.50435	35022.33482	69977.26692	35566.04716	1	9	15	NA	NA	71304.63879
523	523	523	9900	523	NA	NA	NA	NA	NA	1	2	2	1	15	183	183	1	3	NA	1	1	NA	9	NA	1	1	5	4	9	9	3.29	NA	NA	1	38	1	3	1	3	3473.928747	2264.043881	3762.82533	2311.134721	1	10	7	NA	NA	3831.057831
524	524	524	9900	524	NA	NA	NA	NA	NA	1	2	2	1	69	837	838	3	1	1	1	1	NA	NA	3	2	NA	1	2	6	6	2.22	NA	NA	1	69	1	3	1	3	45749.48831	24004.52018	48573.39209	25392.70821	2	1	15	NA	NA	49035.80685
525	525	525	9900	525	24633.41949	13497.56973	13737.61905	7156.292109	1	1	2	2	2	7	88	89	1	3	NA	1	1	NA	2	NA	1	2	NA	6	12	5	1.66	NA	NA	1	30	2	4	5	NA	8679.005381	5277.97337	9425.886521	5400.028027	2	8	35	NA	NA	9184.501933
526	526	526	9900	526	NA	NA	NA	NA	NA	1	1	NA	2	28	337	NA	1	3	2	2	2	4	NA	4	3	NA	1	3	2	2	0.67	3	NA	1	27	NA	NA	1	4	13559.32466	7478.037455	0	0	1	13	48	NA	NA	0
527	527	527	9900	527	88443.82327	42593.64826	NA	NA	NA	1	2	2	2	56	682	683	4	2	2	1	1	NA	NA	2	1	NA	6	2	NA	NA	NA	3	2	1	67	NA	NA	NA	NA	30364.10723	16182.45591	37001.06441	16858.23867	2	2	18	NA	NA	37323.06941
528	528	528	9900	528	NA	NA	NA	NA	NA	1	2	2	1	26	315	315	4	2	2	1	1	NA	NA	2	1	NA	5	3	5	5	1.51	NA	NA	2	41	1	4	3	NA	43326.32328	18699.30208	44208.64308	19551.87909	1	5	19	NA	NA	44508.44395
529	529	529	9900	529	14809.25952	7136.864497	7198.877536	3133.788407	1	1	2	1	2	14	168	168	4	2	NA	1	1	NA	7	NA	1	1	5	7	6	3	0.53	NA	NA	2	31	1	2	5	NA	5487.206109	2488.524108	5452.018005	2524.785986	2	7	21	NA	NA	5529.586131
530	530	530	9900	530	NA	NA	NA	NA	NA	1	2	2	1	0	4	4	3	1	NA	1	1	NA	NA	NA	NA	NA	NA	4	2	2	0.34	NA	NA	2	20	1	2	5	NA	11742.75351	5022.210295	11777.16108	5023.795836	2	3	42	NA	NA	11949.22524
531	531	531	9900	531	NA	NA	63128.01832	32474.28439	1	1	2	2	1	69	839	840	3	1	1	1	1	NA	NA	4	3	NA	1	2	8	8	4.07	NA	NA	1	69	1	4	1	NA	53318.30785	27975.8407	56609.39977	29593.69128	1	5	46	NA	NA	57148.31667
532	532	532	9900	532	NA	NA	26909.96471	12794.32785	1	1	2	2	1	40	486	487	4	2	2	1	1	NA	NA	2	1	NA	5	4	7	7	2.15	NA	NA	2	42	1	2	5	NA	20272.74071	10205.54456	21916.09119	10843.26487	2	4	49	NA	NA	22064.57288
533	533	533	9900	533	NA	NA	NA	NA	NA	1	1	NA	1	8	104	NA	5	4	NA	1	1	NA	2	NA	1	1	NA	2	8	8	4.44	NA	NA	1	38	3	5	3	NA	48615.5472	24237.17626	0	0	2	6	39	NA	NA	0
534	534	534	9900	534	NA	NA	22387.68644	7857.338962	0	1	2	2	1	1	16	17	2	5	NA	1	1	NA	NA	NA	NA	NA	NA	3	6	6	1.82	NA	NA	2	27	1	4	4	NA	7239.673161	3384.935174	8174.3554	3537.282301	2	8	6	NA	NA	8216.860721
535	535	535	9900	535	28825.00292	14741.78772	10378.42505	5925.412187	1	1	2	1	2	45	545	546	1	3	2	1	1	NA	NA	4	3	NA	1	5	11	11	3.97	2	2	1	49	1	2	1	4	8838.541093	5074.406587	8697.351828	5073.007261	1	6	40	NA	NA	8735.503618
536	536	536	9900	536	NA	NA	2742.589096	1779.30354	1	1	2	2	1	17	208	209	1	3	2	1	1	NA	10	NA	1	1	5	7	11	11	5	NA	NA	2	36	1	2	1	2	2122.767304	1413.28354	2144.177388	1463.957703	2	2	18	NA	NA	2237.344902
537	537	537	9900	537	240540.0152	111302.923	114346.5036	55365.80145	1	1	2	2	1	41	499	500	3	1	2	1	1	NA	NA	3	2	NA	1	6	8	7	2.17	NA	NA	1	41	1	3	1	4	98289.30906	49780.08904	98143.11606	49523.38097	2	1	15	NA	NA	100015.1452
538	538	538	9900	538	209698.6647	87934.90171	104816.6657	46154.60863	1	1	2	2	1	7	88	89	3	1	NA	1	1	NA	1	NA	1	2	NA	4	NA	12	NA	NA	NA	1	41	3	4	NA	NA	75413.07642	33292.94037	79416.80099	35651.54546	1	7	47	NA	NA	81434.2093
539	539	539	9900	539	NA	NA	NA	NA	NA	1	2	1	2	67	814	815	4	2	2	1	1	NA	NA	2	1	NA	2	7	NA	NA	NA	NA	NA	2	67	1	2	2	NA	10103.80808	5994.551663	10246.78652	5848.746738	1	1	21	NA	NA	10537.85113
540	540	540	9900	540	14657.81123	7915.027542	7668.670352	3837.827773	1	1	2	1	2	16	200	201	4	2	NA	1	1	NA	10	NA	1	1	5	5	10	10	4.11	NA	NA	1	54	3	4	1	NA	5618.994274	3047.272408	5807.812208	3092.006389	2	7	30	NA	NA	5905.448783
541	541	541	9900	541	42750.69943	20191.45656	18213.33035	9305.763281	1	1	2	2	2	34	411	412	1	3	2	2	2	4	NA	1	1	NA	1	5	NA	13	NA	2	2	1	33	2	1	1	1	14704.14653	7975.658926	15384.55345	8106.148191	2	3	24	NA	NA	15452.03931
542	542	542	9900	542	14575.2642	8577.13093	9697.054109	5422.694714	1	1	2	1	2	40	481	482	1	3	2	2	2	4	NA	2	1	NA	6	4	7	5	2.4	2	2	2	40	2	2	6	NA	7996.34245	4667.871445	8126.34777	4642.608613	2	6	39	NA	NA	8246.270821
543	543	543	9900	543	NA	NA	NA	NA	NA	1	2	2	1	36	434	434	4	2	2	1	1	NA	NA	4	3	NA	6	5	NA	13	NA	NA	NA	1	36	1	4	6	NA	32724.96893	14330.49398	34831.25643	14497.72608	2	5	12	NA	NA	35156.59441
544	544	544	9900	544	15187.46178	8052.600829	8600.205003	4009.784339	1	1	2	1	1	14	168	169	4	2	NA	1	1	NA	7	NA	1	1	5	7	5	4	0.55	NA	NA	2	56	1	2	5	NA	6076.645172	3133.373362	6253.223961	3198.202063	2	12	17	NA	NA	6287.80213
545	545	545	9900	545	NA	NA	NA	NA	NA	1	2	1	2	0	2	2	3	1	NA	1	1	NA	NA	NA	NA	NA	NA	3	7	7	2.52	NA	NA	1	28	1	5	NA	NA	18955.31059	8248.160972	21771.17482	8655.069569	1	12	28	NA	NA	21992.91437
546	546	546	9900	546	NA	NA	3424.909779	2268.31084	1	1	2	2	2	19	232	232	1	3	2	1	1	NA	13	NA	2	3	5	7	5	3	0.85	2	2	2	38	2	1	3	NA	2670.394408	1838.243969	2685.934873	1853.775577	2	3	24	NA	NA	2788.420494
547	547	547	9900	547	NA	NA	NA	NA	NA	1	1	NA	2	18	225	NA	1	3	2	1	1	NA	13	NA	2	3	5	7	NA	NA	NA	3	NA	1	56	NA	NA	1	NA	2265.980094	1559.853567	0	0	1	4	31	NA	NA	0
548	548	548	9900	548	NA	NA	NA	NA	NA	1	2	2	2	13	162	163	4	2	NA	1	1	NA	6	NA	1	1	NA	7	8	3	0.85	NA	NA	2	82	1	1	2	NA	5560.464905	2521.747988	5524.807011	2511.855103	2	1	52	NA	NA	5603.410736
549	549	549	9900	549	7282.542494	4462.709943	3651.986682	2199.644478	1	1	2	1	1	18	221	222	1	3	2	2	2	4	15	NA	3	1	5	5	6	6	1.6	NA	NA	1	40	2	3	1	1	2649.939506	1719.264	2855.151461	1809.801647	1	4	25	NA	NA	2801.33966
550	550	550	9900	550	NA	NA	NA	NA	NA	1	1	NA	2	71	852	NA	3	1	2	1	1	NA	NA	1	1	NA	2	1	2	2	0.95	NA	NA	2	71	1	1	2	NA	80744.54904	46426.96625	0	0	1	11	32	NA	NA	0
551	551	551	9900	551	NA	NA	87887.46797	44390.31348	1	1	2	2	2	53	639	640	3	1	2	1	1	NA	NA	3	2	NA	1	2	8	8	4.44	2	2	1	54	3	5	1	3	73539.54461	38792.67727	77611.1045	39633.03107	2	11	24	NA	NA	79896.92683
552	552	552	9900	552	NA	NA	NA	NA	NA	1	1	NA	2	17	210	NA	4	2	2	3	2	2	11	NA	1	1	5	2	3	3	1.08	NA	NA	2	30	NA	NA	5	NA	6105.348111	3545.836466	0	0	1	11	11	NA	NA	0
553	553	553	9900	553	NA	NA	7318.539537	3126.732543	1	1	2	2	1	16	199	201	4	2	NA	1	1	NA	11	NA	1	2	5	5	4	3	0.85	NA	NA	2	48	1	2	4	NA	5292.311592	2490.093418	5321.32278	2493.880375	2	4	13	NA	NA	5356.902853
554	554	554	9900	554	NA	NA	25247.93716	12670.40264	1	1	2	1	1	27	331	333	1	3	2	1	1	NA	NA	1	1	NA	1	4	6	6	1.98	NA	NA	2	23	1	4	1	1	19695.48905	10413.97315	20841.6942	10833.61102	1	10	9	NA	NA	21114.65272
555	555	555	9900	555	NA	NA	NA	NA	NA	1	1	NA	2	0	2	NA	3	1	NA	1	1	NA	NA	NA	NA	NA	NA	4	NA	12	NA	NA	NA	1	36	1	5	NA	NA	15128.12077	6582.80827	0	0	2	6	11	NA	NA	0
556	556	556	9900	556	NA	NA	10827.83364	5495.83222	1	1	2	1	1	11	142	143	1	3	NA	1	1	NA	4	NA	1	1	NA	6	NA	77	NA	NA	NA	1	37	2	2	1	1	7172.3155	4119.351548	7619.383042	4157.848092	1	4	25	NA	NA	7946.173844
557	557	557	9900	557	NA	NA	8279.219202	3505.963542	1	1	2	2	1	16	196	197	4	2	NA	1	1	NA	10	NA	1	2	5	4	7	7	2.05	NA	NA	2	42	1	2	3	NA	5560.343666	2572.180918	6019.834628	2796.354837	2	4	49	NA	NA	6055.959284
558	558	558	9900	558	91477.18653	41808.17462	47224.49618	19838.71698	1	1	2	1	1	15	183	184	3	1	NA	1	1	NA	8	NA	1	1	5	3	10	10	4.59	NA	NA	1	51	1	3	1	5	36559.30146	16385.95597	38965.87452	16753.5701	2	6	1	NA	NA	0
559	559	559	9900	559	0	0	NA	NA	NA	1	2	1	1	16	194	195	2	5	NA	1	1	NA	10	NA	1	1	5	3	2	2	0.68	NA	NA	2	43	3	1	5	NA	30309.93494	13113.45367	30224.08729	13345.60668	2	7	30	NA	NA	31120.76966
560	560	560	9900	560	190395.7117	85400.68814	NA	NA	NA	1	2	1	2	66	798	798	3	1	2	1	1	NA	NA	3	2	NA	1	2	3	3	1.19	NA	NA	1	69	1	1	1	3	67096.61753	34027.70332	80947.98377	38828.94807	1	11	32	NA	NA	82720.87644
561	561	561	9900	561	NA	NA	54997.32428	32721.20418	1	1	2	2	2	77	930	931	3	1	2	1	1	NA	NA	3	2	NA	2	1	2	2	0.99	NA	NA	2	77	1	3	2	NA	38454.52599	22110.80502	47733.90238	29250.99347	1	7	42	NA	NA	48955.56335
562	562	562	9900	562	124845.5373	50993.21968	58011.63468	23872.27483	1	1	2	1	1	35	431	431	2	5	2	3	2	5	NA	2	1	NA	4	2	6	3	1.62	NA	NA	1	35	3	2	4	NA	43803.45105	20495.28002	52594.37258	21548.83392	2	7	30	NA	NA	53922.92397
563	563	563	9900	563	28668.83723	15144.62251	16674.86635	8939.340819	1	1	2	1	1	23	281	282	1	3	2	2	2	3	NA	2	1	NA	1	7	5	3	0.84	NA	NA	1	23	2	2	1	NA	12859.77241	7360.410015	13764.78653	7643.430438	2	7	30	NA	NA	14034.6649
564	564	564	9900	564	NA	NA	9033.223031	5051.301757	1	1	2	2	2	17	208	209	4	2	2	1	1	NA	10	NA	1	1	5	7	3	3	0.4	NA	NA	2	41	1	3	3	NA	6885.400724	3972.84286	6841.246342	4069.660816	1	9	26	NA	NA	6938.579597
565	565	565	9900	565	NA	NA	9147.463048	5248.881591	1	1	2	1	2	10	121	121	1	3	NA	1	1	NA	4	NA	1	1	NA	7	5	2	0.52	NA	NA	2	37	2	2	NA	NA	6119.463209	3879.634248	6276.411388	3960.725369	1	12	31	NA	NA	6537.156102
566	566	566	9900	566	112596.458	51458.43744	57857.10774	25367.13299	1	1	2	1	1	17	207	208	3	1	2	1	1	NA	10	NA	1	1	5	4	5	5	1.17	NA	NA	2	35	1	4	3	NA	46795.24796	20245.74838	47739.05457	21422.25434	2	12	45	NA	NA	49179.97905
567	567	567	9900	567	NA	NA	NA	NA	NA	1	2	2	1	10	125	126	1	3	NA	1	1	NA	4	NA	1	2	NA	6	13	13	NA	NA	NA	2	34	2	1	1	NA	6670.09872	3830.908092	6840.111347	3891.562233	2	10	29	NA	NA	7141.277881
568	568	568	9900	568	NA	NA	62781.64398	26748.38982	1	1	2	2	2	63	758	759	3	1	2	1	1	NA	NA	5	3	NA	1	2	11	11	5	NA	NA	2	63	1	5	1	5	47161.25098	23917.58505	54490.15756	23911.61926	2	3	24	NA	NA	55908.37904
569	569	569	9900	569	55026.47774	24398.23535	20367.41158	10093.17031	1	1	2	1	2	29	354	355	1	3	2	1	1	NA	NA	3	2	NA	1	3	9	9	3.89	3	2	1	30	1	3	1	3	15772.10717	8698.398422	17204.07669	8792.049802	1	10	9	NA	NA	17267.97728
570	570	570	9900	570	NA	NA	NA	NA	NA	1	2	2	1	51	623	624	3	1	2	1	1	NA	NA	3	2	NA	1	2	7	7	3.2	NA	NA	2	52	1	1	1	3	67983.77786	33974.02285	81627.453	35742.86596	1	12	43	NA	NA	83689.38969
571	571	571	9900	571	NA	NA	NA	NA	NA	1	2	1	2	6	74	75	1	3	NA	1	1	NA	0	NA	1	NA	NA	6	11	11	3.98	NA	NA	2	40	2	4	1	4	5692.327731	3461.681709	6182.187115	3474.370332	2	6	39	NA	NA	6023.869413
572	572	572	9900	572	NA	NA	9135.427395	3681.05971	1	1	2	2	2	27	325	326	3	1	2	3	2	1	NA	5	3	NA	1	2	6	6	2.22	1	1	1	30	3	5	1	5	7136.954336	2969.555607	8030.333539	3260.855511	2	5	43	NA	NA	8321.641658
573	573	573	9900	573	179336.9767	66512.37558	NA	NA	NA	1	2	1	1	3	46	47	3	1	NA	1	1	NA	NA	NA	NA	NA	NA	3	11	11	5	NA	NA	2	32	1	5	1	4	59133.77545	25128.82061	67918.26265	26966.18675	2	5	28	NA	NA	68908.66678
574	574	574	9900	574	NA	NA	25023.65134	8611.730834	0	1	2	1	2	4	52	52	4	2	NA	1	1	NA	NA	NA	NA	NA	NA	7	NA	NA	NA	NA	NA	2	67	1	2	2	NA	9424.046019	4188.646509	9337.640822	4147.425614	1	1	21	NA	NA	9378.129572
575	575	575	9900	575	NA	NA	10610.07378	4429.431069	0	1	2	1	2	2	35	36	1	3	NA	1	1	NA	NA	NA	NA	NA	NA	4	7	4	1.73	NA	NA	2	20	2	2	NA	NA	4131.296823	2105.299496	4166.071252	2140.237841	2	6	4	NA	NA	4261.961179
576	576	576	9900	576	NA	NA	NA	NA	NA	1	1	NA	2	31	377	NA	1	3	2	2	2	3	NA	1	1	NA	1	7	NA	99	NA	3	NA	1	28	NA	NA	1	1	14999.26515	8423.840947	0	0	1	12	31	NA	NA	0
577	577	577	9900	577	NA	NA	108356.2489	50084.58336	1	1	2	1	1	22	266	266	3	1	2	1	1	NA	NA	4	3	NA	NA	1	2	2	0.79	NA	NA	1	22	1	4	NA	NA	90161.53709	41547.98849	98237.68903	45209.95072	2	11	51	NA	NA	100189.3626
578	578	578	9900	578	278481.347	139857.1753	147825.05	70056.28256	1	1	2	1	2	46	561	562	3	1	2	1	1	NA	NA	4	3	NA	3	2	12	8	5	2	2	2	46	1	4	3	NA	116017.7076	56830.32287	130540.402	62548.39414	1	12	31	NA	NA	135275.8814
579	579	579	9900	579	NA	NA	NA	NA	NA	1	2	1	1	6	83	83	4	2	NA	1	1	NA	0	NA	1	NA	NA	2	3	3	1.07	NA	NA	2	26	1	4	4	NA	10549.84466	4626.074263	10607.67638	5083.505997	2	9	21	NA	NA	10667.72952
580	580	580	9900	580	NA	NA	NA	NA	NA	1	1	NA	1	1	23	NA	3	1	NA	1	1	NA	NA	NA	NA	NA	NA	4	1	1	0	NA	NA	1	29	NA	NA	1	4	28219.81905	12356.50393	0	0	3	1	14	NA	NA	0
581	581	581	9900	581	209545.4123	101878.2494	111232.0856	51032.1434	1	1	2	1	2	48	580	580	3	1	2	1	1	NA	NA	5	3	NA	NA	3	1	1	0	2	2	1	42	1	5	NA	NA	86850.83893	42543.1714	98226.12052	45563.06019	1	9	33	NA	NA	100290.0293
582	582	582	9900	582	22104.65973	8314.279171	9951.919332	3966.131915	1	1	2	1	2	26	313	314	3	1	2	1	1	NA	NA	2	1	NA	5	4	4	2	0.73	1	1	2	26	1	2	5	NA	8274.574401	3442.89842	8748.056127	3513.385854	1	12	28	NA	NA	9003.093103
583	583	583	9900	583	41733.5976	20372.96829	17682.60002	8755.749778	1	1	2	2	1	42	508	508	4	2	1	1	1	NA	NA	2	1	NA	5	5	7	5	1.78	NA	NA	2	35	1	2	5	NA	14639.61983	7477.593855	14401.11418	7420.547223	2	9	2	NA	NA	14535.39782
584	584	584	9900	584	270178.4051	124007.5209	126838.7903	58974.04335	1	1	2	1	1	20	241	242	3	1	2	1	1	NA	NA	4	3	NA	5	2	3	1	0.24	NA	NA	1	20	1	4	5	NA	102022.6651	47013.80047	114994.2875	53234.2173	1	11	32	NA	NA	117725.0258
585	585	585	9900	585	NA	NA	95937.24604	43638.30578	1	1	2	1	1	32	392	393	3	1	1	1	1	NA	NA	5	3	NA	NA	3	11	11	5	NA	NA	1	32	1	5	NA	NA	79636.50133	37261.27406	86978.40167	39391.07649	1	8	33	NA	NA	87765.2457
586	586	586	9900	586	NA	NA	135884.4604	60602.33459	1	1	2	2	2	32	395	396	3	1	2	1	1	NA	NA	4	3	NA	NA	1	7	7	5	1	1	2	32	1	4	NA	NA	113180.4926	51756.13601	119446.7968	53684.39317	1	5	46	NA	NA	122964.7747
587	587	587	9900	587	NA	NA	NA	NA	NA	1	1	NA	2	14	179	NA	1	3	NA	1	1	NA	8	NA	1	1	5	3	8	8	3.18	NA	NA	2	35	1	3	3	NA	4611.124949	2434.742909	0	0	1	10	1	NA	NA	0
588	588	588	9900	588	109781.8753	48627.46037	74911.4586	31297.32755	1	1	2	2	1	39	474	475	4	2	2	3	1	5	NA	2	1	NA	1	3	2	2	0.65	NA	NA	1	39	3	2	1	2	50793.86896	21922.23635	54911.3255	23610.38101	1	2	35	NA	NA	55283.35017
589	589	589	9900	589	88000.24485	32572.90366	38283.94961	14598.41947	1	1	2	2	2	13	164	164	3	1	NA	1	1	NA	7	NA	1	1	NA	4	11	11	4.69	NA	NA	1	43	1	5	NA	NA	29822.0871	11966.78389	31961.38797	12442.10443	2	8	41	NA	NA	32733.79347
590	590	590	9900	590	20076.84331	9606.271495	NA	NA	NA	1	2	2	2	15	186	186	4	2	NA	1	1	NA	66	NA	1	1	5	7	1	1	0	NA	NA	1	18	1	2	5	NA	7233.78784	3280.623158	7355.931625	3323.841945	2	2	18	NA	NA	7459.610972
591	591	591	9900	591	12375.16934	8633.973115	6734.261197	4240.427258	1	1	2	2	2	18	225	226	1	3	2	1	1	NA	13	NA	2	3	5	2	7	7	3.84	2	2	2	42	1	5	2	NA	5250.688222	3452.012519	5281.244809	3465.486452	1	5	46	NA	NA	5479.139981
592	592	592	9900	592	259599.1396	122522.4381	120627.2228	57358.39654	1	1	2	1	1	32	392	393	3	1	2	1	1	NA	NA	5	3	NA	1	4	11	11	4.79	NA	NA	2	34	1	4	1	5	106380.5996	49774.62106	109362.7707	51775.81818	1	12	28	NA	NA	110241.4118
593	593	593	9900	593	228398.1634	109720.7456	105672.3279	51323.02003	1	1	2	2	1	35	425	426	3	1	2	1	1	NA	NA	3	2	NA	1	5	6	6	1.4	NA	NA	1	35	1	3	1	NA	92941.19529	45408.7681	95804.39887	46327.85283	1	1	27	NA	NA	97631.81822
594	594	594	9900	594	NA	NA	54009.78501	19332.28445	1	1	2	1	1	14	170	170	3	1	NA	1	1	NA	7	NA	1	1	5	6	9	6	1.88	NA	NA	1	72	1	2	1	1	36901.56487	16106.25328	44564.55179	16325.89361	1	6	9	NA	NA	46127.41059
595	595	595	9900	595	NA	NA	119589.0145	56041.64822	1	1	2	2	1	34	414	414	3	1	2	1	1	NA	NA	4	3	NA	4	1	3	3	1.44	NA	NA	1	34	1	4	4	NA	97049.69872	45408.7681	108421.5127	50587.22635	1	1	16	NA	NA	110740.5287
596	596	596	9900	596	NA	NA	116098.6171	51656.54693	1	1	2	1	2	30	368	369	3	1	2	1	1	NA	NA	5	3	NA	6	2	9	6	3.59	2	2	1	30	1	5	6	NA	90700.79517	41476.42922	102054.4063	45759.79446	2	12	17	NA	NA	105756.5286
597	597	597	9900	597	NA	NA	NA	NA	NA	1	2	2	2	6	78	78	3	1	NA	1	1	NA	0	NA	1	NA	NA	3	3	3	0.86	NA	NA	2	31	1	5	5	NA	64712.46745	29853.46678	68525.90012	31536.79116	1	5	46	NA	NA	69471.46963
598	598	598	9900	598	0	0	NA	NA	NA	1	2	2	2	29	349	350	3	1	2	1	1	NA	NA	5	3	NA	1	3	9	9	4.32	1	1	1	32	1	5	1	5	8503.74223	3538.250944	8850.656467	3665.079275	3	1	19	NA	NA	9114.912976
599	599	599	9900	599	NA	NA	47943.85686	20791.15803	1	1	2	1	1	13	162	163	3	1	NA	1	1	NA	6	NA	1	1	NA	5	NA	NA	NA	NA	NA	2	41	1	4	1	5	36901.56487	16106.25328	39559.43338	17557.8957	1	10	1	NA	NA	0
600	600	600	9900	600	NA	NA	9508.836661	4325.583192	1	1	2	1	1	15	180	180	4	2	NA	1	1	NA	8	NA	1	1	5	3	5	5	1.41	NA	NA	2	49	1	2	3	NA	6608.070228	3243.956993	6913.891614	3450.083077	2	7	17	NA	NA	6685.79059
601	601	601	9900	601	59220.99736	27345.59096	29617.71951	12592.69463	1	1	2	2	1	13	156	157	2	5	NA	1	1	NA	7	NA	1	2	NA	3	3	3	0.71	NA	NA	2	46	3	3	3	NA	23206.14379	10401.04256	24438.17161	10634.38691	2	9	2	NA	NA	25058.96935
602	602	602	9900	602	NA	NA	22135.27955	12299.56626	1	1	2	1	1	28	341	342	1	3	2	2	2	4	NA	1	1	NA	1	5	3	3	0.7	NA	NA	1	28	2	1	1	2	17038.45783	9647.964378	18272.25426	10516.53371	1	6	9	NA	NA	18637.50693
603	603	603	9900	603	NA	NA	NA	NA	NA	1	1	NA	1	4	59	NA	3	1	NA	1	1	NA	NA	NA	NA	NA	NA	4	11	11	4.64	NA	NA	1	45	1	4	1	5	42497.65808	18059.32427	0	0	3	1	36	NA	NA	0
604	604	604	9900	604	18066.35079	8536.914093	8740.176379	3666.329703	1	1	2	2	2	12	147	148	4	2	NA	1	1	NA	5	NA	1	2	NA	7	4	4	0.45	NA	NA	1	34	1	2	1	2	6509.397251	2952.101974	6619.309573	2953.836268	2	5	12	NA	NA	6712.606484
605	605	605	9900	605	NA	NA	NA	NA	NA	1	1	NA	2	36	435	NA	4	2	2	1	1	NA	NA	4	3	NA	3	2	1	1	0	3	NA	2	36	1	4	3	NA	34394.21405	15723.48227	0	0	1	8	33	NA	NA	0
606	606	606	9900	606	NA	NA	NA	NA	NA	1	1	NA	2	6	79	NA	3	1	NA	1	1	NA	0	NA	1	NA	NA	4	7	7	2.57	NA	NA	2	24	1	3	1	3	72280.90738	33344.97589	0	0	2	10	47	NA	NA	0
607	607	607	9900	607	NA	NA	NA	NA	NA	1	1	NA	1	67	815	NA	3	1	2	1	1	NA	NA	3	2	NA	2	1	6	6	3.64	NA	NA	1	67	1	3	2	NA	51881.42976	27221.91819	0	0	1	12	31	NA	NA	0
608	608	608	9900	608	NA	NA	3941.144071	1932.266171	1	1	2	1	2	14	169	170	1	3	NA	1	1	NA	8	NA	1	1	5	3	9	9	4.32	NA	NA	2	46	1	4	3	NA	2830.847301	1494.729696	3090.783986	1579.143287	1	13	48	NA	NA	3144.141148
609	609	609	9900	609	NA	NA	9513.096446	5328.9049	1	1	2	1	1	8	96	96	1	3	NA	1	1	NA	1	NA	1	1	NA	7	4	4	0.48	NA	NA	2	32	2	1	1	2	6708.711583	3946.934405	6694.222328	4031.55995	1	4	25	NA	NA	6980.813408
610	610	610	9900	610	207567.3487	107118.272	110658.3969	53701.17794	1	1	2	1	2	40	491	491	3	1	2	1	1	NA	NA	5	3	NA	1	2	11	11	5	1	1	1	44	1	5	1	5	92593.04315	45355.94306	97719.51114	47946.05595	1	8	11	NA	NA	100597.5715
611	611	611	9900	611	NA	NA	NA	NA	NA	1	2	1	2	17	208	210	4	2	2	1	1	NA	11	NA	1	1	5	5	12	7	2.7	NA	NA	2	38	1	4	5	NA	8064.286087	4373.394113	8012.571803	4398.307864	1	6	40	NA	NA	8145.582952
612	612	612	9900	612	NA	NA	NA	NA	NA	1	2	2	1	2	27	27	1	3	NA	1	1	NA	NA	NA	NA	NA	NA	3	2	2	0.42	NA	NA	1	28	2	9	1	1	5478.349829	2857.154395	7192.680719	2954.449628	2	3	24	NA	NA	7429.862627
613	613	613	9900	613	NA	NA	30140.71472	13885.69101	1	1	2	2	1	69	835	837	3	1	2	3	1	4	NA	1	1	NA	1	2	3	3	0.93	NA	NA	2	70	3	2	1	NA	22572.04166	11843.43366	27028.37526	12653.97717	2	4	49	NA	NA	27279.64074
614	614	614	9900	614	173500.3046	80371.67417	67051.10581	30939.05202	1	1	2	2	2	66	800	802	3	1	2	1	1	NA	NA	3	2	NA	NA	1	4	4	2.14	NA	NA	2	66	1	3	NA	NA	54549.99001	27664.74592	58195.75737	27657.84547	1	5	19	NA	NA	59467.28638
615	615	615	9900	615	0	0	51372.99246	21711.04847	0	1	2	2	2	38	463	463	4	2	1	1	1	NA	NA	3	2	NA	1	3	NA	12	NA	2	2	2	38	1	3	1	2	34394.21405	15723.48227	35884.28644	16772.52163	1	8	11	NA	NA	36182.31619
616	616	616	9900	616	108109.8918	42958.95129	NA	NA	NA	1	2	2	1	39	469	469	4	2	1	1	1	NA	NA	3	2	NA	NA	1	NA	12	NA	NA	NA	1	39	1	3	NA	NA	43326.32328	18699.30208	48718.0543	20392.07936	1	6	19	NA	NA	49048.26733
617	617	617	9900	617	10726.73052	5924.964961	6023.040139	2988.335469	1	1	2	1	2	13	156	157	1	3	NA	1	1	NA	6	NA	1	1	NA	4	8	8	2.76	NA	NA	1	40	1	3	1	5	4611.124949	2434.742909	4723.480207	2442.215242	1	10	1	NA	NA	0
618	618	618	9900	618	24597.80891	10264.67181	11957.15517	4507.204743	1	1	2	1	2	15	191	191	4	2	NA	1	1	NA	9	NA	1	1	3	2	7	7	3.11	NA	NA	2	52	1	5	5	NA	7986.244542	3645.602283	9055.665268	3631.300487	2	6	39	NA	NA	9186.932876
619	619	619	9900	619	NA	NA	10937.2527	5884.16302	1	1	2	1	2	11	137	138	1	3	NA	1	1	NA	5	NA	1	1	NA	5	2	2	0.48	NA	NA	2	41	1	3	3	NA	7274.555123	4423.883445	7504.452002	4440.09897	1	4	25	NA	NA	7772.034303
620	620	620	9900	620	NA	NA	22028.95644	11779.56456	1	1	2	2	2	62	744	746	4	2	2	1	1	NA	NA	1	1	NA	2	2	2	2	0.59	NA	NA	2	62	1	1	2	NA	14251.77647	8203.169906	15920.33444	8843.022876	2	11	38	NA	NA	15835.32785
621	621	621	9900	621	NA	NA	11422.84231	4573.268169	0	1	2	2	1	1	21	22	1	3	NA	1	1	NA	NA	NA	NA	NA	NA	3	10	10	4.95	NA	NA	1	32	1	3	1	3	4017.45654	2095.246556	4385.344689	2215.473568	2	3	20	NA	NA	4479.483878
622	622	622	9900	622	54712.45826	27129.45031	26494.45166	13735.03849	1	1	2	2	2	82	988	988	3	1	2	1	1	NA	NA	4	3	NA	1	2	7	7	3.38	NA	NA	1	84	1	3	1	NA	21554.78356	9718.103921	22995.36543	12278.38435	1	1	27	NA	NA	23497.79508
623	623	623	9900	623	13521.7092	7788.640386	NA	NA	NA	1	2	1	1	11	142	143	1	3	NA	2	2	2	6	NA	1	1	NA	7	NA	13	NA	NA	NA	2	39	2	1	1	NA	5185.23072	3050.625336	5174.031829	3116.033271	2	13	34	NA	NA	5395.54096
624	624	624	9900	624	12355.12823	7638.27345	6890.234832	4049.745035	1	1	2	1	2	9	110	110	1	3	NA	1	1	NA	2	NA	1	1	NA	7	4	4	0.66	NA	NA	2	31	2	3	NA	NA	4700.290427	2979.903154	4727.643953	3055.875355	1	13	48	NA	NA	4908.033853
625	625	625	9900	625	15821.21695	9059.648896	8823.210737	4803.345727	1	1	2	2	2	7	92	93	1	3	NA	1	1	NA	0	NA	1	NA	NA	5	6	6	1.6	NA	NA	2	36	1	4	5	NA	5825.39991	3542.607044	6053.929932	3624.530854	2	3	20	NA	NA	6277.519711
626	626	626	9900	626	NA	NA	14541.81155	7000.546921	1	1	2	1	1	66	803	803	4	2	2	1	1	NA	NA	3	2	NA	3	2	4	4	1.72	NA	NA	1	67	1	3	5	NA	10077.6425	5162.751019	10862.45796	5405.141212	2	12	17	NA	NA	10936.57807
627	627	627	9900	627	NA	NA	3788.337205	2306.523585	1	1	2	1	2	61	736	737	1	3	2	2	2	3	NA	1	1	NA	4	3	NA	5	1.81	NA	NA	1	25	NA	NA	5	NA	2928.260623	1880.850313	3044.254832	1929.811415	1	12	31	NA	NA	3034.872734
628	628	628	9900	628	NA	NA	NA	NA	NA	1	2	2	2	64	768	768	3	1	2	3	2	3	NA	3	2	NA	2	2	5	5	1.78	NA	NA	1	39	3	3	4	NA	37232.89683	18882.47148	49148.15579	21832.30967	2	5	49	NA	NA	50041.3418
629	629	629	9900	629	156042.7179	69246.77873	90021.3449	39985.56043	1	1	2	2	2	10	124	124	3	1	NA	1	1	NA	4	NA	1	1	NA	4	7	7	2.4	NA	NA	2	41	1	5	1	3	57608.57214	26576.26362	59096.29177	28074.79888	2	2	18	NA	NA	60191.06093
630	630	630	9900	630	25459.53725	13281.5193	NA	NA	NA	1	2	2	2	11	138	138	5	1	NA	1	1	NA	5	NA	1	1	NA	3	6	6	1.84	NA	NA	2	28	1	4	5	NA	13045.04407	6027.161338	13125.4941	6215.734507	2	8	51	NA	NA	13357.99623
631	631	631	9900	631	NA	NA	2965.614272	1922.269048	1	1	2	1	1	14	176	177	1	3	NA	1	1	NA	8	NA	1	1	5	3	4	4	1.13	NA	NA	2	45	2	2	5	NA	2251.758334	1467.525689	2318.540197	1581.585444	2	6	39	NA	NA	2414.864485
632	632	632	9900	632	NA	NA	NA	NA	NA	1	2	1	1	1	12	12	2	5	NA	1	1	NA	NA	NA	NA	NA	NA	6	11	11	3.39	NA	NA	2	41	3	5	NA	NA	6799.677354	3257.273804	6959.229449	3293.184138	2	8	6	NA	NA	6993.548107
633	633	633	9900	633	NA	NA	NA	NA	NA	1	1	NA	2	85	NA	NA	3	1	2	1	1	NA	NA	1	1	NA	NA	1	NA	99	NA	NA	NA	2	85	1	1	NA	NA	24739.83482	11154.10345	0	0	1	5	46	NA	NA	0
634	634	634	9900	634	21310.31519	10967.13047	29442.08379	10657.35789	0	1	2	1	2	3	41	42	4	2	NA	3	2	2	NA	NA	NA	NA	NA	3	5	5	1.48	NA	NA	1	38	3	5	NA	NA	11088.05221	4784.729727	10986.39042	5132.603413	1	8	33	NA	NA	11049.3793
635	635	635	9900	635	NA	NA	52816.14559	17091.72748	1	1	2	2	2	12	147	147	3	1	NA	1	1	NA	5	NA	1	1	NA	5	5	5	1.2	NA	NA	1	40	1	1	1	NA	36310.29537	14227.90532	44093.60418	14567.1289	1	1	27	NA	NA	45093.53215
636	636	636	9900	636	NA	NA	111028.9115	53599.11445	1	1	2	1	1	46	557	558	3	1	2	1	1	NA	NA	4	3	NA	5	3	7	4	1.82	NA	NA	1	61	1	4	3	NA	92697.06095	44960.32206	95295.6409	47943.12184	1	8	11	NA	NA	96061.26408
637	637	637	9900	637	NA	NA	10853.93126	6414.273251	1	1	2	1	1	7	94	94	1	3	NA	1	1	NA	1	NA	1	1	NA	3	1	1	0.15	NA	NA	2	36	2	2	3	NA	7417.754368	4710.630832	7637.747537	4852.690681	1	4	22	NA	NA	7955.059525
638	638	638	9900	638	NA	NA	3151.274236	1886.384294	1	1	2	1	1	15	191	193	1	3	NA	1	1	NA	9	NA	1	1	5	7	4	4	0.62	NA	NA	1	46	NA	NA	1	2	2310.974922	1560.626692	2463.690595	1552.060542	1	6	40	NA	NA	2568.90221
639	639	639	9900	639	NA	NA	133111.2467	56123.99833	1	1	2	2	2	32	391	391	3	1	2	1	1	NA	NA	4	3	NA	1	4	5	5	1.26	2	2	1	35	1	4	1	4	103458.5746	47310.41485	117009.053	49717.27266	2	1	42	NA	NA	119467.6253
640	640	640	9900	640	4281.613502	2262.280414	1936.187464	1113.606157	1	1	2	2	2	21	256	256	1	3	2	2	2	1	NA	1	1	NA	1	2	3	3	0.95	1	1	1	32	2	1	1	1	1555.812271	866.988064	1635.471326	970.050093	2	2	18	NA	NA	1651.582582
641	641	641	9900	641	NA	NA	3382.182233	2462.614961	1	1	2	1	1	18	222	223	1	3	2	2	2	3	10	NA	1	1	5	6	6	6	1.34	NA	NA	1	50	2	2	1	1	2649.939506	1719.264	2644.216254	2026.16589	1	4	22	NA	NA	2757.463214
642	642	642	9900	642	NA	NA	102931.7006	50199.11139	1	1	2	1	1	59	709	709	3	1	2	1	1	NA	NA	2	1	NA	1	2	5	5	1.78	NA	NA	1	59	1	2	1	2	88477.43843	44215.46742	88345.83935	44901.90068	1	11	32	NA	NA	90021.63762
643	643	643	9900	643	NA	NA	28758.53192	13980.92067	1	1	2	2	1	46	557	557	4	2	2	1	1	NA	NA	4	3	NA	NA	4	7	7	2.51	NA	NA	1	46	1	4	NA	NA	22954.15624	11555.40179	23421.60663	11848.90897	1	8	33	NA	NA	23580.44023
644	644	644	9900	644	NA	NA	55784.10269	22521.92392	1	1	2	1	2	32	391	392	4	2	2	1	1	NA	NA	5	3	NA	1	3	6	6	2.02	2	2	1	43	1	4	1	NA	37347.45197	17073.56936	38965.46851	17398.95043	2	13	34	NA	NA	39289.08839
645	645	645	9900	645	81042.57678	47521.04287	39806.6407	22639.46857	1	1	2	2	1	76	913	913	3	1	2	1	1	NA	NA	4	3	NA	1	2	6	6	3.02	NA	NA	1	76	1	4	1	4	31647.67408	16848.78276	35696.19476	20631.26121	2	5	12	NA	NA	36025.98927
646	646	646	9900	646	NA	NA	154591.35	71442.69915	1	1	2	1	2	45	548	548	2	5	2	1	1	NA	NA	3	2	NA	3	2	8	8	4.52	2	2	2	62	1	4	3	NA	121284.2811	59410.11073	136515.5431	63786.22932	1	6	40	NA	NA	140845.9373
647	647	647	9900	647	NA	NA	44172.84191	21066.18514	1	1	2	2	1	44	538	538	4	2	2	3	2	6	NA	5	3	NA	NA	3	6	6	1.95	NA	NA	1	44	3	5	NA	NA	34652.22579	17444.35246	35975.37349	17853.71049	1	7	47	NA	NA	36219.17218
648	648	648	9900	648	NA	NA	43916.29162	19843.65537	1	1	2	2	2	17	215	216	3	1	2	1	1	NA	12	NA	1	1	5	4	9	6	2.22	NA	NA	1	30	1	3	1	4	34036.68595	15973.57864	36663.5535	16912.57282	1	9	15	NA	NA	37245.06052
649	649	649	9900	649	7059.191778	4421.530954	NA	NA	NA	1	2	1	1	12	155	155	1	3	NA	1	1	NA	6	NA	1	1	NA	5	2	1	0.31	NA	NA	2	43	2	2	1	1	2649.939506	1743.891481	2732.0494	1772.13257	1	4	22	NA	NA	2852.610378
650	650	650	9900	650	NA	NA	NA	NA	NA	1	2	2	2	0	1	2	1	3	NA	1	1	NA	NA	NA	NA	NA	NA	6	NA	13	NA	NA	NA	2	51	2	1	4	NA	1857.498009	1226.767614	2017.398436	1324.844145	2	2	18	NA	NA	2064.604798
651	651	651	9900	651	NA	NA	NA	NA	NA	1	1	NA	1	53	639	NA	3	1	1	1	1	NA	NA	3	2	NA	1	2	8	8	4	NA	NA	1	53	1	3	1	NA	88477.43843	44215.46742	0	0	1	11	45	NA	NA	0
652	652	652	9900	652	132244.5961	74279.97506	NA	NA	NA	1	2	1	2	54	649	650	2	5	2	3	2	4	NA	1	1	NA	3	5	7	2	0.61	2	2	1	32	3	1	NA	NA	56914.35551	31133.53639	60171.0677	33481.46247	1	11	11	NA	NA	61790.0696
653	653	653	9900	653	103628.2481	45141.74223	42276.07559	19678.37623	1	1	2	2	2	16	196	197	3	1	NA	1	1	NA	9	NA	1	1	5	3	11	11	5	NA	NA	1	52	1	5	NA	NA	35199.32312	16519.20979	35294.21775	16771.70686	1	1	27	NA	NA	35930.05962
654	654	654	9900	654	0	0	3496.868067	2563.274967	1	1	2	2	2	67	813	813	1	3	2	1	1	NA	NA	1	1	NA	2	3	3	2	0.73	NA	NA	2	67	1	1	2	NA	2623.433776	1685.057061	2810.034307	2144.628966	1	3	3	NA	NA	2803.20098
655	655	655	9900	655	NA	NA	79039.32227	35999.66535	1	1	2	2	1	69	828	829	3	1	1	1	1	NA	NA	3	2	NA	NA	5	8	8	2.56	NA	NA	2	66	1	4	NA	NA	54098.53619	28385.22248	70877.69759	32806.35748	2	10	29	NA	NA	71275.60897
656	656	656	9900	656	NA	NA	NA	NA	NA	1	2	2	1	0	0	0	1	3	NA	1	1	NA	NA	NA	NA	NA	NA	4	2	2	0.47	NA	NA	1	34	2	1	1	2	2008.72827	1138.445901	2378.189055	1152.102794	2	3	24	NA	NA	2423.021173
657	657	657	9900	657	NA	NA	10073.84156	4265.924163	1	1	2	2	1	17	204	205	4	2	2	1	1	NA	10	NA	1	2	5	3	7	7	2.65	NA	NA	2	40	1	4	4	NA	6765.61639	3129.732697	7324.707657	3402.499064	2	5	43	NA	NA	7368.662776
658	658	658	9900	658	NA	NA	170717.9938	71980.21683	1	1	2	2	2	37	445	446	2	5	2	3	1	4	NA	5	3	NA	NA	4	8	8	2.69	2	2	1	51	3	5	NA	NA	132687.8137	60676.60931	150066.5893	63763.45543	1	2	35	NA	NA	153219.7603
659	659	659	9900	659	16387.21962	7919.648741	14926.87454	5489.480453	1	1	2	2	1	8	97	98	4	2	NA	1	1	NA	1	NA	1	1	NA	3	1	1	0.26	NA	NA	2	31	1	2	5	NA	8160.538394	3608.302723	8448.321437	3706.385757	1	11	2	NA	NA	8508.453159
660	660	660	9900	660	NA	NA	NA	NA	NA	1	1	NA	1	85	NA	NA	3	1	1	1	1	NA	NA	4	3	NA	1	2	4	4	1.76	NA	NA	2	84	1	5	1	NA	18075.37253	9825.264324	0	0	1	3	37	NA	NA	0
661	661	661	9900	661	7592.568171	4571.739492	3370.351163	2165.440423	1	1	2	2	1	17	207	208	1	3	2	1	1	NA	11	NA	1	1	5	7	NA	7	1.79	NA	NA	2	71	2	1	2	NA	2640.669864	1758.089663	2634.966632	1781.659574	1	4	3	NA	NA	2747.774049
662	662	662	9900	662	NA	NA	NA	NA	NA	1	1	NA	2	84	1009	NA	3	1	2	1	1	NA	NA	3	2	NA	2	3	NA	3	1.2	NA	NA	2	47	1	4	1	3	17271.45115	7786.937719	0	0	1	7	5	NA	NA	0
663	663	663	9900	663	NA	NA	NA	NA	NA	1	1	NA	1	4	54	NA	4	2	NA	1	1	NA	NA	NA	NA	NA	NA	7	11	7	3.11	NA	NA	2	44	1	4	5	NA	8961.635316	3881.985109	0	0	2	4	13	NA	NA	0
664	664	664	9900	664	15413.39394	9665.058779	8381.418965	5111.0459	1	1	2	1	1	11	142	143	1	3	NA	1	1	NA	5	NA	1	1	NA	3	2	2	0.47	NA	NA	2	42	1	2	5	NA	5910.643586	3753.54299	5897.877972	3866.739666	1	10	1	NA	NA	0
665	665	665	9900	665	NA	NA	95930.57322	43345.19035	1	1	2	1	1	28	345	346	3	1	2	1	1	NA	NA	3	2	NA	1	3	6	6	2.33	NA	NA	1	28	1	3	1	4	81201.71304	37419.14731	86972.35198	39126.4894	1	10	1	NA	NA	0
666	666	666	9900	666	9019.431575	4641.399552	4710.217993	2433.213896	1	1	2	1	2	67	806	807	1	3	2	1	1	NA	NA	4	3	NA	3	1	4	4	2.06	NA	NA	2	67	1	4	3	NA	3581.590107	2119.824936	3785.065349	2035.810074	1	12	28	NA	NA	3887.524237
667	667	667	9900	667	0	0	NA	NA	NA	1	2	2	1	48	577	578	1	3	2	2	2	6	NA	1	1	NA	1	2	3	3	1.28	NA	NA	1	48	2	1	1	4	12289.81786	6661.301121	12882.66339	6947.50374	1	11	45	NA	NA	13076.15921
668	668	668	9900	668	62602.93075	28305.14647	38486.24089	17810.55727	1	1	2	2	1	24	298	299	4	2	2	1	1	NA	NA	3	2	NA	5	7	6	4	1.27	NA	NA	2	52	1	4	5	NA	27954.3611	13004.07478	28211.04462	13436.10065	1	7	52	NA	NA	28475.08429
669	669	669	9900	669	NA	NA	18692.08666	10065.10544	1	1	2	2	2	21	253	254	1	3	2	2	7	77	NA	1	1	NA	1	7	77	99	NA	3	2	1	35	2	3	1	1	15640.24532	8783.826245	15788.95242	8767.602809	2	4	29	NA	NA	16113.57827
670	670	670	9900	670	NA	NA	NA	NA	NA	1	2	2	1	0	8	8	3	1	NA	1	1	NA	NA	NA	NA	NA	NA	4	2	2	0.3	NA	NA	1	20	1	3	1	2	17661.25823	7553.471408	19175.42017	7555.856084	2	1	15	NA	NA	18906.11014
671	671	671	9900	671	NA	NA	28019.94482	14351.37446	1	1	2	2	2	82	992	993	3	1	2	1	1	NA	NA	3	2	NA	2	1	5	5	2.4	NA	NA	2	82	1	3	2	NA	21554.78356	9718.103921	24319.38878	12829.3555	1	1	27	NA	NA	24886.73844
672	672	672	9900	672	NA	NA	NA	NA	NA	1	1	NA	1	77	932	NA	3	1	1	1	1	NA	NA	4	3	NA	6	2	NA	7	4.85	NA	NA	1	77	1	4	6	NA	38807.39365	20660.51816	0	0	1	12	23	NA	NA	0
673	673	673	9900	673	NA	NA	50516.08297	21227.26326	1	1	2	1	2	13	160	161	5	4	NA	1	1	NA	6	NA	1	2	NA	2	4	4	1.6	NA	NA	2	35	1	3	3	NA	42060.00444	16599.22729	42173.39494	18091.80964	1	11	32	NA	NA	43142.99254
674	674	674	9900	674	294028.466	123253.4071	132376.9563	58795.14765	1	1	2	2	2	34	413	414	3	1	2	1	1	NA	NA	4	3	NA	1	3	10	10	5	2	2	1	35	1	3	1	4	111802.5497	51126.01858	116363.5882	52083.50213	2	2	7	NA	NA	119837.8882
675	675	675	9900	675	58080.87505	31065.59349	NA	NA	NA	1	2	2	2	45	542	542	4	2	2	1	1	NA	NA	4	3	NA	3	7	6	2	0.47	2	2	2	52	1	4	5	NA	19519.87094	10654.72241	19796.631	10690.42536	1	7	52	NA	NA	19979.40324
676	676	676	9900	676	191383.5258	70214.72261	85793.45376	33466.69442	1	1	2	2	2	29	351	351	3	1	2	1	1	NA	NA	5	3	NA	1	3	11	11	5	1	1	2	29	1	5	1	5	66681.58145	27744.98123	75415.19618	29646.36913	3	1	36	NA	NA	76999.8061
677	677	677	9900	677	NA	NA	150096.3396	81809.67407	1	1	2	2	1	32	389	389	2	5	2	3	1	3	NA	2	1	NA	NA	6	12	5	1.05	NA	NA	2	29	1	3	NA	NA	136282.6959	66584.35275	136079.9925	73847.30162	1	2	35	NA	NA	138675.6479
678	678	678	9900	678	NA	NA	13372.01321	5542.798672	1	1	2	2	1	61	739	740	4	2	1	1	1	NA	NA	3	2	NA	1	3	NA	12	NA	NA	NA	1	61	1	3	1	4	8986.031938	4262.026336	9988.640743	4279.609846	1	7	52	NA	NA	9919.06205
679	679	679	9900	679	18924.44323	8085.223891	9581.025315	4098.125746	1	1	2	1	1	13	165	165	4	2	NA	1	1	NA	7	NA	1	1	NA	4	10	10	4.31	NA	NA	1	28	1	2	NA	NA	6382.647039	3133.294862	6966.380109	3268.663127	1	8	33	NA	NA	6852.216691
680	680	680	9900	680	NA	NA	NA	NA	NA	1	1	NA	1	1	16	NA	4	2	NA	1	1	NA	NA	NA	NA	NA	NA	3	11	8	4.7	NA	NA	2	22	1	4	NA	NA	7296.899003	3411.691322	0	0	1	8	33	NA	NA	0
681	681	681	9900	681	NA	NA	31450.70784	16443.79286	1	1	2	1	1	48	580	581	1	3	2	1	1	NA	NA	4	3	NA	1	4	8	8	2.93	NA	NA	1	48	1	4	1	2	25770.4246	14100.35032	27270.1687	14680.18433	1	4	22	NA	NA	27627.31936
682	682	682	9900	682	NA	NA	50827.82569	22006.26347	1	1	2	1	1	16	201	202	3	1	NA	1	1	NA	11	NA	1	1	5	4	NA	13	NA	NA	NA	1	39	1	4	NA	NA	41109.91371	17786.01471	41939.05363	18584.03838	2	11	38	NA	NA	43204.91467
683	683	683	9900	683	NA	NA	NA	NA	NA	1	2	2	1	81	972	973	3	1	2	1	1	NA	NA	4	3	NA	1	2	6	6	2.71	NA	NA	1	81	1	4	1	4	15778.35489	8576.670113	18094.14871	10408.01307	2	10	50	NA	NA	18336.08475
684	684	684	9900	684	269962.8578	112990.777	122796.6185	54754.15166	1	1	2	2	2	31	374	375	3	1	2	1	1	NA	NA	3	2	NA	1	4	8	8	2.64	2	2	1	32	1	3	1	NA	100933.4091	46155.68575	107942.1642	48503.79817	1	1	27	NA	NA	111218.3326
685	685	685	9900	685	130615.91	64171.57949	NA	NA	NA	1	2	2	1	75	908	909	3	1	1	1	1	NA	NA	2	1	NA	2	2	5	5	2.17	NA	NA	1	75	1	2	2	NA	38150.36167	20310.72344	49983.04922	25007.33299	1	5	19	NA	NA	50263.65687
686	686	686	9900	686	241896.8639	112934.3905	109406.1363	51912.47921	1	1	2	2	1	39	471	472	3	1	2	1	1	NA	NA	5	3	NA	1	2	11	11	5	NA	NA	2	29	1	5	1	5	91035.13193	42594.601	99189.53547	46859.94112	2	2	12	NA	NA	101160.1193
687	687	687	9900	687	NA	NA	9544.906434	4922.671099	0	1	2	2	1	2	35	35	4	2	NA	1	1	NA	NA	NA	NA	NA	NA	5	NA	12	NA	NA	NA	2	71	3	9	1	NA	4888.766327	2341.883249	4843.943242	2563.499832	2	9	44	NA	NA	4867.801457
688	688	688	9900	688	NA	NA	NA	NA	NA	1	1	NA	1	84	1017	NA	3	1	2	3	1	6	NA	5	3	NA	1	2	NA	NA	NA	NA	NA	1	84	3	5	1	5	10551.27693	5735.377492	0	0	2	5	49	NA	NA	0
689	689	689	9900	689	224825.7986	97303.74191	104469.1894	45552.36331	1	1	2	2	1	21	262	262	3	1	2	1	1	NA	NA	5	3	NA	NA	1	3	3	1.46	NA	NA	1	21	1	5	NA	NA	84830.89826	39091.53834	94713.61226	41118.84262	1	9	8	NA	NA	94787.42167
690	690	690	9900	690	7729.966245	3616.536511	4714.828178	2108.676479	1	1	2	1	2	68	824	825	1	3	2	1	1	NA	NA	4	3	NA	3	2	7	7	3.16	NA	NA	1	83	NA	NA	2	NA	3103.884467	1837.086739	3788.770029	1764.277619	1	13	48	NA	NA	3720.302513
691	691	691	9900	691	NA	NA	NA	NA	NA	1	2	2	2	4	57	58	3	1	NA	1	1	NA	NA	NA	NA	NA	NA	4	7	7	2.46	NA	NA	1	38	1	5	NA	NA	52039.61976	23291.76482	52192.10161	24994.80934	1	1	27	NA	NA	52725.11748
692	692	692	9900	692	168554.0232	74805.09438	86298.10737	40406.98611	1	1	2	1	1	53	647	648	3	1	2	1	1	NA	NA	4	3	NA	1	4	11	11	5	NA	NA	1	53	1	4	1	4	69154.77946	34559.21592	74069.29725	36143.07956	2	6	4	NA	NA	75623.54965
693	693	693	9900	693	19060.2501	9595.376766	19362.72066	8623.315129	0	1	2	2	1	3	46	47	4	2	NA	1	1	NA	NA	NA	NA	NA	NA	3	3	3	0.71	NA	NA	2	28	1	2	5	NA	9917.312172	4535.256305	9826.384421	4490.624387	1	7	5	NA	NA	9877.550473
694	694	694	9900	694	NA	NA	NA	NA	NA	1	2	2	1	2	28	28	1	3	NA	1	1	NA	NA	NA	NA	NA	NA	7	7	3	0.61	NA	NA	1	52	1	2	1	NA	4497.633098	2397.314987	4536.25713	2478.951219	1	13	48	NA	NA	4648.244497
695	695	695	9900	695	38513.72787	17985.35273	12683.58435	6932.737858	1	1	2	1	1	59	708	708	1	3	2	1	1	NA	NA	3	2	NA	6	2	3	3	1.21	NA	NA	1	59	1	3	6	NA	10948.40736	5934.232634	10997.63753	6189.196774	1	12	31	NA	NA	11163.57048
696	696	696	9900	696	NA	NA	3111.426275	1499.389218	1	1	2	2	2	12	153	154	1	3	NA	1	1	NA	6	NA	1	1	NA	6	5	5	0.96	NA	NA	1	34	2	1	1	1	2264.945761	1187.863002	2440.090069	1225.374875	2	3	20	NA	NA	2526.735413
697	697	697	9900	697	NA	NA	NA	NA	NA	1	1	NA	1	39	469	NA	3	1	2	1	1	NA	NA	4	3	NA	1	4	11	11	4.64	NA	NA	2	39	1	5	1	4	102152.6952	47796.41881	0	0	1	8	7	NA	NA	0
698	698	698	9900	698	16529.18125	10640.54886	9533.197939	5982.282124	1	1	2	2	2	52	631	631	1	3	2	1	1	NA	NA	4	3	NA	1	6	NA	8	3.42	2	2	1	51	1	3	1	4	8118.723343	4661.142917	7989.032643	5121.696127	2	2	18	NA	NA	8024.077321
699	699	699	9900	699	NA	NA	8276.163922	3296.794013	1	1	2	2	2	15	191	192	4	2	NA	1	1	NA	9	NA	1	1	5	4	11	11	4.99	NA	NA	1	40	1	5	1	5	6062.361804	2627.826005	6267.893084	2656.114019	1	7	52	NA	NA	6130.064786
700	700	700	9900	700	518859.8538	213796.0039	259349.0994	112215.6356	1	1	2	1	1	7	95	96	3	1	NA	1	1	NA	1	NA	1	1	NA	3	4	4	1.24	NA	NA	1	25	1	2	5	NA	180932.2105	79876.93353	196501.9177	86679.55275	1	11	32	NA	NA	198765.7104
701	701	701	9900	701	102293.5592	46778.78469	49915.67822	20837.55225	1	1	2	2	2	32	393	394	4	2	2	1	1	NA	NA	4	3	NA	2	3	NA	13	NA	2	2	2	32	1	4	2	NA	34002.14607	15544.24649	34866.34531	16097.71616	2	8	6	NA	NA	35156.08409
702	702	702	9900	702	20191.74052	10548.40272	NA	NA	NA	1	2	2	1	5	60	60	1	3	NA	1	1	NA	NA	NA	NA	NA	NA	6	NA	13	NA	NA	NA	1	51	1	3	1	4	7478.672519	4182.094502	7726.294552	4220.142697	2	2	18	NA	NA	7915.791899
703	703	703	9900	703	214127.2085	86750.56555	95988.9974	41348.2324	1	1	2	1	2	33	405	405	2	5	2	3	2	2	NA	1	1	NA	1	4	7	7	2.11	2	2	1	36	3	1	1	1	79810.54449	36496.44299	84377.40588	36628.20549	2	7	30	NA	NA	86837.30762
704	704	704	9900	704	NA	NA	13331.55138	4997.603207	1	1	2	2	1	7	85	86	4	2	NA	1	1	NA	1	NA	1	2	NA	7	9	9	1.9	NA	NA	2	45	1	2	NA	NA	7504.262897	3367.756463	7545.399473	3374.280226	2	9	2	NA	NA	7588.116169
705	705	705	9900	705	NA	NA	17672.23919	9675.844034	1	1	2	2	1	85	NA	NA	3	1	2	1	1	NA	NA	1	1	NA	2	1	4	4	2.04	NA	NA	1	85	1	1	2	NA	13234.54082	7193.924303	15847.39834	8817.559698	2	1	42	NA	NA	15994.72144
706	706	706	9900	706	NA	NA	3521.09751	2262.435231	1	1	2	1	1	14	176	177	1	3	NA	2	2	3	8	NA	1	1	5	4	3	2	0.64	NA	NA	2	52	2	1	2	NA	2740.621261	1786.129551	2752.821293	1861.463999	1	4	25	NA	NA	2867.769954
707	707	707	9900	707	NA	NA	9083.888054	3501.109959	1	1	2	1	2	13	159	159	4	2	NA	1	1	NA	6	NA	1	1	NA	5	8	8	2.51	NA	NA	2	74	1	3	2	NA	6476.784628	2760.772103	6879.617132	2820.724379	2	12	17	NA	NA	6991.089955
708	708	708	9900	708	39658.33018	17776.67325	15580.47605	7999.067027	1	1	2	1	2	26	313	314	1	3	2	2	2	4	NA	1	1	NA	NA	5	2	2	0.4	2	2	1	33	2	2	NA	NA	12578.56737	6822.726019	13160.61709	6967.899435	2	13	34	NA	NA	13218.34743
709	709	709	9900	709	34503.74728	18054.74871	NA	NA	NA	1	2	2	1	4	54	55	2	5	NA	1	1	NA	NA	NA	NA	NA	NA	4	5	5	1.32	NA	NA	1	33	1	2	NA	NA	17952.7777	8209.930959	17788.17607	8449.599933	1	2	35	NA	NA	17880.79923
710	710	710	9900	710	NA	NA	2960.647189	1806.162045	1	1	2	2	1	15	188	189	1	3	NA	1	1	NA	8	NA	1	1	5	4	5	5	1.23	NA	NA	1	85	1	1	1	1	2304.39873	1501.832715	2314.656893	1486.056077	2	3	24	NA	NA	2411.309266
711	711	711	9900	711	6937.400662	3695.030782	3790.22853	1902.594093	1	1	2	2	2	14	179	180	1	3	NA	1	1	NA	8	NA	1	1	5	4	6	6	1.92	NA	NA	1	36	1	2	NA	NA	2935.7812	1550.136363	2972.430704	1554.8938	1	3	3	NA	NA	3093.903489
712	712	712	9900	712	NA	NA	11461.49478	4696.77828	1	1	2	1	2	17	206	207	5	1	2	1	1	NA	10	NA	1	1	5	3	2	2	0.58	NA	NA	1	56	1	1	1	2	8928.172226	3663.381206	9568.638688	4003.022789	1	11	32	NA	NA	9799.882373
713	713	713	9900	713	21837.18954	8659.554746	9789.180668	4127.434558	1	1	2	2	2	31	375	376	3	1	2	1	1	NA	NA	5	3	NA	1	4	9	9	3.23	1	1	1	30	1	4	NA	NA	7608.483158	3479.271737	8605.003624	3656.275308	1	1	27	NA	NA	8785.810342
714	714	714	9900	714	267677.7078	112801.8065	135064.608	59931.05351	1	1	2	2	1	47	569	570	3	1	2	1	1	NA	NA	4	3	NA	1	3	8	8	3.53	NA	NA	1	47	1	4	1	NA	106140.0443	51480.49494	115925.3766	53606.8894	2	1	16	NA	NA	116974.0874
715	715	715	9900	715	8169.077723	4074.075938	3942.296854	1955.466258	1	1	2	2	2	13	162	163	1	3	NA	1	1	NA	7	NA	1	1	NA	6	NA	99	NA	NA	NA	2	68	2	1	2	NA	2869.77346	1505.068146	3091.688039	1598.103543	1	3	3	NA	NA	3201.471026
716	716	716	9900	716	NA	NA	8107.765896	4355.21681	0	1	2	1	2	41	495	497	1	3	2	2	1	6	NA	1	1	NA	1	6	NA	77	NA	1	1	1	22	NA	NA	5	NA	6493.991448	3728.347545	6794.488777	3728.6936	1	13	48	NA	NA	6824.293471
717	717	717	9900	717	7229.124804	4759.303296	NA	NA	NA	1	2	1	1	17	204	205	1	3	2	2	2	3	10	NA	1	1	5	6	3	3	0.46	NA	NA	1	40	2	1	1	2	2649.939506	1719.264	2717.483211	1809.801647	1	4	22	NA	NA	2837.132579
718	718	718	9900	718	NA	NA	NA	NA	NA	1	2	1	1	3	41	41	1	3	NA	1	1	NA	NA	NA	NA	NA	NA	4	2	2	0.36	NA	NA	1	33	2	1	NA	NA	7289.491573	4023.256378	7253.132854	4225.157005	1	13	48	NA	NA	7392.53257
719	719	719	9900	719	3864.112229	2041.684848	1747.389309	1005.018124	1	1	2	1	2	23	279	279	1	3	2	2	2	2	NA	1	1	NA	1	2	3	3	1.27	1	1	1	28	2	9	NA	NA	1404.104602	782.447827	1475.996081	875.46025	1	13	48	NA	NA	1490.536325
720	720	720	9900	720	NA	NA	6401.193712	2598.832663	1	1	2	2	1	16	197	198	4	2	NA	1	1	NA	9	NA	1	1	5	4	77	77	NA	NA	NA	2	34	1	4	NA	NA	4448.445073	2057.82344	4654.319041	2072.827684	2	9	2	NA	NA	4500.765153
721	721	721	9900	721	NA	NA	10959.37199	5998.249701	1	1	2	1	2	6	72	73	1	3	NA	1	1	NA	0	NA	1	NA	NA	5	6	6	1.4	NA	NA	2	40	2	1	1	NA	7274.555123	4423.883445	7519.628865	4526.187026	1	4	25	NA	NA	7796.612544
722	722	722	9900	722	31530.93771	10436.51095	13717.33491	4677.401996	1	1	2	1	2	19	234	235	3	1	2	1	1	NA	11	NA	1	3	1	2	6	6	2.4	1	1	2	19	1	2	1	3	8848.231618	3663.381206	11451.92874	3986.508553	1	11	32	NA	NA	11682.0551
723	723	723	9900	723	0	0	37276.77809	15503.1639	1	1	2	2	2	32	387	387	4	2	2	3	2	3	NA	3	2	NA	5	7	NA	77	NA	2	2	1	47	3	3	3	NA	25673.99622	12020.93088	26038.01178	11976.72016	2	4	49	NA	NA	26278.40752
724	724	724	9900	724	NA	NA	7391.316585	4239.076679	1	1	2	1	1	6	82	83	3	1	NA	1	1	NA	0	NA	1	NA	NA	5	7	7	2.2	NA	NA	2	34	1	3	3	NA	5612.32539	3223.385988	5600.204074	3274.42133	2	6	4	NA	NA	5840.0506
725	725	725	9900	725	0	0	NA	NA	NA	1	2	2	2	13	164	164	4	2	NA	1	1	NA	7	NA	1	2	NA	4	2	2	0.45	NA	NA	2	34	1	3	5	NA	8564.119082	3712.252017	9162.150779	4049.703587	2	10	50	NA	NA	9322.000081
726	726	726	9900	726	NA	NA	9334.16789	4839.220428	1	1	2	1	1	6	74	75	1	3	NA	1	1	NA	0	NA	1	NA	NA	5	6	6	1.72	NA	NA	1	24	1	4	1	NA	6396.739775	3673.906969	6568.313005	3661.091281	1	12	28	NA	NA	6859.248708
727	727	727	9900	727	33871.6601	17390.43982	17824.60681	9942.560196	1	1	2	1	1	32	387	388	1	3	2	1	1	NA	NA	4	3	NA	NA	5	6	6	1.76	NA	NA	2	29	1	2	NA	NA	14648.00985	8294.381964	14713.87551	8501.216004	1	13	48	NA	NA	15006.49175
728	728	728	9900	728	171569.2201	88678.42199	92411.08957	45161.64139	1	1	2	1	2	51	615	615	3	1	2	1	1	NA	NA	3	2	NA	1	2	8	8	4	2	2	1	63	1	3	1	3	71859.64836	37906.51904	81605.79541	40321.69624	2	6	39	NA	NA	84388.76337
729	729	729	9900	729	123503.5091	54520.86013	66841.15328	27623.66886	1	1	2	2	1	68	816	817	3	1	2	1	1	NA	NA	1	1	NA	1	3	4	4	1.1	NA	NA	1	68	1	1	1	3	45749.48831	24004.52018	59939.11527	25173.34388	2	3	42	NA	NA	60275.61684
730	730	730	9900	730	NA	NA	NA	NA	NA	1	2	2	2	4	57	58	3	1	NA	1	1	NA	NA	NA	NA	NA	NA	6	NA	77	NA	NA	NA	1	65	1	1	3	NA	51117.41514	22286.76511	51267.19484	22263.67612	1	1	27	NA	NA	52817.84351
731	731	731	9900	731	NA	NA	5721.371287	3619.586109	1	1	2	1	2	62	755	756	1	3	2	2	1	8	NA	1	1	NA	1	6	11	10	4.59	NA	NA	1	63	2	1	1	1	4292.309115	2629.500199	4597.614004	3028.418454	1	4	25	NA	NA	4710.590466
732	732	732	9900	732	NA	NA	3802.882595	2296.075973	1	1	2	2	2	18	219	220	1	3	2	2	2	3	10	NA	1	3	1	5	12	3	1.31	2	2	1	52	2	1	NA	NA	2869.77346	1855.128597	2982.354468	1876.466614	1	3	3	NA	NA	3092.501758
733	733	733	9900	733	NA	NA	NA	NA	NA	1	2	2	1	15	187	188	1	3	NA	1	1	NA	9	NA	1	2	5	5	2	1	0	NA	NA	1	80	NA	NA	3	NA	2140.384563	1408.559854	2206.705605	1431.370485	2	5	43	NA	NA	2304.084
734	734	734	9900	734	NA	NA	NA	NA	NA	1	2	2	2	51	612	613	1	3	2	2	9	7	NA	1	1	NA	1	2	6	6	2.89	2	2	1	54	2	1	1	1	8219.953341	4848.453153	8440.87686	4915.467467	2	2	18	NA	NA	8522.2777
735	735	735	9900	735	NA	NA	NA	NA	NA	1	2	1	1	8	102	103	3	1	NA	1	1	NA	2	NA	1	1	NA	5	11	11	3.97	NA	NA	1	40	1	5	1	5	64137.82407	26548.28185	68757.40873	28058.79147	1	10	7	NA	NA	71144.80848
736	736	736	9900	736	NA	NA	NA	NA	NA	1	1	NA	2	85	NA	NA	3	1	2	1	1	NA	NA	3	2	NA	1	2	NA	99	NA	NA	NA	1	85	NA	NA	NA	NA	21554.78356	9718.103921	0	0	1	1	16	NA	NA	0
737	737	737	9900	737	NA	NA	43246.63269	18427.02454	1	1	2	2	2	22	272	272	4	2	2	1	1	NA	NA	5	3	NA	5	4	4	4	0.94	2	2	1	75	1	1	1	3	30556.99932	13969.28089	30207.98441	14235.50171	2	4	13	NA	NA	30458.88869
738	738	738	9900	738	NA	NA	NA	NA	NA	1	2	2	1	16	201	202	4	2	NA	1	1	NA	9	NA	1	1	5	4	7	7	2.35	NA	NA	2	39	1	4	5	NA	5779.332717	2673.483911	5884.587121	2812.725096	1	7	52	NA	NA	5921.454144
739	739	739	9900	739	NA	NA	NA	NA	NA	1	2	2	1	4	59	60	2	5	NA	1	1	NA	NA	NA	NA	NA	NA	6	3	3	0.58	NA	NA	2	36	3	3	3	NA	15186.60366	7115.461545	15542.95211	7939.224809	1	2	47	NA	NA	15619.60043
740	740	740	9900	740	NA	NA	NA	NA	NA	1	2	1	1	14	169	171	4	2	NA	1	1	NA	6	NA	1	1	5	7	8	6	1.3	NA	NA	2	58	1	3	2	NA	5347.03537	2757.155917	5376.346541	2766.712045	1	1	21	NA	NA	5406.783598
741	741	741	9900	741	NA	NA	30746.61071	15018.97415	1	1	2	1	2	80	960	961	3	1	2	1	1	NA	NA	2	1	NA	2	1	4	4	2.1	NA	NA	2	80	1	2	2	NA	20567.21116	9272.850955	26685.94761	13426.15365	2	6	4	NA	NA	27399.83102
742	742	742	9900	742	16479.60336	7237.999429	9376.743666	3684.97886	1	1	2	2	1	15	188	189	4	2	NA	1	1	NA	8	NA	1	1	5	2	3	3	1.07	NA	NA	2	44	1	4	3	NA	5941.570817	2928.985689	6817.846569	2939.137369	1	7	52	NA	NA	6858.257602
743	743	743	9900	743	172390.8467	74109.96391	NA	NA	NA	1	2	2	2	11	133	NA	3	1	NA	1	1	NA	5	NA	1	2	NA	3	11	9	4.32	NA	NA	2	38	1	4	1	2	61654.40878	28442.70844	65287.63349	30046.48548	1	5	46	NA	NA	66188.51908
744	744	744	9900	744	NA	NA	35563.68029	13725.13445	1	1	2	2	2	14	170	171	3	1	NA	1	1	NA	8	NA	1	2	5	4	11	11	5	NA	NA	1	38	1	4	1	5	28038.11438	11250.92467	29690.36882	11697.81129	3	1	14	NA	NA	30100.05782
745	745	745	9900	745	192386.2563	71518.23838	110988.0023	41297.18227	1	1	2	2	2	7	95	95	3	1	NA	1	1	NA	2	NA	1	2	NA	5	11	11	5	NA	NA	1	34	1	5	1	5	67590.30881	27810.24548	72860.26856	28995.7193	1	5	46	NA	NA	74487.53525
746	746	746	9900	746	62651.3475	26576.22174	26675.60226	12618.71285	1	1	2	2	2	16	194	195	2	5	NA	1	1	NA	10	NA	1	2	5	3	3	3	0.71	NA	NA	2	46	3	3	3	NA	21709.5094	10188.37604	22270.14929	10754.8179	2	9	2	NA	NA	22682.70771
747	747	747	9900	747	NA	NA	NA	NA	NA	1	2	2	2	24	289	290	2	5	2	3	1	4	NA	5	3	NA	5	3	6	6	2.01	2	2	2	49	3	3	3	NA	24446.53446	11175.85216	25067.86808	11304.57107	2	9	2	NA	NA	25276.18167
748	748	748	9900	748	NA	NA	NA	NA	NA	1	2	1	1	5	65	66	1	3	NA	1	1	NA	NA	NA	NA	NA	NA	5	12	6	2.12	NA	NA	2	37	2	3	NA	NA	5982.028622	3345.167067	6067.875609	3781.104341	2	13	34	NA	NA	6216.344391
749	749	749	9900	749	NA	NA	54085.87413	25032.00849	1	1	2	1	2	18	219	221	5	4	2	1	1	NA	15	NA	3	1	5	5	NA	1	0.12	2	2	2	19	1	4	5	NA	41887.69003	19196.10597	45153.63813	21334.56052	1	6	23	NA	NA	46162.10287
750	750	750	9900	750	NA	NA	NA	NA	NA	1	2	2	2	1	21	22	1	3	NA	1	1	NA	NA	NA	NA	NA	NA	5	7	7	1.84	NA	NA	1	23	1	1	NA	NA	5065.90366	2708.181419	5342.521439	2690.845638	2	2	18	NA	NA	5467.416158
751	751	751	9900	751	77715.70577	36795.82834	39933.81356	18139.00144	1	1	2	1	1	18	222	223	3	1	2	1	1	NA	13	NA	2	3	5	2	8	8	4	NA	NA	2	45	3	4	3	NA	30502.43266	14043.11114	32950.18674	15318.17973	2	12	17	NA	NA	33805.27332
752	752	752	9900	752	NA	NA	8403.165077	4015.315877	1	1	2	1	1	13	161	162	4	2	NA	1	1	NA	6	NA	1	1	NA	7	11	6	2.12	NA	NA	2	51	1	2	4	NA	6076.645172	3133.373362	6109.955889	3202.614015	2	12	10	NA	NA	6144.546122
753	753	753	9900	753	44148.27031	22144.91488	22934.25367	12512.75375	1	1	2	1	1	20	244	245	1	3	2	2	2	3	NA	2	1	NA	5	7	5	5	0.83	NA	NA	1	40	2	2	1	NA	17687.05526	10123.35013	18931.79228	10698.81603	1	12	28	NA	NA	19302.9772
754	754	754	9900	754	0	0	48034.02295	19186.13252	1	1	2	1	2	30	371	371	4	2	2	1	1	NA	NA	1	1	NA	6	2	NA	77	NA	2	2	1	40	3	3	6	NA	31342.01662	14328.15537	33551.99991	14821.93838	2	7	21	NA	NA	33868.9557
755	755	755	9900	755	NA	NA	NA	NA	NA	1	2	2	2	0	10	11	4	2	NA	1	1	NA	NA	NA	NA	NA	NA	6	3	3	0.58	NA	NA	2	24	1	4	4	NA	9707.078301	3917.200601	10391.2029	3962.465436	1	2	35	NA	NA	10436.23175
756	756	756	9900	756	NA	NA	NA	NA	NA	1	2	1	1	1	19	19	1	3	NA	1	1	NA	NA	NA	NA	NA	NA	5	6	4	1.45	NA	NA	2	30	2	3	5	NA	4569.33584	2414.492623	4634.909534	2687.227712	1	12	31	NA	NA	4748.316502
757	757	757	9900	757	217079.3795	99246.20033	100435.4984	46423.44251	1	1	2	2	1	29	353	355	3	1	2	1	1	NA	NA	3	2	NA	5	1	2	2	1.02	NA	NA	1	29	1	3	5	NA	83570.80469	38510.86553	91056.59673	41905.14142	2	1	16	NA	NA	92865.60464
758	758	758	9900	758	NA	NA	NA	NA	NA	1	2	1	1	4	52	54	1	3	NA	2	2	2	NA	NA	NA	NA	NA	3	77	77	NA	NA	NA	1	26	2	2	NA	NA	6460.690523	3565.819933	6690.755623	3744.76485	1	13	48	NA	NA	6822.990074
759	759	759	9900	759	NA	NA	17492.67524	6407.246107	1	1	2	1	1	6	75	76	4	2	NA	1	1	NA	0	NA	1	NA	NA	7	NA	NA	NA	NA	NA	2	67	1	2	2	NA	9620.94373	4317.678615	9900.514865	4326.042494	1	1	21	NA	NA	9955.261294
760	760	760	9900	760	23182.84522	11207.73425	21116.9088	7768.60693	1	1	2	2	1	10	121	121	4	2	NA	1	1	NA	3	NA	1	1	NA	3	NA	12	NA	NA	NA	2	38	1	3	1	2	11457.51998	5066.111882	11951.76075	5245.205684	1	8	11	NA	NA	12024.33411
761	761	761	9900	761	136654.0962	60110.4019	67986.39274	30993.76474	1	1	2	1	2	67	814	815	3	1	2	1	1	NA	NA	3	2	NA	NA	1	NA	13	NA	NA	NA	2	67	1	3	NA	NA	52299.60266	26523.47359	59007.52222	27706.75569	2	11	51	NA	NA	60384.11512
762	762	762	9900	762	NA	NA	NA	NA	NA	1	2	2	2	4	48	49	3	1	NA	1	1	NA	NA	NA	NA	NA	NA	5	8	8	2.51	NA	NA	1	32	1	3	1	NA	51117.41514	22286.76511	54468.77786	23285.51953	1	1	16	NA	NA	56282.76547
763	763	763	9900	763	NA	NA	NA	NA	NA	1	2	1	1	1	21	22	1	3	NA	1	1	NA	NA	NA	NA	NA	NA	7	5	5	0.78	NA	NA	1	36	2	4	NA	NA	3224.181642	1718.543688	3313.14805	1728.15778	2	13	34	NA	NA	3404.10853
764	764	764	9900	764	NA	NA	80637.16886	43667.05783	1	1	2	2	1	39	477	NA	3	1	2	1	1	NA	NA	3	2	NA	5	5	NA	12	NA	NA	NA	1	66	1	3	1	2	73215.98106	35771.51654	73107.08148	39417.03016	3	1	36	NA	NA	74501.56125
765	765	765	9900	765	NA	NA	20634.39005	11867.95403	1	1	2	1	2	36	439	440	1	3	2	2	2	3	NA	4	3	NA	4	2	2	2	0.69	2	2	2	36	2	4	4	NA	16580.64514	9239.688938	17429.58979	10338.04442	1	12	31	NA	NA	17601.29112
766	766	766	9900	766	NA	NA	9616.463376	3624.889761	1	1	2	1	2	12	146	147	4	2	NA	1	1	NA	5	NA	1	1	NA	2	4	4	1.33	NA	NA	2	30	1	4	4	NA	6422.88463	2931.951651	7282.959213	2920.449526	1	11	17	NA	NA	7388.530323
767	767	767	9900	767	NA	NA	NA	NA	NA	1	2	2	2	10	121	122	4	2	NA	1	1	NA	4	NA	1	1	NA	5	NA	13	NA	NA	NA	2	63	1	3	3	NA	7172.805118	3261.833488	7618.927572	3340.637181	3	1	44	NA	NA	7742.379698
768	768	768	9900	768	NA	NA	9805.618286	4091.859642	1	1	2	2	2	27	328	328	3	1	2	1	1	NA	NA	3	2	NA	1	3	NA	13	NA	1	1	1	28	1	2	1	3	8152.931645	3392.285103	8619.452817	3624.761378	2	11	51	NA	NA	8870.740549
769	769	769	9900	769	NA	NA	NA	NA	NA	1	1	NA	2	0	3	NA	4	2	NA	1	1	NA	NA	NA	NA	NA	NA	3	4	2	0.8	NA	NA	1	23	1	4	6	NA	5747.677598	2329.379757	0	0	1	7	5	NA	NA	0
770	770	770	9900	770	NA	NA	23790.81835	12430.0896	1	1	2	2	1	27	326	327	1	3	2	2	9	3	NA	2	1	NA	1	5	4	4	0.87	NA	NA	1	27	2	2	1	4	18312.79583	10369.55361	19638.8702	10628.13546	2	2	18	NA	NA	20031.4408
771	771	771	9900	771	25360.16654	11409.25104	23100.19838	7908.287677	1	1	2	2	1	11	137	138	4	2	NA	1	1	NA	4	NA	1	2	NA	5	NA	77	NA	NA	NA	2	31	1	3	1	NA	11813.04126	5193.094236	13074.26419	5339.515289	2	5	12	NA	NA	13160.67423
772	772	772	9900	772	NA	NA	40367.98304	19042.95546	1	1	2	2	1	8	107	108	2	5	NA	1	1	NA	3	NA	1	1	NA	7	5	5	0.84	NA	NA	1	33	NA	NA	1	3	30672.62245	14112.81304	30585.74755	14709.49083	3	1	44	NA	NA	31339.56577
773	773	773	9900	773	20680.48142	11167.19116	10819.60958	5414.732439	1	1	2	2	2	19	237	237	4	2	2	1	1	NA	15	NA	3	2	5	6	NA	13	NA	2	2	1	48	1	5	1	5	7927.752984	4299.34998	8194.153315	4362.464469	1	5	46	NA	NA	8331.907264
774	774	774	9900	774	122420.5913	47597.81924	51821.21128	21778.14771	1	1	2	1	2	14	176	177	3	1	NA	1	1	NA	8	NA	1	1	5	3	11	8	4.18	NA	NA	1	34	1	2	NA	NA	42440.00154	17030.00615	43262.98242	18561.32361	1	11	45	NA	NA	44057.08033
775	775	775	9900	775	NA	NA	NA	NA	NA	1	2	1	2	0	4	5	1	3	NA	1	1	NA	NA	NA	NA	NA	NA	7	5	5	1.2	NA	NA	1	22	2	1	NA	NA	1495.62486	950.244766	1536.894363	1002.15943	1	13	48	NA	NA	1584.102022
776	776	776	9900	776	NA	NA	101441.2654	53587.44291	1	1	2	1	1	45	547	548	3	1	2	1	1	NA	NA	5	3	NA	1	5	11	11	3.88	NA	NA	1	45	1	5	1	NA	87196.29868	44161.8682	87066.60514	47932.68192	2	8	6	NA	NA	88727.3556
777	777	777	9900	777	5308.296395	3555.962188	2719.883861	1654.392342	1	1	2	1	1	12	144	146	1	3	NA	1	1	NA	5	NA	1	1	NA	5	12	12	NA	NA	NA	2	44	1	3	1	5	2073.573419	1364.59229	2126.42626	1361.184507	2	6	4	NA	NA	2220.051698
778	778	778	9900	778	192915.3632	105608.237	101264.2849	52224.73659	1	1	2	2	2	40	489	489	3	1	2	1	1	NA	NA	4	3	NA	1	6	8	7	2.17	2	2	1	41	1	3	1	4	88888.0418	45152.00049	89423.81863	46627.84391	2	1	15	NA	NA	91840.85084
779	779	779	9900	779	15905.38296	6657.069765	7234.799848	3225.946553	1	1	2	2	2	32	392	393	3	1	2	1	1	NA	NA	5	3	NA	1	4	9	9	3.71	1	1	1	35	1	5	1	5	5946.68666	2719.351334	6359.620996	2857.69491	1	6	36	NA	NA	6552.642783
780	780	780	9900	780	6422.51357	4280.187996	3323.613184	2103.275016	1	1	2	1	1	17	205	207	1	3	2	1	1	NA	9	NA	1	1	5	6	7	7	1.79	NA	NA	1	38	2	2	1	2	2533.841996	1643.940669	2598.426518	1730.511737	1	10	9	NA	NA	2712.833882
781	781	781	9900	781	73428.50647	38674.34838	NA	NA	NA	1	2	2	2	43	516	516	4	2	2	1	1	NA	NA	3	2	NA	1	3	6	6	2.09	2	2	1	44	1	2	1	3	31155.96856	16604.47593	31808.98908	17299.74982	2	11	51	NA	NA	31829.8095
782	782	782	9900	782	NA	NA	NA	NA	NA	1	2	2	2	61	733	734	1	3	2	2	1	6	NA	1	1	NA	NA	1	11	11	5	NA	NA	2	61	2	1	NA	NA	3612.817963	2138.307673	4585.111301	2132.711315	1	3	37	NA	NA	4729.559147
783	783	783	9900	783	0	0	142970.4967	66317.44944	1	1	2	2	1	44	530	531	3	1	2	3	2	1	NA	3	2	NA	1	4	NA	99	NA	NA	NA	2	42	3	3	1	3	119364.8093	57894.82659	122710.9672	59319.36732	1	5	46	NA	NA	123696.8503
784	784	784	9900	784	45016.62687	21704.21225	23385.3497	12263.73931	1	1	2	1	1	33	396	396	1	3	2	2	1	5	NA	2	1	NA	6	5	12	4	2.25	NA	NA	1	33	2	2	6	NA	16527.11023	9358.415674	19304.16351	10485.9005	1	13	48	NA	NA	19688.06724
785	785	785	9900	785	NA	NA	97098.32521	43295.46278	1	1	2	1	2	31	383	384	3	1	2	1	1	NA	NA	5	3	NA	1	4	7	7	2.58	1	1	1	32	1	4	1	NA	79810.54449	36496.44299	85352.54059	38353.15358	2	7	30	NA	NA	87943.08802
786	786	786	9900	786	NA	NA	NA	NA	NA	1	1	NA	1	5	60	NA	5	4	NA	1	1	NA	NA	NA	NA	NA	NA	2	NA	99	NA	NA	NA	2	25	1	3	5	NA	13223.16962	6047.048068	0	0	2	8	51	NA	NA	0
787	787	787	9900	787	0	0	NA	NA	NA	1	2	2	2	79	958	959	4	2	2	1	1	NA	NA	2	1	NA	2	1	2	2	0.9	NA	NA	2	79	1	2	2	NA	10553.67786	6074.583948	11431.88227	6396.625709	2	5	52	NA	NA	11528.73751
788	788	788	9900	788	26510.76414	15344.65458	14024.62075	7938.302495	1	1	2	2	1	80	969	969	3	1	1	1	1	NA	NA	5	3	NA	1	1	5	5	2.87	NA	NA	1	80	1	5	1	NA	10966.82932	5961.260089	12576.43411	7234.144732	1	7	5	NA	NA	12744.59304
789	789	789	9900	789	NA	NA	50306.77756	25052.23891	1	1	2	2	2	65	790	791	3	1	2	1	1	NA	NA	3	2	NA	1	2	11	11	5	NA	NA	1	70	1	5	1	3	38699.28042	19626.14035	43662.8298	22395.35173	1	7	52	NA	NA	44681.4447
790	790	790	9900	790	NA	NA	6277.433329	3657.850792	1	1	2	2	2	16	200	200	2	5	NA	1	1	NA	10	NA	1	2	5	7	4	4	0.7	NA	NA	2	50	3	2	4	NA	5274.544927	3043.386869	5240.720567	3117.554035	2	4	49	NA	NA	5315.282477
791	791	791	9900	791	23959.37956	9703.536379	9401.003139	4009.922027	1	1	2	2	2	12	153	153	3	1	NA	1	1	NA	5	NA	1	1	NA	4	9	9	3.59	NA	NA	1	40	1	3	1	4	7613.949884	3300.386245	7848.435486	3417.62125	1	9	26	NA	NA	7985.930365
792	792	792	9900	792	58877.37249	27199.86149	27477.71091	13119.96385	1	1	2	1	2	82	984	985	3	1	2	1	1	NA	NA	1	1	NA	NA	1	NA	13	NA	NA	NA	2	82	1	1	NA	NA	19212.61375	8662.12256	23848.76696	11728.54076	2	6	11	NA	NA	24459.13206
793	793	793	9900	793	81345.37149	44544.77292	50492.14368	22331.23714	1	1	2	1	2	28	339	340	4	2	2	3	2	4	NA	3	2	NA	4	6	12	6	1.83	2	2	2	35	3	2	5	NA	35676.49788	16714.5405	35269.00926	17251.63842	2	8	51	NA	NA	35593.39895
794	794	794	9900	794	NA	NA	3555.746618	2160.681981	1	1	2	1	1	19	235	236	1	3	2	2	2	4	15	NA	3	1	5	4	5	5	1.2	NA	NA	2	46	2	5	4	NA	2566.478438	1649.01523	2779.910234	1777.74447	1	12	31	NA	NA	2830.319225
795	795	795	9900	795	NA	NA	5246.464989	2351.804657	1	1	2	2	2	12	150	150	2	5	NA	1	1	NA	6	NA	1	1	NA	2	2	2	0.62	NA	NA	2	50	3	3	4	NA	4408.285018	2012.316783	4380.01577	2004.42241	2	7	2	NA	NA	4442.332074
796	796	796	9900	796	22194.6614	10726.28099	20216.78686	7434.889066	1	1	2	1	1	11	135	135	4	2	NA	1	1	NA	5	NA	1	1	NA	3	8	8	3.67	NA	NA	2	34	1	3	4	NA	11052.53916	4887.043626	11442.3092	5019.886157	2	13	34	NA	NA	11523.75091
797	797	797	9900	797	26127.48321	14452.04121	NA	NA	NA	1	2	2	1	5	65	66	1	3	NA	1	1	NA	NA	NA	NA	NA	NA	4	NA	13	NA	NA	NA	2	42	1	2	3	NA	10047.70064	5545.582335	9997.584456	5781.88734	1	3	37	NA	NA	10189.73045
798	798	798	9900	798	5855.639843	3284.911612	3199.211676	1691.421207	1	1	2	2	2	15	184	184	1	3	NA	2	9	2	8	NA	1	1	5	4	3	3	0.63	NA	NA	2	38	2	2	5	NA	2477.999787	1308.420934	2508.934471	1382.312895	2	2	18	NA	NA	2611.465796
799	799	799	9900	799	NA	NA	NA	NA	NA	1	1	NA	2	85	NA	NA	2	5	9	3	1	8	NA	9	9	NA	2	3	NA	NA	NA	NA	NA	2	59	NA	NA	1	3	17043.9008	7684.345274	0	0	2	7	21	NA	NA	0
800	800	800	9900	800	NA	NA	69433.76027	38386.58176	1	1	2	1	2	70	848	849	3	1	2	1	1	NA	NA	4	3	NA	1	2	7	7	3.55	NA	NA	1	68	1	4	1	4	48548.58621	27914.74595	60263.73789	34315.53577	1	11	32	NA	NA	61806.07683
801	801	801	9900	801	NA	NA	NA	NA	NA	1	2	2	1	0	11	12	3	1	NA	1	1	NA	NA	NA	NA	NA	NA	4	8	8	2.99	NA	NA	1	26	1	4	1	3	19528.47338	8352.05303	21202.71826	8953.616499	2	11	51	NA	NA	20904.93575
802	802	802	9900	802	NA	NA	NA	NA	NA	1	2	1	2	0	3	4	4	2	NA	1	1	NA	NA	NA	NA	NA	NA	5	7	1	0.01	NA	NA	2	47	1	2	1	2	5995.879324	2419.580987	5940.905576	2447.540222	2	7	17	NA	NA	5966.665813
803	803	803	9900	803	0	0	11416.1854	5964.853978	1	1	2	2	1	41	499	500	1	3	2	1	1	NA	NA	1	1	NA	4	1	1	1	0.48	NA	NA	1	41	1	1	4	NA	9443.178533	5118.371686	9898.705722	5325.119131	1	12	43	NA	NA	10047.38291
804	804	804	9900	804	145346.6945	67341.25219	71380.30925	33422.09061	1	1	2	2	1	50	600	601	2	5	2	3	2	3	NA	5	3	NA	1	4	10	10	4.04	NA	NA	1	50	3	5	1	5	57200.43805	28585.1868	61265.4148	29895.25814	3	1	36	NA	NA	62550.99359
805	805	805	9900	805	NA	NA	2357.316344	1485.771257	1	1	2	1	1	16	196	197	1	3	NA	1	1	NA	10	NA	1	1	5	2	2	2	0.67	NA	NA	2	54	2	1	5	NA	1826.298068	1206.276128	1842.968168	1222.448125	1	13	48	NA	NA	1922.844201
806	806	806	9900	806	NA	NA	80756.58959	28209.31723	0	1	2	2	1	3	42	43	3	1	NA	1	1	NA	NA	NA	NA	NA	NA	5	5	5	1	NA	NA	2	24	1	2	1	2	29400.28903	12606.77767	29486.43514	12699.5054	1	9	15	NA	NA	30378.13029
807	807	807	9900	807	20020.23909	11232.57773	9491.865784	5103.191182	1	1	2	2	2	77	933	934	5	4	2	1	1	NA	NA	3	2	NA	2	3	9	5	2.87	NA	NA	1	38	1	4	4	NA	8123.335092	4675.704681	8238.287966	4561.977949	2	9	2	NA	NA	8314.079063
808	808	808	9900	808	NA	NA	NA	NA	NA	1	2	2	2	2	25	26	4	2	NA	1	1	NA	NA	NA	NA	NA	NA	4	3	3	0.82	NA	NA	2	26	1	2	5	NA	7000.565925	3088.579912	6936.380619	3165.36087	2	1	52	NA	NA	6976.149354
809	809	809	9900	809	17663.17688	7392.780235	8034.358541	3582.464171	1	1	2	1	2	30	369	369	3	1	2	1	1	NA	NA	5	3	NA	NA	3	11	11	5	1	1	1	37	1	5	NA	NA	6603.888671	3019.882246	7062.458719	3173.514954	1	8	33	NA	NA	7276.812436
810	810	810	9900	810	NA	NA	NA	NA	NA	1	2	2	2	3	47	48	3	1	NA	1	1	NA	NA	NA	NA	NA	NA	3	9	9	4.42	NA	NA	2	31	1	3	1	3	41698.38903	18663.26225	45195.8031	19982.00029	1	7	5	NA	NA	45733.36354
811	811	811	9900	811	NA	NA	19943.94078	10830.59075	1	1	2	1	2	35	428	429	1	3	2	1	1	NA	NA	3	2	NA	1	5	3	3	0.74	2	2	1	33	2	3	1	NA	17119.85386	9285.959914	16846.37665	9434.408649	1	5	40	NA	NA	16920.27493
812	812	812	9900	812	NA	NA	35985.56571	16761.03416	1	1	2	2	2	56	680	681	4	2	2	1	1	NA	NA	4	3	NA	1	3	8	8	3.18	2	2	1	60	1	1	1	4	23232.40519	12381.63763	25240.01192	12706.61471	1	7	52	NA	NA	25449.59193
813	813	813	9900	813	4990.313503	3121.940505	2790.291938	1656.762367	1	1	2	2	1	62	746	747	1	3	2	2	2	2	NA	1	1	NA	1	6	NA	2	0.76	NA	NA	1	29	2	2	1	2	2082.318742	1265.386154	2519.543315	1511.802195	2	3	24	NA	NA	2371.723046
814	814	814	9900	814	NA	NA	7760.218673	3218.430468	1	1	2	2	2	13	161	162	4	2	NA	1	1	NA	6	NA	1	1	NA	6	6	6	1.09	NA	NA	1	46	1	1	1	2	5775.219107	2461.725179	5877.145669	2592.979195	1	7	52	NA	NA	5973.822003
815	815	815	9900	815	NA	NA	NA	NA	NA	1	2	1	1	48	579	580	1	3	2	2	2	2	NA	1	1	NA	1	6	4	4	0.83	NA	NA	1	48	2	1	1	1	10916.31814	6396.46806	12750.58902	6564.723357	1	4	22	NA	NA	13004.16119
816	816	816	9900	816	25530.40614	11693.99507	11506.8461	5754.006854	1	1	2	1	1	44	535	536	1	3	2	2	2	4	NA	1	1	NA	1	6	9	5	1.85	NA	NA	1	44	2	1	1	NA	8542.001457	5005.226011	9977.315484	5136.885511	2	6	4	NA	NA	10175.7353
817	817	817	9900	817	NA	NA	NA	NA	NA	1	1	NA	2	80	965	NA	4	2	2	1	1	NA	NA	5	3	NA	3	1	NA	13	NA	NA	NA	2	80	1	5	3	NA	10553.67786	6074.583948	0	0	1	7	52	NA	NA	0
818	818	818	9900	818	NA	NA	NA	NA	NA	1	2	1	1	27	327	328	1	3	2	2	1	6	NA	2	1	NA	5	3	3	3	0.78	NA	NA	1	68	2	1	1	NA	22044.67717	11656.10438	29398.34645	12125.79475	1	12	28	NA	NA	29771.47631
819	819	819	9900	819	0	0	98822.20498	40775.46435	1	1	2	2	2	21	259	259	3	1	2	1	1	NA	NA	4	3	NA	6	2	NA	13	NA	1	1	2	21	1	4	6	NA	82310.70581	34247.97279	86867.88617	36120.82067	2	1	42	NA	NA	89426.34163
820	820	820	9900	820	NA	NA	NA	NA	NA	1	2	2	2	2	35	35	4	2	NA	1	1	NA	NA	NA	NA	NA	NA	2	2	2	0.74	NA	NA	2	43	1	3	3	NA	9500.456647	5031.153654	10727.01866	6008.582508	1	2	47	NA	NA	10773.45503
821	821	821	9900	821	109635.6501	41370.17821	42192.4139	16977.86537	1	1	2	2	1	47	575	576	4	2	2	1	1	NA	NA	2	1	NA	3	2	6	6	2.26	NA	NA	1	47	1	2	3	NA	28338.40425	14265.89781	34362.46759	14388.83647	2	3	51	NA	NA	34608.967
822	822	822	9900	822	67782.51354	28900.45514	28719.57234	12420.63258	1	1	2	2	1	41	492	494	4	2	2	1	1	NA	NA	3	2	NA	5	4	9	9	3.52	NA	NA	1	38	1	2	5	NA	21071.16406	10607.48059	23389.87705	10526.55603	1	7	52	NA	NA	23666.35926
823	823	823	9900	823	0	0	25451.00012	12820.8218	1	1	2	2	1	52	627	628	4	2	2	1	1	NA	NA	2	1	NA	5	1	NA	77	NA	NA	NA	1	52	1	2	5	NA	21071.16406	10607.48059	20727.87702	10865.71864	1	7	5	NA	NA	20868.35843
824	824	824	9900	824	NA	NA	NA	NA	NA	1	1	NA	2	71	855	NA	3	1	2	1	1	NA	NA	4	3	NA	2	2	3	3	0.89	NA	NA	2	71	1	4	2	NA	59435.68678	34174.67379	0	0	2	12	17	NA	NA	0
825	825	825	9900	825	NA	NA	NA	NA	NA	1	2	1	1	19	233	233	1	3	2	2	2	2	10	NA	1	3	6	4	5	5	1.2	NA	NA	2	20	2	1	NA	NA	2118.253763	1361.021649	2181.076194	1517.312252	1	13	48	NA	NA	2271.689509
826	826	826	9900	826	NA	NA	NA	NA	NA	1	2	1	1	16	192	192	1	3	NA	1	1	NA	66	NA	1	3	5	6	12	5	1.78	NA	NA	2	26	2	2	NA	NA	2533.841996	1643.940669	2598.426518	1730.511737	1	10	9	NA	NA	2712.833882
827	827	827	9900	827	NA	NA	NA	NA	NA	1	2	2	1	2	25	26	3	1	NA	1	1	NA	NA	NA	NA	NA	NA	5	6	6	1.25	NA	NA	1	24	1	4	NA	NA	20212.08978	8930.352496	20271.31345	8997.86881	1	1	16	NA	NA	20884.33539
828	828	828	9900	828	33562.17605	15450.97216	18618.89765	9226.711202	1	1	2	2	2	65	783	783	4	2	2	1	1	NA	NA	2	1	NA	2	1	2	2	1.01	NA	NA	2	65	1	2	2	NA	10553.67786	6074.583948	13455.88377	6926.573373	2	5	52	NA	NA	13635.06838
829	829	829	9900	829	NA	NA	NA	NA	NA	1	2	2	2	0	0	0	1	3	NA	1	1	NA	NA	NA	NA	NA	NA	5	5	5	1.13	NA	NA	1	32	2	2	1	3	2932.891593	1937.001496	3185.365952	2013.146148	2	2	18	NA	NA	3259.902313
830	830	830	9900	830	NA	NA	NA	NA	NA	1	2	2	1	0	9	10	3	1	NA	1	1	NA	NA	NA	NA	NA	NA	3	11	11	5	NA	NA	1	45	1	5	NA	NA	18264.53774	7811.485557	20977.78574	8196.851537	1	1	27	NA	NA	21283.68999
831	831	831	9900	831	NA	NA	126694.1018	56216.88099	1	1	2	2	1	49	598	599	3	1	2	1	1	NA	NA	5	3	NA	1	4	11	11	4.55	NA	NA	2	47	1	5	1	5	99562.11164	48290.0381	108741.0069	50284.65119	2	5	43	NA	NA	109724.7248
832	832	832	9900	832	25853.78973	13333.33531	11652.59878	6560.640935	1	1	2	1	1	41	500	501	1	3	2	2	1	6	NA	2	1	NA	1	7	7	7	1.47	NA	NA	1	41	2	2	1	NA	9439.391427	5590.766633	10103.6942	5857.007511	1	10	23	NA	NA	10301.79161
833	833	833	9900	833	NA	NA	6494.52162	4139.676612	1	1	2	1	1	17	211	213	1	3	2	1	1	NA	10	NA	1	1	5	2	6	6	2.4	NA	NA	2	45	1	4	3	NA	5088.457165	3360.943381	5077.467282	3406.002026	1	4	22	NA	NA	5293.357941
834	834	834	9900	834	29962.72716	12818.3421	29864.09035	10586.01213	0	1	2	1	1	4	51	52	1	3	NA	1	1	NA	NA	NA	NA	NA	NA	5	1	1	0	NA	NA	1	57	NA	NA	1	1	8732.484487	4883.229647	11465.12632	5128.286643	1	4	25	NA	NA	11904.31414
835	835	835	9900	835	16464.22962	9419.154573	NA	NA	NA	1	2	2	2	51	617	618	1	3	2	2	2	4	NA	3	2	NA	1	4	NA	77	NA	2	2	1	59	2	5	1	3	8183.276647	4776.994435	8483.039382	4846.413392	2	3	24	NA	NA	8686.119354
836	836	836	9900	836	149110.3802	55878.52735	67825.07275	27078.15136	1	1	2	2	2	29	354	355	3	1	2	1	1	NA	NA	5	3	NA	5	2	6	6	3.59	2	2	2	29	1	5	5	NA	52499.97148	21844.27381	59620.41325	23987.09775	2	9	44	NA	NA	61653.62301
837	837	837	9900	837	NA	NA	NA	NA	NA	1	2	1	1	11	132	132	1	3	NA	1	1	NA	5	NA	1	1	NA	5	99	99	NA	NA	NA	2	30	2	2	NA	NA	6687.117003	3840.682382	7147.068023	4069.935748	1	6	40	NA	NA	7452.209245
838	838	838	9900	838	NA	NA	NA	NA	NA	1	2	1	1	17	204	205	4	2	2	1	1	NA	11	NA	1	1	5	5	3	3	0.51	NA	NA	1	40	1	3	NA	NA	7356.185896	3461.169995	8141.571312	3587.816546	2	11	38	NA	NA	8195.380347
839	839	839	9900	839	11521.62794	6121.402094	5560.196527	2938.13749	1	1	2	1	2	14	173	174	1	3	NA	2	2	4	7	NA	1	1	5	7	7	7	1.5	NA	NA	1	46	1	1	1	3	4251.46307	2374.369444	4360.501945	2401.190976	1	10	1	NA	NA	0
840	840	840	9900	840	0	0	NA	NA	NA	1	2	2	2	54	650	651	3	1	2	1	1	NA	NA	3	2	NA	1	3	7	7	2.97	2	2	1	53	1	3	1	3	72822.62049	38414.49427	82360.55731	39761.88745	1	9	15	NA	NA	84091.10185
841	841	841	9900	841	NA	NA	NA	NA	NA	1	2	2	2	47	571	572	5	4	2	3	2	3	NA	4	3	NA	1	5	11	11	4.01	2	2	1	51	3	4	1	NA	78856.066	40056.10945	79331.37462	41365.38798	2	8	41	NA	NA	81475.61864
842	842	842	9900	842	NA	NA	NA	NA	NA	1	2	1	1	0	2	2	1	3	NA	1	1	NA	NA	NA	NA	NA	NA	7	6	4	0.82	NA	NA	2	38	1	1	1	3	2684.457103	1738.604375	2758.53063	1779.484085	1	10	9	NA	NA	2834.264424
843	843	843	9900	843	6827.889586	3564.706926	3730.397475	1835.489537	1	1	2	1	2	14	179	180	1	3	NA	1	1	NA	8	NA	1	1	5	5	4	3	0.74	NA	NA	1	80	2	5	2	NA	2693.699847	1412.725391	2925.509084	1500.052645	1	4	25	NA	NA	2850.590634
844	844	844	9900	844	NA	NA	NA	NA	NA	1	1	NA	2	24	289	NA	2	5	2	3	2	2	NA	1	1	NA	6	2	NA	13	NA	1	NA	1	36	3	2	NA	NA	7945.716412	3306.066651	0	0	2	2	18	NA	NA	0
845	845	845	9900	845	103107.0924	39032.32704	46347.61589	18095.6331	1	1	2	2	2	13	160	161	3	1	NA	1	1	NA	7	NA	1	2	NA	2	6	6	2.53	NA	NA	2	33	1	3	3	NA	38589.31286	15229.49851	38693.34664	15422.74882	1	5	46	NA	NA	39582.93535
846	846	846	9900	846	NA	NA	14606.91737	6473.532891	0	1	2	1	2	2	29	29	1	3	NA	1	1	NA	NA	NA	NA	NA	NA	7	10	10	2.68	NA	NA	2	32	1	4	1	4	5551.624936	2921.557093	5735.441603	3127.918652	1	6	23	NA	NA	5891.720102
847	847	847	9900	847	NA	NA	2231.583822	1135.117924	1	1	2	1	2	27	327	328	1	3	2	2	2	3	NA	2	1	NA	1	5	3	3	0.6	1	1	2	27	2	2	1	3	1794.274516	973.230342	1884.988628	988.788757	1	4	25	NA	NA	1893.447359
848	848	848	9900	848	NA	NA	NA	NA	NA	1	2	2	2	69	832	833	3	1	2	1	1	NA	NA	4	3	NA	2	1	3	3	1.26	NA	NA	2	69	1	4	2	NA	41430.71719	21011.37441	51428.27167	23976.03971	2	8	41	NA	NA	52744.48319
849	849	849	9900	849	NA	NA	55399.29908	23198.7937	1	1	2	2	1	14	172	172	3	1	NA	1	1	NA	8	NA	1	2	5	4	10	10	4.19	NA	NA	1	43	1	2	1	3	42089.17957	18864.45899	45711.06758	19591.11655	1	5	19	NA	NA	46237.68016
850	850	850	9900	850	NA	NA	105964.6857	49047.96117	1	1	2	2	1	41	496	497	3	1	2	3	1	7	NA	5	3	NA	3	2	7	7	3.16	NA	NA	1	41	3	5	3	NA	83472.08792	40485.98648	90949.03747	43872.22443	3	1	36	NA	NA	92755.90853
851	851	851	9900	851	NA	NA	NA	NA	NA	1	2	2	1	0	4	5	3	1	NA	1	1	NA	NA	NA	NA	NA	NA	4	11	11	4.99	NA	NA	1	33	1	5	NA	NA	15667.99444	6700.980557	17995.51869	7031.561714	2	8	6	NA	NA	18257.93465
852	852	852	9900	852	100699.2795	58219.4812	49327.58536	29610.87514	1	1	2	1	2	76	915	916	3	1	2	1	1	NA	NA	3	2	NA	1	2	4	4	1.6	NA	NA	1	79	1	5	1	3	37946.02141	21818.42212	42812.95818	26470.5269	2	6	39	NA	NA	43811.74633
853	853	853	9900	853	NA	NA	NA	NA	NA	1	1	NA	2	18	218	NA	1	3	2	3	1	5	15	NA	3	1	5	3	11	11	5	3	NA	1	41	1	4	NA	NA	3464.187648	2254.579138	0	0	1	2	23	NA	NA	0
854	854	854	9900	854	NA	NA	2911.942353	1837.78813	1	1	2	1	1	16	195	195	1	3	NA	1	1	NA	8	NA	1	1	5	6	7	7	2.01	NA	NA	2	18	1	3	5	NA	2217.111747	1438.448086	2276.579075	1512.077073	1	10	9	NA	NA	2377.417469
855	855	855	9900	855	NA	NA	7538.309669	4307.567765	1	1	2	2	2	56	680	681	1	3	2	2	2	6	NA	4	3	NA	2	2	7	7	3.16	2	2	2	56	2	4	2	NA	6151.92946	3628.650985	6317.271749	3687.899147	1	5	36	NA	NA	6378.19329
856	856	856	9900	856	NA	NA	NA	NA	NA	1	2	2	1	14	178	179	4	2	NA	1	1	NA	8	NA	1	2	5	2	5	5	1.78	NA	NA	2	64	1	2	3	NA	4573.322341	2254.487256	5247.80584	2262.301167	2	9	2	NA	NA	5278.91086
857	857	857	9900	857	NA	NA	3570.258597	2372.584365	1	1	2	1	2	16	198	198	1	3	NA	1	1	NA	10	NA	1	1	5	3	1	1	0.32	NA	NA	2	37	1	2	1	NA	2697.702831	1755.731831	2799.922535	1938.993048	1	6	40	NA	NA	2913.754001
858	858	858	9900	858	NA	NA	22670.2212	11628.91187	1	1	2	1	1	50	602	603	4	2	2	1	1	NA	NA	2	1	NA	1	5	8	7	2.5	NA	NA	1	50	1	2	1	NA	18768.92648	9586.752316	18463.14702	9855.56827	1	11	30	NA	NA	18635.30721
859	859	859	9900	859	NA	NA	NA	NA	NA	1	2	1	1	1	16	17	5	4	NA	1	1	NA	NA	NA	NA	NA	NA	5	9	9	2.82	NA	NA	2	40	3	2	NA	NA	6853.425258	3283.020855	6790.589024	3541.389839	1	8	33	NA	NA	6824.035191
860	860	860	9900	860	28353.69669	13771.94239	25826.96047	9545.980004	1	1	2	1	1	8	98	98	4	2	NA	1	1	NA	2	NA	1	1	NA	3	5	5	1.44	NA	NA	2	26	1	4	4	NA	14356.10232	6347.762929	14617.55863	6445.2519	1	12	31	NA	NA	14709.13785
861	861	861	9900	861	131648.5567	72958.34864	67697.18051	37426.51045	1	1	2	2	2	72	874	874	3	1	2	1	1	NA	NA	3	2	NA	1	2	11	11	5	NA	NA	1	77	1	5	1	NA	47334.35712	27216.5815	58756.50586	33457.28375	1	5	46	NA	NA	60260.26998
862	862	862	9900	862	25724.22234	13626.74192	12929.68614	6895.722663	1	1	2	2	1	53	638	639	1	3	2	1	1	NA	NA	2	1	NA	1	3	NA	77	NA	NA	NA	2	51	2	2	1	2	10806.85597	5912.997453	11211.0266	6156.151485	2	2	18	NA	NA	11256.00265
863	863	863	9900	863	NA	NA	NA	NA	NA	1	1	NA	2	46	561	NA	2	5	2	1	1	NA	NA	2	1	NA	3	5	12	6	2.13	3	NA	2	46	1	2	3	NA	80085.67757	40680.7089	0	0	1	8	11	NA	NA	0
864	864	864	9900	864	225997.1176	92573.57671	101310.0432	44123.67504	1	1	2	2	2	38	463	464	3	1	2	1	1	NA	NA	5	3	NA	1	2	11	11	5	2	2	1	38	1	5	1	5	79147.38092	36193.18592	89054.7757	39086.82289	3	1	36	NA	NA	92285.32385
865	865	865	9900	865	6852.74265	5135.14798	3824.536343	2541.974842	1	1	2	2	1	73	885	885	1	3	2	2	2	5	NA	1	1	NA	1	2	2	2	0.75	NA	NA	1	73	2	1	1	1	3368.831	2051.766112	3453.43254	2319.562071	2	3	24	NA	NA	3505.538119
866	866	866	9900	866	NA	NA	56030.86832	24621.21433	1	1	2	1	1	15	190	191	3	1	NA	1	1	NA	9	NA	1	1	5	6	2	2	0.42	NA	NA	2	38	1	2	1	4	46363.50458	20236.06181	46232.18797	20792.33454	2	9	45	NA	NA	47724.07431
867	867	867	9900	867	NA	NA	96291.51362	46502.31908	1	1	2	2	2	30	369	370	3	1	2	3	2	4	NA	3	2	NA	1	3	NA	12	NA	2	2	2	30	3	3	1	NA	79147.38092	36193.18592	84643.32734	41193.93746	3	1	14	NA	NA	87212.34934
868	868	868	9900	868	NA	NA	47306.54872	20799.36685	1	1	2	2	1	18	226	227	3	1	2	1	1	NA	13	NA	2	3	5	4	NA	12	NA	NA	NA	1	49	1	4	1	3	37065.73599	16036.31986	39033.57771	17564.82796	2	3	42	NA	NA	40025.13948
869	869	869	9900	869	NA	NA	NA	NA	NA	1	2	1	1	0	2	2	1	3	NA	1	1	NA	NA	NA	NA	NA	NA	5	7	7	1.95	NA	NA	2	28	1	3	NA	NA	3419.153709	2132.388471	3468.221352	2216.213899	1	6	23	NA	NA	3553.081793
870	870	870	9900	870	NA	NA	53239.28518	21293.79704	1	1	2	1	2	14	171	172	3	1	NA	1	1	NA	7	NA	1	1	5	6	2	2	0.42	NA	NA	2	38	1	2	1	4	44327.35952	17369.32922	44446.86263	18148.5158	2	9	45	NA	NA	45331.83503
871	871	871	9900	871	NA	NA	45303.15458	15866.22492	1	1	2	2	2	68	827	829	2	5	2	7	1	8	NA	1	1	NA	3	1	2	2	0.66	NA	NA	2	68	7	1	3	NA	29787.45675	15106.55497	39320.02851	14183.55019	2	9	2	NA	NA	40034.60465
872	872	872	9900	872	NA	NA	12682.16559	5909.355834	1	1	2	2	1	12	146	146	4	2	NA	1	1	NA	6	NA	1	2	NA	5	NA	99	NA	NA	NA	2	40	3	1	NA	NA	9170.951613	4579.15345	9221.224578	4713.299375	1	2	35	NA	NA	9282.880648
873	873	873	9900	873	NA	NA	NA	NA	NA	1	2	2	2	0	1	2	1	3	NA	1	1	NA	NA	NA	NA	NA	NA	4	7	7	2.1	NA	NA	1	24	1	3	NA	NA	2812.362895	1569.244934	3069.897722	1717.099947	1	3	37	NA	NA	3147.578048
874	874	874	9900	874	NA	NA	8423.149948	5136.493736	0	1	2	2	1	7	92	93	1	3	NA	1	1	NA	0	NA	1	NA	NA	4	7	7	2.97	NA	NA	2	44	1	3	1	3	5940.072608	3772.231835	5927.243435	3885.992116	2	1	24	NA	NA	6173.584754
875	875	875	9900	875	7561.947345	4215.034987	4469.538032	2465.124725	1	1	2	2	2	74	896	897	1	3	2	2	1	7	NA	1	1	NA	1	7	NA	1	0.08	NA	NA	1	73	1	1	1	1	2942.404081	1956.103038	3591.658296	2062.509078	2	2	18	NA	NA	3504.226767
876	876	876	9900	876	NA	NA	2997.990377	2197.587538	1	1	2	1	2	62	746	748	1	3	2	2	2	4	NA	1	1	NA	2	4	6	2	0.92	NA	NA	2	62	2	1	2	NA	2249.163842	1444.659838	2409.143167	1838.66731	1	13	48	NA	NA	2403.284712
877	877	877	9900	877	NA	NA	NA	NA	NA	1	2	2	2	1	21	22	1	3	NA	1	1	NA	NA	NA	NA	NA	NA	5	6	6	1.51	NA	NA	1	30	1	3	1	2	5065.90366	2708.181419	5233.637888	2690.845638	2	2	18	NA	NA	5356.265994
878	878	878	9900	878	NA	NA	55278.28185	33838.90665	1	1	2	2	2	75	910	911	3	1	2	1	1	NA	NA	2	1	NA	1	2	6	6	2.22	NA	NA	1	60	1	2	1	NA	39768.0693	22866.07372	47977.75427	30250.15926	1	1	16	NA	NA	49028.54522
879	879	879	9900	879	201739.5103	82277.5141	88435.50828	39959.55811	1	1	2	2	1	57	688	689	5	4	2	3	1	6	NA	5	3	NA	1	2	10	10	5	NA	NA	1	57	3	5	1	NA	67983.77786	33974.02285	75903.81934	35742.86596	2	5	43	NA	NA	75962.97046
880	880	880	9900	880	312154.7936	117007.0012	131833.5074	52215.04374	1	1	2	1	2	24	298	299	3	1	2	1	1	NA	NA	3	2	NA	1	3	9	9	4.06	2	2	1	28	1	3	1	3	103916.7249	43237.84046	115885.8793	46254.53717	1	11	45	NA	NA	117085.2527
881	881	881	9900	881	198787.6025	109022.048	105977.7347	54655.59043	1	1	2	2	2	42	514	515	3	1	2	1	1	NA	NA	3	2	NA	1	5	7	7	1.79	2	2	1	44	1	4	1	3	93025.42672	47253.64659	93586.14183	48798.18464	1	9	8	NA	NA	96115.67728
882	882	882	9900	882	90128.86503	38047.75649	46312.25126	18756.15637	1	1	2	2	1	19	231	232	3	1	2	1	1	NA	13	NA	2	3	5	5	11	11	3.88	NA	NA	1	47	1	5	1	5	36292.87738	15290.76908	38213.16302	15839.36002	2	5	43	NA	NA	39449.78707
883	883	883	9900	883	NA	NA	NA	NA	NA	1	2	2	2	52	635	636	4	2	2	1	1	NA	NA	2	1	NA	3	1	3	3	1.2	2	2	2	52	1	2	3	NA	23232.40519	12381.63763	26530.71887	13376.24961	1	7	5	NA	NA	26751.05189
884	884	884	9900	884	NA	NA	108356.2489	50084.58336	1	1	2	1	1	25	303	304	3	1	2	1	1	NA	NA	4	3	NA	NA	2	11	8	5	NA	NA	1	25	1	4	NA	NA	90161.53709	41547.98849	98237.68903	45209.95072	2	11	51	NA	NA	100189.3626
885	885	885	9900	885	NA	NA	44293.46933	27114.49278	1	1	2	2	2	72	875	876	3	1	2	1	1	NA	NA	3	2	NA	1	2	6	6	2.62	NA	NA	1	74	1	2	1	3	31865.42163	18322.16381	38443.69101	24238.89557	2	8	5	NA	NA	39285.67046
886	886	886	9900	886	191816.3387	105198.7641	102261.2115	52738.87867	1	1	2	2	2	45	550	551	3	1	2	1	1	NA	NA	4	3	NA	1	5	1	1	0.15	2	2	1	51	1	5	1	4	89763.12678	45596.5129	90304.17822	47086.88569	2	3	24	NA	NA	92745.00563
887	887	887	9900	887	26786.36859	13727.34015	12050.49749	6300.522251	1	1	2	1	1	56	676	678	1	3	2	2	2	7	NA	1	1	NA	1	4	12	11	5	NA	NA	1	56	2	1	1	1	9874.06829	5402.620413	10448.70281	5624.786742	2	6	4	NA	NA	10585.54689
888	888	888	9900	888	NA	NA	NA	NA	NA	1	2	1	2	5	61	62	1	3	NA	1	1	NA	NA	NA	NA	NA	NA	5	8	8	2.61	NA	NA	1	41	2	3	1	NA	5736.731076	3245.501704	5926.676686	3275.02889	2	8	6	NA	NA	6065.543217
889	889	889	9900	889	17538.07491	10048.36388	9344.299445	4584.729326	1	1	2	2	1	80	970	970	4	2	1	1	1	NA	NA	1	1	NA	3	4	7	5	1.78	NA	NA	1	80	1	1	3	NA	6916.692889	3280.55002	6980.014803	3539.881913	2	9	2	NA	NA	7032.712544
890	890	890	9900	890	NA	NA	23781.3901	8914.937809	1	1	2	2	1	11	139	139	4	2	NA	1	1	NA	4	NA	1	1	NA	7	NA	NA	NA	NA	NA	NA	NA	NA	NA	NA	NA	13386.42431	6007.547656	13459.80548	6019.185021	1	9	8	NA	NA	13536.00535
891	891	891	9900	891	NA	NA	12889.69389	5630.583909	0	1	2	2	1	2	25	25	4	2	NA	1	1	NA	NA	NA	NA	NA	NA	5	1	1	0.08	NA	NA	2	31	3	3	NA	NA	6110.724182	2927.242098	6541.388965	2932.14814	2	4	13	NA	NA	6573.589942
892	892	892	9900	892	NA	NA	NA	NA	NA	1	2	1	2	82	988	988	1	3	2	2	1	8	NA	4	3	NA	2	2	3	3	1.07	NA	NA	2	82	2	4	2	NA	1990.180134	1177.921915	2103.245106	1374.856075	2	6	4	NA	NA	2160.178378
893	893	893	9900	893	NA	NA	NA	NA	NA	1	1	NA	1	9	117	NA	1	3	NA	1	1	NA	4	NA	1	1	NA	5	3	3	0.72	NA	NA	2	32	2	1	1	1	6396.739775	3673.906969	0	0	1	12	28	NA	NA	0
894	894	894	9900	894	NA	NA	NA	NA	NA	1	2	2	1	0	1	1	1	3	NA	1	1	NA	NA	NA	NA	NA	NA	5	9	6	2.12	NA	NA	1	67	2	1	1	1	1487.923926	927.95823	1480.502419	986.763239	1	3	20	NA	NA	1516.743942
895	895	895	9900	895	NA	NA	56793.39174	26529.48018	1	1	2	2	2	17	215	216	3	1	2	1	1	NA	13	NA	2	2	5	4	NA	12	NA	NA	NA	1	48	1	5	NA	NA	46220.38746	21691.44772	47414.01152	22610.84246	1	7	47	NA	NA	48292.36439
896	896	896	9900	896	24310.34907	12986.80321	10936.60007	5960.633428	1	1	2	1	1	41	497	499	1	3	2	2	2	2	NA	1	1	NA	1	2	2	1	0.36	NA	NA	1	41	2	1	1	NA	9046.477731	4903.352755	9482.868567	5321.351238	2	12	10	NA	NA	9625.299937
897	897	897	9900	897	22533.93659	12166.82258	12006.92892	7159.815697	1	1	2	2	2	54	658	660	1	3	2	1	1	NA	NA	1	1	NA	NA	2	5	5	2.17	2	2	1	51	1	3	NA	NA	10225.41803	6031.35544	10062.07442	6129.834663	1	3	3	NA	NA	10159.79205
898	898	898	9900	898	26930.77595	10905.71777	12128.8887	5003.529591	1	1	2	2	2	27	328	329	3	1	2	1	1	NA	NA	4	3	NA	1	3	6	6	2.49	2	2	1	26	1	4	1	4	9969.41203	4148.089226	10661.68199	4432.36142	1	2	47	NA	NA	10985.27626
899	899	899	9900	899	173777.5563	69330.60573	NA	NA	NA	1	2	1	1	5	71	72	3	1	NA	1	1	NA	NA	NA	NA	NA	NA	5	8	8	2.26	NA	NA	2	34	1	3	1	3	65620.53087	28137.93574	65812.8063	28108.78495	2	12	45	NA	NA	67803.04215
900	900	900	9900	900	NA	NA	11822.81144	5011.03351	1	1	2	2	2	11	137	138	2	5	NA	1	1	NA	5	NA	1	1	NA	4	2	2	0.32	NA	NA	2	39	1	1	5	NA	7529.435502	3478.801782	7761.318329	3518.364041	3	1	44	NA	NA	7897.287023
901	901	901	9900	901	16380.28974	7223.597376	7962.56556	3171.872707	1	1	2	2	2	14	177	178	4	2	NA	1	1	NA	7	NA	1	1	5	4	4	4	0.88	NA	NA	2	34	1	2	5	NA	5832.648285	2528.25307	6030.391625	2555.469202	2	4	13	NA	NA	5897.785883
902	902	902	9900	902	NA	NA	NA	NA	NA	1	2	2	1	18	222	222	1	3	2	1	1	NA	13	NA	2	3	NA	2	5	3	1.21	NA	NA	1	18	1	3	NA	NA	3408.322293	2251.208545	3400.96111	2281.389478	1	3	37	NA	NA	3545.5678
903	903	903	9900	903	NA	NA	NA	NA	NA	1	2	1	1	17	211	212	1	3	2	1	1	NA	66	NA	1	3	5	6	NA	77	NA	NA	NA	2	46	1	1	1	2	4434.223494	2876.896172	4424.646604	3390.444337	1	10	1	NA	NA	0
904	904	904	9900	904	NA	NA	45046.76128	17384.13998	1	1	2	1	2	12	150	151	3	1	NA	3	2	3	6	NA	1	1	NA	7	NA	2	0.48	NA	NA	2	42	3	3	3	NA	37506.21323	14772.38109	37607.32706	14816.3495	1	12	28	NA	NA	38356.11886
905	905	905	9900	905	64829.9767	31966.09328	45827.45313	18185.50655	1	1	2	1	2	31	381	382	4	2	2	1	1	NA	NA	4	3	NA	1	6	8	8	1.97	2	2	1	32	1	4	1	NA	29926.81686	14020.79862	32010.7001	14048.92087	2	12	17	NA	NA	32305.62924
906	906	906	9900	906	NA	NA	97351.4927	46221.27952	1	1	2	2	1	28	345	346	3	1	2	1	1	NA	NA	4	3	NA	6	3	6	4	1.6	NA	NA	2	28	1	4	6	NA	80810.45265	37238.84779	88260.58268	41722.65455	2	1	42	NA	NA	89059.02587
907	907	907	9900	907	NA	NA	39521.0142	19416.50876	1	1	2	2	1	77	925	925	3	1	1	1	1	NA	NA	3	2	NA	1	2	7	7	3.56	NA	NA	1	77	1	3	1	3	31647.67408	16848.78276	35440.06214	17694.19024	2	5	43	NA	NA	35819.49162
908	908	908	9900	908	115882.0103	58918.93344	57403.97311	30354.40043	1	1	2	2	2	68	825	826	3	1	2	1	1	NA	NA	3	2	NA	6	2	12	6	3.41	NA	NA	1	57	1	3	6	NA	46701.48421	23684.41671	49822.70837	27135.19844	2	1	15	NA	NA	50911.29321
909	909	909	9900	909	NA	NA	106219.3341	45451.34003	1	1	2	2	1	40	481	481	3	1	2	1	1	NA	NA	2	1	NA	1	3	NA	12	NA	NA	NA	2	51	1	3	1	2	83472.08792	40485.98648	91167.60116	40655.13311	3	1	14	NA	NA	91992.34249
910	910	910	9900	910	7571.746239	4585.082529	3797.014085	2259.961234	1	1	2	1	1	18	221	221	1	3	2	1	1	NA	14	NA	2	1	5	3	99	99	NA	NA	NA	2	52	2	4	1	NA	2740.621261	1760.905578	2968.535008	1859.428468	1	4	25	NA	NA	3022.364391
911	911	911	9900	911	NA	NA	NA	NA	NA	1	2	1	1	17	204	204	3	1	2	1	1	NA	9	NA	1	1	5	4	5	5	1.44	NA	NA	1	38	1	2	1	2	46795.24796	20245.74838	50822.10592	21988.74365	1	11	32	NA	NA	51407.60001
912	912	912	9900	912	NA	NA	NA	NA	NA	1	2	2	1	8	105	106	1	3	NA	2	2	3	2	NA	1	1	NA	6	3	3	0.61	NA	NA	1	40	NA	NA	1	1	5743.527317	3298.740573	5731.122635	3495.645004	2	3	20	NA	NA	5976.576165
913	913	913	9900	913	NA	NA	7492.933963	3580.376731	1	1	2	2	1	13	161	161	4	2	NA	1	1	NA	55	NA	1	1	NA	7	NA	1	0	NA	NA	2	52	1	2	4	NA	5418.42277	2793.966257	5448.125269	2855.706761	2	1	52	NA	NA	5478.968687
914	914	914	9900	914	56906.61055	27669.3204	26051.58052	12664.93998	1	1	2	1	1	41	503	504	4	2	2	3	1	6	NA	2	1	NA	1	3	11	11	5	NA	NA	2	42	3	4	1	2	20793.55272	10467.72766	21217.00345	10733.60792	2	7	21	NA	NA	21360.88654
915	915	915	9900	915	NA	NA	4170.468871	2489.128005	1	1	2	2	2	16	202	203	1	3	NA	1	1	NA	10	NA	1	2	5	3	6	6	2.16	NA	NA	1	42	1	3	NA	NA	3082.57026	2006.213088	3270.628572	2034.238263	1	3	37	NA	NA	3403.634405
916	916	916	9900	916	NA	NA	77233.52372	33677.42981	1	1	2	2	2	10	130	130	3	1	NA	1	1	NA	4	NA	1	1	NA	3	8	8	3.24	NA	NA	2	42	1	5	3	NA	47879.96162	22088.21422	50701.47372	23645.71257	1	8	11	NA	NA	51401.08901
917	917	917	9900	917	NA	NA	8767.939532	6315.699322	1	1	2	1	2	82	989	990	1	3	2	1	1	NA	NA	5	3	NA	4	5	12	5	2.18	NA	NA	2	40	1	4	NA	NA	6777.330182	4151.84242	7045.793668	5284.189905	1	4	22	NA	NA	7214.224089
918	918	918	9900	918	NA	NA	NA	NA	NA	1	2	1	2	0	11	11	1	3	NA	1	1	NA	NA	NA	NA	NA	NA	5	3	3	0.72	NA	NA	1	33	2	1	1	2	3154.042042	2083.058293	3326.264841	2215.06236	1	4	25	NA	NA	3404.02455
919	919	919	9900	919	NA	NA	9408.731758	4315.781041	1	1	2	1	1	14	170	170	4	2	NA	1	1	NA	7	NA	1	1	5	3	5	5	1.41	NA	NA	2	49	1	2	3	NA	6608.070228	3243.956993	6841.105166	3442.264886	2	7	17	NA	NA	6889.797375
920	920	920	9900	920	NA	NA	60196.52742	29693.3125	1	1	2	1	2	56	681	681	2	5	2	3	1	7	NA	3	2	NA	4	7	12	4	1.42	2	2	2	57	3	4	4	NA	51505.68593	27070.56592	53157.96539	26511.09858	2	7	30	NA	NA	54596.65796
921	921	921	9900	921	174359.7165	76417.3575	80670.51357	35745.01383	1	1	2	2	1	26	319	320	3	1	2	1	1	NA	NA	4	3	NA	5	3	6	5	2.63	NA	NA	1	25	NA	NA	1	NA	66963.74689	30858.0474	73137.31238	32266.0229	1	7	52	NA	NA	73798.94396
922	922	922	9900	922	24060.70753	11119.30724	NA	NA	NA	1	2	1	1	7	86	87	4	2	NA	1	1	NA	0	NA	1	NA	NA	4	7	7	2.4	NA	NA	2	34	1	4	3	NA	11457.51998	5066.111882	12404.33679	5203.821953	1	8	33	NA	NA	12478.77445
923	923	923	9900	923	NA	NA	7866.550617	3325.915433	0	1	2	1	1	1	14	15	1	3	NA	1	1	NA	NA	NA	NA	NA	NA	7	6	2	0.35	NA	NA	1	26	2	3	NA	NA	2923.258022	1558.146277	3020.048341	1611.206135	1	13	48	NA	NA	3092.520329
924	924	924	9900	924	NA	NA	20234.27949	11552.47021	1	1	2	1	2	42	511	511	1	3	2	1	1	NA	NA	4	3	NA	1	5	6	6	1.5	2	2	1	46	1	4	1	4	17232.04724	9893.308533	16956.77782	9890.580338	1	4	25	NA	NA	17031.16039
925	925	925	9900	925	NA	NA	39945.95069	21282.44607	1	1	2	2	1	73	883	884	3	1	1	1	1	NA	NA	4	3	NA	2	2	5	5	1.82	NA	NA	1	73	1	4	2	NA	33738.59267	17961.95882	35821.11956	19394.61178	2	7	27	NA	NA	36162.13372
926	926	926	9900	926	176264.5646	68854.0375	NA	NA	NA	1	2	2	2	4	54	55	3	1	NA	1	1	NA	NA	NA	NA	NA	NA	4	7	7	2.22	NA	NA	1	27	1	4	1	3	58120.69199	26013.51616	66754.68282	27915.56936	1	5	46	NA	NA	67434.57967
927	927	927	9900	927	19014.57169	9367.116323	NA	NA	NA	1	2	2	1	9	111	112	4	2	NA	1	1	NA	2	NA	1	1	NA	7	3	3	0.47	NA	NA	1	26	1	3	1	2	9749.391386	4375.32324	9802.83522	4383.798784	1	7	52	NA	NA	9858.331914
928	928	928	9900	928	NA	NA	43912.79492	22557.52493	1	1	2	2	2	52	625	625	4	2	2	1	1	NA	NA	3	2	NA	NA	1	2	2	1.16	2	2	2	52	1	3	NA	NA	31155.96856	16604.47593	30800.11236	17100.96021	2	11	51	NA	NA	31055.9348
929	929	929	9900	929	76535.24644	41560.99385	39006.80242	20782.08565	1	1	2	2	1	71	862	863	3	1	1	1	1	NA	NA	3	2	NA	3	1	4	4	2.16	NA	NA	1	71	1	3	3	NA	32945.38234	17539.66463	34978.94803	18938.63525	2	11	24	NA	NA	35311.94478
930	930	930	9900	930	14658.79441	6138.688467	7126.796404	3186.694392	1	1	2	2	1	19	232	232	5	1	2	1	1	NA	13	NA	2	2	5	3	9	9	5	NA	NA	1	52	1	4	NA	NA	5637.287427	2607.77463	5880.461982	2691.127049	3	1	36	NA	NA	5916.169262
931	931	931	9900	931	NA	NA	10636.78882	5839.575783	1	1	2	2	2	16	199	200	4	2	NA	1	1	NA	9	NA	1	1	5	7	12	99	NA	NA	NA	1	38	1	4	NA	NA	8107.687939	4678.096661	8055.69533	4704.7462	1	12	38	NA	NA	8170.307055
932	932	932	9900	932	NA	NA	13493.1625	6307.25878	1	1	2	2	1	15	185	185	4	2	NA	1	1	NA	9	NA	1	1	5	4	6	6	2.07	NA	NA	2	60	1	4	2	NA	9635.419575	4730.10813	9810.901833	5030.666574	1	2	47	NA	NA	9872.367273
933	933	933	9900	933	227890.7122	93349.23628	102158.9042	44493.38043	1	1	2	1	2	30	363	364	3	1	2	1	1	NA	NA	5	3	NA	5	1	8	8	5	2	2	2	30	1	5	5	NA	79810.54449	36496.44299	89800.95179	39414.32529	2	7	30	NA	NA	93058.5682
934	934	934	9900	934	26197.46145	12349.86065	NA	NA	NA	1	2	1	1	9	110	111	4	2	NA	1	1	NA	3	NA	1	1	NA	3	10	10	4.95	NA	NA	1	32	1	2	1	2	12625.10084	5582.375026	13505.92598	5779.719418	2	6	39	NA	NA	13590.35052
935	935	935	9900	935	34161.23551	16919.50398	NA	NA	NA	1	2	2	1	9	116	117	4	2	NA	1	1	NA	3	NA	1	2	NA	3	7	7	3.1	NA	NA	1	39	1	3	NA	NA	17296.58738	7647.94188	17611.59642	7918.306811	1	2	47	NA	NA	17721.93332
936	936	936	9900	936	78420.66051	33332.39358	NA	NA	NA	1	2	1	1	29	357	359	4	2	1	1	1	NA	NA	5	3	NA	5	1	9	9	5	NA	NA	1	29	1	5	5	NA	32285.8794	13934.3329	36303.68577	15195.7555	1	13	48	NA	NA	36549.75369
937	937	937	9900	937	NA	NA	2440.37109	1500.668853	1	1	2	1	1	19	234	236	1	3	2	1	1	NA	12	NA	1	3	5	4	4	4	1	NA	NA	1	58	2	1	NA	NA	1877.412419	1206.276128	1907.901011	1234.705421	2	13	34	NA	NA	1991.538744
938	938	938	9900	938	19199.86411	9273.722091	17107.70634	6361.578732	1	1	2	2	2	7	92	93	4	2	NA	1	1	NA	0	NA	1	NA	NA	5	5	5	1.2	NA	NA	2	36	1	3	3	NA	9318.767931	4237.710184	9898.361485	4340.0904	1	7	5	NA	NA	10058.74807
939	939	939	9900	939	NA	NA	12100.86371	4824.855924	1	1	2	2	1	19	229	229	4	2	2	1	1	NA	12	NA	1	3	5	3	4	4	1.08	NA	NA	2	36	1	2	3	NA	8061.302352	3729.109085	8798.55897	3848.302768	1	6	19	NA	NA	8654.370231
940	940	940	9900	940	NA	NA	NA	NA	NA	1	2	2	1	3	40	40	4	2	NA	1	1	NA	NA	NA	NA	NA	NA	6	12	5	1.81	NA	NA	2	48	1	4	3	NA	11685.24099	5474.949154	11959.43115	6108.78885	1	9	26	NA	NA	12018.40775
941	941	941	9900	941	NA	NA	93866.59878	38977.79274	1	1	2	2	2	21	262	262	3	1	2	1	1	NA	NA	1	1	NA	5	2	2	2	0.58	3	2	2	42	1	2	1	NA	68206.93474	28379.65271	82511.74946	34528.35876	2	8	5	NA	NA	85451.76623
942	942	942	9900	942	NA	NA	4673.610067	3002.780325	1	1	2	1	1	17	206	208	1	3	2	2	2	1	9	NA	1	3	5	7	6	6	1.01	NA	NA	1	35	2	2	NA	NA	3661.77311	2437.913781	3653.864533	2470.597786	2	8	41	NA	NA	3810.292707
943	943	943	9900	943	NA	NA	25511.28371	13591.92885	1	1	2	1	1	78	936	936	3	1	1	1	1	NA	NA	4	3	NA	2	2	3	3	1.07	NA	NA	1	78	1	4	2	NA	21546.98523	11471.3161	22876.98072	12386.27283	1	11	45	NA	NA	23094.76772
944	944	944	9900	944	15771.2309	9207.036459	NA	NA	NA	1	2	1	2	54	655	656	1	3	2	1	1	NA	NA	2	1	NA	1	2	6	6	2.67	2	2	1	55	NA	NA	1	2	7647.948986	4511.062391	7853.499034	4770.586071	1	3	9	NA	NA	7929.235409
945	945	945	9900	945	NA	NA	NA	NA	NA	1	2	1	1	10	122	123	3	1	NA	1	1	NA	3	NA	1	1	NA	6	9	9	2.54	NA	NA	1	32	1	3	1	2	56428.99137	23357.39931	60493.34039	27233.39273	1	10	9	NA	NA	62593.79456
946	946	946	9900	946	NA	NA	NA	NA	NA	1	2	1	1	8	98	99	1	3	NA	2	2	2	0	NA	1	NA	NA	5	NA	13	NA	NA	NA	1	33	2	1	1	1	5715.072043	3282.397556	5702.728818	3270.94757	1	10	1	NA	NA	0
947	947	947	9900	947	26928.58617	13018.61073	NA	NA	NA	1	2	2	1	8	105	106	4	2	NA	1	1	NA	1	NA	1	1	NA	4	NA	77	NA	NA	NA	2	33	1	3	5	NA	13308.75529	5884.66295	13882.85244	6092.693623	1	9	8	NA	NA	13967.15175
948	948	948	9900	948	NA	NA	7576.732907	3043.529859	1	1	2	2	2	14	174	175	4	2	NA	1	1	NA	8	NA	1	1	5	6	10	10	3.06	NA	NA	1	44	1	4	1	3	5775.219107	2461.725179	5738.184047	2452.067765	1	7	52	NA	NA	5833.439662
949	949	949	9900	949	NA	NA	65244.14178	34906.48796	1	1	2	1	2	67	808	808	3	1	2	1	1	NA	NA	5	3	NA	3	1	3	3	1.76	NA	NA	2	67	1	5	3	NA	53079.91925	26919.20712	56627.43662	31204.51943	1	12	28	NA	NA	57864.69912
950	950	950	9900	950	289521.5033	131092.1604	135919.6611	62343.27317	1	1	2	2	1	38	459	459	3	1	1	1	1	NA	NA	5	3	NA	1	2	11	11	5	NA	NA	2	39	1	5	1	5	109326.8552	51153.15019	123227.1653	56275.52671	1	5	46	NA	NA	126153.4075
951	951	951	9900	951	NA	NA	92566.61677	32919.8079	1	1	2	2	1	6	73	74	3	1	NA	1	1	NA	0	NA	1	NA	NA	5	4	4	0.75	NA	NA	2	21	1	2	1	NA	58075.3292	24038.86054	70135.26459	25428.49052	1	1	27	NA	NA	72594.87679
952	952	952	9900	952	NA	NA	22424.77564	8406.646703	1	1	2	2	2	9	118	119	4	2	NA	1	1	NA	2	NA	1	1	NA	4	3	3	0.72	NA	NA	2	30	1	2	5	NA	12273.77928	5670.816257	12974.76886	5735.30694	1	9	26	NA	NA	13204.4162
953	953	953	9900	953	NA	NA	NA	NA	NA	1	2	2	2	1	12	12	1	3	NA	1	1	NA	NA	NA	NA	NA	NA	3	2	2	0.57	NA	NA	2	24	2	1	5	NA	5765.285538	2937.976442	5813.813765	2986.733416	2	3	24	NA	NA	5947.629571
954	954	954	9900	954	144180.4283	72462.64454	72750.44751	38499.05213	1	1	2	1	1	55	660	660	2	5	2	3	1	8	NA	4	3	NA	2	2	8	8	4	NA	NA	1	55	3	4	2	NA	57308.0712	28638.97509	62441.39862	34436.4784	2	7	21	NA	NA	63681.91263
955	955	955	9900	955	NA	NA	NA	NA	NA	1	1	NA	1	34	411	NA	4	2	2	3	2	4	NA	5	3	NA	NA	1	6	6	3.76	NA	NA	1	34	3	5	NA	NA	33646.62377	14521.61952	0	0	1	8	33	NA	NA	0
956	956	956	9900	956	115472.5948	64845.90349	63629.62973	32343.15932	1	1	2	2	2	56	674	674	2	5	2	3	1	8	NA	2	1	NA	4	1	2	2	0.75	2	2	2	56	3	2	4	NA	46448.21668	24501.79273	56189.64747	28876.96296	3	1	44	NA	NA	58191.76847
957	957	957	9900	957	NA	NA	43251.23731	20203.63299	1	1	2	2	2	18	223	224	3	1	2	1	1	NA	11	NA	1	1	5	4	NA	1	0.09	2	2	2	51	1	4	3	NA	35199.32312	16519.20979	36108.33235	17219.37858	1	1	27	NA	NA	36777.24553
958	958	958	9900	958	214036.9697	95997.70053	108502.7374	49094.66173	1	1	2	1	1	42	514	514	3	1	2	1	1	NA	NA	5	3	NA	NA	3	1	1	0	NA	NA	1	42	1	5	NA	NA	86948.40601	42172.08504	93127.43646	43913.99696	1	9	33	NA	NA	95081.60029
959	959	959	9900	959	NA	NA	83749.90318	43074.00486	1	1	2	1	1	28	343	344	3	1	2	1	1	NA	NA	3	2	NA	1	5	NA	NA	NA	NA	NA	1	28	1	3	1	3	73659.92837	35444.26099	75929.14139	38881.69785	2	12	10	NA	NA	77377.45049
960	960	960	9900	960	NA	NA	3282.319357	1939.634342	1	1	2	1	2	63	760	761	1	3	2	2	1	8	NA	1	1	NA	3	3	4	4	1.22	NA	NA	2	74	2	1	2	NA	2462.47422	1581.671171	2637.625962	1622.844231	1	4	25	NA	NA	2631.211891
961	961	961	9900	961	NA	NA	92004.76865	44068.8536	1	1	2	2	1	51	612	613	3	1	2	1	1	NA	NA	4	3	NA	1	2	11	11	5	NA	NA	1	51	1	4	1	NA	72475.37318	36218.64013	78967.30028	39418.53217	1	1	27	NA	NA	80536.13193
962	962	962	9900	962	148936.0642	74969.6844	77284.88626	36903.71798	1	1	2	2	2	51	619	619	3	1	2	1	1	NA	NA	3	2	NA	1	3	11	11	5	2	2	2	51	1	3	1	3	60344.61343	31832.24925	68248.24429	32948.76937	1	7	5	NA	NA	69682.26356
963	963	963	9900	963	0	0	2387.300118	1223.496301	1	1	2	2	1	80	964	964	1	3	1	1	1	NA	NA	2	1	NA	1	6	NA	77	NA	NA	NA	1	30	1	2	1	2	1781.576942	1082.630987	2155.654744	1116.445201	2	2	18	NA	NA	2029.183624
964	964	964	9900	964	NA	NA	97263.33419	40850.72128	1	1	2	2	2	62	749	750	5	4	2	3	1	3	NA	1	1	NA	1	3	3	3	0.94	NA	NA	1	68	1	1	1	NA	63952.00041	32432.92698	84417.89779	36518.34373	1	2	35	NA	NA	85952.05271
965	965	965	9900	965	5311.252206	3322.719781	2969.742122	1763.31262	1	1	2	2	1	77	925	926	1	3	2	2	2	3	NA	1	1	NA	1	6	8	8	2.69	NA	NA	2	37	2	1	NA	NA	2216.237518	1346.766089	2681.581023	1609.029721	1	3	3	NA	NA	2524.254088
966	966	966	9900	966	0	0	NA	NA	NA	1	2	2	2	26	314	314	4	2	2	1	1	NA	NA	5	3	NA	1	3	7	7	2.88	1	1	1	31	1	4	1	5	8784.328187	4015.798364	9164.894666	4091.120852	1	9	8	NA	NA	9241.011861
967	967	967	9900	967	NA	NA	84482.11137	39107.4076	1	1	2	2	2	11	136	137	3	1	NA	1	1	NA	5	NA	1	2	NA	4	8	8	2.87	NA	NA	1	37	1	4	NA	NA	51747.80058	23872.54429	55459.9524	27458.2272	2	5	12	NA	NA	56800.24376
968	968	968	9900	968	NA	NA	17980.37063	7200.132172	1	1	2	2	1	72	865	866	4	2	1	1	1	NA	NA	2	1	NA	1	3	NA	13	NA	NA	NA	2	69	1	3	NA	NA	12082.86159	5730.835885	13430.9965	5559.241524	2	11	51	NA	NA	13337.43911
969	969	969	9900	969	NA	NA	11300.34309	5038.743795	1	1	2	2	2	30	369	370	5	4	2	1	1	NA	NA	3	2	NA	1	4	7	7	2.35	2	2	1	31	1	4	1	3	9288.384049	4247.471071	9933.363838	4463.555815	1	11	45	NA	NA	10234.85282
970	970	970	9900	970	NA	NA	NA	NA	NA	1	2	2	1	3	44	44	5	4	NA	1	1	NA	NA	NA	NA	NA	NA	5	NA	1	0	NA	NA	1	42	3	5	1	5	64798.27777	27785.35546	69046.58594	29030.52255	2	10	50	NA	NA	71345.67753
971	971	971	9900	971	100766.237	43119.08561	NA	NA	NA	1	2	1	2	26	322	323	4	2	2	1	1	NA	NA	3	2	NA	5	3	6	6	2.26	2	2	2	55	1	3	2	NA	31342.01662	14328.15537	34345.7637	14838.3248	2	9	21	NA	NA	33994.23399
972	972	972	9900	972	NA	NA	11385.40787	5151.842332	1	1	2	2	1	79	954	955	4	2	2	3	1	5	NA	1	1	NA	3	3	5	5	1.59	NA	NA	1	79	3	1	3	NA	8645.535432	4100.530685	8504.684161	3977.751399	2	4	13	NA	NA	8562.720069
973	973	973	9900	973	NA	NA	87088.91507	40314.11672	1	1	2	2	2	9	119	120	3	1	NA	1	1	NA	4	NA	1	1	NA	4	8	8	2.64	NA	NA	2	37	1	5	1	5	53344.54522	24609.16221	57171.24023	28305.48595	2	1	15	NA	NA	58552.88799
974	974	974	9900	974	NA	NA	NA	NA	NA	1	2	2	2	37	446	448	4	2	2	1	1	NA	NA	3	2	NA	6	3	6	6	2.4	2	2	1	45	1	2	6	NA	37180.6039	16997.29395	40393.53128	18131.31948	2	5	43	NA	NA	40728.93828
975	975	975	9900	975	NA	NA	18552.30188	9175.24615	0	1	2	1	2	3	39	40	1	3	NA	1	1	NA	NA	NA	NA	NA	NA	7	4	4	0.62	NA	NA	1	31	2	2	NA	NA	7321.122908	4077.260689	7284.606418	4433.347919	1	12	31	NA	NA	7482.752431
976	976	976	9900	976	42370.8524	21237.35373	22102.40464	11337.64481	1	1	2	2	1	41	502	502	4	2	2	1	1	NA	NA	4	3	NA	4	5	10	10	3.26	NA	NA	1	41	1	4	4	NA	18298.82489	9346.634823	18000.70423	9608.717797	2	4	49	NA	NA	18168.55235
977	977	977	9900	977	NA	NA	26610.85035	12995.16219	1	1	2	2	1	40	485	486	4	2	2	1	1	NA	NA	5	3	NA	1	6	7	7	1.66	NA	NA	1	40	1	5	1	NA	20361.92462	10400.42051	21672.4856	11013.47311	2	8	6	NA	NA	21874.91535
978	978	978	9900	978	NA	NA	82823.91326	40842.75587	1	1	2	2	2	44	536	536	3	1	2	1	1	NA	NA	2	1	NA	1	7	4	4	0.52	3	2	1	45	NA	NA	1	2	70866.25502	34586.66351	73139.61291	36465.66301	2	4	49	NA	NA	75119.09834
979	979	979	9900	979	NA	NA	2644.783454	1614.58231	1	1	2	1	1	18	222	223	1	3	2	1	1	NA	11	NA	1	1	5	7	10	3	0.7	NA	NA	2	44	2	NA	1	1	1939.541842	1291.296769	2067.712179	1328.430004	2	6	4	NA	NA	2156.013584
980	980	980	9900	980	42393.67719	21264.8053	22022.77326	12015.45699	1	1	2	2	1	26	318	319	1	3	2	2	2	2	NA	1	1	NA	5	7	9	8	1.59	NA	NA	1	46	2	1	1	NA	16984.11525	9721.015894	18179.38244	10273.61095	2	2	18	NA	NA	18535.81529
981	981	981	9900	981	NA	NA	55538.76193	33043.33788	1	1	2	2	2	79	951	951	3	1	2	1	1	NA	NA	3	2	NA	2	2	3	3	1.18	NA	NA	2	79	1	3	2	NA	38833.1031	22328.48147	48203.8331	29538.96364	2	3	20	NA	NA	49437.52107
982	982	982	9900	982	NA	NA	NA	NA	NA	1	1	NA	2	53	640	NA	3	1	2	1	1	NA	NA	5	3	NA	1	3	11	11	5	3	NA	2	53	1	5	1	NA	59254.40452	31257.15564	0	0	3	1	36	NA	NA	0
983	983	983	9900	983	NA	NA	45903.0117	19754.11247	1	1	2	2	2	16	202	203	3	1	NA	1	1	NA	10	NA	1	1	5	6	7	7	1.66	NA	NA	1	41	1	3	1	3	35550.33836	16291.85238	38322.16846	16836.2562	2	1	15	NA	NA	39178.05864
984	984	984	9900	984	17457.09125	6759.828454	7940.617429	3275.742342	1	1	2	2	2	29	349	350	3	1	2	1	1	NA	NA	3	2	NA	1	3	7	7	2.83	1	1	1	32	3	5	NA	NA	6526.837608	2715.697243	6980.057277	2901.806358	2	8	41	NA	NA	7191.910016
985	985	985	9900	985	NA	NA	8783.913679	5040.274289	1	1	2	2	2	11	141	142	1	3	NA	1	1	NA	6	NA	1	1	NA	7	12	6	1.83	NA	NA	1	42	2	2	1	1	5876.256216	3725.445204	6026.966773	3803.313505	2	2	18	NA	NA	6277.34866
986	986	986	9900	986	NA	NA	15694.68822	7595.827128	1	1	2	2	2	60	730	731	4	2	2	1	1	NA	NA	3	2	NA	1	4	4	4	0.94	NA	NA	1	75	1	1	1	3	10153.7805	5844.407311	11342.5566	5702.254333	2	4	13	NA	NA	11281.99305
987	987	987	9900	987	0	0	2231.156037	1140.64874	1	1	2	1	1	66	799	800	1	3	2	2	1	6	NA	1	1	NA	1	4	3	3	0.82	NA	NA	1	66	2	1	1	1	1665.050875	1009.32195	2014.661692	1040.846475	2	6	4	NA	NA	1928.739658
988	988	988	9900	988	186814.6462	89729.3972	83745.31532	42768.04358	1	1	2	1	2	38	467	468	2	5	2	3	2	1	NA	5	3	NA	5	6	NA	13	NA	2	2	2	63	3	2	5	NA	73173.75858	34699.51808	73614.81683	37885.9409	2	7	30	NA	NA	75604.54827
989	989	989	9900	989	NA	NA	27298.97388	9584.470339	0	1	2	1	1	3	47	47	5	4	NA	1	1	NA	NA	NA	NA	NA	NA	7	11	11	5	NA	NA	1	36	1	3	NA	NA	10059.83498	4357.70127	9967.600498	4314.81669	1	8	11	NA	NA	10016.69462
990	990	990	9900	990	6342.855393	4059.077946	4134.524922	2234.762852	1	1	2	2	1	60	727	727	1	3	2	1	1	NA	NA	3	2	NA	3	1	6	6	3.05	NA	NA	1	60	1	3	3	NA	3236.133806	1970.94769	3733.342194	2039.229918	1	12	43	NA	NA	3805.186746
991	991	991	9900	991	57513.06825	28225.03336	24519.69187	13285.71618	1	1	2	1	2	32	391	392	1	3	2	2	1	6	NA	5	3	NA	1	4	10	10	3.81	2	2	2	32	2	5	1	4	19793.71877	10916.33795	20711.45161	11573.04145	1	4	22	NA	NA	20977.54644
992	992	992	9900	992	0	0	6351.22231	2912.048784	1	1	2	2	1	15	182	183	4	2	NA	1	1	NA	9	NA	1	1	5	4	NA	99	NA	NA	NA	2	37	1	2	4	NA	4535.38537	2226.458645	4617.984748	2322.648712	2	9	2	NA	NA	4646.916488
993	993	993	9900	993	0	0	NA	NA	NA	1	2	2	2	75	904	904	3	1	2	3	1	9	NA	4	3	NA	NA	1	2	2	0.79	NA	NA	2	75	3	4	NA	NA	31536.80039	18133.21128	36437.65139	19274.47868	3	1	14	NA	NA	37386.01825
994	994	994	9900	994	NA	NA	NA	NA	NA	1	1	NA	2	80	965	NA	3	1	2	1	1	NA	NA	3	2	NA	2	1	4	4	2.37	NA	NA	2	80	1	3	2	NA	24073.11961	10853.51089	0	0	1	12	28	NA	NA	0
995	995	995	9900	995	0	0	47822.72185	20705.18269	1	1	2	2	1	18	224	224	3	1	2	1	1	NA	9	NA	1	3	5	3	3	3	0.79	NA	NA	1	42	1	4	3	NA	38679.36395	16734.44856	39459.48246	17485.29051	1	8	26	NA	NA	40650.50174
996	996	996	9900	996	5949.185562	3203.899442	2927.097444	1544.153776	1	1	2	2	2	62	749	750	1	3	2	2	2	3	NA	2	1	NA	1	6	NA	13	NA	NA	NA	1	60	2	2	1	NA	2195.978274	1345.272475	2352.174597	1291.955392	2	10	29	NA	NA	2409.974222
997	997	997	9900	997	NA	NA	NA	NA	NA	1	2	2	2	8	98	99	1	3	NA	1	1	NA	3	NA	1	1	NA	5	NA	77	NA	NA	NA	1	43	2	1	NA	NA	7750.056211	4713.05046	8011.149192	5030.229751	1	3	3	NA	NA	8306.237902
998	998	998	9900	998	201305.9963	86688.14448	102013.9308	46094.96428	1	1	2	2	1	59	719	720	3	1	1	1	1	NA	NA	4	3	NA	NA	1	7	7	4.25	NA	NA	1	59	1	4	NA	NA	78422.03367	39190.4076	87558.12142	41230.83956	2	11	51	NA	NA	87626.35463
999	999	999	9900	999	0	0	29120.63271	14663.54249	1	1	2	1	1	64	777	778	2	5	2	3	1	6	NA	1	1	NA	1	2	NA	99	NA	NA	NA	1	64	3	1	1	NA	23151.92332	12147.69457	26113.62724	13362.83024	2	7	21	NA	NA	26354.88911
1000	1000	1000	9900	1000	NA	NA	11470.52844	6008.062539	1	1	2	1	1	53	637	638	1	3	1	1	1	NA	NA	4	3	NA	1	2	10	10	5	NA	NA	1	53	1	4	1	4	9488.129717	5142.736031	9945.825295	5363.693543	2	13	34	NA	NA	10095.21021
1001	1001	1001	9900	1001	NA	NA	31814.56355	15277.98985	1	1	2	1	1	53	636	637	3	1	2	1	1	NA	NA	1	1	NA	5	1	2	2	0.84	NA	NA	1	53	1	1	5	NA	22742.17368	11365.11022	27306.30412	13665.79535	1	13	48	NA	NA	27996.07046
1002	1002	1002	9900	1002	30530.20228	15771.59156	13734.75187	7238.784969	1	1	2	1	1	40	480	480	1	3	2	1	1	NA	NA	3	2	NA	6	3	NA	13	NA	NA	NA	2	67	2	1	5	NA	11254.13104	6157.725095	11909.08015	6462.420114	1	12	31	NA	NA	12065.05043
1003	1003	1003	9900	1003	NA	NA	35077.94268	18688.86359	1	1	2	1	1	78	942	942	3	1	1	1	1	NA	NA	5	3	NA	NA	1	10	10	5	NA	NA	1	78	1	5	NA	NA	29627.04353	15773.02708	31455.78355	17031.08998	1	8	33	NA	NA	31755.24006
1004	1004	1004	9900	1004	NA	NA	45997.59887	17009.73572	1	1	2	2	1	18	221	223	3	1	2	1	1	NA	11	NA	1	1	5	2	11	11	5	NA	NA	2	50	1	5	2	NA	29487.03868	13575.6307	37953.53705	14364.52771	1	8	11	NA	NA	38829.19067
1005	1005	1005	9900	1005	NA	NA	3778.977792	1897.961034	1	1	2	2	2	14	175	176	1	3	NA	1	1	NA	7	NA	1	1	5	5	6	6	1.5	NA	NA	1	40	1	3	1	3	2867.01995	1503.624053	2963.607479	1551.107436	2	3	24	NA	NA	3072.771232
1006	1006	1006	9900	1006	18638.0744	10653.5724	10134.91972	5633.788554	1	1	2	2	1	6	80	82	1	3	NA	1	1	NA	0	NA	1	NA	NA	7	6	6	1.07	NA	NA	1	41	2	3	NA	NA	7147.226322	4204.925659	7131.789977	4262.21836	1	3	37	NA	NA	7437.114074
1007	1007	1007	9900	1007	104359.4857	42333.96013	NA	NA	NA	1	2	2	2	4	49	50	2	5	NA	1	1	NA	NA	NA	NA	NA	NA	5	4	1	0.21	NA	NA	1	70	3	2	1	NA	39407.41833	17181.30452	39522.88643	17163.50476	1	5	13	NA	NA	40718.31192
1008	1008	1008	9900	1008	25459.53725	13281.5193	NA	NA	NA	1	2	1	2	11	136	136	4	2	NA	1	1	NA	4	NA	1	1	NA	4	7	7	2.57	NA	NA	1	38	1	3	NA	NA	13045.04407	6027.161338	13125.4941	6215.734507	2	11	51	NA	NA	13357.99623
1009	1009	1009	9900	1009	278120.0019	116584.7589	125214.6768	55614.0254	1	1	2	2	2	39	468	468	3	1	2	1	1	NA	NA	5	3	NA	1	4	11	11	4.64	2	2	2	39	1	5	1	4	105753.4522	48359.83596	110067.715	49265.51469	1	8	7	NA	NA	113354.0373
1010	1010	1010	9900	1010	NA	NA	30827.46155	17094.56399	1	1	2	2	2	85	NA	NA	3	1	2	1	1	NA	NA	3	2	NA	1	2	4	4	1.48	NA	NA	1	85	1	3	1	3	21554.78356	9718.103921	26756.12059	15281.61913	1	1	16	NA	NA	27440.89402
1011	1011	1011	9900	1011	NA	NA	47797.48553	19152.75605	1	1	2	2	2	25	300	301	4	2	2	1	1	NA	NA	3	2	NA	1	3	4	4	1.13	3	1	1	26	1	3	1	3	31760.45879	14519.44824	33386.77736	14796.15393	1	7	5	NA	NA	33345.76129
1012	1012	1012	9900	1012	NA	NA	3163.564838	2029.561542	1	1	2	1	1	13	158	158	1	3	NA	1	1	NA	6	NA	1	1	NA	7	12	3	1.02	NA	NA	2	30	2	3	3	NA	2478.652795	1673.861397	2473.299482	1669.862497	1	4	25	NA	NA	2579.185653
1013	1013	1013	9900	1013	47966.00282	22701.90964	21784.46427	11184.21474	1	1	2	1	2	28	346	347	1	3	2	2	2	2	NA	2	1	NA	1	5	NA	12	NA	2	2	1	31	2	2	1	2	17587.22587	9539.46662	18401.04191	9742.446625	1	6	23	NA	NA	18481.75989
1014	1014	1014	9900	1014	NA	NA	2475.158503	1605.803179	1	1	2	1	1	18	223	224	1	3	2	1	1	NA	13	NA	2	3	5	7	4	4	0.64	NA	NA	1	49	2	1	NA	NA	1915.775699	1275.473886	1935.09808	1321.206798	1	13	48	NA	NA	2019.180804
1015	1015	1015	9900	1015	NA	NA	NA	NA	NA	1	2	2	1	10	120	120	1	3	NA	1	1	NA	4	NA	1	1	NA	4	5	5	1.44	NA	NA	2	29	2	3	NA	NA	7902.615667	5018.54108	8045.582856	5169.886667	1	3	37	NA	NA	8380.016585
1016	1016	1016	9900	1016	NA	NA	NA	NA	NA	1	2	2	2	0	8	8	4	2	NA	1	1	NA	NA	NA	NA	NA	NA	7	1	1	0.11	NA	NA	2	29	1	3	5	NA	5723.760521	2309.76999	5671.281718	2275.054961	1	7	6	NA	NA	5695.872845
1017	1017	1017	9900	1017	NA	NA	NA	NA	NA	1	2	2	2	10	129	130	1	3	NA	1	1	NA	3	NA	1	1	NA	6	2	2	0.36	NA	NA	1	41	2	2	NA	NA	7750.056211	4713.05046	8054.090363	4791.24549	1	3	3	NA	NA	8351.552062
1018	1018	1018	9900	1018	0	0	NA	NA	NA	1	2	2	2	22	264	264	4	2	2	1	1	NA	NA	3	2	NA	NA	1	NA	13	NA	1	1	2	22	1	3	NA	NA	42461.90239	19411.66524	47982.43637	21676.704	2	11	51	NA	NA	48381.00353
1019	1019	1019	9900	1019	NA	NA	3999.014595	2501.183324	1	1	2	1	2	16	201	202	1	3	NA	1	1	NA	8	NA	1	3	5	4	6	6	1.56	NA	NA	2	41	1	2	99	NA	3097.499734	2015.92956	3136.168089	2044.090465	2	2	18	NA	NA	3264.332245
1020	1020	1020	9900	1020	NA	NA	NA	NA	NA	1	2	1	2	13	156	157	1	3	NA	1	1	NA	6	NA	1	1	NA	3	2	2	0.68	NA	NA	2	38	2	2	5	NA	1982.098509	1046.577645	1993.633409	1039.368057	2	13	34	NA	NA	2074.716139
1021	1021	1021	9900	1021	NA	NA	23995.09752	12044.16014	1	1	2	2	1	85	NA	NA	3	1	1	1	1	NA	NA	1	1	NA	1	2	3	3	1.07	NA	NA	1	85	1	1	1	2	16708.52076	9082.28213	21517.35638	10975.79712	1	11	32	NA	NA	21820.45406
1022	1022	1022	9900	1022	NA	NA	25759.2061	14088.94111	1	1	2	2	1	33	403	403	1	3	2	2	2	5	NA	1	1	NA	1	4	4	4	0.9	NA	NA	1	33	2	1	1	1	21168.55137	11192.85361	21263.73703	12046.50807	2	2	18	NA	NA	21512.28431
1023	1023	1023	9900	1023	NA	NA	8496.121754	3694.440623	0	1	2	1	2	1	12	12	1	3	NA	1	1	NA	NA	NA	NA	NA	NA	6	2	2	0.33	NA	NA	1	30	2	1	NA	NA	3352.745767	1792.344347	3336.022853	1785.100953	1	13	48	NA	NA	3414.031489
1024	1024	1024	9900	1024	4280.153385	2142.746289	1943.894488	1055.635186	1	1	2	2	2	20	243	243	1	3	2	1	1	NA	NA	3	2	NA	5	6	7	7	1.68	1	1	1	47	2	3	NA	NA	1668.636601	905.083228	1641.981345	919.552217	2	10	29	NA	NA	1649.184057
1025	1025	1025	9900	1025	NA	NA	NA	NA	NA	1	2	2	1	53	640	641	3	1	1	1	1	NA	NA	3	2	NA	1	3	11	11	5	NA	NA	1	53	1	3	1	NA	72475.37318	36218.64013	74507.07785	37271.10531	1	1	27	NA	NA	75105.68179
1026	1026	1026	9900	1026	NA	NA	80541.36408	34337.99196	1	1	2	2	2	62	750	750	3	1	2	1	1	NA	NA	3	2	NA	1	2	NA	12	NA	NA	NA	1	64	1	2	1	3	57942.72979	29385.35639	69904.37555	30696.31463	2	11	38	NA	NA	71435.39522
1027	1027	1027	9900	1027	NA	NA	NA	NA	NA	1	2	2	2	2	34	35	3	1	NA	1	1	NA	NA	NA	NA	NA	NA	5	12	7	2.22	NA	NA	2	26	1	4	1	2	35422.38074	15913.31967	37744.74477	18664.70115	2	2	7	NA	NA	39001.76763
1028	1028	1028	9900	1028	NA	NA	11612.82601	6329.18809	1	1	2	1	1	46	563	564	1	3	2	2	2	6	NA	1	1	NA	5	2	2	2	0.71	NA	NA	1	46	2	1	5	NA	9605.834648	5206.53421	10069.20817	5650.378149	2	6	4	NA	NA	10220.44628
1029	1029	1029	9900	1029	129021.5618	72638.61229	NA	NA	NA	1	2	2	1	68	825	826	3	1	1	1	1	NA	NA	4	3	NA	1	2	NA	12	NA	NA	NA	1	68	1	4	1	4	54098.53619	28385.22248	60581.24459	33710.57094	2	10	50	NA	NA	61229.84138
1030	1030	1030	9900	1030	39263.5242	22276.65204	18517.78992	10211.59872	1	1	2	2	2	69	837	838	4	2	2	1	1	NA	NA	2	1	NA	2	1	2	2	0.96	NA	NA	2	69	1	2	2	NA	12354.73702	7111.254316	13382.81318	7665.937109	1	7	12	NA	NA	13496.19745
1031	1031	1031	9900	1031	NA	NA	14619.04871	7426.210598	1	1	2	2	1	65	789	790	4	2	2	1	1	NA	NA	1	1	NA	2	1	2	2	0.86	NA	NA	1	65	1	1	2	NA	10519.56133	5389.14493	10920.15265	5733.797288	1	7	12	NA	NA	10994.6717
1032	1032	1032	9900	1032	99787.9225	48064.64721	51090.49721	25962.77096	1	1	2	2	1	51	614	614	3	1	2	NA	2	77	NA	3	2	NA	1	7	NA	77	NA	NA	NA	1	51	7	3	1	3	42807.5349	22338.18264	43850.75571	23223.07569	3	1	44	NA	NA	44688.73191
1033	1033	1033	9900	1033	46125.52012	27519.84993	27512.29152	14367.60464	1	1	2	2	2	45	540	541	4	2	2	1	1	NA	NA	2	1	NA	3	5	5	3	0.88	2	2	2	45	1	2	3	NA	19519.87094	10661.28954	19296.91954	10892.14513	1	7	52	NA	NA	19474.40458
1034	1034	1034	9900	1034	NA	NA	NA	NA	NA	1	2	2	2	81	978	978	2	5	2	1	1	NA	NA	4	3	NA	NA	1	2	2	0.98	NA	NA	2	81	1	4	NA	NA	24739.83482	11154.10345	26393.28484	14092.70475	1	5	46	NA	NA	26969.95621
1035	1035	1035	9900	1035	20313.30504	11803.84103	10737.72094	6492.953258	1	1	2	1	2	52	624	624	1	3	2	1	1	NA	NA	5	3	NA	1	2	11	11	5	2	2	2	52	1	5	1	NA	8560.161471	5049.121345	8998.449805	5558.904255	1	12	28	NA	NA	9087.094792
1036	1036	1036	9900	1036	NA	NA	NA	NA	NA	1	2	1	1	7	86	87	5	4	NA	1	1	NA	1	NA	1	1	NA	5	8	8	2.51	NA	NA	2	36	1	4	1	NA	10803.17995	4749.152253	11956.58473	5070.147265	2	8	41	NA	NA	12035.60784
1037	1037	1037	9900	1037	17568.02119	8312.030648	8539.929559	3649.802416	1	1	2	2	2	12	149	149	4	2	NA	1	1	NA	6	NA	1	2	NA	7	8	8	1.73	NA	NA	1	41	1	5	1	5	6509.397251	2952.101974	6467.654087	2940.520799	1	7	12	NA	NA	6559.67209
1038	1038	1038	9900	1038	32022.15511	13433.63965	NA	NA	NA	1	2	1	1	70	843	843	4	2	2	1	1	NA	NA	1	1	NA	NA	1	8	8	5	NA	NA	1	70	1	1	NA	NA	9787.13869	5013.926645	12417.07737	5223.673157	1	8	33	NA	NA	12561.85631
1039	1039	1039	9900	1039	NA	NA	130120.7917	42978.53451	1	1	2	1	2	9	112	112	3	1	NA	1	1	NA	2	NA	1	1	NA	6	2	2	0.42	NA	NA	2	38	1	2	1	4	70342.14588	28942.49751	85420.36649	30176.23611	2	9	45	NA	NA	87357.47767
1040	1040	1040	9900	1040	NA	NA	12539.58808	4927.949259	1	1	2	2	1	15	189	191	4	2	NA	1	1	NA	8	NA	1	1	5	2	2	2	0.59	NA	NA	2	62	1	1	2	NA	7945.706235	3916.954046	9117.556225	3930.529962	2	11	38	NA	NA	9171.598197
1041	1041	1041	9900	1041	NA	NA	13293.71098	7530.999977	1	1	2	2	2	41	498	498	1	3	2	1	1	NA	NA	3	2	NA	NA	3	8	8	3.89	2	2	1	41	2	1	NA	NA	10886.95283	6355.267616	11140.4265	6447.62193	1	3	3	NA	NA	11391.66627
1042	1042	1042	9900	1042	5866.384004	3837.090465	2599.25864	1695.311426	1	1	2	1	1	16	199	200	1	3	NA	2	2	2	10	NA	1	3	5	7	4	3	0.61	NA	NA	1	50	2	1	1	1	2036.518934	1355.861607	2032.120527	1394.851505	2	6	4	NA	NA	2119.119074
1043	1043	1043	9900	1043	120253.6838	50738.54763	60444.5448	26576.28299	1	1	2	2	2	62	749	750	3	1	2	1	1	NA	NA	3	2	NA	1	3	7	7	2.47	NA	NA	1	62	1	3	1	3	46701.48421	23684.41671	52461.71589	23757.76503	2	1	42	NA	NA	53828.77295
1044	1044	1044	9900	1044	77988.40452	40009.93362	47727.38484	23174.60708	1	1	2	2	2	57	686	686	4	2	2	1	1	NA	NA	2	1	NA	NA	1	3	3	1.52	2	2	2	57	1	2	NA	NA	29313.92792	15622.76614	33475.63776	17568.77293	1	9	26	NA	NA	33753.64714
1045	1045	1045	9900	1045	NA	NA	64293.20783	27392.39811	1	1	2	2	2	61	737	738	3	1	2	1	1	NA	NA	3	2	NA	1	2	8	8	4.8	NA	NA	1	62	1	3	1	NA	48296.73004	24493.4374	55802.09123	24487.32797	1	1	27	NA	NA	57254.45855
1046	1046	1046	9900	1046	NA	NA	36224.06278	18853.34039	1	1	2	2	1	50	608	608	4	2	1	1	1	NA	NA	3	2	NA	6	2	77	77	NA	NA	NA	1	50	1	3	6	NA	29990.30161	15097.48306	29501.70584	15978.31211	2	10	50	NA	NA	29701.65111
1047	1047	1047	9900	1047	91899.19165	45103.10978	60124.36316	24092.21421	1	1	2	2	2	33	404	404	4	2	2	1	1	NA	NA	4	3	NA	1	4	7	7	2.22	2	2	1	35	1	3	1	4	39951.41873	18263.98543	41997.16167	18612.05296	1	9	26	NA	NA	41945.56762
1048	1048	1048	9900	1048	NA	NA	NA	NA	NA	1	1	NA	2	78	940	NA	3	1	2	1	1	NA	NA	3	2	NA	2	2	1	1	0.13	NA	NA	2	78	1	3	2	NA	31445.59658	18080.77038	0	0	2	7	21	NA	NA	0
1049	1049	1049	9900	1049	NA	NA	NA	NA	NA	1	2	2	2	0	1	1	1	3	NA	1	1	NA	NA	NA	NA	NA	NA	5	11	7	3.62	NA	NA	1	25	2	2	NA	NA	5717.818323	3776.280948	5689.298838	4078.183715	2	11	38	NA	NA	5822.335829
1050	1050	1050	9900	1050	55942.87262	26620.21628	21978.14641	11978.44452	1	1	2	2	2	36	433	434	1	3	2	2	2	2	NA	1	1	NA	5	3	2	2	0.69	2	2	1	49	2	1	1	1	18142.24868	10005.54369	18564.64258	10434.29147	1	5	19	NA	NA	18983.31385
1051	1051	1051	9900	1051	18041.95879	7511.010216	9954.093128	4128.307861	1	1	2	2	1	17	206	207	4	2	2	1	1	NA	11	NA	1	2	5	4	7	7	2.05	NA	NA	2	37	1	4	3	NA	6765.61639	3129.732697	7237.638363	3292.736367	2	5	43	NA	NA	7282.880301
1052	1052	1052	9900	1052	NA	NA	NA	NA	NA	1	1	NA	2	74	890	NA	1	3	2	2	2	5	NA	1	1	NA	2	2	13	13	NA	NA	NA	2	74	2	1	2	NA	2268.340401	1342.555793	0	0	1	4	31	NA	NA	0
1053	1053	1053	9900	1053	NA	NA	4037.658826	2617.153101	1	1	2	2	1	14	179	180	1	3	NA	1	1	NA	9	NA	1	1	5	4	1	1	0.25	NA	NA	2	35	1	1	4	NA	3065.749986	1998.023851	3156.672929	2153.315247	1	3	37	NA	NA	3287.817636
1054	1054	1054	9900	1054	NA	NA	9274.441366	5367.321455	1	1	2	1	2	42	508	509	1	3	2	2	2	6	NA	1	1	NA	4	4	2	2	0.54	2	2	2	42	2	1	4	NA	7898.359406	4610.673763	7772.18886	4595.201119	1	13	48	NA	NA	7947.191305
1055	1055	1055	9900	1055	NA	NA	13848.09122	5237.393133	0	1	2	2	1	2	24	25	1	3	NA	1	1	NA	NA	NA	NA	NA	NA	3	12	6	2.67	NA	NA	1	27	1	4	6	NA	4738.827786	2471.467332	5316.422274	2537.202198	2	2	18	NA	NA	5418.797566
1056	1056	1056	9900	1056	NA	NA	NA	NA	NA	1	2	2	1	35	424	425	4	2	2	1	1	NA	NA	3	2	NA	1	6	8	8	2.31	NA	NA	1	30	NA	NA	99	NA	39107.72668	17125.54847	41624.82963	18382.8203	1	5	19	NA	NA	42013.62232
1057	1057	1057	9900	1057	NA	NA	6556.409491	3124.227613	1	1	2	2	2	17	212	213	4	2	2	3	2	4	10	NA	1	3	5	1	NA	99	NA	NA	NA	2	17	3	2	5	NA	4941.597793	2502.825429	4965.449463	2517.083181	2	4	13	NA	NA	5040.063938
1058	1058	1058	9900	1058	4730.516172	3324.16842	2640.115344	1645.512949	1	1	2	2	1	61	740	742	1	3	2	2	2	7	NA	1	1	NA	1	3	3	3	0.72	NA	NA	2	54	1	1	NA	NA	2266.952726	1374.183324	2383.938711	1501.537057	1	3	3	NA	NA	2461.092969
1059	1059	1059	9900	1059	NA	NA	NA	NA	NA	1	1	NA	2	85	NA	NA	3	1	2	1	1	NA	NA	1	1	NA	6	2	4	2	0.84	NA	NA	2	85	1	1	6	NA	21554.78356	9718.103921	0	0	1	1	27	NA	NA	0
1060	1060	1060	9900	1060	NA	NA	4028.579597	2096.096147	1	1	2	1	1	16	193	193	1	3	NA	1	1	NA	10	NA	1	1	5	3	11	11	5	NA	NA	1	50	NA	NA	1	5	2541.904516	1633.225979	3149.574718	1724.605179	1	13	48	NA	NA	3163.239661
1061	1061	1061	9900	1061	NA	NA	NA	NA	NA	1	1	NA	1	75	907	NA	1	3	2	2	1	7	NA	3	2	NA	1	7	7	5	1.55	NA	NA	1	75	2	3	1	NA	1448.129427	989.184304	0	0	2	6	4	NA	NA	0
1062	1062	1062	9900	1062	NA	NA	3993.026726	2481.970442	1	1	2	2	2	17	212	213	1	3	2	1	1	NA	11	NA	1	1	5	6	4	4	0.72	NA	NA	1	37	1	2	1	2	3013.262133	1947.885028	3131.472192	2028.388749	1	10	37	NA	NA	3247.126846
1063	1063	1063	9900	1063	4390.590106	1942.273853	1728.130909	936.950449	1	1	2	1	2	24	298	300	1	3	2	2	2	2	NA	1	1	NA	6	2	7	7	3.82	2	2	1	36	2	NA	NA	NA	1421.523213	792.154479	1459.728772	816.167246	2	6	4	NA	NA	1473.805881
1064	1064	1064	9900	1064	NA	NA	9149.387512	3723.126404	1	1	2	2	2	14	176	177	4	2	NA	1	1	NA	8	NA	1	1	5	4	3	3	0.72	NA	NA	2	49	1	1	4	NA	6554.856633	2841.30563	6929.222675	2999.595425	1	8	33	NA	NA	7051.866674
1065	1065	1065	9900	1065	40866.47901	19599.11787	18544.58471	9773.240774	1	1	2	1	1	73	876	877	2	5	2	3	2	5	NA	1	1	NA	3	1	2	2	0.86	NA	NA	1	73	3	1	3	NA	14743.5946	7849.285285	16629.6652	8906.316975	2	13	34	NA	NA	16783.30545
1066	1066	1066	9900	1066	9975.665917	6567.49205	NA	NA	NA	1	2	2	1	19	231	232	1	3	2	2	2	2	66	NA	1	3	5	5	6	4	1.42	NA	NA	1	32	2	2	1	NA	3656.723591	2372.45915	3749.928986	2497.394511	1	7	5	NA	NA	3915.036403
1067	1067	1067	9900	1067	NA	NA	23549.16844	10053.17533	1	1	2	2	2	33	407	408	1	3	2	1	1	NA	NA	2	1	NA	1	4	NA	4	1.34	1	1	1	34	2	1	1	2	15226.28472	8397.374526	19891.66361	8757.210614	2	5	43	NA	NA	20359.72744
1068	1068	1068	9900	1068	NA	NA	26375.41397	14946.93041	1	1	2	2	1	33	407	409	1	3	2	2	1	5	NA	2	1	NA	1	7	5	5	0.87	NA	NA	1	33	2	2	1	1	21127.81802	12092.70261	21772.40496	12780.11715	1	3	37	NA	NA	22145.26922
1069	1069	1069	9900	1069	186237.9307	74494.14699	107441.0214	43015.57807	1	1	2	1	2	6	81	81	3	1	NA	1	1	NA	0	NA	1	NA	NA	5	NA	1	0	NA	NA	2	28	1	5	5	NA	70342.14588	28942.49751	70531.78284	30202.24526	1	11	45	NA	NA	71936.12675
1070	1070	1070	9900	1070	NA	NA	3002.027016	1796.262322	1	1	2	1	2	19	230	231	1	3	2	1	1	NA	13	NA	2	3	5	4	11	11	4.4	2	2	1	48	1	4	1	4	2156.297746	1403.37199	2354.295317	1467.994229	2	6	4	NA	NA	2394.938247
1071	1071	1071	9900	1071	59481.64449	23635.84892	36567.37586	14872.47703	1	1	2	2	1	34	416	417	4	2	2	3	1	4	NA	3	2	NA	4	1	5	5	2.63	NA	NA	1	34	3	3	4	NA	23837.97557	10288.28371	26804.48513	11219.64323	1	11	2	NA	NA	26986.16707
1072	1072	1072	9900	1072	NA	NA	12961.65831	6982.286523	1	1	2	2	2	17	205	206	4	2	2	1	1	NA	11	NA	1	2	5	3	7	7	2.59	NA	NA	2	39	1	4	3	NA	9756.250757	5380.458627	9816.418484	5625.389105	1	2	47	NA	NA	9990.304373
1073	1073	1073	9900	1073	NA	NA	17479.94603	6831.953769	1	1	2	2	2	10	123	124	4	2	NA	1	1	NA	3	NA	1	1	NA	4	10	10	4.25	NA	NA	1	40	1	3	1	4	9782.095141	4519.591144	10113.73594	4660.99662	1	7	5	NA	NA	9891.3392
1074	1074	1074	9900	1074	NA	NA	NA	NA	NA	1	2	2	1	1	17	17	4	2	NA	1	1	NA	NA	NA	NA	NA	NA	5	NA	13	NA	NA	NA	2	47	1	1	1	1	6351.389466	3042.528851	6293.156191	3029.419369	1	7	5	NA	NA	6324.152317
1075	1075	1075	9900	1075	4852.400448	2921.792766	2153.987047	1383.93016	1	1	2	1	1	19	237	237	1	3	2	2	2	1	66	NA	1	3	1	7	NA	2	0.49	NA	NA	1	27	2	1	1	NA	1687.648677	1123.592818	1684.003749	1138.656318	2	7	30	NA	NA	1756.098823
1076	1076	1076	9900	1076	NA	NA	54250.87085	24642.19009	1	1	2	1	1	19	230	230	5	4	2	1	1	NA	13	NA	2	1	5	1	1	1	0.36	NA	NA	1	19	1	3	5	NA	41438.15447	19077.84258	44763.47652	20810.04833	1	11	32	NA	NA	45925.12845
1077	1077	1077	9900	1077	45757.35712	25796.42727	NA	NA	NA	1	2	2	1	84	1009	1009	3	1	1	1	1	NA	NA	1	1	NA	1	2	5	5	1.81	NA	NA	2	82	1	1	1	1	13364.83222	7264.747048	17510.05856	10052.73443	2	11	24	NA	NA	17608.36101
1078	1078	1078	9900	1078	19563.90959	7541.414666	8461.954317	3296.794013	1	1	2	2	2	13	157	157	4	2	NA	1	1	NA	5	NA	1	1	NA	3	3	3	0.84	NA	NA	2	46	1	3	5	NA	6062.361804	2627.826005	6408.6001	2656.114019	1	7	52	NA	NA	6522.029323
1079	1079	1079	9900	1079	5520.929738	3568.836443	2827.862477	1726.348039	1	1	2	1	1	16	199	200	1	3	NA	2	2	3	10	NA	1	1	5	7	7	7	0.94	NA	NA	1	43	2	1	NA	NA	2073.802144	1380.683804	2210.844777	1420.387501	1	10	9	NA	NA	2305.258642
1080	1080	1080	9900	1080	118983.4517	57852.98125	68641.78277	33406.37529	1	1	2	2	2	7	88	89	3	1	NA	1	1	NA	0	NA	1	NA	NA	4	9	9	3.64	NA	NA	2	33	1	5	1	4	44204.06651	20392.4326	45061.25549	23455.39883	1	7	52	NA	NA	45888.36095
1081	1081	1081	9900	1081	6580.027564	3372.017866	3569.558506	1780.72602	1	1	2	1	2	13	162	162	1	3	NA	1	1	NA	7	NA	1	1	NA	6	1	1	0.18	NA	NA	2	25	2	1	1	1	2693.699847	1412.725391	2799.373499	1455.297196	1	4	25	NA	NA	2902.762754
1082	1082	1082	9900	1082	17997.79082	9697.714985	17539.14484	8029.634167	0	1	2	2	2	4	55	56	1	3	NA	1	1	NA	NA	NA	NA	NA	NA	6	2	2	0.35	NA	NA	1	37	2	1	1	2	6530.213147	3694.40673	6886.787843	3879.804568	2	3	20	NA	NA	7047.783627
1083	1083	1083	9900	1083	NA	NA	NA	NA	NA	1	2	1	2	0	7	9	1	3	NA	1	1	NA	NA	NA	NA	NA	NA	4	2	2	0.38	NA	NA	1	28	2	2	NA	NA	1808.354662	1009.027461	1799.334903	1021.13184	2	13	34	NA	NA	1840.80581
1084	1084	1084	9900	1084	NA	NA	8066.136387	4504.301374	1	1	2	1	2	16	193	193	4	2	NA	1	1	NA	8	NA	1	1	5	7	4	4	0.58	NA	NA	2	45	1	3	5	NA	6148.257508	3547.514795	6108.830244	3628.961342	2	12	17	NA	NA	6195.743111
1085	1085	1085	9900	1085	NA	NA	14996.42663	6679.964524	1	1	2	1	1	61	736	736	4	2	2	1	1	NA	NA	1	1	NA	5	3	7	7	2.9	NA	NA	2	65	1	2	5	NA	10077.6425	4779.77132	11202.04682	5157.618676	2	7	17	NA	NA	11124.0158
1086	1086	1086	9900	1086	NA	NA	106587.0928	38837.76632	1	1	2	2	2	6	78	79	3	1	NA	1	1	NA	0	NA	1	NA	NA	6	NA	77	NA	NA	NA	1	65	1	1	3	NA	57620.03697	23707.94572	69971.2045	27268.90574	1	1	27	NA	NA	71557.96897
1087	1087	1087	9900	1087	NA	NA	38598.50711	15563.98187	1	1	2	2	1	14	179	179	3	1	NA	1	1	NA	8	NA	1	1	5	5	7	7	1.95	NA	NA	1	58	1	4	1	2	29708.60935	12966.77765	31848.39874	13143.60508	3	1	36	NA	NA	32954.24116
1088	1088	1088	9900	1088	NA	NA	NA	NA	NA	1	1	NA	2	85	NA	NA	3	1	2	1	1	NA	NA	5	3	NA	2	1	2	2	0.78	NA	NA	2	85	1	5	2	NA	20567.21116	9272.850955	0	0	2	6	39	NA	NA	0
1089	1089	1089	9900	1089	NA	NA	4095.287855	2175.77218	1	1	2	1	2	14	177	178	1	3	NA	1	1	NA	9	NA	1	1	5	5	7	6	2.38	NA	NA	1	64	NA	NA	NA	NA	3193.086677	1674.631504	3211.668971	1778.148416	1	12	31	NA	NA	3326.138411
1090	1090	1090	9900	1090	261932.5027	146607.746	130992.8267	68757.23701	1	1	2	2	2	45	550	550	3	1	2	1	1	NA	NA	2	1	NA	1	2	4	4	1.36	2	2	1	34	1	3	1	2	102770.115	50341.09825	115676.3096	61388.56649	1	7	42	NA	NA	119345.6649
1091	1091	1091	9900	1091	161588.7719	67196.16631	93220.87414	38801.46366	1	1	2	2	2	8	100	101	3	1	NA	3	2	2	1	NA	1	2	NA	7	5	5	0.79	NA	NA	1	33	3	5	NA	NA	61032.14808	26496.04181	61196.68601	27243.41679	1	5	46	NA	NA	62415.16071
1092	1092	1092	9900	1092	NA	NA	NA	NA	NA	1	2	2	2	66	795	795	1	3	2	2	2	2	NA	1	1	NA	4	7	NA	1	0.06	NA	NA	1	32	2	1	1	1	2323.303833	1544.526707	2488.556614	1965.771243	2	3	24	NA	NA	2538.860717
1093	1093	1093	9900	1093	NA	NA	34622.00952	16880.12451	1	1	2	2	2	42	513	514	4	2	2	1	1	NA	NA	2	1	NA	5	4	7	7	2.15	2	2	2	42	1	2	5	NA	22352.08862	11912.47567	24283.62361	12796.89764	2	4	49	NA	NA	24485.26227
1094	1094	1094	9900	1094	NA	NA	2974.46386	1803.181586	1	1	2	1	2	18	225	225	1	3	2	1	1	NA	13	NA	2	3	5	6	7	7	2.01	2	2	2	18	1	3	5	NA	2253.724494	1456.891569	2332.679319	1473.648993	1	10	9	NA	NA	2419.215373
1095	1095	1095	9900	1095	NA	NA	NA	NA	NA	1	1	NA	1	76	917	NA	1	3	1	1	1	NA	NA	1	1	NA	1	2	4	4	1.45	NA	NA	1	76	1	1	1	NA	1647.446107	1003.367071	0	0	1	13	48	NA	NA	0
1096	1096	1096	9900	1096	NA	NA	NA	NA	NA	1	2	1	1	39	473	474	1	3	2	2	2	5	NA	1	1	NA	1	7	7	5	1.2	NA	NA	1	39	2	1	1	4	15518.14092	8881.951891	16610.2393	9084.585854	2	6	4	NA	NA	16935.90685
1097	1097	1097	9900	1097	NA	NA	8071.681822	3702.476836	1	1	2	2	1	14	179	180	4	2	NA	1	1	NA	8	NA	1	1	5	4	2	2	0.53	NA	NA	2	69	1	4	2	NA	5669.01488	2782.966861	5868.93384	2953.093746	2	4	13	NA	NA	5910.706529
1098	1098	1098	9900	1098	0	0	NA	NA	NA	1	2	2	1	25	305	306	4	2	2	1	1	NA	NA	4	3	NA	5	2	9	9	5	NA	NA	2	63	3	2	4	NA	30298.19833	13076.4653	34429.19744	14260.22838	2	9	36	NA	NA	34662.50172
1099	1099	1099	9900	1099	NA	NA	NA	NA	NA	1	2	2	1	1	20	21	3	1	NA	1	1	NA	NA	NA	NA	NA	NA	5	6	6	1.48	NA	NA	1	39	1	3	1	3	39864.2454	17613.30804	42477.8272	18560.98596	1	5	46	NA	NA	43892.24059
1100	1100	1100	9900	1100	NA	NA	10312.14952	4504.639416	0	1	2	2	1	2	34	34	4	2	NA	1	1	NA	NA	NA	NA	NA	NA	6	11	11	3.94	NA	NA	1	36	3	4	1	NA	4888.766327	2341.883249	5233.311331	2345.808232	2	9	2	NA	NA	5259.073098
1101	1101	1101	9900	1101	NA	NA	NA	NA	NA	1	1	NA	1	77	932	NA	3	1	2	1	1	NA	NA	1	1	NA	1	2	3	3	1.07	NA	NA	1	77	1	1	1	NA	15140.81166	8060.75814	0	0	1	9	41	NA	NA	0
1102	1102	1102	9900	1102	0	0	NA	NA	NA	1	2	2	2	20	248	248	1	3	2	2	2	1	NA	2	1	NA	1	7	NA	99	NA	1	1	1	27	NA	NA	1	1	18071.48588	10149.25206	18243.30917	10130.50673	1	2	47	NA	NA	18618.39737
1103	1103	1103	9900	1103	NA	NA	60567.85313	27530.91101	1	1	2	2	1	7	95	96	3	1	NA	1	1	NA	1	NA	1	1	NA	4	11	11	4.64	NA	NA	1	41	1	5	5	NA	44983.38861	19859.01312	45890.65208	21265.90507	3	1	36	NA	NA	47275.78559
1104	1104	1104	9900	1104	15334.54063	9130.702783	9230.502554	5591.366271	1	1	2	2	2	44	538	539	1	3	2	1	1	NA	NA	4	3	NA	1	4	10	10	4.11	2	2	1	49	1	4	1	NA	7860.939953	4588.830126	7735.367155	4787.015788	2	5	12	NA	NA	7909.540504
1105	1105	1105	9900	1105	108843.3437	40775.1227	47351.60786	18274.46369	1	1	2	2	2	15	191	192	3	1	NA	1	1	NA	9	NA	1	1	5	3	NA	13	NA	NA	NA	1	44	1	3	1	2	37331.61997	14980.15303	39531.5302	15575.16456	2	11	51	NA	NA	40077.0146
1106	1106	1106	9900	1106	NA	NA	19687.29658	10267.31673	1	1	2	1	1	72	871	873	3	1	1	1	1	NA	NA	2	1	NA	5	1	2	2	0.9	NA	NA	1	72	1	2	5	NA	14743.5946	7849.285285	17654.38029	9356.566501	2	13	34	NA	NA	17818.50175
1107	1107	1107	9900	1107	NA	NA	NA	NA	NA	1	2	1	1	0	5	6	1	3	NA	1	1	NA	NA	NA	NA	NA	NA	6	7	6	1.54	NA	NA	2	29	2	1	NA	NA	1657.145798	1033.495097	1799.799152	1098.98801	1	12	31	NA	NA	1843.885451
1108	1108	1108	9900	1108	112596.458	50814.38862	57857.10774	25049.64041	1	1	2	1	1	19	235	235	3	1	2	1	1	NA	13	NA	2	3	5	3	8	8	3.53	NA	NA	1	39	1	3	1	3	46795.24796	20245.74838	47739.05457	21154.13547	1	11	45	NA	NA	49179.97905
1109	1109	1109	9900	1109	92232.21714	42151.64366	47393.04787	20779.22307	1	1	2	2	1	19	234	236	3	1	2	1	1	NA	15	NA	3	2	5	4	11	11	4.4	NA	NA	2	42	1	3	NA	NA	38331.84052	16584.09415	39104.94988	17547.81676	1	1	16	NA	NA	40285.26817
1110	1110	1110	9900	1110	0	0	NA	NA	NA	1	2	2	2	55	671	672	4	2	2	1	1	NA	NA	4	3	NA	1	3	12	12	NA	3	2	1	56	NA	NA	1	4	27197.17812	14494.65096	33871.87115	14875.08766	2	5	43	NA	NA	34183.55286
1111	1111	1111	9900	1111	NA	NA	64383.43063	24176.22337	0	1	2	2	1	3	37	39	3	1	NA	1	1	NA	NA	NA	NA	NA	NA	7	7	7	1.07	NA	NA	1	43	3	5	1	NA	23439.46765	10050.7909	23508.14789	10883.85361	2	4	13	NA	NA	24219.05449
1112	1112	1112	9900	1112	153700.7535	66903.97913	64958.22139	30493.12264	1	1	2	2	2	20	244	245	2	5	2	1	1	NA	NA	2	1	NA	5	5	4	1	0.21	2	2	1	70	3	2	1	NA	56758.24602	24489.80486	57100.359	27012.23964	1	5	13	NA	NA	58643.72194
1113	1113	1113	9900	1113	NA	NA	19583.15197	8783.932878	0	1	2	1	1	4	54	54	4	2	NA	1	1	NA	NA	NA	NA	NA	NA	6	2	2	0.32	NA	NA	2	39	1	3	5	NA	9710.399874	4549.666167	9938.251073	4574.266695	1	13	48	NA	NA	9987.260442
1114	1114	1114	9900	1114	NA	NA	9486.97096	4090.935771	0	1	2	1	2	1	23	24	1	3	NA	1	1	NA	NA	NA	NA	NA	NA	5	7	7	1.8	NA	NA	2	31	2	2	1	4	3743.755403	2001.374187	3725.082201	1976.681747	2	6	4	NA	NA	3812.188494
1115	1115	1115	9900	1115	NA	NA	NA	NA	NA	1	2	2	2	9	115	115	4	2	NA	1	1	NA	2	NA	1	1	NA	4	4	4	1.06	NA	NA	2	26	1	1	5	NA	9782.095141	4519.591144	10113.73594	4570.989656	1	7	5	NA	NA	9891.3392
1116	1116	1116	9900	1116	61736.51516	30017.7326	28262.68829	13739.86698	1	1	2	1	1	40	491	492	4	2	2	3	2	5	NA	5	3	NA	1	3	10	10	4.95	NA	NA	1	40	3	5	1	2	22558.38944	11356.16796	23017.78023	11644.61461	2	8	41	NA	NA	23173.87529
1117	1117	1117	9900	1117	NA	NA	32205.08682	16761.60589	1	1	2	2	1	47	571	571	4	2	2	1	1	NA	NA	2	1	NA	5	2	3	2	0.73	NA	NA	1	47	1	2	5	NA	26662.94703	13422.45224	26228.55983	14205.55535	1	9	8	NA	NA	26406.32164
1118	1118	1118	9900	1118	NA	NA	NA	NA	NA	1	1	NA	1	52	633	NA	3	1	1	1	1	NA	NA	5	3	NA	NA	1	11	11	5	NA	NA	1	52	1	5	NA	NA	63521.98231	31744.29764	0	0	1	8	11	NA	NA	0
1119	1119	1119	9900	1119	62068.50965	29152.34451	30746.61071	15018.97415	1	1	2	1	2	84	1018	1019	3	1	2	1	1	NA	NA	2	1	NA	2	1	3	3	1.2	NA	NA	2	84	1	2	2	NA	20567.21116	9272.850955	26685.94761	13426.15365	2	6	39	NA	NA	27399.83102
1120	1120	1120	9900	1120	NA	NA	12006.92892	6919.225411	1	1	2	2	2	55	664	664	1	3	2	1	1	NA	NA	1	1	NA	4	2	1	1	0.05	2	2	1	20	NA	NA	5	NA	10225.41803	6031.35544	10062.07442	5923.854686	1	3	37	NA	NA	10159.79205
1121	1121	1121	9900	1121	NA	NA	9187.713052	3785.647792	1	1	2	1	2	15	187	187	4	2	NA	1	1	NA	9	NA	1	1	5	5	4	4	0.75	NA	NA	2	37	1	4	3	NA	7003.157775	2985.142123	6958.248246	3049.966766	2	2	1	NA	NA	0
1122	1122	1122	9900	1122	NA	NA	27938.92734	13097.67543	1	1	2	2	2	45	545	545	4	2	2	1	1	NA	NA	3	2	NA	4	4	6	4	1.33	2	2	2	45	1	3	4	NA	17882.35484	9530.345045	19596.15877	9929.406125	2	9	2	NA	NA	19395.59162
1123	1123	1123	9900	1123	NA	NA	3327.567724	2056.551995	1	1	2	2	2	19	231	232	1	3	2	1	1	NA	66	NA	1	3	1	6	NA	13	NA	2	2	2	51	2	1	4	NA	2422.284748	1565.855204	2609.595805	1680.715797	2	2	18	NA	NA	2702.260142
1124	1124	1124	9900	1124	NA	NA	44095.18864	17017.70985	1	1	2	2	2	15	181	183	3	1	NA	1	1	NA	8	NA	1	1	5	4	11	11	5	NA	NA	1	49	1	5	1	NA	34764.28572	13949.95236	36812.90584	14504.04433	1	1	27	NA	NA	37320.87671
1125	1125	1125	9900	1125	298998.8074	115779.921	136004.0517	56105.74175	1	1	2	2	2	27	333	333	3	1	2	1	1	NA	NA	4	3	NA	6	4	10	6	3.03	2	2	2	27	1	4	6	NA	111789.3372	46513.48985	119551.9214	49701.10012	1	2	47	NA	NA	123180.4592
1126	1126	1126	9900	1126	NA	NA	18961.403	9863.065891	1	1	2	1	1	9	116	117	1	3	NA	1	1	NA	3	NA	1	1	NA	6	6	6	1.47	NA	NA	1	41	1	3	1	4	13037.52677	7487.980151	13342.85299	7461.859834	1	4	25	NA	NA	13914.50114
1127	1127	1127	9900	1127	NA	NA	103270.3407	43598.16787	1	1	2	2	2	28	347	347	3	1	2	1	1	NA	NA	5	3	NA	6	2	9	6	3.64	2	2	2	27	1	5	6	NA	86015.63416	35789.52543	90777.94006	38621.30397	2	1	26	NA	NA	93451.55544
1128	1128	1128	9900	1128	NA	NA	36026.7978	17473.28643	1	1	2	1	2	59	708	709	4	2	2	1	1	NA	NA	4	3	NA	3	3	8	6	3.83	2	2	2	59	1	4	3	NA	24219.65533	12907.7895	25268.9318	13246.57633	1	13	48	NA	NA	25478.79785
1129	1129	1129	9900	1129	NA	NA	7209.013557	3381.916223	1	1	2	2	1	15	189	190	4	2	NA	1	1	NA	10	NA	1	2	5	7	NA	99	NA	NA	NA	2	56	3	9	4	NA	5213.109231	2688.097977	5241.68625	2697.414755	2	4	13	NA	NA	5271.360956
1130	1130	1130	9900	1130	147021.8257	70911.80759	72018.7045	36066.28978	1	1	2	1	2	65	783	784	3	1	2	1	1	NA	NA	4	3	NA	6	2	11	5	2.49	NA	NA	1	73	NA	NA	NA	NA	55489.45916	28141.19285	62507.29204	32241.31976	1	6	23	NA	NA	63880.20076
1131	1131	1131	9900	1131	NA	NA	102864.8758	45105.7597	1	1	2	2	2	28	342	343	3	1	2	1	1	NA	NA	5	3	NA	5	5	NA	9	5	2	2	2	28	1	5	5	NA	89879.7689	38780.93767	90421.52341	39956.79959	1	11	45	NA	NA	92865.52254
1132	1132	1132	9900	1132	83506.27493	42574.31124	NA	NA	NA	1	2	2	1	44	530	530	4	2	2	1	1	NA	NA	2	1	NA	NA	3	6	6	2.09	NA	NA	1	44	1	2	1	3	28338.40425	14265.89781	28789.84006	14628.25158	2	11	51	NA	NA	28765.01358
1133	1133	1133	9900	1133	12928.05763	6021.348816	6976.476846	3197.217443	1	1	2	2	1	17	205	206	5	4	2	1	1	NA	10	NA	1	2	5	3	7	7	2.54	NA	NA	1	44	1	3	1	NA	5560.343666	2572.180918	5756.430314	2700.013646	2	4	49	NA	NA	5797.402248
1134	1134	1134	9900	1134	NA	NA	NA	NA	NA	1	2	1	2	5	64	65	5	4	NA	1	1	NA	NA	NA	NA	NA	NA	5	8	8	2.51	NA	NA	2	36	1	4	1	NA	10223.90465	4728.849392	10944.45356	4682.312305	2	8	41	NA	NA	10991.87983
1135	1135	1135	9900	1135	0	0	NA	NA	NA	1	2	2	1	72	874	875	4	2	2	1	1	NA	NA	1	1	NA	NA	1	2	2	1.15	NA	NA	1	72	1	1	NA	NA	14774.93384	7569.16161	18745.16162	7885.800715	1	2	47	NA	NA	18963.7239
1136	1136	1136	9900	1136	NA	NA	48021.52179	20417.51929	1	1	2	2	1	12	153	154	3	1	NA	1	1	NA	6	NA	1	2	NA	3	9	9	4.24	NA	NA	1	42	1	3	1	NA	37625.93334	16864.02262	39623.51626	17242.36205	1	1	16	NA	NA	40630.06412
1137	1137	1137	9900	1137	NA	NA	50088.31424	27691.41643	1	1	2	1	2	73	876	876	3	1	2	1	1	NA	NA	3	2	NA	NA	1	6	6	4	NA	NA	2	73	1	3	NA	NA	35022.11075	20137.21512	43473.21863	24754.63423	1	8	33	NA	NA	44585.83528
1138	1138	1138	9900	1138	NA	NA	6462.386094	3917.632273	1	1	2	1	2	19	236	236	1	3	2	1	1	NA	15	NA	3	1	5	5	6	6	1.5	2	2	1	46	1	4	1	4	4896.491777	3165.274908	5068.030779	3201.682458	1	4	25	NA	NA	5256.040928
1139	1139	1139	9900	1139	0	0	NA	NA	NA	1	2	2	2	65	780	780	3	1	2	1	1	NA	NA	3	2	NA	1	2	11	11	5	NA	NA	1	65	1	4	1	3	38146.9345	19346.02097	43039.64028	20209.09798	1	5	36	NA	NA	44043.71673
1140	1140	1140	9900	1140	NA	NA	3029.140716	2040.625776	1	1	2	1	1	17	215	216	1	3	2	2	2	4	11	NA	1	1	5	7	NA	1	0.02	NA	NA	1	59	2	1	6	NA	2327.45021	1549.556122	2368.205663	1678.965818	2	6	39	NA	NA	2477.650127
1141	1141	1141	9900	1141	19264.7789	10165.39711	11596.27766	6224.981788	1	1	2	2	2	51	615	616	1	3	2	2	2	8	NA	2	1	NA	1	3	NA	77	NA	2	2	2	51	2	2	1	2	8751.744327	5108.837908	9717.93949	5329.482036	2	2	18	NA	NA	9986.528891
1142	1142	1142	9900	1142	7520.615646	4710.544197	3722.948207	2294.648319	1	1	2	2	1	13	164	165	1	3	NA	1	1	NA	7	NA	1	1	NA	6	7	6	1.8	NA	NA	1	81	1	1	1	NA	2823.152726	1857.880897	2910.629731	1887.967964	2	3	37	NA	NA	3039.071173
1143	1143	1143	9900	1143	13605.75488	6039.216003	7506.554732	3319.359471	1	1	2	1	1	16	203	204	4	2	NA	1	1	NA	10	NA	1	1	5	6	11	6	2.01	NA	NA	1	58	1	2	1	2	5428.272461	2554.06457	5458.028954	2647.51952	2	7	30	NA	NA	5494.523089
1144	1144	1144	9900	1144	NA	NA	80728.2007	28272.90509	1	1	2	1	2	68	819	819	3	1	2	1	1	NA	NA	2	1	NA	2	1	2	2	1.07	NA	NA	2	68	1	2	2	NA	53079.91925	26919.20712	70066.53692	25274.45377	1	12	31	NA	NA	71339.87972
1145	1145	1145	9900	1145	NA	NA	7265.673666	3647.175278	1	1	2	1	2	13	163	163	1	3	NA	1	1	NA	7	NA	1	1	NA	4	8	8	2.93	NA	NA	1	45	1	4	1	4	5627.741964	2971.531891	5697.997184	2980.651653	2	10	22	NA	NA	5930.854281
1146	1146	1146	9900	1146	NA	NA	8658.557971	3848.119177	0	1	2	1	2	1	20	20	1	3	NA	2	2	1	NA	NA	NA	NA	NA	7	6	3	0.5	NA	NA	1	20	2	1	1	1	3416.846465	1798.124358	3399.803828	1859.356236	2	6	4	NA	NA	3492.280695
1147	1147	1147	9900	1147	NA	NA	65799.33613	20226.42375	0	1	2	1	2	1	16	16	3	1	NA	1	1	NA	NA	NA	NA	NA	NA	4	4	4	1.11	NA	NA	1	22	NA	NA	1	2	19013.33418	8768.624088	25161.79262	8909.131743	1	10	1	NA	NA	0
1148	1148	1148	9900	1148	NA	NA	NA	NA	NA	1	1	NA	2	71	859	NA	3	1	2	1	1	NA	NA	1	1	NA	2	4	6	2	1.08	NA	NA	2	71	1	1	2	NA	38640.71147	22217.85902	0	0	1	6	9	NA	NA	0
1149	1149	1149	9900	1149	0	0	NA	NA	NA	1	2	2	2	16	195	196	4	2	NA	1	1	NA	10	NA	1	2	5	5	3	3	0.61	NA	NA	2	61	1	1	3	NA	7927.752984	4299.34998	7876.914253	4435.136619	1	6	19	NA	NA	8007.673446
1150	1150	1150	9900	1150	0	0	NA	NA	NA	1	2	2	2	48	583	583	4	2	2	1	1	NA	NA	2	1	NA	5	2	3	3	0.9	2	2	2	48	1	2	5	NA	38097.54592	20303.96786	46424.87065	20911.06927	1	2	47	NA	NA	46828.88714
1151	1151	1151	9900	1151	NA	NA	16761.22052	6710.550159	0	1	2	2	1	2	32	33	1	3	NA	1	1	NA	NA	NA	NA	NA	NA	4	6	6	1.8	NA	NA	2	26	1	3	NA	NA	5894.984203	3074.444048	6434.802072	3250.858238	1	3	37	NA	NA	6572.936492
1152	1152	1152	9900	1152	4430.766649	2651.020076	NA	NA	NA	1	2	2	2	17	215	216	1	3	2	1	1	NA	11	NA	1	2	5	4	7	7	2.1	NA	NA	1	42	1	3	NA	NA	1644.037472	965.288578	1687.164466	1037.712961	1	3	3	NA	NA	1755.79383
1153	1153	1153	9900	1153	62716.38127	26983.60749	62112.30538	24837.09565	0	1	2	2	2	3	47	48	3	1	NA	1	1	NA	NA	NA	NA	NA	NA	5	NA	77	NA	NA	NA	1	25	1	3	1	9	22290.45685	9718.452597	23751.86498	10939.99414	2	4	49	NA	NA	24542.87939
1154	1154	1154	9900	1154	NA	NA	NA	NA	NA	1	1	NA	1	32	395	NA	4	2	2	1	1	NA	NA	5	3	NA	3	3	9	9	4.89	NA	NA	1	23	1	3	5	NA	37373.7459	16130.21626	0	0	2	1	15	NA	NA	0
1155	1155	1155	9900	1155	0	0	29260.75574	14486.59581	0	1	2	2	1	40	485	485	4	2	2	1	1	NA	NA	2	1	NA	1	3	NA	12	NA	NA	NA	2	38	1	3	1	2	22954.15624	11555.40179	23830.6292	12277.47149	1	8	11	NA	NA	23992.12513
1156	1156	1156	9900	1156	NA	NA	8180.803564	3248.416581	1	1	2	2	1	16	197	198	4	2	NA	3	1	5	10	NA	1	2	5	4	10	10	4.11	NA	NA	2	43	3	2	NA	NA	5560.343666	2572.180918	5948.276448	2590.935505	2	4	49	NA	NA	5985.458681
1157	1157	1157	9900	1157	NA	NA	10134.91972	5677.228614	1	1	2	2	1	11	141	142	1	3	NA	1	1	NA	5	NA	1	1	NA	7	4	4	0.7	NA	NA	1	31	1	2	NA	NA	7147.226322	4204.925659	7131.789977	4295.082749	1	3	37	NA	NA	7437.114074
1158	1158	1158	9900	1158	NA	NA	29505.62685	14181.28435	1	1	2	2	1	49	597	598	4	2	2	1	1	NA	NA	5	3	NA	1	2	11	11	5	NA	NA	1	49	1	5	1	NA	22558.38944	11356.16796	24030.05784	12018.71831	2	8	41	NA	NA	24220.29168
1159	1159	1159	9900	1159	81464.62442	35120.4379	42475.0443	17602.08603	1	1	2	2	1	19	237	238	3	1	2	1	1	NA	10	NA	1	3	5	3	6	6	1.8	NA	NA	2	46	1	3	NA	NA	32882.46725	14226.44792	35047.00696	14864.76079	2	8	41	NA	NA	36304.82931
1160	1160	1160	9900	1160	4702.360922	3001.172708	2628.099496	1572.522859	1	1	2	1	2	18	226	227	1	3	2	1	1	NA	13	NA	2	3	NA	3	4	4	1.27	2	2	1	23	1	3	NA	NA	1887.712865	1228.570296	2061.048186	1285.143296	2	13	34	NA	NA	2096.6287
1161	1161	1161	9900	1161	157540.3738	68016.55931	74890.6202	33833.71448	1	1	2	2	1	57	688	688	3	1	1	1	1	NA	NA	3	2	NA	1	4	9	9	3.52	NA	NA	2	41	1	3	1	3	58073.18194	29021.32939	64278.2997	30263.44581	1	7	5	NA	NA	64293.18853
1162	1162	1162	9900	1162	NA	NA	16427.86473	6310.867149	1	1	2	1	2	8	101	102	4	2	NA	3	2	3	2	NA	1	1	NA	5	7	4	1.6	NA	NA	2	50	3	5	6	NA	9195.993714	4181.878603	9505.011386	4305.493193	2	7	21	NA	NA	9664.802495
1163	1163	1163	9900	1163	NA	NA	NA	NA	NA	1	2	1	2	46	552	553	1	3	2	2	2	6	NA	1	1	NA	5	2	1	1	0.37	2	2	2	81	NA	NA	5	NA	6223.858446	3671.077542	6124.436835	3664.675623	2	7	30	NA	NA	6183.914178
1164	1164	1164	9900	1164	NA	NA	NA	NA	NA	1	1	NA	1	46	553	NA	3	1	2	1	1	NA	NA	2	1	NA	NA	2	7	7	3.44	NA	NA	1	46	1	2	1	2	114440.5727	55506.45245	0	0	2	11	51	NA	NA	0
1165	1165	1165	9900	1165	NA	NA	NA	NA	NA	1	2	1	2	0	3	4	4	2	NA	1	1	NA	NA	NA	NA	NA	NA	7	10	10	2.06	NA	NA	2	36	1	2	NA	NA	5995.879324	2419.580987	5940.905576	2410.337344	2	12	10	NA	NA	5966.665813
1166	1166	1166	9900	1166	NA	NA	NA	NA	NA	1	1	NA	1	46	555	NA	1	3	2	2	2	2	NA	1	1	NA	4	5	1	1	0	NA	NA	1	46	2	1	4	NA	9348.950878	5478.061827	0	0	2	2	18	NA	NA	0
1167	1167	1167	9900	1167	NA	NA	162482.2351	65225.0323	1	1	2	1	1	40	483	485	3	1	2	1	1	NA	NA	2	1	NA	4	1	6	6	3.03	NA	NA	1	40	1	2	4	NA	116148.0403	56334.61564	139457.8089	58342.2264	2	5	28	NA	NA	142980.5597
1168	1168	1168	9900	1168	97968.52114	41833.25931	36855.57746	17804.80166	1	1	2	1	2	19	235	236	2	5	2	1	1	NA	11	NA	1	1	5	2	5	5	1.9	2	2	2	54	3	2	3	NA	30342.94311	14005.28023	30768.91027	15174.87574	1	8	11	NA	NA	31501.11689
1169	1169	1169	9900	1169	NA	NA	NA	NA	NA	1	2	1	2	9	114	115	1	3	NA	1	1	NA	3	NA	1	1	NA	5	4	4	0.78	NA	NA	1	33	NA	NA	NA	NA	5117.55925	3112.147102	5147.341087	3184.116401	2	8	41	NA	NA	5330.801231
1170	1170	1170	9900	1170	NA	NA	3496.868067	2319.531725	1	1	2	2	2	65	790	790	1	3	2	1	1	NA	NA	1	1	NA	NA	3	7	7	2.67	NA	NA	1	62	1	1	NA	NA	2623.433776	1685.057061	2810.034307	1940.695005	1	3	37	NA	NA	2803.20098
1171	1171	1171	9900	1171	8530.597905	4189.78117	2697.684341	1580.053967	1	1	2	1	1	62	752	753	1	3	1	1	1	NA	NA	4	3	NA	1	2	7	7	3.25	NA	NA	1	62	1	4	1	NA	2376.246902	1447.23878	2435.921652	1441.805478	1	12	31	NA	NA	2472.674972
1172	1172	1172	9900	1172	NA	NA	7443.982731	4156.570276	1	1	2	1	1	7	87	88	1	3	NA	1	1	NA	0	NA	1	NA	NA	7	NA	4	0.97	NA	NA	2	43	1	4	3	NA	5249.556067	3088.46985	5238.218249	3144.635262	2	6	4	NA	NA	5462.475309
1173	1173	1173	9900	1173	NA	NA	12487.90082	6343.626271	1	1	2	2	1	68	824	825	4	2	1	1	1	NA	NA	2	1	NA	2	1	2	2	0.62	NA	NA	1	68	1	2	2	NA	8986.031938	4603.521662	9328.225525	4897.931001	2	5	52	NA	NA	9391.881273
1174	1174	1174	9900	1174	NA	NA	3333.539477	2068.545579	1	1	2	1	1	12	148	150	1	3	NA	1	1	NA	6	NA	1	1	NA	5	6	6	1.5	NA	NA	1	41	2	1	NA	NA	2541.409561	1672.469304	2606.186971	1701.937396	2	13	34	NA	NA	2720.936023
1175	1175	1175	9900	1175	NA	NA	NA	NA	NA	1	2	2	1	0	4	4	2	5	NA	1	1	NA	NA	NA	NA	NA	NA	6	4	4	0.77	NA	NA	2	30	3	4	4	NA	4013.825882	1660.468379	3977.024766	1745.32948	2	9	2	NA	NA	3996.613086
1176	1176	1176	9900	1176	NA	NA	NA	NA	NA	1	2	2	1	0	9	11	1	3	NA	1	1	NA	NA	NA	NA	NA	NA	7	3	3	0.48	NA	NA	1	38	2	1	NA	NA	1955.64585	1266.585496	1945.891428	1281.779562	1	5	19	NA	NA	1992.495337
1177	1177	1177	9900	1177	33858.36531	21209.07538	17652.33157	10792.02238	1	1	2	2	1	82	991	992	3	1	2	1	1	NA	NA	3	2	NA	NA	1	4	4	1.94	NA	NA	1	82	1	3	NA	NA	14909.2665	8104.258101	15829.5464	9834.728761	2	11	51	NA	NA	15980.24239
1178	1178	1178	9900	1178	244310.4424	89632.53173	109519.5449	42721.87425	1	1	2	2	2	21	261	262	3	1	2	1	1	NA	NA	3	2	NA	5	4	11	11	4.99	1	1	1	58	NA	NA	NA	NA	85122.30402	35417.82717	96271.1909	37845.04194	2	7	27	NA	NA	98294.02305
1179	1179	1179	9900	1179	NA	NA	NA	NA	NA	1	2	1	2	60	729	729	3	1	2	1	1	NA	NA	3	2	NA	1	2	4	4	1.51	NA	NA	2	60	1	3	1	NA	43400.41476	22010.29637	48966.92915	22992.23373	1	1	10	NA	NA	50109.28397
1180	1180	1180	9900	1180	22865.39461	13256.55397	22790.1221	10947.90887	0	1	2	1	1	4	53	54	1	3	NA	1	1	NA	NA	NA	NA	NA	NA	4	4	4	0.93	NA	NA	1	25	1	2	NA	NA	8793.217406	4853.201031	8749.358364	5303.603863	1	6	23	NA	NA	8917.5144
1181	1181	1181	9900	1181	0	0	2650.498127	1673.824836	1	1	2	1	1	14	172	173	1	3	NA	2	2	4	8	NA	1	1	5	7	NA	4	1.09	NA	NA	1	56	2	1	1	1	2036.518934	1375.283555	2072.179955	1377.172982	2	6	4	NA	NA	2167.943862
1182	1182	1182	9900	1182	NA	NA	113674.3269	53876.88431	1	1	2	2	2	30	368	368	3	1	2	1	1	NA	NA	4	3	NA	5	5	8	8	2.56	2	2	2	66	1	4	NA	NA	99324.69327	47100.47778	99923.3775	47726.67356	2	10	29	NA	NA	102624.2018
1183	1183	1183	9900	1183	244221.8867	111824.5145	114653.1629	53180.19197	1	1	2	2	1	32	394	396	3	1	2	1	1	NA	NA	3	2	NA	1	4	8	8	2.64	NA	NA	1	32	1	3	1	NA	97049.69872	45408.7681	103946.5824	48004.26992	1	1	27	NA	NA	106127.7726
1184	1184	1184	9900	1184	NA	NA	NA	NA	NA	1	1	NA	1	22	264	NA	1	3	2	1	1	NA	NA	3	2	NA	6	3	13	13	NA	NA	NA	2	19	1	9	NA	NA	19695.48905	10413.97315	0	0	1	10	9	NA	NA	0
1185	1185	1185	9900	1185	NA	NA	35955.36564	15724.90734	1	1	2	1	1	14	174	175	2	5	NA	1	1	NA	8	NA	1	1	5	4	6	6	1.76	NA	NA	1	38	3	3	3	NA	29751.75666	13334.80004	29667.48995	13279.5048	2	7	30	NA	NA	30547.6593
1186	1186	1186	9900	1186	NA	NA	11056.07842	6071.888332	1	1	2	2	2	17	213	213	4	2	2	1	1	NA	11	NA	1	1	5	3	4	4	1.08	NA	NA	2	36	1	2	3	NA	8321.919219	4589.441495	8373.241286	4891.912464	1	6	19	NA	NA	8521.56305
1187	1187	1187	9900	1187	NA	NA	NA	NA	NA	1	2	2	1	12	148	148	3	1	NA	1	1	NA	6	NA	1	2	NA	5	11	11	3.88	NA	NA	2	38	1	5	1	5	35624.51911	15548.86709	43022.31443	15976.29269	2	2	12	NA	NA	44531.08766
1188	1188	1188	9900	1188	NA	NA	3722.948207	2294.648319	1	1	2	2	1	14	173	174	1	3	NA	1	1	NA	7	NA	1	1	5	6	3	3	0.54	NA	NA	1	49	1	1	NA	NA	2823.152726	1857.880897	2910.629731	1887.967964	2	3	37	NA	NA	3039.071173
1189	1189	1189	9900	1189	27540.00035	12356.43934	13444.88988	5932.601212	1	1	2	2	1	51	621	621	1	3	2	1	1	NA	NA	1	1	NA	1	5	9	9	3.01	NA	NA	1	51	1	1	1	4	8741.691777	5122.235495	11657.74765	5296.325497	2	3	24	NA	NA	11901.37878
1190	1190	1190	9900	1190	83538.0156	38618.90822	53201.91092	21479.406	1	1	2	1	2	26	322	322	4	2	2	1	1	NA	NA	4	3	NA	1	3	8	8	3.18	1	1	2	26	1	4	1	3	35618.6748	16283.25046	37161.79493	16593.56996	2	12	17	NA	NA	37470.43476
1191	1191	1191	9900	1191	NA	NA	NA	NA	NA	1	2	2	1	4	50	51	4	2	NA	1	1	NA	NA	NA	NA	NA	NA	3	7	7	2.88	NA	NA	1	29	NA	NA	1	3	12441.37349	5689.527219	16265.99824	5912.562531	1	9	8	NA	NA	16571.37768
1192	1192	1192	9900	1192	NA	NA	20897.30263	11133.68711	1	1	2	2	1	74	889	889	3	1	2	1	1	NA	NA	3	2	NA	1	2	3	3	1.2	NA	NA	1	74	1	3	1	NA	17649.98878	9396.609236	18739.44075	10146.08652	1	1	27	NA	NA	18917.8387
1193	1193	1193	9900	1193	4849.237871	3290.553506	2945.382105	1815.283061	1	1	2	2	2	17	213	214	1	3	2	2	2	2	66	NA	1	3	5	5	3	3	0.55	NA	NA	1	36	2	1	1	1	2157.091201	1394.424204	2309.872382	1483.538915	2	3	20	NA	NA	2392.340686
1194	1194	1194	9900	1194	NA	NA	NA	NA	NA	1	1	NA	1	22	268	NA	4	2	1	1	1	NA	NA	4	3	NA	NA	1	11	11	5	NA	NA	1	22	1	4	NA	NA	41538.95339	17927.88722	0	0	2	11	51	NA	NA	0
1195	1195	1195	9900	1195	110592.9397	53861.56217	58505.4444	27864.38568	1	1	2	2	1	61	735	736	3	1	1	1	1	NA	NA	5	3	NA	1	2	9	9	5	NA	NA	1	61	1	5	1	3	45749.48831	24004.52018	52464.15425	25392.70821	2	1	15	NA	NA	53165.65008
1196	1196	1196	9900	1196	50223.15397	27630.11091	34115.2348	16369.70081	1	1	2	2	2	52	624	624	4	2	2	1	1	NA	NA	4	3	NA	4	2	11	11	5	2	2	2	52	1	4	4	NA	22352.08862	11912.47567	23928.17554	12409.94315	2	4	13	NA	NA	24154.21791
1197	1197	1197	9900	1197	NA	NA	9477.850241	5091.179644	1	1	2	2	2	40	482	482	1	3	2	2	2	6	NA	1	1	NA	1	5	4	4	0.95	2	2	1	41	2	1	1	1	7591.373406	4358.379377	7942.650037	4358.78391	2	3	24	NA	NA	7977.491253
1198	1198	1198	9900	1198	NA	NA	NA	NA	NA	1	2	1	1	1	19	19	5	4	NA	1	1	NA	NA	NA	NA	NA	NA	6	6	6	1.4	NA	NA	2	38	3	5	NA	NA	28254.74995	12483.85889	30107.18938	13155.54859	2	7	30	NA	NA	31109.68915
1199	1199	1199	9900	1199	NA	NA	NA	NA	NA	1	2	2	1	0	11	12	1	3	NA	1	1	NA	NA	NA	NA	NA	NA	5	6	3	0.81	NA	NA	1	33	2	1	NA	NA	1487.923926	927.95823	1569.170282	986.763239	2	3	20	NA	NA	1607.572524
1200	1200	1200	9900	1200	NA	NA	NA	NA	NA	1	2	1	1	6	81	82	1	3	NA	1	1	NA	1	NA	1	1	NA	4	NA	13	NA	NA	NA	2	26	1	4	3	NA	6915.952227	4391.962335	7279.661234	4524.412007	1	6	23	NA	NA	7582.180451
1201	1201	1201	9900	1201	NA	NA	26469.80255	13575.55118	1	1	2	2	2	48	581	582	4	2	2	1	1	NA	NA	2	1	NA	4	5	4	3	0.85	2	2	2	48	1	2	4	NA	18780.22881	10257.31459	18565.72542	10291.68586	2	4	13	NA	NA	18736.48525
1202	1202	1202	9900	1202	NA	NA	NA	NA	NA	1	1	NA	2	61	740	NA	3	1	2	1	1	NA	NA	3	2	NA	NA	1	5	5	2.85	NA	NA	2	61	1	3	NA	NA	52299.60266	26523.47359	0	0	2	11	51	NA	NA	0
1203	1203	1203	9900	1203	83358.09174	42030.76033	42975.54725	21113.70638	1	1	2	2	1	75	911	911	3	1	2	1	1	NA	NA	4	3	NA	1	2	NA	13	NA	NA	NA	2	71	1	3	1	4	34413.99824	18321.53537	38537.87905	19240.83995	1	9	8	NA	NA	38950.47448
1204	1204	1204	9900	1204	NA	NA	NA	NA	NA	1	2	2	2	0	11	12	1	3	NA	1	1	NA	NA	NA	NA	NA	NA	6	5	5	1.03	NA	NA	1	39	2	1	1	2	1485.998407	981.414091	1613.918749	1043.606615	2	6	18	NA	NA	1651.683839
1205	1205	1205	9900	1205	7762.246622	5164.368033	4356.991304	2708.202167	1	1	2	2	2	16	197	197	1	3	NA	2	2	4	10	NA	1	2	5	6	NA	99	NA	NA	NA	2	35	2	NA	1	9	3287.921122	2125.434842	3416.906033	2213.276481	2	10	29	NA	NA	3543.102615
1206	1206	1206	9900	1206	NA	NA	3468.881633	2220.099964	1	1	2	1	1	13	160	161	1	3	NA	1	1	NA	5	NA	1	1	NA	5	2	2	0.48	NA	NA	2	41	1	3	3	NA	2649.939506	1743.891481	2711.998516	1826.631808	1	4	25	NA	NA	2828.18873
1207	1207	1207	9900	1207	165321.4946	74586.87467	82489.0387	39121.40078	1	1	2	2	1	50	603	604	3	1	1	1	1	NA	NA	3	2	NA	1	5	6	6	1.25	NA	NA	1	50	1	3	1	3	67114.67287	35022.33482	70799.98987	34993.15433	2	1	15	NA	NA	72028.72789
1208	1208	1208	9900	1208	17634.44654	7195.478347	9729.260835	3954.880763	1	1	2	1	1	19	228	229	4	2	2	1	1	NA	11	NA	1	3	5	4	11	11	5	NA	NA	2	49	1	2	3	NA	6481.397953	2998.254988	7074.162413	3154.410997	2	12	10	NA	NA	6958.232684
1209	1209	1209	9900	1209	73121.29606	30706.0428	NA	NA	NA	1	2	2	2	3	46	47	3	1	NA	1	1	NA	NA	NA	NA	NA	NA	4	3	1	0.11	NA	NA	1	23	1	2	NA	NA	27611.4958	12358.28528	27692.40054	12449.18524	2	5	43	NA	NA	27975.21132
1210	1210	1210	9900	1210	NA	NA	75875.65155	37425.12925	1	1	2	1	2	56	676	678	2	5	2	1	1	NA	NA	5	3	NA	77	1	4	4	1.8	2	2	2	56	1	5	77	NA	59549.57671	31412.86125	67003.7863	33414.30132	2	7	21	NA	NA	69434.41347
1211	1211	1211	9900	1211	NA	NA	10160.50787	5578.098497	1	1	2	2	2	16	199	200	4	2	NA	1	1	NA	10	NA	1	2	5	7	NA	1	0	NA	NA	2	21	1	2	5	NA	7744.651938	4468.626648	7694.98739	4494.082906	2	10	50	NA	NA	7804.467173
1212	1212	1212	9900	1212	122300.2442	70157.33262	64920.11007	35142.72261	1	1	2	2	2	47	573	573	3	1	2	1	1	NA	NA	3	2	NA	1	5	6	6	1.25	2	2	1	50	1	3	1	3	56985.75233	28946.75892	57329.23662	31376.49879	2	1	15	NA	NA	58878.78587
1213	1213	1213	9900	1213	15779.03808	9289.54386	8255.273563	4504.301374	1	1	2	1	2	17	210	210	4	2	2	1	1	NA	11	NA	1	1	5	7	5	4	0.55	NA	NA	2	56	1	2	5	NA	6148.257508	3547.514795	6252.071921	3628.961342	2	12	17	NA	NA	6340.192743
1214	1214	1214	9900	1214	NA	NA	129510.5458	38303.01468	0	1	2	2	1	2	26	26	3	1	NA	1	1	NA	NA	NA	NA	NA	NA	7	11	11	3.88	NA	NA	1	38	NA	NA	NA	NA	35732.72497	15787.86919	47287.83531	17243.57019	1	1	27	NA	NA	49375.39595
1215	1215	1215	9900	1215	NA	NA	NA	NA	NA	1	2	2	2	1	20	22	3	1	NA	1	1	NA	NA	NA	NA	NA	NA	5	3	3	0.65	NA	NA	1	35	1	1	NA	NA	19221.28616	8635.062482	25394.06667	10128.0477	1	1	27	NA	NA	26188.47363
1216	1216	1216	9900	1216	6838.472945	4523.647367	3600.735116	2219.186928	1	1	2	1	2	16	198	199	1	3	NA	2	2	5	9	NA	1	1	5	5	4	4	0.82	NA	NA	1	50	2	1	1	NA	2637.048015	1704.68619	2823.823295	1813.629091	1	5	40	NA	NA	2924.640951
1217	1217	1217	9900	1217	NA	NA	4247.466092	2478.92053	1	1	2	2	1	14	169	170	1	3	NA	2	2	1	7	NA	1	1	5	3	2	2	0.65	NA	NA	2	26	2	3	NA	NA	3065.749986	1998.023851	3320.701874	2039.581624	1	3	37	NA	NA	3380.91721
1218	1218	1218	9900	1218	NA	NA	NA	NA	NA	1	2	2	1	9	109	110	4	2	NA	1	1	NA	2	NA	1	1	NA	4	1	1	0.18	NA	NA	2	46	1	2	4	NA	14145.05632	6254.445818	15313.96348	6424.45789	2	11	51	NA	NA	15405.86163
1219	1219	1219	9900	1219	NA	NA	NA	NA	NA	1	2	2	2	44	538	539	3	1	2	1	1	NA	NA	2	1	NA	1	2	NA	12	NA	2	2	1	59	1	2	1	NA	106280.5729	52060.6673	128570.4458	63485.49887	1	1	16	NA	NA	133151.6026
1220	1220	1220	9900	1220	40090.4755	25372.39869	20018.83689	11984.33676	1	1	2	2	2	42	504	505	2	5	2	3	2	2	NA	1	1	NA	4	4	7	7	2.35	2	2	2	42	3	1	4	NA	17882.35484	9530.345045	17678.10676	10699.98281	2	9	2	NA	NA	17824.93922
1221	1221	1221	9900	1221	168441.1258	82635.13454	84296.31447	39581.51315	1	1	2	2	2	47	566	566	2	5	2	3	1	7	NA	4	3	NA	5	2	7	7	3.56	2	2	1	24	1	4	5	NA	65549.5303	32108.90001	74439.85158	35339.58689	2	9	44	NA	NA	76978.44239
1222	1222	1222	9900	1222	NA	NA	3707.770257	2387.929057	1	1	2	1	1	17	209	210	1	3	2	2	2	3	11	NA	1	1	5	7	6	6	1.14	NA	NA	1	52	2	1	1	NA	2848.877445	1896.708883	2898.763492	1964.716563	1	6	23	NA	NA	3032.727203
1223	1223	1223	9900	1223	NA	NA	8023.932258	2928.205176	1	1	2	2	2	13	163	164	4	2	NA	1	1	NA	7	NA	1	1	NA	6	6	6	1.25	NA	NA	2	70	3	3	1	NA	5556.385928	2368.446095	6076.867251	2359.154618	2	4	49	NA	NA	6177.271661
1224	1224	1224	9900	1224	NA	NA	4041.492042	1989.68048	1	1	2	2	2	13	156	156	1	3	NA	1	1	NA	6	NA	1	1	NA	6	6	6	1.21	NA	NA	1	35	2	2	1	3	3066.183224	1608.076305	3169.4804	1626.065094	2	2	18	NA	NA	3286.227431
1225	1225	1225	9900	1225	NA	NA	9700.799246	5046.020179	1	1	2	2	1	9	119	119	1	3	NA	1	1	NA	3	NA	1	2	NA	6	5	5	1.03	NA	NA	1	57	1	3	1	2	6670.09872	3830.908092	6826.305954	3817.544738	2	10	29	NA	NA	7118.765534
1226	1226	1226	9900	1226	0	0	57442.05611	27895.61835	1	1	2	2	1	60	730	731	3	1	1	1	1	NA	NA	5	3	NA	1	3	9	9	4.1	NA	NA	1	60	1	5	1	4	46199.88286	24240.83988	51510.57176	25421.17041	2	3	24	NA	NA	52200.89805
1227	1227	1227	9900	1227	184919.369	96150.94064	95957.09726	47330.16052	1	1	2	2	2	53	637	639	3	1	2	1	1	NA	NA	4	3	NA	1	2	11	11	5	2	2	1	57	1	4	1	NA	75310.12133	39726.67016	84737.18125	42257.81652	1	1	27	NA	NA	87811.10449
1228	1228	1228	9900	1228	19204.20854	7578.292803	NA	NA	NA	1	2	2	2	13	157	158	4	2	NA	1	1	NA	6	NA	1	2	NA	3	5	5	1.67	NA	NA	2	31	1	2	5	NA	5832.648285	2528.25307	6290.771905	2669.102635	2	4	49	NA	NA	6258.080448
1229	1229	1229	9900	1229	NA	NA	25819.66904	12612.28255	1	1	2	2	2	85	NA	NA	3	1	2	1	1	NA	NA	2	1	NA	2	1	2	2	1.08	NA	NA	2	85	1	2	2	NA	17271.45115	7786.937719	22409.70043	11274.70104	1	7	52	NA	NA	23009.18873
1230	1230	1230	9900	1230	5319.799697	3590.532676	2724.84213	1736.843126	1	1	2	2	1	19	234	234	1	3	2	1	1	NA	13	NA	2	3	5	2	NA	12	NA	NA	NA	1	43	1	9	3	NA	2134.913588	1410.117736	2130.302672	1429.022545	2	3	20	NA	NA	2220.881778
1231	1231	1231	9900	1231	NA	NA	112124.6819	43011.34886	1	1	2	2	1	28	344	344	3	1	2	1	1	NA	NA	5	3	NA	5	4	7	7	2.46	NA	NA	1	51	NA	NA	1	4	80810.45265	37238.84779	101654.2169	38825.14004	2	1	42	NA	NA	103674.4911
1232	1232	1232	9900	1232	0	0	NA	NA	NA	1	2	2	2	20	248	248	4	2	2	1	1	NA	NA	2	1	NA	5	7	11	8	3.53	3	2	2	44	1	4	5	NA	25673.99622	12020.93088	26038.01178	12301.65026	2	4	13	NA	NA	26278.40752
1233	1233	1233	9900	1233	NA	NA	NA	NA	NA	1	2	1	2	0	6	6	1	3	NA	1	1	NA	NA	NA	NA	NA	NA	4	8	8	2.93	NA	NA	1	31	1	3	1	1	3321.260374	1853.200035	3625.396167	2027.809435	1	6	9	NA	NA	3717.132759
1234	1234	1234	9900	1234	20997.01223	8504.910754	9550.8031	4121.391018	1	1	2	1	2	32	384	385	3	1	2	1	1	NA	NA	5	3	NA	1	2	11	11	5	1	1	1	35	1	5	1	5	7392.795467	3380.64024	8395.4621	3650.921657	2	6	1	NA	NA	0
1235	1235	1235	9900	1235	NA	NA	95349.82659	41028.3383	1	1	2	2	2	11	136	137	3	1	NA	1	1	NA	5	NA	1	1	NA	4	6	6	1.8	NA	NA	1	42	1	4	NA	NA	59110.93808	27269.3423	62594.27893	28806.95765	2	11	51	NA	NA	63457.99968
1236	1236	1236	9900	1236	NA	NA	NA	NA	NA	1	2	1	1	22	274	275	4	2	2	1	1	NA	NA	2	1	NA	6	4	7	5	2.4	NA	NA	1	22	1	2	6	NA	37554.69856	16208.31402	40598.96045	17456.45212	1	10	9	NA	NA	40874.01873
1237	1237	1237	9900	1237	NA	NA	297328.5628	117211.1855	1	1	2	2	2	21	259	260	3	1	2	1	1	NA	NA	4	3	NA	5	1	2	2	0.96	2	2	2	21	1	4	5	NA	236864.136	95264.06342	261361.3383	103831.171	1	8	32	NA	NA	258536.5474
1238	1238	1238	9900	1238	NA	NA	NA	NA	NA	1	2	2	1	10	127	127	1	3	NA	1	1	NA	4	NA	1	1	NA	7	NA	2	0.52	NA	NA	1	28	2	2	1	2	5745.473358	3380.23273	5733.064473	3368.441467	2	2	18	NA	NA	5978.506745
1239	1239	1239	9900	1239	NA	NA	NA	NA	NA	1	1	NA	2	39	477	NA	3	1	2	1	1	NA	NA	5	3	NA	NA	4	NA	12	NA	3	NA	1	40	NA	NA	NA	NA	87894.4061	40193.09981	0	0	1	8	33	NA	NA	0
1240	1240	1240	9900	1240	17099.60161	7175.954467	NA	NA	NA	1	2	2	1	19	237	237	4	2	1	1	1	NA	15	NA	3	3	5	2	11	11	5	NA	NA	2	39	NA	NA	3	NA	6822.208493	3169.132513	6859.60621	3145.851964	2	5	12	NA	NA	6898.440431
1241	1241	1241	9900	1241	15730.37277	7587.974136	NA	NA	NA	1	2	2	1	16	194	195	4	2	NA	1	1	NA	9	NA	1	2	5	4	2	2	0.47	NA	NA	2	58	1	2	3	NA	6765.61639	3129.732697	7004.207225	3402.499064	2	5	12	NA	NA	7054.060329
1242	1242	1242	9900	1242	69978.01133	30417.56832	44194.49198	18381.65234	1	1	2	2	1	20	250	251	4	2	2	1	1	NA	NA	3	2	NA	5	3	3	3	0.85	NA	NA	1	37	1	3	1	2	30969.83099	13366.3367	32395.28611	13866.92888	1	7	5	NA	NA	32306.4408
1243	1243	1243	9900	1243	37649.88162	18104.09313	13555.81735	7276.879581	1	1	2	1	2	45	546	547	1	3	2	1	1	NA	NA	4	3	NA	1	4	11	11	4.69	2	2	1	47	1	2	1	4	10230.61461	5972.129643	11360.07749	6230.058228	1	11	32	NA	NA	11674.05314
1244	1244	1244	9900	1244	3626.258523	2103.631685	2011.48699	1043.517071	1	1	2	1	1	66	801	803	1	3	1	1	1	NA	NA	2	1	NA	1	3	6	6	2.44	NA	NA	1	37	NA	NA	3	NA	1457.654891	883.602477	1816.307652	952.213444	1	13	48	NA	NA	1793.546234
1245	1245	1245	9900	1245	NA	NA	9774.537151	5726.045764	1	1	2	1	1	43	519	520	1	3	2	1	1	NA	NA	5	3	NA	1	5	11	11	5	NA	NA	1	43	1	5	1	NA	8437.332188	4943.894559	8475.271158	5111.923268	2	13	34	NA	NA	8643.819679
1246	1246	1246	9900	1246	NA	NA	NA	NA	NA	1	1	NA	1	39	472	NA	1	3	2	2	2	6	NA	3	2	NA	NA	1	11	11	5	NA	NA	1	39	2	3	NA	NA	19881.24686	10413.5449	0	0	2	8	26	NA	NA	0
1247	1247	1247	9900	1247	NA	NA	NA	NA	NA	1	2	1	1	1	17	17	1	3	NA	1	1	NA	NA	NA	NA	NA	NA	6	4	4	0.75	NA	NA	2	31	2	1	4	NA	4569.33584	2414.492623	4732.049826	2496.713809	1	12	31	NA	NA	4850.476602
1248	1248	1248	9900	1248	NA	NA	21085.49252	9936.197933	0	1	2	1	2	4	51	52	1	3	NA	1	1	NA	NA	NA	NA	NA	NA	7	4	4	0.48	NA	NA	2	32	2	1	1	2	8208.775903	4571.610082	8279.269876	4801.028954	1	4	25	NA	NA	8510.59483
1249	1249	1249	9900	1249	7229.124804	4759.303296	NA	NA	NA	1	2	1	1	17	204	205	1	3	2	2	2	3	10	NA	1	1	5	6	3	3	0.46	NA	NA	1	40	2	1	1	2	2649.939506	1719.264	2717.483211	1809.801647	1	4	22	NA	NA	2837.132579
1250	1250	1250	9900	1250	14438.33492	6831.269215	7018.568671	2999.601895	1	1	2	2	2	14	168	168	4	2	NA	1	1	NA	7	NA	1	2	5	7	11	7	2.35	NA	NA	2	44	1	4	5	NA	5349.76914	2426.194535	5315.462386	2416.676509	2	4	13	NA	NA	5391.087678
1251	1251	1251	9900	1251	23129.4222	13434.91611	12323.37347	6129.898821	1	1	2	1	1	71	859	860	4	2	1	1	1	NA	NA	2	1	NA	2	1	6	6	3.47	NA	NA	1	71	1	2	2	NA	8867.641499	4542.870536	9205.326704	4732.911459	2	7	21	NA	NA	9268.143792
1252	1252	1252	9900	1252	21076.56477	12072.01876	10731.44274	6181.251838	1	1	2	1	1	42	511	511	1	3	2	1	1	NA	NA	3	2	NA	1	7	12	8	2.69	NA	NA	1	42	1	3	1	NA	9029.501138	5347.996644	9304.981479	5518.308166	1	12	31	NA	NA	9464.334339
1253	1253	1253	9900	1253	NA	NA	108502.7374	49094.66173	1	1	2	1	1	47	570	570	3	1	2	1	1	NA	NA	5	3	NA	NA	3	1	1	0	NA	NA	1	47	1	5	NA	NA	86948.40601	42172.08504	93127.43646	43913.99696	1	8	33	NA	NA	95081.60029
1254	1254	1254	9900	1254	NA	NA	NA	NA	NA	1	2	1	2	0	10	11	4	2	NA	1	1	NA	NA	NA	NA	NA	NA	6	12	6	1.83	NA	NA	2	35	3	2	5	NA	7149.776213	2885.225277	7084.222859	3032.679692	2	8	51	NA	NA	7114.940611
1255	1255	1255	9900	1255	148006.1277	70679.3027	69073.55779	34092.44922	1	1	2	2	2	68	817	818	3	1	2	1	1	NA	NA	4	3	NA	1	2	8	8	4	NA	NA	1	67	1	4	1	NA	48296.73004	24493.4374	59951.10686	30476.81265	1	1	27	NA	NA	61485.44458
1256	1256	1256	9900	1256	NA	NA	NA	NA	NA	1	1	NA	1	1	22	NA	3	1	NA	1	1	NA	NA	NA	NA	NA	NA	3	11	11	5	NA	NA	1	59	1	3	NA	NA	29395.07499	12871.10875	0	0	1	8	33	NA	NA	0
1257	1257	1257	9900	1257	NA	NA	136116.2417	62448.73975	1	1	2	2	2	49	589	590	3	1	2	1	1	NA	NA	5	3	NA	1	4	11	11	5	2	2	2	49	1	5	1	NA	106280.5729	52060.6673	120200.6623	55756.14698	1	1	16	NA	NA	122726.2961
1258	1258	1258	9900	1258	6369.184253	4040.442562	3371.980173	1944.510482	1	1	2	1	1	12	149	150	1	3	NA	2	2	2	6	NA	1	1	NA	6	4	4	0.75	NA	NA	2	31	2	1	4	NA	2481.558727	1633.082231	2636.240204	1599.88503	1	12	31	NA	NA	2749.306977
1259	1259	1259	9900	1259	NA	NA	NA	NA	NA	1	2	2	2	2	29	31	3	1	NA	1	1	NA	NA	NA	NA	NA	NA	4	3	1	0.11	NA	NA	1	23	1	2	NA	NA	18355.34318	8465.169905	18409.12637	9141.307059	2	5	43	NA	NA	18597.13099
1260	1260	1260	9900	1260	44159.55152	25550.30669	22766.60674	12834.9254	1	1	2	2	1	80	966	966	3	1	1	1	1	NA	NA	5	3	NA	1	2	7	7	3.62	NA	NA	1	80	1	5	1	NA	18231.06427	9909.893977	20415.71994	11696.41848	1	2	47	NA	NA	20634.29535
1261	1261	1261	9900	1261	13521.7092	7788.640386	7352.768013	4118.764243	1	1	2	2	1	10	130	130	1	3	NA	1	1	NA	4	NA	1	1	NA	7	7	3	0.61	NA	NA	1	52	1	2	1	NA	5185.23072	3050.625336	5174.031829	3116.033271	1	13	48	NA	NA	5395.54096
1262	1262	1262	9900	1262	NA	NA	25619.33727	13281.3688	1	1	2	2	2	85	NA	NA	3	1	2	1	1	NA	NA	3	2	NA	2	1	2	2	1.19	NA	NA	2	85	1	3	2	NA	20842.82691	9397.113976	22235.82621	11872.82809	1	7	42	NA	NA	22721.66056
1263	1263	1263	9900	1263	53555.89267	24612.24422	20428.32429	9406.107748	1	1	2	2	1	48	583	584	2	5	2	3	2	2	NA	2	1	NA	3	4	NA	99	NA	NA	NA	1	24	3	2	1	2	16218.81289	8164.747922	17533.54356	8413.537694	2	9	2	NA	NA	17652.33345
1264	1264	1264	9900	1264	NA	NA	31869.10953	15192.29931	1	1	2	2	2	40	488	489	4	2	2	1	1	NA	NA	4	3	NA	1	6	7	7	1.66	2	2	1	40	1	5	1	NA	20897.60439	11413.77481	22352.75974	11517.34983	2	8	6	NA	NA	22558.70588
1265	1265	1265	9900	1265	14009.47735	8069.59974	7618.004159	4267.340283	1	1	2	2	1	9	116	117	1	3	NA	1	1	NA	3	NA	1	1	NA	7	6	6	1.22	NA	NA	1	38	2	1	1	1	5372.277368	3160.670438	5360.6745	3228.437831	2	3	20	NA	NA	5590.174122
1266	1266	1266	9900	1266	NA	NA	NA	NA	NA	1	2	2	2	5	71	72	3	1	NA	3	1	3	NA	NA	NA	NA	NA	3	6	6	2.09	NA	NA	2	33	1	4	3	NA	75653.76997	33860.92801	86892.3484	41696.56845	2	11	35	NA	NA	87777.3475
1267	1267	1267	9900	1267	NA	NA	NA	NA	NA	1	2	1	2	22	275	276	1	3	2	1	1	NA	NA	3	2	NA	1	7	11	5	1.44	2	2	1	45	2	1	3	NA	15680.15029	8806.237553	15429.6713	8789.972725	1	6	40	NA	NA	15746.36555
1268	1268	1268	9900	1268	4212.269113	2720.031527	2628.45254	1553.242161	1	1	2	2	2	67	809	810	1	3	2	1	1	NA	NA	1	1	NA	5	3	2	2	0.69	NA	NA	2	67	1	1	5	NA	1971.927748	1266.588395	2112.187726	1299.55942	2	3	20	NA	NA	2107.051394
1269	1269	1269	9900	1269	NA	NA	45475.38428	17689.12088	1	1	2	2	2	13	165	166	3	1	NA	1	1	NA	7	NA	1	2	NA	3	6	6	1.98	NA	NA	2	41	1	4	3	NA	34764.28572	13949.95236	37965.16334	15076.28204	1	1	16	NA	NA	37967.95337
1270	1270	1270	9900	1270	NA	NA	8208.663448	3387.012705	1	1	2	1	2	25	308	309	3	1	2	1	1	NA	NA	5	3	NA	6	2	8	6	3.95	1	1	2	25	1	5	6	NA	6837.136272	2844.806817	7215.67832	3000.374869	2	12	17	NA	NA	7428.196345
1271	1271	1271	9900	1271	NA	NA	20043.4589	7661.889935	1	1	2	1	2	6	76	77	4	2	NA	1	1	NA	0	NA	1	NA	NA	4	11	11	5	NA	NA	1	42	1	4	NA	NA	10970.41034	5068.62474	11596.9609	5227.207955	2	12	10	NA	NA	11802.22169
1272	1272	1272	9900	1272	0	0	8600.205003	4009.784339	1	1	2	1	1	12	148	148	4	2	NA	1	1	NA	7	NA	1	1	NA	7	5	4	0.55	NA	NA	2	56	1	2	5	NA	6076.645172	3133.373362	6253.223961	3198.202063	2	12	17	NA	NA	6287.80213
1273	1273	1273	9900	1273	6409.046664	3774.616659	3353.225169	2121.394791	1	1	2	2	2	73	880	880	1	3	2	1	1	NA	NA	1	1	NA	1	6	7	2	0.87	NA	NA	1	81	1	1	1	NA	2515.66945	1541.117646	2694.604881	1774.918717	2	3	37	NA	NA	2760.818993
1274	1274	1274	9900	1274	201167.4955	97805.01541	106784.8723	48991.80739	1	1	2	2	2	44	536	537	3	1	2	1	1	NA	NA	5	3	NA	1	4	8	8	2.99	2	2	1	44	1	5	1	5	83378.4217	40842.23629	94298.90374	43741.38573	3	1	36	NA	NA	96280.29456
1275	1275	1275	9900	1275	81485.80831	35906.85014	41170.62633	18051.03633	1	1	2	2	1	17	208	209	5	4	2	3	2	3	10	NA	1	1	5	4	NA	77	NA	NA	NA	1	67	3	3	1	NA	33299.10089	14406.70254	33970.70566	15243.89419	1	8	33	NA	NA	34996.05527
1276	1276	1276	9900	1276	33074.93134	20134.77422	NA	NA	NA	1	2	2	2	70	845	846	4	2	1	1	1	NA	NA	4	3	NA	2	2	NA	77	NA	NA	NA	1	73	1	2	5	NA	12354.73702	7111.254316	13382.81318	9195.018592	2	5	43	NA	NA	13496.19745
1277	1277	1277	9900	1277	NA	NA	4673.610067	3109.3048	1	1	2	1	1	19	228	229	1	3	2	2	2	1	9	NA	1	3	5	7	6	6	1.01	NA	NA	1	35	2	2	NA	NA	3661.77311	2437.913781	3653.864533	2558.242936	2	8	41	NA	NA	3810.292707
1278	1278	1278	9900	1278	NA	NA	NA	NA	NA	1	2	2	1	55	663	663	1	3	1	1	1	NA	NA	1	1	NA	1	2	6	6	2.22	NA	NA	2	55	1	1	1	1	9830.394689	5328.249769	9874.597648	5458.363341	2	3	24	NA	NA	10023.58612
1279	1279	1279	9900	1279	NA	NA	13692.2198	7140.741375	1	1	2	2	1	72	875	875	3	1	2	3	1	3	NA	4	3	NA	2	1	2	2	0.85	NA	NA	1	72	3	4	2	NA	10885.79448	5795.446006	12278.35698	6507.330331	2	9	2	NA	NA	12391.79581
1280	1280	1280	9900	1280	NA	NA	NA	NA	NA	1	1	NA	2	78	940	NA	3	1	2	1	1	NA	NA	4	3	NA	NA	1	4	4	2.18	NA	NA	2	78	1	4	NA	NA	31536.80039	18133.21128	0	0	3	1	14	NA	NA	0
1281	1281	1281	9900	1281	NA	NA	19077.90745	11651.75849	1	1	2	1	2	27	327	328	1	3	2	2	1	6	NA	2	1	NA	5	5	6	3	0.94	2	2	2	30	2	3	5	NA	16376.45192	8882.73214	16114.85002	10149.71885	1	12	31	NA	NA	16185.53939
1282	1282	1282	9900	1282	94444.79538	40054.55656	48354.86534	21636.01188	1	1	2	1	1	45	548	549	3	1	2	1	1	NA	NA	4	3	NA	5	1	3	3	1.44	NA	NA	1	45	1	4	5	NA	36821.1653	17859.15792	41502.77455	19352.8935	2	7	21	NA	NA	42488.32971
1283	1283	1283	9900	1283	24886.32059	13810.80441	13271.36661	6679.964524	1	1	2	1	1	67	808	809	4	2	2	1	1	NA	NA	3	2	NA	1	3	9	9	4.24	NA	NA	2	62	1	4	1	NA	10077.6425	4779.77132	9913.459638	5157.618676	2	12	10	NA	NA	9981.109021
1284	1284	1284	9900	1284	177753.0214	72811.69394	NA	NA	NA	1	2	2	2	36	438	438	3	1	2	1	1	NA	NA	5	3	NA	5	1	6	6	3.77	2	2	2	36	1	5	5	NA	62251.61737	28466.9478	70044.05904	30742.87379	2	9	44	NA	NA	72584.97505
1285	1285	1285	9900	1285	NA	NA	24935.68279	12283.54993	1	1	2	1	2	85	NA	NA	3	1	2	1	1	NA	NA	4	3	NA	2	3	11	11	5	NA	NA	2	60	1	5	1	NA	19212.61375	8662.12256	21642.46105	10980.83178	1	8	11	NA	NA	22117.81556
1286	1286	1286	9900	1286	NA	NA	NA	NA	NA	1	2	2	2	3	45	46	2	5	NA	1	1	NA	NA	NA	NA	NA	NA	6	3	3	0.48	NA	NA	1	51	3	4	NA	NA	7350.684181	3399.902447	7868.737477	3366.443662	2	9	2	NA	NA	7902.835563
1287	1287	1287	9900	1287	NA	NA	2773.552774	1846.485557	1	1	2	2	2	17	208	209	1	3	2	2	2	3	9	NA	1	1	5	7	5	5	0.46	NA	NA	1	50	2	1	1	1	2136.315526	1470.595175	2175.117769	1509.039135	2	3	24	NA	NA	2259.497647
1288	1288	1288	9900	1288	176143.671	86752.21238	79103.67478	40898.30144	1	1	2	1	1	20	247	248	2	5	2	3	2	2	NA	1	1	NA	NA	5	7	2	0.97	NA	NA	1	32	3	1	NA	NA	69939.30481	33653.94222	71716.78866	36917.75132	1	11	11	NA	NA	73084.68789
1289	1289	1289	9900	1289	NA	NA	NA	NA	NA	1	2	2	2	0	9	11	1	3	NA	1	1	NA	NA	NA	NA	NA	NA	5	NA	13	NA	NA	NA	1	33	2	1	1	1	2742.386248	1811.183979	2840.042584	1925.959285	2	3	24	NA	NA	2908.006112
1290	1290	1290	9900	1290	NA	NA	NA	NA	NA	1	1	NA	2	54	654	NA	5	1	2	1	1	NA	NA	2	1	NA	1	2	3	3	0.9	3	NA	1	58	1	3	1	2	81238.03008	42853.68777	0	0	2	11	51	NA	NA	0
1291	1291	1291	9900	1291	NA	NA	NA	NA	NA	1	2	2	1	0	5	5	2	5	NA	1	1	NA	NA	NA	NA	NA	NA	4	4	4	0.88	NA	NA	1	20	3	2	1	2	4273.553876	1762.359534	4234.37142	1735.87189	2	9	2	NA	NA	4256.419822
1292	1292	1292	9900	1292	NA	NA	87004.73556	44432.60268	1	1	2	2	2	32	391	391	3	1	2	1	1	NA	NA	3	2	NA	NA	5	8	8	2.56	2	2	1	32	1	4	NA	NA	76021.7272	36050.04511	76479.95171	39360.4855	1	8	33	NA	NA	78547.12475
1293	1293	1293	9900	1293	16064.41107	7181.229711	8133.054549	3639.921758	1	1	2	2	1	15	181	181	4	2	NA	1	1	NA	9	NA	1	2	5	3	8	8	3.67	NA	NA	2	34	1	5	3	NA	5669.01488	2782.966861	5913.558056	2903.199846	2	4	13	NA	NA	5949.466302
1294	1294	1294	9900	1294	NA	NA	NA	NA	NA	1	1	NA	1	14	177	NA	4	2	NA	1	1	NA	8	NA	1	2	5	5	10	10	3.26	NA	NA	1	41	1	4	4	NA	5395.744394	2694.152428	0	0	2	4	49	NA	NA	0
1295	1295	1295	9900	1295	89222.70747	43516.86452	46718.07081	22161.37057	1	1	2	1	1	60	722	723	3	1	1	1	1	NA	NA	3	2	NA	1	2	11	11	5	NA	NA	1	60	1	3	1	5	37410.93969	19629.3268	41893.94848	20195.57233	2	7	30	NA	NA	42342.47476
1296	1296	1296	9900	1296	37029.55068	24435.83422	17464.18475	11201.36604	1	1	2	2	2	79	959	960	4	2	2	1	1	NA	NA	4	3	NA	2	4	11	11	5	NA	NA	1	40	1	4	NA	NA	11298.56777	6503.334605	12621.37236	8408.96415	2	8	41	NA	NA	12553.98057
1297	1297	1297	9900	1297	NA	NA	NA	NA	NA	1	1	NA	1	79	952	NA	3	1	2	3	2	5	NA	1	1	NA	1	2	NA	NA	NA	NA	NA	2	76	3	1	1	NA	26009.74309	13847.22649	0	0	2	4	49	NA	NA	0
1298	1298	1298	9900	1298	NA	NA	NA	NA	NA	1	2	2	1	0	3	4	1	3	NA	1	1	NA	NA	NA	NA	NA	NA	7	77	77	NA	NA	NA	1	54	2	9	1	3	1366.896978	885.278838	1794.637773	906.094352	2	3	20	NA	NA	1862.421173
1299	1299	1299	9900	1299	NA	NA	16418.02068	9257.138083	1	1	2	2	1	85	NA	NA	3	1	2	3	1	9	NA	3	2	NA	1	2	4	4	1.33	NA	NA	1	85	3	3	1	1	12838.39568	6978.590946	14722.69082	8435.994565	2	5	43	NA	NA	14919.54725
1300	1300	1300	9900	1300	NA	NA	9004.787545	4979.121408	1	1	2	1	2	11	133	134	1	3	NA	1	1	NA	4	NA	1	1	NA	4	6	6	1.76	NA	NA	1	39	1	3	1	4	5823.257121	3621.183718	6178.516469	3757.168481	2	6	39	NA	NA	6429.776652
1301	1301	1301	9900	1301	229073.3188	100699.6158	NA	NA	NA	1	2	1	1	43	518	520	3	1	2	1	1	NA	NA	5	3	NA	1	2	11	11	5	NA	NA	1	43	1	5	1	NA	91050.84662	44161.8682	99206.65779	47855.55599	2	8	41	NA	NA	101177.5818
1302	1302	1302	9900	1302	NA	NA	NA	NA	NA	1	2	1	1	12	147	148	4	2	NA	3	1	4	6	NA	1	1	NA	3	11	11	5	NA	NA	1	38	1	4	NA	NA	6608.070228	3243.956993	6913.891614	3384.106212	2	12	10	NA	NA	6685.79059
1303	1303	1303	9900	1303	NA	NA	NA	NA	NA	1	2	1	1	1	23	23	5	4	NA	1	1	NA	NA	NA	NA	NA	NA	7	11	11	5	NA	NA	1	36	1	3	NA	NA	6853.425258	3035.27345	7336.433296	3274.145071	1	8	11	NA	NA	7372.547999
1304	1304	1304	9900	1304	NA	NA	NA	NA	NA	1	2	2	2	0	2	2	1	3	NA	1	1	NA	NA	NA	NA	NA	NA	7	6	4	1.01	NA	NA	2	20	1	2	NA	NA	1349.991278	857.716517	1343.257756	904.576091	2	13	34	NA	NA	1379.795237
1305	1305	1305	9900	1305	4711.207964	3330.961501	2851.323456	1688.820156	1	1	2	1	1	64	776	777	1	3	2	2	2	6	NA	1	1	NA	4	4	NA	12	NA	NA	NA	2	51	1	4	1	NA	2127.864899	1289.870947	2574.6528	1541.055054	1	4	25	NA	NA	2464.848059
1306	1306	1306	9900	1306	NA	NA	NA	NA	NA	1	2	2	2	62	748	748	4	2	2	1	1	NA	NA	2	1	NA	1	2	4	4	1.63	NA	NA	1	63	1	2	1	2	14251.77647	8203.169906	15131.12061	9353.703683	2	11	51	NA	NA	15266.69873
1307	1307	1307	9900	1307	16088.12996	9203.988671	9891.452038	5531.43343	1	1	2	1	2	42	513	514	1	3	2	1	1	NA	NA	2	1	NA	1	3	6	6	2.4	2	2	1	45	2	5	1	2	7996.34245	4667.871445	8289.257573	4735.704634	2	6	4	NA	NA	8487.6985
1308	1308	1308	9900	1308	NA	NA	NA	NA	NA	1	2	1	1	4	56	56	1	3	NA	1	1	NA	NA	NA	NA	NA	NA	5	6	6	1.5	NA	NA	1	46	1	4	1	4	15873.53489	8876.524918	16101.33305	9291.744997	1	4	25	NA	NA	16495.30047
1309	1309	1309	9900	1309	NA	NA	7064.713811	3097.843468	1	1	2	2	2	22	272	273	3	1	2	1	1	NA	NA	3	2	NA	1	5	NA	12	NA	1	1	1	29	1	4	1	3	6172.902459	2663.457511	6210.109917	2744.215183	2	5	43	NA	NA	6377.962688
1310	1310	1310	9900	1310	18829.31885	9566.440213	10238.91368	5058.89474	1	1	2	1	1	6	83	84	1	3	NA	1	1	NA	1	NA	1	1	NA	5	6	6	1.54	NA	NA	1	33	2	2	NA	NA	6687.117003	3840.682382	7204.968957	3827.284932	1	6	23	NA	NA	7069.174985
1311	1311	1311	9900	1311	NA	NA	60237.1535	26122.22419	1	1	2	2	1	13	157	157	5	1	NA	1	1	NA	5	NA	1	1	NA	5	12	4	1.14	NA	NA	1	38	1	3	6	NA	46363.50458	20236.06181	49702.87784	22059.92024	1	11	32	NA	NA	51428.66478
1312	1312	1312	9900	1312	0	0	9788.406919	4038.837602	1	1	2	2	2	22	266	266	3	1	2	1	1	NA	NA	4	3	NA	NA	2	5	5	2.17	1	1	2	22	1	4	1	3	8152.931645	3392.285103	8604.323474	3577.791965	2	11	51	NA	NA	8857.740235
1313	1313	1313	9900	1313	NA	NA	NA	NA	NA	1	2	2	1	0	0	1	1	3	NA	1	1	NA	NA	NA	NA	NA	NA	3	4	4	1.33	NA	NA	1	20	1	2	NA	NA	2672.392838	1514.577515	2694.887212	1657.281738	1	3	37	NA	NA	2746.597572
1314	1314	1314	9900	1314	NA	NA	NA	NA	NA	1	2	1	2	14	178	179	4	2	NA	3	2	2	8	NA	1	1	6	5	NA	77	NA	NA	NA	2	32	3	3	4	NA	7824.124154	3335.084449	8557.030497	3407.508357	1	12	28	NA	NA	8698.413147
1315	1315	1315	9900	1315	NA	NA	81272.88623	38054.04875	1	1	2	1	1	54	651	651	3	1	1	1	1	NA	NA	4	3	NA	3	3	NA	13	NA	NA	NA	2	20	1	4	5	NA	65127.83067	32546.7998	69756.1714	34038.43355	2	12	17	NA	NA	71219.9182
1316	1316	1316	9900	1316	13354.08376	6031.454957	5014.173989	2480.735425	1	1	2	2	2	65	786	787	1	3	2	1	1	NA	NA	1	1	NA	NA	1	NA	13	NA	NA	NA	2	65	1	1	NA	NA	3612.817963	2138.307673	4029.32014	2075.570166	1	3	37	NA	NA	4136.391866
1317	1317	1317	9900	1317	NA	NA	NA	NA	NA	1	2	1	1	0	2	3	1	3	NA	1	1	NA	NA	NA	NA	NA	NA	5	3	1	0	NA	NA	1	27	2	4	NA	NA	1436.11886	895.649497	1483.669367	967.25409	1	13	48	NA	NA	1520.058274
1318	1318	1318	9900	1318	NA	NA	NA	NA	NA	1	2	2	2	4	57	59	1	3	NA	1	1	NA	NA	NA	NA	NA	NA	5	2	2	0.37	NA	NA	2	25	1	3	NA	NA	8687.732982	4915.003305	8812.409031	5739.099223	1	3	3	NA	NA	9018.37733
1319	1319	1319	9900	1319	21738.64856	12922.32289	NA	NA	NA	1	2	2	1	10	122	123	1	3	NA	1	1	NA	4	NA	1	1	NA	3	5	5	1.59	NA	NA	2	27	1	3	NA	NA	7902.615667	5018.54108	8318.213172	5169.886667	1	3	37	NA	NA	8663.891255
1320	1320	1320	9900	1320	NA	NA	NA	NA	NA	1	2	2	1	2	34	34	5	4	NA	1	1	NA	NA	NA	NA	NA	NA	4	11	11	5	NA	NA	1	47	1	5	NA	NA	7296.899003	3411.691322	7229.996741	3680.186485	1	8	11	NA	NA	7267.643384
1321	1321	1321	9900	1321	NA	NA	NA	NA	NA	1	2	2	1	7	94	94	2	5	NA	1	1	NA	2	NA	1	1	NA	3	2	2	0.35	NA	NA	2	29	3	1	5	NA	8160.538394	3608.302723	8729.880965	3735.861029	2	9	2	NA	NA	8784.450801
1322	1322	1322	9900	1322	216483.52	92017.27926	101631.0234	43760.49917	1	1	2	1	1	33	406	408	2	5	2	3	2	4	NA	2	1	NA	1	2	3	3	0.89	NA	NA	1	33	3	2	1	NA	76739.59857	35905.83671	92140.48076	39501.37705	2	7	21	NA	NA	94467.98003
1323	1323	1323	9900	1323	58743.76517	25352.35212	25811.00299	12001.05603	1	1	2	2	2	18	223	224	2	5	2	1	1	NA	11	NA	1	1	5	7	5	5	0.84	2	2	1	33	NA	NA	1	3	21490.4014	9899.365391	21548.33785	10228.39442	3	1	44	NA	NA	21977.3824
1324	1324	1324	9900	1324	23835.57372	11015.26491	21711.46947	7635.197394	1	1	2	2	1	9	114	115	4	2	NA	1	1	NA	3	NA	1	1	NA	4	3	3	0.62	NA	NA	2	37	1	3	4	NA	11350.31302	5018.708743	12288.27056	5155.130274	2	8	6	NA	NA	12362.01171
1325	1325	1325	9900	1325	NA	NA	21426.21544	11269.43969	1	1	2	1	1	38	459	460	1	3	2	1	1	NA	NA	2	1	NA	5	3	4	4	1.06	NA	NA	2	59	1	1	3	NA	16932.26703	8952.921849	17686.93526	9635.741614	1	13	48	NA	NA	17894.29677
1326	1326	1326	9900	1326	NA	NA	NA	NA	NA	1	1	NA	2	1	18	NA	3	1	NA	1	1	NA	NA	NA	NA	NA	NA	4	9	9	3.29	NA	NA	1	33	1	4	1	5	38079.77686	17561.7409	0	0	1	9	8	NA	NA	0
1327	1327	1327	9900	1327	25780.946	13256.55397	NA	NA	NA	1	2	1	1	3	42	42	1	3	NA	1	1	NA	NA	NA	NA	NA	NA	4	9	9	3.74	NA	NA	1	32	1	5	NA	NA	8793.217406	4853.201031	9864.98328	5303.603863	1	6	23	NA	NA	10054.9476
1328	1328	1328	9900	1328	NA	NA	92939.57851	43032.77392	1	1	2	2	1	54	655	656	3	1	1	3	1	8	NA	5	3	NA	1	2	8	8	4.44	NA	NA	1	54	3	5	1	3	70771.44273	35367.1227	79769.64359	38491.78376	2	11	24	NA	NA	81663.91175
1329	1329	1329	9900	1329	0	0	NA	NA	NA	1	2	2	1	46	557	559	3	1	2	1	1	NA	NA	3	2	NA	1	7	NA	NA	NA	NA	NA	1	46	1	3	1	3	34379.16771	17411.84312	35216.98897	17322.05299	2	4	49	NA	NA	35889.9762
1330	1330	1330	9900	1330	6068.356348	4246.625028	3363.458242	2161.011742	1	1	2	1	1	17	206	207	1	3	2	1	1	NA	10	NA	1	1	5	7	12	4	1.17	NA	NA	1	51	2	1	1	1	2635.269261	1754.494081	2629.577693	1778.015788	1	10	1	NA	NA	0
1331	1331	1331	9900	1331	NA	NA	18950.17315	9774.110818	1	1	2	1	1	25	309	310	1	3	2	2	2	3	NA	1	1	NA	5	7	6	3	0.98	NA	NA	2	44	2	1	2	NA	14614.50477	8364.747357	15643.00922	8357.186245	2	12	10	NA	NA	15949.71284
1332	1332	1332	9900	1332	NA	NA	73453.54271	34092.44922	1	1	2	2	2	63	758	759	3	1	2	1	1	NA	NA	1	1	NA	6	2	4	2	0.72	NA	NA	2	63	1	1	6	NA	48296.73004	24493.4374	63752.63313	30476.81265	2	1	16	NA	NA	64911.23122
1333	1333	1333	9900	1333	0	0	10507.83061	6055.340966	1	1	2	1	2	50	603	604	1	3	2	1	1	NA	NA	2	1	NA	1	2	NA	12	NA	3	2	1	40	NA	NA	NA	NA	8948.746289	5278.324019	8805.796576	5184.245031	1	6	40	NA	NA	8891.31389
1334	1334	1334	9900	1334	NA	NA	NA	NA	NA	1	2	2	1	11	136	137	4	2	NA	1	1	NA	5	NA	1	2	NA	6	8	8	2.31	NA	NA	1	30	NA	NA	99	NA	14042.50988	6173.183987	14688.14337	6380.707169	1	5	19	NA	NA	14789.42114
1335	1335	1335	9900	1335	7775.991877	4997.016746	3244.604564	2155.532257	0	1	2	1	1	17	213	214	5	4	2	1	1	NA	11	NA	1	1	5	3	10	10	4.68	NA	NA	1	52	1	2	NA	NA	2682.982614	1723.871562	2677.187997	1820.322393	1	6	40	NA	NA	2788.454225
1336	1336	1336	9900	1336	NA	NA	NA	NA	NA	1	2	2	2	37	447	448	4	2	2	1	1	NA	NA	5	3	NA	1	4	7	7	2.35	1	1	1	34	1	5	1	5	31760.45879	14519.44824	33136.4281	16187.19224	1	7	5	NA	NA	33411.63605
1337	1337	1337	9900	1337	NA	NA	8414.979197	4429.301636	1	1	2	2	1	10	130	131	1	3	NA	2	2	2	3	NA	1	1	NA	6	1	1	0.02	NA	NA	2	29	2	1	1	NA	5743.527317	3298.740573	5921.493801	3350.968992	2	3	24	NA	NA	6182.799868
1338	1338	1338	9900	1338	NA	NA	NA	NA	NA	1	2	2	2	0	0	0	2	5	NA	1	1	NA	NA	NA	NA	NA	NA	5	6	4	1.27	NA	NA	1	54	3	1	1	NA	10582.53952	4474.000191	13981.04747	4475.41266	2	7	2	NA	NA	14418.41898
1339	1339	1339	9900	1339	0	0	22157.3732	13186.13562	1	1	2	2	2	66	803	804	4	2	2	1	1	NA	NA	2	1	NA	NA	1	NA	NA	NA	NA	NA	2	66	1	2	NA	NA	15082.53856	8681.347668	16013.14128	9898.948161	2	10	50	NA	NA	16156.62249
1340	1340	1340	9900	1340	7541.823876	5278.935408	3862.979924	2553.571714	1	1	2	1	1	16	195	196	1	3	NA	1	1	NA	10	NA	1	1	5	4	3	3	0.78	NA	NA	1	57	2	1	NA	NA	2933.118215	1884.588834	3020.107611	2101.002384	1	12	28	NA	NA	3145.57868
1341	1341	1341	9900	1341	17885.24548	9566.440213	9725.550146	5058.89474	1	1	2	1	1	7	86	87	1	3	NA	1	1	NA	0	NA	1	NA	NA	5	3	3	0.61	NA	NA	2	31	1	4	4	NA	6687.117003	3840.682382	6843.722789	3827.284932	1	6	40	NA	NA	7136.928558
1342	1342	1342	9900	1342	NA	NA	3504.603386	2324.662693	1	1	2	2	2	78	940	940	1	3	2	1	1	NA	NA	1	1	NA	1	4	5	5	1.23	NA	NA	1	85	1	1	1	1	2629.236997	1688.784527	2816.250301	1944.987959	2	3	24	NA	NA	2809.401859
1343	1343	1343	9900	1343	102048.7239	59237.51984	49988.61127	30128.65741	1	1	2	2	2	72	867	867	3	1	2	1	1	NA	NA	3	2	NA	1	2	6	6	2.67	NA	NA	2	72	1	3	1	2	38454.52599	22110.80502	43386.6833	26933.39634	2	1	42	NA	NA	44398.85595
1344	1344	1344	9900	1344	NA	NA	3229.212798	2248.75148	1	1	2	1	2	19	232	233	1	3	2	1	1	NA	13	NA	2	3	1	7	11	5	1.2	2	2	1	45	2	1	3	NA	2487.285442	1712.195566	2532.462408	1837.790702	1	6	40	NA	NA	2630.704845
1345	1345	1345	9900	1345	17774.4163	10431.27158	15837.58576	7155.633385	1	1	2	1	2	6	73	74	4	2	NA	1	1	NA	0	NA	1	NA	NA	2	2	2	0.85	NA	NA	2	30	1	4	5	NA	9119.464376	4460.045797	9163.481406	4881.822118	2	7	21	NA	NA	9301.178579
1346	1346	1346	9900	1346	NA	NA	NA	NA	NA	1	1	NA	1	85	NA	NA	3	1	2	1	1	NA	NA	3	2	NA	2	1	4	4	2.22	NA	NA	1	85	1	3	2	NA	22995.70883	12499.8208	0	0	1	1	16	NA	NA	0
1347	1347	1347	9900	1347	45444.77558	22781.37018	NA	NA	NA	1	2	2	1	12	155	156	2	5	NA	3	2	2	5	NA	1	1	NA	7	5	5	0.84	NA	NA	1	33	NA	NA	1	3	20058.26685	9482.66927	20001.45528	9443.347612	3	1	44	NA	NA	20494.41237
1348	1348	1348	9900	1348	NA	NA	NA	NA	NA	1	2	2	1	4	50	51	4	2	NA	1	1	NA	NA	NA	NA	NA	NA	5	9	9	2.86	NA	NA	1	39	3	3	1	NA	8961.635316	4198.843459	8879.469772	4192.445755	2	4	49	NA	NA	8923.20445
1349	1349	1349	9900	1349	NA	NA	NA	NA	NA	1	1	NA	1	16	201	NA	4	2	NA	1	1	NA	11	NA	1	2	5	3	NA	12	NA	NA	NA	1	55	3	5	2	NA	5560.343666	2572.180918	0	0	2	4	49	NA	NA	0
1350	1350	1350	9900	1350	7772.046515	3864.161383	4246.234848	1989.68048	1	1	2	2	2	12	144	145	1	3	NA	1	1	NA	5	NA	1	1	NA	5	NA	2	0.58	NA	NA	2	32	1	4	4	NA	3066.183224	1608.076305	3330.046919	1626.065094	2	2	18	NA	NA	3244.768786
1351	1351	1351	9900	1351	NA	NA	3344.83004	1727.879038	1	1	2	1	2	81	982	983	1	3	2	1	1	NA	NA	3	2	NA	1	2	6	6	2.93	NA	NA	1	80	1	5	1	3	2543.366401	1505.334602	2687.858673	1445.673789	1	4	25	NA	NA	2760.616997
1352	1352	1352	9900	1352	168276.6255	85997.10039	63128.01832	32474.28439	1	1	2	2	1	67	808	809	3	1	1	1	1	NA	NA	3	2	NA	1	2	9	9	5	NA	NA	1	67	1	3	1	3	53318.30785	27975.8407	56609.39977	29593.69128	1	5	19	NA	NA	57148.31667
1353	1353	1353	9900	1353	NA	NA	11006.85925	5912.511419	1	1	2	2	2	48	579	579	1	3	2	2	2	6	NA	1	1	NA	1	5	NA	99	NA	2	2	1	51	2	1	1	1	8816.047574	5061.492549	9223.993715	5061.962343	2	10	29	NA	NA	9264.455671
1354	1354	1354	9900	1354	NA	NA	41822.64462	19536.30497	1	1	2	2	2	16	202	203	3	1	NA	1	1	NA	11	NA	1	2	5	4	NA	12	NA	NA	NA	1	49	1	4	1	3	34036.68595	15973.57864	34915.67052	16650.62078	2	3	42	NA	NA	35562.48943
1355	1355	1355	9900	1355	NA	NA	NA	NA	NA	1	2	1	2	0	9	10	3	1	NA	1	1	NA	NA	NA	NA	NA	NA	4	9	9	3.29	NA	NA	1	24	1	3	NA	NA	18955.31059	8248.160972	21771.17482	8655.069569	2	5	28	NA	NA	21992.91437
1356	1356	1356	9900	1356	37136.04518	17858.96731	19542.45531	10210.42937	1	1	2	1	1	35	428	428	1	3	2	2	2	2	NA	1	1	NA	1	6	4	4	0.79	NA	NA	1	35	2	1	1	NA	15042.6517	8517.846467	16131.92693	8730.252961	2	8	6	NA	NA	16454.39559
1357	1357	1357	9900	1357	NA	NA	NA	NA	NA	1	2	2	2	50	602	603	4	2	2	1	1	NA	NA	2	1	NA	3	3	4	4	1.3	2	2	2	50	1	2	3	NA	38097.54592	20303.96786	42499.23971	20836.87993	1	2	35	NA	NA	43066.8905
1358	1358	1358	9900	1358	NA	NA	15951.56973	8877.094937	1	1	2	2	2	75	903	904	4	2	1	1	1	NA	NA	2	1	NA	2	1	3	3	1.32	NA	NA	2	75	1	2	2	NA	10153.7805	5844.407311	11528.20496	6664.113363	2	4	13	NA	NA	11673.48056
1359	1359	1359	9900	1359	NA	NA	NA	NA	NA	1	2	2	2	11	141	142	1	3	NA	1	1	NA	4	NA	1	1	NA	4	5	5	1.32	NA	NA	1	50	1	1	1	1	6373.371049	3963.27124	6528.66542	4112.102269	2	6	18	NA	NA	6809.04283
1360	1360	1360	9900	1360	NA	NA	5831.932824	2402.953107	1	1	2	2	2	12	145	146	4	2	NA	1	1	NA	6	NA	1	1	NA	6	NA	5	1.02	NA	NA	1	62	1	2	1	NA	4445.278762	1894.829348	4416.772282	1935.977016	2	9	44	NA	NA	4490.092057
1361	1361	1361	9900	1361	16380.28974	7544.807339	7223.316123	3131.679219	1	1	2	2	2	14	169	169	2	5	NA	3	2	2	7	NA	1	2	5	4	3	3	0.59	NA	NA	2	33	3	1	1	NA	5832.648285	2528.25307	6030.391625	2669.102635	2	7	49	NA	NA	5897.785883
1362	1362	1362	9900	1362	0	0	45103.65407	24935.6379	1	1	2	2	2	79	949	950	3	1	2	1	1	NA	NA	3	2	NA	NA	1	NA	12	NA	NA	NA	2	79	1	3	NA	NA	31536.80039	18133.21128	39146.87575	22291.11672	3	1	14	NA	NA	40148.76765
1363	1363	1363	9900	1363	NA	NA	7606.773524	3304.014132	1	1	2	2	1	17	210	210	4	2	2	1	1	NA	10	NA	1	1	5	6	1	1	0	NA	NA	2	37	3	4	NA	NA	5500.744444	2588.163471	5530.898211	2635.280085	1	7	52	NA	NA	5567.879573
1364	1364	1364	9900	1364	NA	NA	29012.7451	13287.75717	1	1	2	1	1	53	645	646	4	2	2	1	1	NA	NA	2	1	NA	4	1	NA	13	NA	NA	NA	1	53	1	2	4	NA	20793.55272	10467.72766	23628.64366	11261.449	2	9	21	NA	NA	23788.75961
1365	1365	1365	9900	1365	247443.0056	142439.0547	NA	NA	NA	1	2	1	2	78	938	939	3	1	2	1	1	NA	NA	1	1	NA	1	2	3	3	1.16	NA	NA	1	78	1	1	1	1	80744.54904	46426.96625	100228.8371	61419.51346	1	11	45	NA	NA	102794.0089
1366	1366	1366	9900	1366	83607.25967	32874.58141	51399.01754	20685.80057	1	1	2	2	1	35	430	431	4	2	2	1	1	NA	NA	3	2	NA	5	2	2	2	0.71	NA	NA	2	85	1	1	2	NA	33155.71492	14309.7471	37676.32129	15605.15453	2	8	41	NA	NA	37931.62922
1367	1367	1367	9900	1367	NA	NA	NA	NA	NA	1	2	1	2	2	29	31	5	4	NA	1	1	NA	NA	NA	NA	NA	NA	4	11	11	4.69	NA	NA	1	47	3	5	NA	NA	29676.13348	13686.1245	34084.60584	14813.20845	2	11	41	NA	NA	34431.75775
1368	1368	1368	9900	1368	59733.46546	34523.54471	NA	NA	NA	1	2	1	2	81	972	972	3	1	2	1	1	NA	NA	3	2	NA	1	2	5	5	1.81	NA	NA	1	81	1	3	1	NA	24073.11961	10853.51089	25682.01072	15899.86753	1	12	28	NA	NA	26243.14134
1369	1369	1369	9900	1369	NA	NA	8290.968288	3523.027045	1	1	2	2	1	15	181	182	4	2	NA	1	1	NA	8	NA	1	1	5	6	NA	5	2.13	NA	NA	2	30	1	4	5	NA	5608.250853	2800.259158	6028.37741	2809.964679	1	7	52	NA	NA	6066.315391
1370	1370	1370	9900	1370	NA	NA	NA	NA	NA	1	2	2	2	1	16	16	4	2	NA	1	1	NA	NA	NA	NA	NA	NA	6	12	11	5	NA	NA	2	39	1	2	2	NA	6511.823845	3079.391309	6664.621556	3455.092679	1	7	52	NA	NA	6693.559962
1371	1371	1371	9900	1371	NA	NA	77233.52372	33677.42981	1	1	2	2	2	10	121	122	3	1	NA	1	1	NA	3	NA	1	1	NA	3	11	11	5	NA	NA	1	48	1	5	3	NA	47879.96162	22088.21422	50701.47372	23645.71257	1	8	11	NA	NA	51401.08901
1372	1372	1372	9900	1372	NA	NA	NA	NA	NA	1	2	2	2	27	330	331	5	1	2	1	1	NA	NA	3	2	NA	4	3	2	2	0.6	3	NA	2	27	1	3	4	NA	39637.07561	18120.28194	43435.80214	18746.77454	1	1	16	NA	NA	42991.23566
1373	1373	1373	9900	1373	NA	NA	3257.624178	1978.010013	1	1	2	2	1	18	218	220	1	3	2	1	1	NA	11	NA	1	3	1	6	NA	13	NA	NA	NA	2	51	2	1	4	NA	2382.933665	1546.032298	2546.835803	1627.447442	2	2	18	NA	NA	2655.571942
1374	1374	1374	9900	1374	NA	NA	11679.92757	5730.692468	1	1	2	2	1	75	908	908	4	2	1	1	9	99	NA	1	1	NA	1	4	4	4	0.94	NA	NA	1	75	1	1	1	3	8645.535432	4100.530685	8724.684797	4424.683154	2	4	13	NA	NA	8790.554454
1375	1375	1375	9900	1375	NA	NA	12018.01977	5255.506823	1	1	2	2	1	18	220	221	4	2	2	3	2	3	12	NA	1	3	5	7	NA	NA	NA	NA	NA	2	56	3	1	4	NA	8690.682753	4222.81062	8738.322999	4191.789718	1	2	47	NA	NA	8787.793181
1376	1376	1376	9900	1376	23552.23864	11102.86452	21453.38377	7695.916796	1	1	2	2	1	6	76	76	4	2	NA	1	1	NA	0	NA	1	NA	NA	4	3	3	0.79	NA	NA	2	26	1	4	5	NA	11350.31302	5018.708743	12142.19906	5196.126781	2	8	41	NA	NA	12218.09904
1377	1377	1377	9900	1377	NA	NA	4139.411697	1994.773046	1	1	2	2	2	14	176	177	1	3	NA	1	1	NA	8	NA	1	1	5	6	6	1	0.17	NA	NA	1	38	2	1	NA	NA	3013.262133	1580.321553	3246.272442	1630.22699	1	3	37	NA	NA	3361.544578
1378	1378	1378	9900	1378	NA	NA	24629.87107	13437.86966	1	1	2	1	1	28	347	347	1	3	2	2	2	1	NA	2	1	NA	5	7	6	6	1.14	NA	NA	1	52	2	1	1	NA	18994.72714	10871.80826	20331.49234	11489.82056	1	6	23	NA	NA	20730.12039
1379	1379	1379	9900	1379	NA	NA	43952.14108	23416.86844	1	1	2	1	1	79	952	953	3	1	1	1	1	NA	NA	3	2	NA	3	1	4	4	1.94	NA	NA	1	79	1	3	3	NA	37122.24542	19763.36861	39413.6295	21339.70274	1	12	28	NA	NA	39788.84406
1380	1380	1380	9900	1380	22902.62801	9044.645474	9906.046187	3953.944236	1	1	2	2	2	12	153	154	4	2	NA	1	1	NA	6	NA	1	2	NA	3	NA	77	NA	NA	NA	1	45	1	4	1	4	7096.946377	3076.282949	7502.272667	3185.557446	2	5	12	NA	NA	7635.059383
1381	1381	1381	9900	1381	5036.084041	3173.291144	2445.260703	1519.915894	1	1	2	1	2	17	205	207	1	3	2	1	1	NA	11	NA	1	1	5	5	12	5	1.44	NA	NA	1	39	2	3	NA	NA	1845.269763	1192.851198	1917.659564	1242.150288	1	13	48	NA	NA	1988.48448
1382	1382	1382	9900	1382	0	0	21122.78038	11406.02622	1	1	2	1	1	84	1015	1017	3	1	1	1	1	NA	NA	2	1	NA	1	2	6	6	2.89	NA	NA	1	84	1	2	1	NA	15818.61224	8598.552878	18941.63559	10394.26811	1	12	23	NA	NA	19117.72383
1383	1383	1383	9900	1383	NA	NA	121030.3043	60683.23017	1	1	2	2	1	36	441	442	3	1	1	3	1	7	NA	5	3	NA	1	6	11	11	5	NA	NA	1	36	3	5	1	5	109891.6615	53690.34644	109728.2115	54777.05238	1	5	46	NA	NA	111821.2204
1384	1384	1384	9900	1384	5786.965668	4108.359765	3042.867922	1869.679177	1	1	2	2	1	71	863	864	1	3	1	1	1	NA	NA	1	1	NA	1	2	NA	77	NA	NA	NA	1	71	1	1	1	NA	2270.809308	1383.022652	2747.611254	1706.089624	1	3	3	NA	NA	2586.41036
1385	1385	1385	9900	1385	NA	NA	107158.1182	45349.40787	1	1	2	2	2	24	294	294	3	1	2	1	1	NA	NA	2	1	NA	5	4	NA	13	NA	2	2	2	24	1	2	5	NA	89097.16729	37071.69476	94195.42111	40172.63457	2	2	18	NA	NA	96941.55294
1386	1386	1386	9900	1386	NA	NA	80832.5613	35792.42041	1	1	2	2	1	57	686	687	5	4	2	3	2	3	NA	1	1	NA	1	4	7	7	2.1	NA	NA	1	27	3	4	5	NA	63521.98231	31744.29764	69378.24239	32015.46127	1	11	11	NA	NA	70005.86781
1387	1387	1387	9900	1387	93322.35312	47281.17625	NA	NA	NA	1	2	2	2	25	306	306	4	2	2	1	1	NA	NA	3	2	NA	5	3	2	2	0.4	2	2	2	25	1	3	5	NA	44937.08426	20543.20668	46079.20611	20779.81497	2	10	50	NA	NA	46462.12359
1388	1388	1388	9900	1388	NA	NA	92997.64402	45485.84085	1	1	2	2	1	45	540	541	3	1	2	1	1	NA	NA	5	3	NA	1	5	11	11	3.97	NA	NA	2	41	1	5	1	5	79938.37927	40485.98648	79819.48097	40685.99327	3	1	14	NA	NA	81341.99628
1389	1389	1389	9900	1389	NA	NA	NA	NA	NA	1	2	2	1	10	124	125	4	2	NA	1	1	NA	2	NA	1	1	NA	3	5	5	1.77	NA	NA	2	50	1	2	1	4	13308.75529	5884.66295	14525.92436	6092.693623	1	9	26	NA	NA	14287.87689
1390	1390	1390	9900	1390	NA	NA	3066.475099	1635.496598	1	1	2	2	2	13	160	161	1	3	NA	1	1	NA	6	NA	1	1	NA	4	3	3	0.7	NA	NA	2	30	2	1	1	NA	2317.041842	1223.432732	2404.837773	1336.608544	2	3	24	NA	NA	2502.606981
1391	1391	1391	9900	1391	48075.79436	24792.68952	31453.23117	13243.22846	1	1	2	2	2	35	429	429	4	2	1	1	1	NA	NA	5	3	NA	1	6	11	11	3.94	2	2	1	36	3	4	1	NA	20539.98257	9623.040123	21970.23577	10230.84334	2	9	2	NA	NA	22172.65755
1392	1392	1392	9900	1392	NA	NA	NA	NA	NA	1	1	NA	2	84	1013	NA	3	1	2	1	1	NA	NA	1	1	NA	2	1	NA	13	NA	NA	NA	2	84	1	1	2	NA	21554.78356	9718.103921	0	0	2	1	16	NA	NA	0
1393	1393	1393	9900	1393	106324.9862	57792.49596	57543.99007	29281.28366	1	1	2	2	1	60	723	723	3	1	2	1	1	NA	NA	2	1	NA	3	2	5	5	1.96	NA	NA	1	60	1	2	3	NA	45749.48831	24004.52018	51601.97999	26683.92192	2	1	15	NA	NA	52078.72687
1394	1394	1394	9900	1394	NA	NA	17215.10412	10302.22609	1	1	2	2	1	85	NA	NA	3	1	2	1	1	NA	NA	3	2	NA	1	2	4	4	1.48	NA	NA	1	85	1	3	1	3	13686.61095	7439.656915	15437.46718	9388.379271	1	1	16	NA	NA	15580.0928
1395	1395	1395	9900	1395	NA	NA	3640.043521	1795.666206	1	1	2	1	2	13	161	161	1	3	NA	1	1	NA	7	NA	1	1	NA	5	11	11	5	NA	NA	1	43	1	5	1	NA	2767.198881	1451.272356	2854.65033	1467.507053	2	13	34	NA	NA	2956.437097
1396	1396	1396	9900	1396	NA	NA	7215.356698	4140.224753	1	1	2	1	2	9	116	117	1	3	NA	1	1	NA	2	NA	1	1	NA	7	6	6	1.01	NA	NA	1	35	2	2	NA	NA	4826.924102	3060.186721	4950.722043	3124.14996	2	8	41	NA	NA	5156.392851
1397	1397	1397	9900	1397	0	0	NA	NA	NA	1	2	1	2	65	783	784	4	2	2	1	1	NA	NA	1	1	NA	1	2	3	3	1.07	NA	NA	1	61	1	1	1	NA	11298.56777	6503.334605	12238.7568	7010.599238	2	8	41	NA	NA	12342.44818
1398	1398	1398	9900	1398	NA	NA	31293.63286	17508.53932	1	1	2	1	2	80	970	970	3	1	2	1	1	NA	NA	4	3	NA	1	1	7	7	4.37	NA	NA	2	80	1	4	1	NA	24073.11961	10853.51089	27160.72529	15651.69077	1	12	28	NA	NA	27794.3608
1399	1399	1399	9900	1399	NA	NA	NA	NA	NA	1	2	2	1	1	20	21	3	1	NA	1	1	NA	NA	NA	NA	NA	NA	3	6	1	0.18	NA	NA	1	20	1	2	NA	NA	36171.94363	15838.47022	36277.93143	16425.7036	1	1	27	NA	NA	36807.9515
1400	1400	1400	9900	1400	NA	NA	27361.18261	14013.96683	1	1	2	2	2	85	NA	NA	3	1	2	1	1	NA	NA	4	3	NA	1	1	4	4	1.86	NA	NA	2	85	1	4	1	NA	21048.02037	9489.626682	23747.6284	12527.73126	2	3	24	NA	NA	24301.6394
1401	1401	1401	9900	1401	NA	NA	NA	NA	NA	1	1	NA	1	14	169	NA	4	2	NA	1	1	NA	8	NA	1	2	5	3	NA	12	NA	NA	NA	1	55	3	5	2	NA	5669.01488	2782.966861	0	0	2	4	49	NA	NA	0
1402	1402	1402	9900	1402	NA	NA	NA	NA	NA	1	2	1	1	0	8	10	3	1	NA	1	1	NA	NA	NA	NA	NA	NA	7	11	11	3.88	NA	NA	2	39	1	5	NA	NA	10780.21526	4208.708861	10811.80248	4257.949242	2	12	10	NA	NA	11138.76069
1403	1403	1403	9900	1403	NA	NA	23298.72659	8798.821157	0	1	2	2	2	2	33	34	4	2	NA	1	1	NA	NA	NA	NA	NA	NA	3	2	2	0.36	NA	NA	2	43	1	2	3	NA	8774.42978	3871.190965	8693.980647	4237.528662	1	5	26	NA	NA	8743.826327
1404	1404	1404	9900	1404	NA	NA	6023.040139	2988.335469	1	1	2	1	2	14	173	174	1	3	NA	2	2	1	8	NA	1	1	5	3	2	2	0.57	NA	NA	2	58	2	1	4	NA	4611.124949	2434.742909	4723.480207	2442.215242	1	10	1	NA	NA	0
1405	1405	1405	9900	1405	8885.468546	4360.620182	3788.164281	2052.573733	1	1	2	2	2	38	464	465	1	3	2	1	1	NA	NA	3	2	NA	3	3	3	3	0.74	1	1	2	38	1	3	3	NA	3058.02613	1686.517177	3199.811059	1787.974436	2	3	24	NA	NA	3240.92132
1406	1406	1406	9900	1406	NA	NA	NA	NA	NA	1	2	1	2	16	195	195	5	4	NA	3	2	3	9	NA	1	1	5	4	11	11	5	NA	NA	1	44	3	2	1	2	34201.48155	16050.918	34864.70409	17539.04028	1	10	9	NA	NA	35504.65046
1407	1407	1407	9900	1407	NA	NA	NA	NA	NA	1	1	NA	1	79	956	NA	3	1	2	1	1	NA	NA	1	1	NA	1	2	3	3	1.07	NA	NA	2	78	1	2	1	NA	17649.98878	9396.609236	0	0	1	1	27	NA	NA	0
1408	1408	1408	9900	1408	NA	NA	14835.05959	6441.196821	0	1	2	2	2	1	18	20	1	3	NA	1	1	NA	NA	NA	NA	NA	NA	3	3	1	0.05	NA	NA	1	27	2	1	NA	NA	5624.72579	2866.347513	5825.022197	3112.294325	1	3	3	NA	NA	5962.460492
1409	1409	1409	9900	1409	NA	NA	18220.25638	10065.10544	1	1	2	2	2	37	446	446	1	3	2	2	2	2	NA	2	1	NA	NA	7	NA	99	NA	2	2	1	37	2	1	NA	NA	15640.24532	8783.826245	15390.40377	8767.602809	2	4	29	NA	NA	15706.29206
1410	1410	1410	9900	1410	NA	NA	134740.8064	62367.58781	1	1	2	2	1	49	598	599	3	1	1	1	1	NA	NA	3	2	NA	1	2	11	11	5	NA	NA	1	49	1	3	1	NA	106140.0443	51480.49494	115647.4591	55786.31087	2	1	16	NA	NA	117945.01
1411	1411	1411	9900	1411	NA	NA	52882.59315	29060.72316	1	1	2	2	2	77	934	935	3	1	2	1	1	NA	NA	3	2	NA	5	2	NA	NA	NA	NA	NA	2	77	1	3	5	NA	40680.7671	23390.86197	45898.46092	25978.72067	2	1	26	NA	NA	46969.2311
1412	1412	1412	9900	1412	181077.7613	70881.04038	79525.84188	36905.14471	1	1	2	1	1	43	521	522	5	1	2	1	1	NA	NA	2	1	NA	6	2	3	2	1.15	NA	NA	1	43	1	2	6	NA	56847.88054	27572.60038	68256.69069	33010.76645	1	11	32	NA	NA	69980.87746
1413	1413	1413	9900	1413	124181.9718	47042.36753	NA	NA	NA	1	2	2	2	7	93	95	3	1	NA	1	1	NA	2	NA	1	1	NA	6	NA	NA	NA	NA	NA	1	30	NA	NA	1	NA	44420.41708	18276.92054	47030.03215	19072.43964	2	4	49	NA	NA	47970.70208
1414	1414	1414	9900	1414	NA	NA	NA	NA	NA	1	1	NA	2	11	140	NA	1	3	NA	1	1	NA	3	NA	1	1	NA	5	10	10	3.46	NA	NA	1	38	2	2	1	2	5622.576891	3419.264052	0	0	1	13	48	NA	NA	0
1415	1415	1415	9900	1415	NA	NA	20153.71034	7339.037297	1	1	2	1	1	7	92	93	4	2	NA	1	1	NA	1	NA	1	1	NA	6	9	9	2.69	NA	NA	2	30	1	5	NA	NA	10905.21907	4794.009354	11406.60911	4955.168989	1	8	33	NA	NA	11485.26003
1416	1416	1416	9900	1416	NA	NA	108143.3444	50807.35941	1	1	2	2	1	32	386	388	3	1	1	1	1	NA	NA	3	2	NA	1	5	8	8	2.51	NA	NA	1	32	1	3	1	NA	92941.19529	45408.7681	98044.66599	45862.38042	1	1	16	NA	NA	99746.23697
1417	1417	1417	9900	1417	255782.828	120721.2618	118853.9077	56515.18297	1	1	2	2	1	38	466	467	3	1	2	1	1	NA	NA	3	2	NA	NA	3	11	7	4.98	NA	NA	1	38	1	3	NA	NA	104816.7211	49042.89496	107755.0519	51014.6729	2	11	51	NA	NA	108620.7763
1418	1418	1418	9900	1418	NA	NA	11405.74306	6366.107768	1	1	2	2	2	16	194	195	4	2	NA	1	1	NA	11	NA	1	1	5	4	5	3	0.86	NA	NA	2	84	1	1	2	NA	8443.697226	4656.600647	8638.057285	5128.954986	2	10	50	NA	NA	8798.518366
1419	1419	1419	9900	1419	NA	NA	NA	NA	NA	1	2	2	1	32	395	NA	3	1	2	1	1	NA	NA	4	3	NA	5	5	NA	12	NA	NA	NA	1	66	1	3	1	2	73215.98106	35771.51654	77236.32546	36128.85724	3	1	36	NA	NA	78576.76646
1420	1420	1420	9900	1420	NA	NA	6771.350214	3780.985804	1	1	2	1	1	7	84	84	1	3	NA	1	1	NA	0	NA	1	NA	NA	7	7	7	1.59	NA	NA	2	37	1	4	NA	NA	4775.210245	2809.398105	4764.896903	2860.488454	1	8	11	NA	NA	4968.890269
1421	1421	1421	9900	1421	24753.5043	11758.83845	NA	NA	NA	1	2	2	2	3	47	48	4	2	NA	1	1	NA	NA	NA	NA	NA	NA	4	NA	77	NA	NA	NA	2	33	1	3	5	NA	12879.5912	5557.816805	12761.50353	5503.121765	1	9	8	NA	NA	12834.66977
1422	1422	1422	9900	1422	NA	NA	NA	NA	NA	1	2	1	2	0	3	4	4	2	NA	1	1	NA	NA	NA	NA	NA	NA	4	2	2	0.35	NA	NA	2	42	1	3	3	NA	6969.760335	2824.657152	6905.857472	3231.847636	1	10	1	NA	NA	0
1423	1423	1423	9900	1423	13427.29061	8291.982152	NA	NA	NA	1	2	1	2	57	694	695	1	3	2	1	1	NA	NA	4	3	NA	NA	4	12	5	1.91	2	2	1	61	1	4	1	NA	7000.33126	4086.449098	6888.50606	4262.93757	1	13	48	NA	NA	7043.611066
1424	1424	1424	9900	1424	57086.35471	26222.47457	28693.99602	13735.03849	1	1	2	2	2	85	NA	NA	3	1	2	1	1	NA	NA	4	3	NA	2	1	7	7	4.19	NA	NA	2	85	1	4	2	NA	21554.78356	9718.103921	24904.41895	12278.38435	1	1	27	NA	NA	25552.60907
1425	1425	1425	9900	1425	NA	NA	NA	NA	NA	1	2	2	2	0	9	10	2	5	NA	1	1	NA	NA	NA	NA	NA	NA	3	77	77	NA	NA	NA	2	29	1	2	NA	NA	8953.582414	3896.036875	8979.817403	3897.266877	2	4	13	NA	NA	9071.524481
1426	1426	1426	9900	1426	128525.0014	48993.30344	64242.47918	25715.23595	1	1	2	2	1	9	110	110	3	1	NA	1	1	NA	3	NA	1	1	NA	6	NA	12	NA	NA	NA	2	46	1	5	1	5	45404.51722	18794.08817	48674.81855	19863.40976	3	1	36	NA	NA	50364.90914
1427	1427	1427	9900	1427	NA	NA	NA	NA	NA	1	2	2	2	4	55	55	3	1	NA	1	1	NA	NA	NA	NA	NA	NA	7	NA	NA	NA	NA	NA	1	46	1	3	1	3	19404.90535	8928.160324	19461.76387	9668.173475	2	4	49	NA	NA	19990.30482
1428	1428	1428	9900	1428	NA	NA	119571.2138	53501.2182	1	1	2	1	1	40	481	482	3	1	2	1	1	NA	NA	5	3	NA	1	2	11	11	5	NA	NA	1	40	1	5	1	NA	91050.84662	44161.8682	102627.4625	47855.55599	2	11	41	NA	NA	105064.5291
1429	1429	1429	9900	1429	0	0	NA	NA	NA	1	2	1	2	44	534	536	1	3	2	1	1	NA	NA	2	1	NA	1	5	10	10	3.26	3	2	1	46	1	2	1	2	7553.763311	4336.786569	7433.097436	4335.59065	2	2	1	NA	NA	0
1430	1430	1430	9900	1430	NA	NA	17309.06974	7238.784969	1	1	2	1	1	54	651	651	1	3	2	2	1	6	NA	1	1	NA	3	4	5	5	1.2	NA	NA	1	54	2	1	3	NA	11254.13104	6157.725095	15008.28707	6462.420114	1	12	28	NA	NA	15198.77534
1431	1431	1431	9900	1431	NA	NA	40071.47807	19663.10502	1	1	2	2	2	59	716	716	4	2	2	1	1	NA	NA	5	3	NA	1	2	NA	12	NA	2	2	1	58	1	5	1	NA	24872.17329	13255.54691	28105.84089	14906.68757	2	8	41	NA	NA	28339.30267
1432	1432	1432	9900	1432	NA	NA	3111.426275	1499.389218	1	1	2	2	2	15	190	190	1	3	NA	1	1	NA	10	NA	1	2	5	5	5	5	1	NA	NA	1	42	2	1	1	2	2264.945761	1187.863002	2440.090069	1225.374875	2	3	24	NA	NA	2526.735413
1433	1433	1433	9900	1433	NA	NA	NA	NA	NA	1	2	2	1	26	312	312	1	3	2	1	1	NA	NA	4	3	NA	5	1	4	4	1.92	NA	NA	1	26	1	4	5	NA	19255.85161	10085.9708	20662.86188	11295.58872	2	3	20	NA	NA	20977.52542
1434	1434	1434	9900	1434	NA	NA	NA	NA	NA	1	2	2	1	0	1	1	4	2	NA	1	1	NA	NA	NA	NA	NA	NA	5	13	13	NA	NA	NA	1	28	1	4	NA	NA	6561.321344	2714.334637	7023.742809	2745.69987	1	9	8	NA	NA	7058.318246
1435	1435	1435	9900	1435	25360.16654	11409.25104	23100.19838	7908.287677	1	1	2	2	1	7	89	90	4	2	NA	1	1	NA	1	NA	1	2	NA	5	NA	77	NA	NA	NA	2	31	1	3	1	NA	11813.04126	5193.094236	13074.26419	5339.515289	2	5	12	NA	NA	13160.67423
1436	1436	1436	9900	1436	5132.925044	3513.374177	3353.225169	2121.394791	1	1	2	2	2	73	883	884	1	3	2	2	2	3	NA	1	1	NA	1	6	8	2	0.8	NA	NA	2	37	2	1	NA	NA	2515.66945	1541.117646	2694.604881	1774.918717	1	3	3	NA	NA	2760.818993
1437	1437	1437	9900	1437	NA	NA	NA	NA	NA	1	2	2	1	0	2	2	4	2	NA	1	1	NA	NA	NA	NA	NA	NA	3	2	2	0.65	NA	NA	1	39	3	2	1	2	9079.144915	3744.12446	8995.901974	3687.851588	1	2	35	NA	NA	9042.743698
1438	1438	1438	9900	1438	301029.6325	126856.6091	151893.296	67398.3021	1	1	2	2	1	43	527	528	3	1	1	1	1	NA	NA	3	2	NA	NA	3	9	9	4.5	NA	NA	1	43	1	3	NA	NA	119364.8093	57894.82659	130369.3677	60286.1641	3	1	19	NA	NA	131548.7451
1439	1439	1439	9900	1439	NA	NA	NA	NA	NA	1	1	NA	2	73	879	NA	3	1	2	1	1	NA	NA	3	2	NA	1	2	4	4	1.45	NA	NA	2	73	1	3	1	NA	40680.7671	23390.86197	0	0	2	1	26	NA	NA	0
1440	1440	1440	9900	1440	6536.94696	4266.191362	2896.369527	1884.897691	1	1	2	1	1	19	234	235	1	3	2	1	1	NA	15	NA	3	1	5	4	NA	12	NA	NA	NA	1	61	NA	NA	5	NA	2224.166452	1429.072732	2264.404119	1550.83741	2	13	34	NA	NA	2358.529446
1441	1441	1441	9900	1441	NA	NA	106131.3033	48021.64958	1	1	2	2	1	40	481	482	3	1	2	3	2	5	NA	5	3	NA	1	4	11	11	5	NA	NA	1	40	3	5	1	5	85048.06302	41250.37261	91092.04468	42954.21334	1	2	5	NA	NA	93003.49833
1442	1442	1442	9900	1442	NA	NA	3390.143418	2099.98798	1	1	2	1	2	68	827	828	1	3	2	2	2	6	NA	1	1	NA	1	2	10	10	5	NA	NA	1	76	2	1	1	1	2543.366401	1505.334602	2724.27187	1757.008166	1	4	25	NA	NA	2797.207065
1443	1443	1443	9900	1443	NA	NA	120733.5551	58578.53591	1	1	2	2	2	44	531	532	3	1	2	1	1	NA	NA	5	3	NA	1	4	11	11	4.55	2	2	1	43	1	5	1	5	99693.93109	48834.2548	106616.6176	52300.71049	2	2	12	NA	NA	109852.5541
1444	1444	1444	9900	1444	NA	NA	8181.735271	3630.492649	1	1	2	1	1	15	184	185	4	2	NA	1	1	NA	8	NA	1	1	5	6	NA	12	NA	NA	NA	1	45	1	4	6	NA	5534.362479	2763.365909	5948.953893	2895.679193	2	7	21	NA	NA	5986.392044
1445	1445	1445	9900	1445	NA	NA	97176.15999	48879.92447	1	1	2	1	2	56	675	676	3	1	2	1	1	NA	NA	3	2	NA	1	3	NA	13	NA	2	2	1	60	1	4	1	NA	82450.1116	43493.07013	85813.70339	43641.49323	1	12	31	NA	NA	88375.86698
1446	1446	1446	9900	1446	6001.365461	3496.40968	3645.173717	1928.846698	1	1	2	2	2	13	160	161	1	3	NA	1	1	NA	6	NA	1	1	NA	7	7	3	0.64	NA	NA	2	53	1	3	NA	NA	2842.133702	1587.283085	2858.673611	1576.348725	1	3	37	NA	NA	2967.750321
1447	1447	1447	9900	1447	NA	NA	107413.0254	53435.91242	1	1	2	1	2	39	468	468	3	1	2	3	1	7	NA	3	2	NA	NA	5	6	6	1.49	2	2	1	37	1	4	NA	NA	93853.78468	44506.13392	94419.49275	47336.03996	2	8	51	NA	NA	96971.55281
1448	1448	1448	9900	1448	NA	NA	NA	NA	NA	1	2	1	2	21	261	262	4	2	2	1	1	NA	NA	3	2	NA	5	2	2	2	0.68	2	2	2	21	1	3	5	NA	43095.43926	19701.28971	48698.3403	22000.12312	1	12	28	NA	NA	49102.85413
1449	1449	1449	9900	1449	182278.0598	97501.26989	97176.15999	48879.92447	1	1	2	1	2	55	667	668	3	1	2	1	1	NA	NA	5	3	NA	1	4	9	9	3.29	2	2	2	55	1	5	1	4	82450.1116	43493.07013	85813.70339	43641.49323	1	12	28	NA	NA	88375.86698
1450	1450	1450	9900	1450	NA	NA	42831.17171	16541.56009	0	1	2	2	2	2	30	31	3	1	NA	1	1	NA	NA	NA	NA	NA	NA	4	NA	13	NA	NA	NA	2	22	3	3	NA	NA	15085.39803	6957.127208	16378.72239	7286.060053	2	4	13	NA	NA	16078.70087
1451	1451	1451	9900	1451	NA	NA	143502.907	53260.19929	0	1	2	2	2	3	36	36	3	1	NA	1	1	NA	NA	NA	NA	NA	NA	5	9	9	3.23	NA	NA	1	40	1	5	1	5	51499.38221	22453.29956	54875.78748	23459.51701	1	9	26	NA	NA	56703.32982
1452	1452	1452	9900	1452	NA	NA	NA	NA	NA	1	2	1	1	0	8	8	2	5	NA	1	1	NA	NA	NA	NA	NA	NA	5	11	11	5	NA	NA	1	20	3	3	NA	NA	15626.02545	6100.563877	15671.81144	6102.489861	2	5	11	NA	NA	16145.74049
1453	1453	1453	9900	1453	NA	NA	79114.75394	36326.99228	1	1	2	2	1	50	604	605	3	1	2	1	1	NA	NA	4	3	NA	1	3	12	8	4.18	NA	NA	2	55	1	4	1	NA	62172.04947	31069.68598	67903.85566	32493.62297	2	8	41	NA	NA	68518.14314
1454	1454	1454	9900	1454	NA	NA	20370.50443	7494.015501	1	1	2	1	1	9	115	117	4	2	NA	1	1	NA	3	NA	1	1	NA	4	11	11	4.69	NA	NA	1	34	1	3	1	NA	11052.53916	4887.043626	11529.31036	5059.807126	2	13	34	NA	NA	11599.31852
1455	1455	1455	9900	1455	73739.6884	38149.71181	50317.48273	24553.69903	1	1	2	2	1	33	407	408	4	2	2	1	1	NA	NA	2	1	NA	NA	6	5	5	0.92	NA	NA	1	33	1	2	1	2	37494.38939	16419.05673	36883.53857	18523.05722	2	11	38	NA	NA	37227.46027
1456	1456	1456	9900	1456	14442.94971	8957.568606	8054.575661	4749.22366	1	1	2	2	2	7	95	95	1	3	NA	1	1	NA	2	NA	1	1	NA	7	5	5	0.93	NA	NA	2	38	2	3	1	3	5494.565251	3483.459708	5526.54109	3583.691174	2	3	20	NA	NA	5737.414034
1457	1457	1457	9900	1457	NA	NA	NA	NA	NA	1	2	2	2	0	5	5	4	2	NA	1	1	NA	NA	NA	NA	NA	NA	3	2	2	0.67	NA	NA	2	21	1	4	5	NA	6728.559104	2726.904755	6666.867716	3120.003671	2	5	43	NA	NA	6705.091238
1458	1458	1458	9900	1458	182755.1404	75633.6324	82279.6839	36079.25078	1	1	2	2	2	24	296	297	3	1	2	1	1	NA	NA	4	3	NA	5	5	1	1	0.15	2	2	1	51	1	5	1	4	71893.14056	31020.14433	72326.47983	31960.69421	2	3	24	NA	NA	74281.38887
1459	1459	1459	9900	1459	NA	NA	NA	NA	NA	1	2	1	1	4	55	56	1	3	NA	1	1	NA	NA	NA	NA	NA	NA	5	1	1	0.05	NA	NA	2	31	1	2	5	NA	5982.028622	3345.167067	5952.191302	3355.432704	1	13	48	NA	NA	6097.896216
1460	1460	1460	9900	1460	NA	NA	8381.418965	5111.0459	1	1	2	1	1	9	118	119	1	3	NA	1	1	NA	3	NA	1	2	NA	4	6	6	1.98	NA	NA	2	23	1	4	1	1	5910.643586	3753.54299	5897.877972	3866.739666	1	10	9	NA	NA	6142.998838
1461	1461	1461	9900	1461	72373.67872	30762.14773	45707.47158	18589.88525	1	1	2	2	1	33	398	398	4	2	2	1	1	NA	NA	2	1	NA	5	2	11	11	5	NA	NA	2	52	1	4	4	NA	29796.32979	12859.86277	33504.32492	14024.01764	2	4	13	NA	NA	33731.41865
1462	1462	1462	9900	1462	49295.58008	24787.13819	26770.14615	14128.41481	1	1	2	2	1	27	328	329	1	3	2	1	1	NA	NA	2	1	NA	1	2	9	9	4.97	NA	NA	2	29	1	4	1	2	20593.49786	10786.61293	22098.24891	12080.25938	2	2	18	NA	NA	22434.77117
1463	1463	1463	9900	1463	0	0	NA	NA	NA	1	2	2	1	71	861	862	3	1	1	1	1	NA	NA	3	2	NA	1	2	7	7	3.24	NA	NA	2	68	1	3	NA	NA	32624.20358	17368.67352	36797.64655	19502.15667	2	1	15	NA	NA	37137.61729
1464	1464	1464	9900	1464	6292.667705	3594.722748	3518.492366	1907.660111	1	1	2	2	1	61	737	738	1	3	2	2	2	8	NA	1	1	NA	1	2	NA	12	NA	NA	NA	2	53	1	1	NA	NA	2838.511634	1728.778315	3177.084734	1740.747376	1	10	37	NA	NA	3225.020762
1465	1465	1465	9900	1465	6874.939322	3881.973084	3382.583567	1870.958656	1	1	2	1	2	64	769	770	1	3	2	1	1	NA	NA	1	1	NA	1	3	6	6	1.8	NA	NA	2	64	1	1	1	NA	2537.69482	1629.986095	2718.196879	1565.384978	1	13	48	NA	NA	2711.58688
1466	1466	1466	9900	1466	21999.49095	10370.87689	NA	NA	NA	1	2	2	1	8	105	106	4	2	NA	1	1	NA	3	NA	1	2	NA	3	3	3	0.71	NA	NA	2	28	1	2	5	NA	10602.01166	4687.836229	11341.69038	4853.557482	1	7	5	NA	NA	11412.58644
1467	1467	1467	9900	1467	NA	NA	33756.85591	16805.56897	1	1	2	2	1	29	357	358	1	3	2	1	1	NA	NA	4	3	NA	NA	4	2	2	0.36	NA	NA	1	29	1	4	NA	NA	26333.15274	13923.63221	27865.64555	14369.31425	1	3	3	NA	NA	28230.59503
1468	1468	1468	9900	1468	NA	NA	150886.6077	56930.54484	0	1	2	2	2	2	32	32	3	1	NA	1	1	NA	NA	NA	NA	NA	NA	4	6	6	1.68	NA	NA	1	27	1	3	NA	NA	50236.54939	23168.23619	57699.32885	25076.19391	1	2	35	NA	NA	58286.99686
1469	1469	1469	9900	1469	NA	NA	3563.464759	2088.92773	1	1	2	2	2	65	787	787	1	3	2	1	1	NA	NA	1	1	NA	NA	1	3	3	1.26	NA	NA	2	65	1	1	NA	NA	2709.613472	1603.730755	2863.550477	1747.754328	1	3	3	NA	NA	2941.064647
1470	1470	1470	9900	1470	NA	NA	NA	NA	NA	1	2	1	2	45	540	540	4	2	2	1	1	NA	NA	5	3	NA	5	1	NA	77	NA	2	2	2	45	1	5	5	NA	24219.65533	12907.7895	25927.42781	13514.78905	1	13	48	NA	NA	26172.35653
1471	1471	1471	9900	1471	NA	NA	36207.4697	16393.9846	1	1	2	2	2	19	234	235	3	1	2	1	1	NA	10	NA	1	3	3	4	13	13	NA	3	2	2	46	1	2	3	NA	28204.56944	13236.53862	30227.83695	13972.44878	1	7	5	NA	NA	30958.34801
1472	1472	1472	9900	1472	59409.25361	28558.24594	27197.27882	13071.82343	1	1	2	1	1	47	567	568	4	2	2	1	1	NA	NA	4	3	NA	1	1	1	1	0.36	NA	NA	1	47	1	4	1	NA	20793.55272	10467.72766	22150.08637	11078.44394	2	7	21	NA	NA	22325.43742
1473	1473	1473	9900	1473	NA	NA	2814.793893	1705.065614	1	1	2	2	1	62	744	746	1	3	2	1	1	NA	NA	1	1	NA	1	1	NA	99	NA	NA	NA	1	62	1	1	1	NA	2270.809308	1383.022652	2541.667788	1555.879099	1	3	3	NA	NA	2580.01661
1474	1474	1474	9900	1474	NA	NA	NA	NA	NA	1	2	1	1	0	6	7	1	3	NA	1	1	NA	NA	NA	NA	NA	NA	3	1	1	0.16	NA	NA	2	22	1	1	1	NA	3647.772131	2067.373319	3777.669246	2092.173704	1	4	22	NA	NA	3852.330174
1475	1475	1475	9900	1475	0	0	NA	NA	NA	1	2	1	1	66	793	794	2	5	2	3	2	8	NA	3	2	NA	1	2	NA	77	NA	NA	NA	2	64	3	5	1	3	23151.92332	12147.69457	26113.62724	14572.68941	2	7	21	NA	NA	26354.88911
1476	1476	1476	9900	1476	99195.53231	36716.79009	43154.38857	16455.6132	1	1	2	2	2	14	171	172	3	1	NA	1	1	NA	8	NA	1	2	5	3	6	6	2.3	NA	NA	1	39	1	3	1	3	33616.01789	13489.18404	36027.47809	14024.97429	2	1	15	NA	NA	36898.14811
1477	1477	1477	9900	1477	NA	NA	NA	NA	NA	1	2	1	1	84	1011	1012	5	2	1	1	1	NA	NA	5	3	NA	2	2	8	8	4.67	NA	NA	1	84	1	5	2	NA	10896.66007	5582.331669	11311.61154	5815.856146	1	10	9	NA	NA	11388.8019
1478	1478	1478	9900	1478	NA	NA	NA	NA	NA	1	1	NA	2	85	NA	NA	3	1	2	1	1	NA	NA	1	1	NA	2	1	NA	13	NA	NA	NA	2	85	1	1	2	NA	21554.78356	9718.103921	0	0	1	1	16	NA	NA	0
1479	1479	1479	9900	1479	NA	NA	2475.484418	1590.491247	1	1	2	1	1	19	236	237	1	3	2	2	2	3	13	NA	2	3	5	7	2	2	0.23	NA	NA	2	45	2	1	4	NA	1939.541842	1291.296769	1935.352883	1308.608599	2	6	4	NA	NA	2018.208642
1480	1480	1480	9900	1480	NA	NA	111400.7016	44857.63168	1	1	2	2	2	33	405	406	3	1	2	1	1	NA	NA	2	1	NA	1	3	6	6	2.12	2	2	1	30	1	4	1	NA	86584.40281	39594.05039	97924.78796	39736.99614	2	8	41	NA	NA	99982.36518
1481	1481	1481	9900	1481	312771.4684	153631.2818	145334.6635	71921.87911	1	1	2	2	1	30	364	364	3	1	2	1	1	NA	NA	2	1	NA	6	4	10	8	3.24	NA	NA	2	27	1	4	6	NA	128169.9793	59969.69535	131762.9728	64921.86603	1	2	47	NA	NA	132821.5814
1482	1482	1482	9900	1482	NA	NA	103503.3348	47474.63774	1	1	2	1	1	37	450	451	3	1	1	1	1	NA	NA	5	3	NA	1	2	11	11	5	NA	NA	1	37	1	5	1	NA	83252.81272	38953.31687	93837.95133	42854.02591	2	8	41	NA	NA	96066.29579
1483	1483	1483	9900	1483	NA	NA	NA	NA	NA	1	1	NA	2	7	87	NA	3	1	NA	1	1	NA	1	NA	1	1	NA	2	NA	77	NA	NA	NA	2	35	1	5	4	NA	61996.50639	28858.92209	0	0	2	10	29	NA	NA	0
1484	1484	1484	9900	1484	137495.6804	58398.53602	NA	NA	NA	1	2	1	1	4	59	60	3	1	NA	1	1	NA	NA	NA	NA	NA	NA	4	5	5	1.46	NA	NA	2	34	1	2	6	NA	51920.05075	22063.35773	52072.18226	23676.58372	2	6	4	NA	NA	52832.95611
1485	1485	1485	9900	1485	NA	NA	10508.33093	5495.83222	1	1	2	1	1	9	116	116	1	3	NA	1	1	NA	3	NA	1	1	NA	5	3	3	0.72	NA	NA	1	34	2	2	1	4	7172.3155	4119.351548	7394.553804	4157.848092	1	4	25	NA	NA	7720.863657
1486	1486	1486	9900	1486	NA	NA	NA	NA	NA	1	2	1	2	32	392	392	3	1	2	1	1	NA	NA	3	2	NA	1	5	NA	NA	NA	2	2	1	28	1	3	1	3	83158.41135	39434.31162	83659.65256	43055.5259	2	12	10	NA	NA	85920.88539
1487	1487	1487	9900	1487	NA	NA	15048.31521	8981.941375	1	1	2	1	2	37	444	444	1	3	2	2	1	3	NA	4	3	NA	1	5	8	8	2.61	1	1	1	41	2	3	1	NA	12917.45498	7006.541652	12711.10803	7824.070485	2	8	6	NA	NA	12766.86656
1488	1488	1488	9900	1488	NA	NA	25139.38399	14144.40496	1	1	2	1	2	83	998	998	3	1	2	1	1	NA	NA	4	3	NA	2	2	5	5	1.78	NA	NA	1	43	NA	NA	5	NA	19369.56282	8732.883996	21819.2597	12644.33591	2	12	10	NA	NA	22298.49742
1489	1489	1489	9900	1489	46654.14042	26046.00893	NA	NA	NA	1	2	2	2	83	999	1000	4	2	2	1	1	NA	NA	3	2	NA	NA	1	NA	13	NA	NA	NA	2	83	1	3	NA	NA	17427.08488	10030.84342	18877.24691	11894.52306	1	2	47	NA	NA	19037.1821
1490	1490	1490	9900	1490	5100.307923	2906.349884	2818.771046	1503.384279	1	1	2	2	2	13	166	167	1	3	NA	1	1	NA	8	NA	1	1	NA	4	3	3	0.94	NA	NA	1	40	2	1	NA	NA	2129.875588	1124.606152	2210.57953	1228.639836	1	13	48	NA	NA	2300.451127
1491	1491	1491	9900	1491	NA	NA	NA	NA	NA	1	2	1	2	17	215	215	2	5	2	3	2	5	15	NA	3	1	5	5	11	11	3.88	NA	NA	1	46	3	4	NA	NA	29070.74186	13322.41145	30778.59269	13955.73522	2	7	30	NA	NA	31394.20989
1492	1492	1492	9900	1492	19768.8173	9273.722091	NA	NA	NA	1	2	2	2	6	77	79	4	2	NA	1	1	NA	0	NA	1	NA	NA	5	12	2	0.56	NA	NA	1	52	1	3	6	NA	9318.767931	4237.710184	10191.6815	4340.0904	1	7	52	NA	NA	10360.0725
1493	1493	1493	9900	1493	57335.51259	28997.61105	29015.5972	14065.11754	1	1	2	2	2	28	339	340	2	5	2	1	1	NA	NA	5	3	NA	5	4	12	7	3.33	2	2	2	61	3	5	4	NA	24446.53446	11175.85216	25505.6401	12459.54145	2	9	2	NA	NA	25717.47208
1494	1494	1494	9900	1494	NA	NA	NA	NA	NA	1	2	1	1	2	32	33	1	3	NA	1	1	NA	NA	NA	NA	NA	NA	5	6	6	1.25	NA	NA	1	29	3	1	NA	NA	16883.79871	7459.806264	22305.91161	8749.592009	1	13	48	NA	NA	23003.58733
1495	1495	1495	9900	1495	NA	NA	91163.08924	45927.37655	1	1	2	2	1	41	501	502	3	1	1	1	1	NA	NA	2	1	NA	1	7	10	10	2.72	NA	NA	1	41	1	2	1	NA	78361.44323	39687.32366	78244.89043	41080.93636	1	5	13	NA	NA	79737.37124
1496	1496	1496	9900	1496	NA	NA	10284.92066	4314.886056	1	1	2	2	2	12	144	145	4	2	NA	1	1	NA	5	NA	1	1	NA	4	3	3	0.72	NA	NA	2	30	1	2	5	NA	7613.949884	3300.386245	7789.21052	3476.355908	1	9	26	NA	NA	7933.903371
1497	1497	1497	9900	1497	19340.84599	9233.491269	NA	NA	NA	1	2	2	1	3	43	44	4	2	NA	1	1	NA	NA	NA	NA	NA	NA	6	11	11	5	NA	NA	2	40	1	3	4	NA	9314.581127	4364.211069	9971.043755	4321.262425	1	7	52	NA	NA	10020.12773
1498	1498	1498	9900	1498	193993.3697	86095.19996	99322.81848	46505.48974	1	1	2	1	1	59	709	710	3	1	2	1	1	NA	NA	4	3	NA	1	4	9	9	3.29	NA	NA	2	55	1	5	1	4	79592.10019	39775.13336	85248.35121	41598.04473	1	12	28	NA	NA	87037.1822
1499	1499	1499	9900	1499	NA	NA	NA	NA	NA	1	2	1	1	8	107	108	1	3	NA	1	1	NA	2	NA	1	1	NA	7	NA	77	NA	NA	NA	2	36	1	3	1	2	6708.711583	3946.934405	6694.222328	4000.71194	1	4	25	NA	NA	6980.813408
1500	1500	1500	9900	1500	80609.94182	40209.69083	NA	NA	NA	1	2	2	2	29	358	359	4	2	2	1	1	NA	NA	4	3	NA	5	2	1	1	0.31	2	2	2	29	1	4	5	NA	37180.6039	16997.29395	39802.27673	17671.93632	2	5	43	NA	NA	40178.27703
1501	1501	1501	9900	1501	NA	NA	NA	NA	NA	1	1	NA	1	50	608	NA	3	1	1	1	1	NA	NA	4	3	NA	1	3	8	8	3.75	NA	NA	2	47	1	4	1	4	70420.81834	35191.90264	0	0	1	10	1	NA	NA	0
1502	1502	1502	9900	1502	23638.86373	10840.99316	13643.19845	6224.981788	1	1	2	2	2	41	496	496	1	3	2	1	1	NA	NA	4	3	NA	1	4	10	10	4.34	2	2	1	39	2	2	1	4	8751.744327	5108.837908	11433.3048	5329.482036	2	2	18	NA	NA	11702.33792
1503	1503	1503	9900	1503	NA	NA	49669.66411	23617.98791	1	1	2	1	1	38	460	461	2	5	2	3	2	4	NA	5	3	NA	1	4	5	5	1.27	NA	NA	2	31	3	5	1	NA	43803.45105	20495.28002	45031.39473	21319.29624	2	7	30	NA	NA	45393.18546
1504	1504	1504	9900	1504	19847.18355	9956.761473	17684.48912	6830.129414	1	1	2	1	2	8	101	101	4	2	NA	1	1	NA	3	NA	1	1	NA	7	5	4	0.55	NA	NA	2	56	1	2	5	NA	10062.18099	4669.070596	10232.0827	4659.751981	2	12	17	NA	NA	10376.30041
1505	1505	1505	9900	1505	32056.89906	18547.82429	16527.04316	9317.302684	1	1	2	2	1	80	960	961	3	1	1	1	1	NA	NA	3	2	NA	1	2	3	3	1.24	NA	NA	1	80	1	3	1	NA	13234.54082	7193.924303	14820.45561	8490.822336	1	9	15	NA	NA	14979.12683
1506	1506	1506	9900	1506	NA	NA	11833.81175	5354.742931	1	1	2	2	1	85	NA	NA	4	2	2	1	1	NA	NA	1	1	NA	2	3	NA	77	NA	NA	NA	1	85	1	1	2	NA	8986.031938	4262.026336	8839.633369	4134.4115	1	7	5	NA	NA	8899.954968
1507	1507	1507	9900	1507	NA	NA	NA	NA	NA	1	1	NA	2	77	924	NA	3	1	2	1	1	NA	NA	4	3	NA	3	1	5	5	2.87	NA	NA	2	77	1	4	3	NA	38454.52599	22110.80502	0	0	2	1	15	NA	NA	0
1508	1508	1508	9900	1508	NA	NA	NA	NA	NA	1	1	NA	2	65	790	NA	1	3	2	1	1	NA	NA	1	1	NA	3	1	2	2	0.73	NA	NA	2	65	1	1	3	NA	2715.607328	1607.27832	0	0	2	3	20	NA	NA	0
1509	1509	1509	9900	1509	53828.5442	28774.10259	28808.62994	16131.67305	1	1	2	1	1	36	435	436	1	3	2	2	2	5	NA	4	3	NA	1	3	10	10	5	NA	NA	2	34	2	5	1	4	23674.52477	12517.88492	23780.97869	13793.11107	1	6	23	NA	NA	24058.94947
1510	1510	1510	9900	1510	NA	NA	NA	NA	NA	1	2	1	2	0	1	2	1	3	NA	1	1	NA	NA	NA	NA	NA	NA	7	11	6	1.19	NA	NA	1	45	2	1	3	NA	2035.59581	1293.315132	2053.076764	1308.82985	1	6	40	NA	NA	2110.440263
1511	1511	1511	9900	1511	NA	NA	18754.04378	10044.23546	1	1	2	2	1	66	803	803	4	2	2	1	1	NA	NA	1	1	NA	NA	1	2	2	0.75	NA	NA	1	66	1	1	NA	NA	12602.77221	6456.368644	14008.9157	7755.181368	1	5	46	NA	NA	13911.33265
1512	1512	1512	9900	1512	NA	NA	17290.83338	6169.243441	0	1	2	2	2	2	31	32	4	2	NA	1	1	NA	NA	NA	NA	NA	NA	7	77	77	NA	NA	NA	1	40	1	2	NA	NA	6511.823845	2959.119474	6452.119614	2971.119135	1	7	5	NA	NA	6480.096515
1513	1513	1513	9900	1513	13264.97422	5887.952952	7318.539537	3236.220129	1	1	2	2	1	17	204	205	4	2	2	1	1	NA	11	NA	1	1	5	5	77	13	NA	NA	NA	2	69	1	3	2	NA	5292.311592	2490.093418	5321.32278	2581.207621	2	4	13	NA	NA	5356.902853
1514	1514	1514	9900	1514	NA	NA	NA	NA	NA	1	1	NA	1	64	768	NA	3	1	1	1	1	NA	NA	5	3	NA	5	1	NA	NA	NA	NA	NA	1	64	1	5	5	NA	49819.4962	26140.0323	0	0	2	10	7	NA	NA	0
1515	1515	1515	9900	1515	NA	NA	NA	NA	NA	1	2	2	1	0	9	9	5	1	NA	1	1	NA	NA	NA	NA	NA	NA	3	7	7	2.52	NA	NA	1	30	3	5	1	5	18373.88749	7858.252906	19949.14565	8424.250016	1	9	8	NA	NA	19668.969
1516	1516	1516	9900	1516	NA	NA	NA	NA	NA	1	2	1	1	0	1	1	1	3	NA	1	1	NA	NA	NA	NA	NA	NA	4	NA	NA	NA	NA	NA	2	41	2	1	5	NA	1789.745056	1014.337256	2118.92876	1026.505332	1	12	31	NA	NA	2158.873467
1517	1517	1517	9900	1517	NA	NA	4144.136567	3239.404303	1	1	2	1	2	85	NA	NA	1	3	2	2	2	4	NA	1	1	NA	5	7	8	8	1.79	NA	NA	1	38	2	2	NA	NA	3203.281881	2129.533962	3330.170227	2710.329711	1	6	23	NA	NA	3395.27261
1518	1518	1518	9900	1518	NA	NA	NA	NA	NA	1	2	2	2	2	24	24	2	5	NA	1	1	NA	NA	NA	NA	NA	NA	3	6	6	2.16	NA	NA	1	35	3	5	1	5	26988.88678	12446.81235	30998.16115	13471.83608	3	1	36	NA	NA	31313.87761
1519	1519	1519	9900	1519	14009.47735	8043.882064	7618.004159	4253.740344	1	1	2	2	1	11	136	137	1	3	NA	1	1	NA	4	NA	1	1	NA	7	NA	99	NA	NA	NA	1	35	2	1	1	1	5372.277368	3160.670438	5360.6745	3218.148856	2	3	20	NA	NA	5590.174122
1520	1520	1520	9900	1520	NA	NA	135418.3886	64176.59859	1	1	2	2	2	46	557	558	3	1	2	1	1	NA	NA	4	3	NA	1	2	11	11	5	2	2	1	49	1	3	1	NA	106280.5729	52060.6673	119584.4066	57298.83225	2	1	16	NA	NA	123922.4467
1521	1521	1521	9900	1521	NA	NA	63999.20912	30317.23484	1	1	2	1	1	7	89	90	2	5	NA	1	1	NA	1	NA	1	1	NA	4	5	5	1.17	NA	NA	2	29	3	2	1	NA	45495.67547	20085.17464	48490.49929	23418.16578	2	7	21	NA	NA	50230.80293
1522	1522	1522	9900	1522	NA	NA	71862.88041	31643.85261	1	1	2	1	1	7	95	95	3	1	NA	1	1	NA	1	NA	1	1	NA	4	10	10	3.81	NA	NA	2	42	1	4	1	NA	51703.61847	22825.82236	54448.59397	24442.89494	2	12	10	NA	NA	55831.74017
1523	1523	1523	9900	1523	NA	NA	3475.897034	2156.882046	1	1	2	1	1	13	156	157	1	3	NA	1	1	NA	6	NA	1	1	NA	5	3	3	0.65	NA	NA	1	35	2	3	1	1	2649.939506	1743.891481	2717.483211	1774.617997	1	4	25	NA	NA	2837.132579
1524	1524	1524	9900	1524	NA	NA	NA	NA	NA	1	1	NA	2	26	322	NA	3	1	2	1	1	NA	NA	5	3	NA	NA	2	10	2	0.61	3	NA	2	26	1	5	NA	NA	74050.94055	30811.23619	0	0	1	8	33	NA	NA	0
1525	1525	1525	9900	1525	NA	NA	45852.24567	25503.68933	1	1	2	2	2	72	875	876	3	1	2	3	1	9	NA	4	3	NA	2	1	6	6	3.59	NA	NA	2	72	3	4	2	NA	37303.47938	21448.96961	39796.60189	22798.92408	2	5	43	NA	NA	40666.12461
1526	1526	1526	9900	1526	28613.31694	10497.64395	12826.78472	5003.529591	1	1	2	2	2	23	276	276	3	1	2	1	1	NA	NA	4	3	NA	NA	3	3	3	1.04	1	1	1	29	1	4	NA	NA	9969.41203	4148.089226	11275.15496	4432.36142	2	10	47	NA	NA	11512.0664
1527	1527	1527	9900	1527	16063.1288	9129.431387	7771.053524	3920.796801	1	1	2	2	2	17	207	208	4	2	2	1	1	NA	11	NA	1	1	5	6	11	11	5	NA	NA	2	40	1	3	4	NA	5694.012553	3087.956046	5885.351365	3158.851693	1	7	52	NA	NA	5984.29147
1528	1528	1528	9900	1528	0	0	NA	NA	NA	1	2	1	1	67	813	813	1	3	1	1	1	NA	NA	2	1	NA	1	2	NA	13	NA	NA	NA	1	67	1	2	1	NA	1647.446107	1003.367071	1993.360451	1237.748454	2	13	34	NA	NA	1876.411051
1529	1529	1529	9900	1529	NA	NA	122931.2613	57022.16817	1	1	2	2	1	46	553	554	3	1	2	1	1	NA	NA	3	2	NA	1	3	7	7	3.11	NA	NA	1	46	1	3	1	3	102634.228	49780.08904	105511.377	51004.96126	2	1	42	NA	NA	106359.0753
1530	1530	1530	9900	1530	NA	NA	3396.471542	1671.185984	1	1	2	1	2	13	161	163	1	3	NA	1	1	NA	7	NA	1	1	NA	5	12	6	2.12	NA	NA	2	37	2	3	NA	NA	2452.573736	1286.265504	2663.632606	1365.775672	2	13	34	NA	NA	2595.420469
1531	1531	1531	9900	1531	NA	NA	NA	NA	NA	1	1	NA	1	71	862	NA	3	1	1	1	1	NA	NA	3	2	NA	1	2	NA	12	NA	NA	NA	2	67	1	3	1	3	49659.05578	26437.79257	0	0	2	11	35	NA	NA	0
1532	1532	1532	9900	1532	NA	NA	15888.21931	8975.913968	1	1	2	2	1	85	NA	NA	3	1	2	3	2	7	NA	1	1	NA	1	2	3	3	0.9	NA	NA	1	85	3	1	1	1	10874.70619	5911.184545	14247.5969	8179.716103	3	1	36	NA	NA	14327.58371
1533	1533	1533	9900	1533	NA	NA	NA	NA	NA	1	1	NA	1	51	623	NA	2	5	2	3	1	2	NA	2	1	NA	4	1	4	4	2.28	NA	NA	1	51	3	2	4	NA	57308.0712	28638.97509	0	0	2	7	30	NA	NA	0
1534	1534	1534	9900	1534	NA	NA	51481.96517	25001.216	1	1	2	1	1	60	726	726	3	1	1	1	1	NA	NA	5	3	NA	1	4	11	11	5	NA	NA	1	60	1	5	1	NA	41406.26087	21725.65118	46165.92164	22783.51261	1	8	11	NA	NA	46784.62084
1535	1535	1535	9900	1535	86879.57584	37743.93354	37620.79802	17573.52722	1	1	2	1	2	16	192	192	3	1	NA	1	1	NA	9	NA	1	1	5	3	11	11	5	NA	NA	1	49	1	5	NA	NA	30617.08075	14368.74165	31407.7553	14977.76257	1	8	11	NA	NA	31989.58947
1536	1536	1536	9900	1536	NA	NA	111290.6265	52806.65718	1	1	2	1	1	33	404	405	3	1	2	1	1	NA	NA	4	3	NA	1	2	10	10	5	NA	NA	2	35	1	4	1	4	92603.18668	43328.28112	100898.0475	47667.09053	1	1	39	NA	NA	102902.5741
1537	1537	1537	9900	1537	7173.811726	4559.803166	3942.296854	2436.475868	1	1	2	2	2	16	200	201	1	3	NA	1	1	NA	9	NA	1	1	5	5	5	3	0.63	NA	NA	1	62	2	1	1	NA	2869.77346	1855.128597	3091.688039	1991.208338	1	4	3	NA	NA	3201.471026
1538	1538	1538	9900	1538	NA	NA	100170.4328	44490.63908	1	1	2	1	2	31	374	374	2	5	2	3	2	4	NA	5	3	NA	1	4	5	5	1.27	2	2	2	31	3	5	1	NA	84601.65652	38687.36335	88053.02161	39411.89687	2	7	30	NA	NA	90682.04515
1539	1539	1539	9900	1539	NA	NA	NA	NA	NA	1	2	1	2	2	35	36	3	1	NA	1	1	NA	NA	NA	NA	NA	NA	4	10	10	3.81	NA	NA	2	36	1	5	NA	NA	31086.99508	14336.78971	35705.05486	15517.45743	2	12	10	NA	NA	36068.71106
1540	1540	1540	9900	1540	NA	NA	116193.8237	46350.43226	0	1	2	2	2	2	33	34	3	1	NA	1	1	NA	NA	NA	NA	NA	NA	4	10	10	3.89	NA	NA	1	32	1	5	NA	NA	40994.37594	18905.90408	44432.74155	20415.97232	1	6	38	NA	NA	44961.22611
1541	1541	1541	9900	1541	167169.3463	79830.5652	78016.9151	38506.59791	1	1	2	2	2	61	735	736	3	1	2	1	1	NA	NA	3	2	NA	NA	1	3	3	1.7	NA	NA	2	61	1	3	NA	NA	54549.99001	27664.74592	67713.32712	34422.82374	1	5	19	NA	NA	69446.32452
1542	1542	1542	9900	1542	NA	NA	38944.11941	16567.53996	1	1	2	2	1	15	182	183	3	1	NA	1	1	NA	8	NA	1	1	5	3	7	7	3	NA	NA	2	43	1	5	2	NA	30148.96752	13512.83079	32133.57035	13991.09843	1	7	5	NA	NA	33286.83068
1543	1543	1543	9900	1543	NA	NA	NA	NA	NA	1	2	1	1	39	479	479	4	2	1	1	1	NA	NA	5	3	NA	1	3	NA	12	NA	NA	NA	2	35	3	5	1	NA	42158.71975	18195.37353	44099.16828	18876.82139	3	1	28	NA	NA	43978.22462
1544	1544	1544	9900	1544	NA	NA	19077.90745	10360.28988	1	1	2	1	2	30	361	361	1	3	2	2	1	6	NA	3	2	NA	5	5	6	4	1.45	2	2	2	30	2	3	5	NA	16376.45192	8882.73214	16114.85002	9024.734729	1	12	31	NA	NA	16185.53939
1545	1545	1545	9900	1545	277682.646	101876.1144	124479.6445	48557.57686	0	1	2	2	2	23	283	284	3	1	2	3	2	2	NA	3	2	NA	1	3	5	5	1.66	2	2	1	24	3	4	1	3	96749.80071	40255.81496	109421.598	43014.58128	2	10	50	NA	NA	111720.7441
1546	1546	1546	9900	1546	18903.2774	9756.481836	10072.37716	5741.401369	1	1	2	2	2	57	689	689	1	3	2	1	1	NA	NA	2	1	NA	1	2	7	7	3.16	2	2	1	56	1	1	1	2	8219.953341	4848.453153	8440.87686	4915.467467	2	2	7	NA	NA	8522.2777
1547	1547	1547	9900	1547	146831.0707	62512.89411	NA	NA	NA	1	2	2	1	57	692	693	3	1	1	1	1	NA	NA	3	2	NA	1	2	3	3	1.08	NA	NA	1	57	1	3	1	2	57200.43805	28585.1868	63864.23133	29732.54443	3	1	14	NA	NA	63914.00011
1548	1548	1548	9900	1548	0	0	NA	NA	NA	1	2	1	2	85	NA	NA	3	1	2	1	1	NA	NA	4	3	NA	1	2	6	6	2.62	NA	NA	1	74	1	2	1	4	26313.93192	11863.79461	29688.943	18655.69581	1	11	45	NA	NA	30381.55958
1549	1549	1549	9900	1549	NA	NA	NA	NA	NA	1	2	1	2	0	6	7	1	3	NA	1	1	NA	NA	NA	NA	NA	NA	7	NA	4	0.88	NA	NA	1	20	2	4	NA	NA	1746.634356	1109.723567	1804.466164	1135.816437	1	4	25	NA	NA	1853.634002
1550	1550	1550	9900	1550	189388.9784	72505.49528	86146.3918	35135.40655	1	1	2	2	2	24	293	293	3	1	2	1	1	NA	NA	5	3	NA	5	2	11	7	4.37	2	2	1	25	1	5	5	NA	66681.58145	27744.98123	75725.44003	31124.59267	3	1	36	NA	NA	78307.87272
1551	1551	1551	9900	1551	NA	NA	136954.6656	61302.68635	1	1	2	1	1	38	460	460	3	1	2	1	7	77	NA	4	3	NA	5	1	NA	12	NA	NA	NA	1	38	1	4	5	NA	111209.7008	52034.1184	124165.5187	55336.21813	1	6	23	NA	NA	124262.2797
1552	1552	1552	9900	1552	106096.0616	48139.20984	54557.40963	24694.67407	1	1	2	2	2	60	731	731	3	1	2	1	1	NA	NA	2	1	NA	1	2	8	8	4.52	NA	NA	2	60	1	2	1	5	38146.9345	19346.02097	47352.08667	22075.70803	3	1	14	NA	NA	48563.97577
1553	1553	1553	9900	1553	6347.364212	3707.478734	2817.60346	1756.076507	1	1	2	1	1	18	222	223	1	3	2	2	2	3	10	NA	1	3	5	6	9	5	1.85	NA	NA	1	44	2	1	1	NA	2073.573419	1345.321326	2202.824199	1444.847195	2	6	4	NA	NA	2297.302017
1554	1554	1554	9900	1554	NA	NA	11633.95437	6666.266371	1	1	2	1	2	48	582	583	1	3	2	2	2	6	NA	1	1	NA	1	4	NA	99	NA	2	2	2	48	2	1	1	NA	9527.686632	5561.794863	9749.513418	5707.285271	1	10	23	NA	NA	9969.385205
1555	1555	1555	9900	1555	29406.16004	13265.77188	16971.8004	7617.308409	1	1	2	2	2	50	600	602	1	3	2	1	1	NA	NA	1	1	NA	NA	4	NA	99	NA	2	2	1	54	2	1	NA	NA	10886.95283	6355.267616	14222.74753	6521.514394	1	3	37	NA	NA	14557.41806
1556	1556	1556	9900	1556	15285.43113	8694.205605	8311.835984	4597.642387	1	1	2	1	1	8	100	100	1	3	NA	1	1	NA	1	NA	1	1	NA	5	6	6	1.5	NA	NA	1	36	1	3	1	3	5715.072043	3282.397556	5848.913479	3478.326459	1	10	9	NA	NA	6099.498611
1557	1557	1557	9900	1557	6714.548852	4219.518653	3260.235991	2021.029012	1	1	2	1	2	16	194	195	1	3	NA	1	1	NA	10	NA	1	1	5	7	12	8	2.69	NA	NA	1	42	1	3	1	NA	2379.279099	1637.846245	2556.791889	1651.684662	1	12	31	NA	NA	2654.077968
1558	1558	1558	9900	1558	NA	NA	20532.74568	10213.409	1	1	2	2	1	68	824	824	4	2	1	1	1	NA	NA	3	2	NA	1	2	NA	77	NA	NA	NA	1	68	1	3	1	NA	14774.93384	7569.16161	15337.57235	7885.800715	1	7	47	NA	NA	15442.23584
1559	1559	1559	9900	1559	NA	NA	NA	NA	NA	1	2	2	1	6	80	81	1	3	NA	2	2	3	0	NA	1	NA	NA	6	3	3	0.61	NA	NA	1	40	NA	NA	1	1	5743.527317	3298.740573	5731.122635	3495.645004	2	3	20	NA	NA	5976.576165
1560	1560	1560	9900	1560	NA	NA	NA	NA	NA	1	2	1	1	12	152	153	1	3	NA	1	1	NA	6	NA	1	1	NA	4	2	2	0.54	NA	NA	2	42	2	1	4	NA	2118.253763	1380.517512	2152.653544	1438.744265	1	13	48	NA	NA	2247.020631
1561	1561	1561	9900	1561	53161.45216	26360.37605	25743.37855	13345.67327	1	1	2	1	2	80	964	965	3	1	2	1	1	NA	NA	3	2	NA	2	1	3	3	1.44	NA	NA	2	80	1	3	2	NA	20943.74173	9442.612032	22343.48552	11930.31282	1	10	9	NA	NA	22831.67214
1562	1562	1562	9900	1562	15194.69521	7795.418214	8604.301078	3881.720519	1	1	2	1	1	12	146	147	4	2	NA	1	1	NA	5	NA	1	1	NA	6	2	2	0.28	NA	NA	2	37	1	2	5	NA	6074.976466	3033.300209	6256.202224	3096.058422	1	8	33	NA	NA	6297.099165
1563	1563	1563	9900	1563	NA	NA	NA	NA	NA	1	2	2	1	10	120	121	3	1	NA	1	1	NA	5	NA	1	2	NA	7	NA	NA	NA	NA	NA	1	46	1	3	1	3	98758.23823	45439.75835	98478.5226	48066.5239	2	4	49	NA	NA	100905.6303
1564	1564	1564	9900	1564	NA	NA	NA	NA	NA	1	2	2	1	0	8	8	3	1	NA	1	1	NA	NA	NA	NA	NA	NA	6	5	5	0.95	NA	NA	2	32	1	2	NA	NA	17446.80599	6811.415655	23049.72471	6992.944894	2	1	42	NA	NA	23770.66513
1565	1565	1565	9900	1565	7064.638621	3534.693498	3011.885253	1663.804396	1	1	2	1	2	23	279	280	1	3	2	2	2	2	NA	1	1	NA	5	7	NA	99	NA	1	1	1	26	2	9	1	9	2585.398539	1452.003539	2544.098678	1449.321736	1	10	9	NA	NA	2596.316346
1566	1566	1566	9900	1566	0	0	63110.29303	41310.30512	1	1	2	1	2	71	860	861	3	1	2	1	1	NA	NA	4	3	NA	2	1	2	2	0.84	NA	NA	2	71	1	4	2	NA	48548.58621	27914.74595	54775.40238	36929.18692	1	11	32	NA	NA	56053.26369
1567	1567	1567	9900	1567	11230.00468	7539.732405	5452.706687	3611.316643	1	1	2	1	2	16	195	195	1	3	NA	2	2	4	8	NA	1	1	5	7	7	7	1.5	NA	NA	1	46	1	1	1	3	4251.46307	2926.618751	4276.204627	2951.346206	1	10	1	NA	NA	0
1568	1568	1568	9900	1568	NA	NA	39322.66094	15855.20919	1	1	2	2	1	19	233	233	3	1	2	1	1	NA	15	NA	3	1	5	5	7	7	1.95	NA	NA	1	58	1	4	1	2	30265.97813	12751.54014	32445.91252	13389.54323	3	1	36	NA	NA	33572.50185
1569	1569	1569	9900	1569	NA	NA	NA	NA	NA	1	2	1	1	13	165	167	1	3	NA	1	1	NA	7	NA	1	1	NA	5	NA	12	NA	NA	NA	1	34	2	3	1	2	3458.944012	2276.287055	3551.719741	2313.149914	1	6	23	NA	NA	3709.038992
1570	1570	1570	9900	1570	NA	NA	10029.95305	4841.181666	1	1	2	2	2	19	232	232	4	2	2	1	1	NA	13	NA	2	1	5	5	NA	12	NA	2	2	2	44	1	4	1	4	7151.326103	3878.280996	7596.11264	3900.374255	1	9	8	NA	NA	7719.195088
1571	1571	1571	9900	1571	110132.4404	54512.60524	56129.8819	27258.38644	1	1	2	1	1	65	790	791	3	1	1	1	1	NA	NA	4	3	NA	1	3	10	9	5	NA	NA	2	63	1	3	1	4	45144.51856	23687.09569	50333.89306	24840.46341	1	8	39	NA	NA	51008.44992
1572	1572	1572	9900	1572	NA	NA	75921.38289	35964.91935	1	1	2	2	1	8	106	106	3	1	NA	1	1	NA	3	NA	1	2	NA	4	8	8	2.87	NA	NA	1	37	1	4	NA	NA	53970.89503	23826.76685	57523.6134	27780.64847	2	5	12	NA	NA	59588.11171
1573	1573	1573	9900	1573	NA	NA	NA	NA	NA	1	1	NA	1	45	550	NA	1	3	2	1	1	NA	NA	2	1	NA	1	2	9	9	5	NA	NA	2	44	1	3	1	2	9443.178533	5118.371686	0	0	2	5	43	NA	NA	0
1574	1574	1574	9900	1574	50985.4865	25150.8907	24975.26248	12791.93611	1	1	2	1	2	80	970	970	3	1	2	1	1	NA	NA	4	3	NA	NA	1	NA	12	NA	NA	NA	2	80	1	4	NA	NA	19212.61375	8662.12256	21676.81349	11435.30164	1	8	11	NA	NA	22182.51423
1575	1575	1575	9900	1575	NA	NA	NA	NA	NA	1	2	2	2	0	1	2	3	1	NA	1	1	NA	NA	NA	NA	NA	NA	6	7	7	1.84	NA	NA	2	36	NA	4	NA	NA	19135.07183	8089.770405	20389.60644	8305.368738	1	5	19	NA	NA	21068.6467
1576	1576	1576	9900	1576	17625.82372	10096.83125	NA	NA	NA	1	2	1	2	19	230	230	4	2	2	1	1	NA	15	NA	3	1	5	2	NA	99	NA	2	2	2	48	1	4	3	NA	6332.571118	3677.802017	6291.961896	3856.199423	2	12	17	NA	NA	6381.480253
1577	1577	1577	9900	1577	NA	NA	NA	NA	NA	1	1	NA	2	19	237	NA	1	3	2	1	1	NA	13	NA	2	3	NA	4	2	2	0.39	3	NA	1	25	2	3	NA	NA	2690.837351	1751.263606	0	0	2	10	29	NA	NA	0
1578	1578	1578	9900	1578	NA	NA	15912.06334	7788.456044	1	1	2	2	1	70	845	846	4	2	1	1	1	NA	NA	1	1	NA	2	3	1	1	0	NA	NA	1	70	1	1	2	NA	12082.86159	5730.835885	11886.01011	6013.487977	2	11	38	NA	NA	11967.12016
1579	1579	1579	9900	1579	12417.6812	8684.801701	6163.921032	3921.21149	1	1	2	2	1	14	172	172	1	3	NA	2	2	3	7	NA	1	2	5	7	5	5	0.79	NA	NA	2	32	2	2	NA	NA	4770.882393	3221.829166	4819.001183	3226.255462	1	5	19	NA	NA	5028.39354
1580	1580	1580	9900	1580	NA	NA	17824.60681	11094.78209	1	1	2	1	1	26	318	320	1	3	2	2	2	3	NA	2	1	NA	NA	5	12	6	2.12	NA	NA	2	37	2	3	NA	NA	14648.00985	8294.381964	14713.87551	9486.403623	2	13	34	NA	NA	15006.49175
1581	1581	1581	9900	1581	NA	NA	NA	NA	NA	1	2	2	2	34	410	412	1	3	2	2	2	6	NA	1	1	NA	1	6	13	13	NA	2	2	2	34	2	1	1	NA	17076.28493	9262.327743	17866.45813	10583.45799	2	10	29	NA	NA	17944.83111
1582	1582	1582	9900	1582	4881.349079	3460.418763	2739.927823	1814.648672	1	1	2	2	2	19	235	235	1	3	2	1	1	NA	12	NA	1	3	5	7	7	7	1.4	2	2	1	47	2	1	1	1	2136.315526	1470.595175	2148.747899	1483.020461	2	3	24	NA	NA	2230.736395
1583	1583	1583	9900	1583	NA	NA	NA	NA	NA	1	2	1	2	54	659	660	1	3	2	2	2	6	NA	1	1	NA	NA	4	4	4	1	2	2	1	58	2	1	NA	NA	7000.33126	4086.449098	6888.50606	4072.735664	2	13	34	NA	NA	7043.611066
1584	1584	1584	9900	1584	NA	NA	NA	NA	NA	1	2	2	1	19	231	232	1	3	2	2	2	2	11	NA	1	3	6	4	4	1	0.25	NA	NA	2	24	1	3	NA	NA	5275.116283	3389.370806	5263.723261	3434.810564	1	5	46	NA	NA	5482.488113
1585	1585	1585	9900	1585	NA	NA	1965.995868	1083.758729	1	1	2	2	2	24	299	300	1	3	2	2	2	3	NA	3	2	NA	5	7	NA	3	1.16	2	2	1	34	2	3	1	NA	1645.009368	923.865078	1660.650081	944.050326	2	3	24	NA	NA	1694.793571
1586	1586	1586	9900	1586	NA	NA	9389.495386	5768.654685	1	1	2	1	2	45	543	544	1	3	2	2	1	5	NA	2	1	NA	5	3	4	4	1.13	2	2	2	45	2	2	5	NA	7996.34245	4667.871445	7868.606696	4938.800235	2	6	39	NA	NA	8045.780133
1587	1587	1587	9900	1587	NA	NA	NA	NA	NA	1	2	1	2	19	230	231	3	1	2	1	1	NA	15	NA	3	1	5	2	5	5	1.81	2	2	2	42	1	5	3	NA	37460.34396	17290.43267	40690.79941	17386.34863	2	11	51	NA	NA	41625.29497
1588	1588	1588	9900	1588	77515.96629	31737.67458	47654.28896	19970.42027	1	1	2	2	1	35	420	421	4	2	2	3	2	4	NA	4	3	NA	6	3	11	8	4.52	NA	NA	1	35	3	4	6	NA	33646.62377	14521.61952	34931.37394	15065.47901	1	8	33	NA	NA	35168.09763
1589	1589	1589	9900	1589	13225.31637	8158.692667	7880.087659	4576.577673	1	1	2	2	2	52	630	631	1	3	2	1	1	NA	NA	2	1	NA	1	7	7	3	1.08	2	2	1	52	1	2	1	NA	6710.890934	3989.314555	6603.689333	3918.210418	1	13	48	NA	NA	6739.230165
1590	1590	1590	9900	1590	NA	NA	NA	NA	NA	1	2	2	1	54	659	659	4	2	1	1	1	NA	NA	5	3	NA	NA	1	9	9	5	NA	NA	1	54	1	5	NA	NA	29990.30161	15097.48306	31946.81448	15978.31211	2	10	29	NA	NA	32199.72128
1591	1591	1591	9900	1591	NA	NA	NA	NA	NA	1	2	2	2	2	26	26	3	1	NA	1	1	NA	NA	NA	NA	NA	NA	4	12	9	5	NA	NA	2	21	1	3	6	NA	34814.20448	16055.71485	39985.95161	19941.24736	1	9	26	NA	NA	40393.20877
1592	1592	1592	9900	1592	112194.8641	45871.23689	56393.84403	24026.84014	1	1	2	1	2	63	764	765	3	1	2	1	1	NA	NA	5	3	NA	1	2	11	11	5	NA	NA	1	65	1	5	1	NA	42362.76821	21484.05928	48945.98567	21478.70048	1	8	11	NA	NA	50219.90836
1593	1593	1593	9900	1593	NA	NA	NA	NA	NA	1	2	2	1	65	789	789	1	3	2	2	2	1	NA	1	1	NA	1	6	NA	13	NA	NA	NA	1	24	2	1	NA	NA	5487.892526	3334.889647	6640.1856	3439.04949	2	8	6	NA	NA	6250.609435
1594	1594	1594	9900	1594	NA	NA	NA	NA	NA	1	2	2	1	0	1	2	3	1	NA	1	1	NA	NA	NA	NA	NA	NA	3	7	7	2.88	NA	NA	1	24	1	5	1	5	19528.47338	8352.05303	22429.48254	8764.086961	2	11	51	NA	NA	22756.55587
1595	1595	1595	9900	1595	NA	NA	3260.235991	2083.291878	1	1	2	1	2	18	218	219	1	3	2	1	1	NA	11	NA	1	1	5	7	6	6	1.02	2	2	1	49	2	3	1	NA	2379.279099	1637.846245	2556.791889	1702.568949	2	11	31	NA	NA	2654.077968
1596	1596	1596	9900	1596	7828.227708	5051.526323	3468.506066	2231.876046	1	1	2	2	1	18	227	228	1	3	2	1	1	NA	11	NA	1	1	5	4	3	3	0.7	NA	NA	1	57	2	3	1	3	2633.598548	1692.141283	2711.704895	1836.320816	2	3	24	NA	NA	2824.363302
1597	1597	1597	9900	1597	23306.23575	13091.92199	NA	NA	NA	1	2	2	2	17	205	206	4	2	2	1	1	NA	10	NA	1	2	5	5	7	5	1.2	NA	NA	1	50	1	2	NA	NA	9294.147662	5040.368141	9234.546578	5114.360782	1	2	35	NA	NA	9387.842884
1598	1598	1598	9900	1598	53669.10193	25441.21556	26976.34146	13325.82377	1	1	2	2	2	85	NA	NA	3	1	2	1	1	NA	NA	3	2	NA	2	4	11	1	0.06	NA	NA	1	50	1	4	NA	NA	20842.82691	9397.113976	23413.61269	11912.56844	2	1	15	NA	NA	24023.72893
1599	1599	1599	9900	1599	NA	NA	NA	NA	NA	1	2	1	2	18	217	218	1	3	2	1	1	NA	12	NA	1	1	5	3	NA	12	NA	2	2	2	52	2	1	1	4	2881.953093	1875.646466	2898.724733	1962.015922	1	10	9	NA	NA	3016.618281
1600	1600	1600	9900	1600	NA	NA	54699.91771	28138.70498	1	1	2	2	1	60	720	720	3	1	2	1	1	NA	NA	5	3	NA	1	2	11	11	5	NA	NA	2	63	1	5	1	5	46199.88286	24240.83988	49051.58741	25642.69433	2	3	24	NA	NA	49518.55455
1601	1601	1601	9900	1601	NA	NA	25830.38275	10594.94245	0	1	2	2	1	4	49	50	4	2	NA	1	1	NA	NA	NA	NA	NA	NA	3	7	7	2.83	NA	NA	2	27	1	3	3	NA	11609.77107	5309.229611	13108.65736	5517.356865	2	5	12	NA	NA	13176.82025
1602	1602	1602	9900	1602	NA	NA	NA	NA	NA	1	2	2	2	65	782	783	4	2	2	1	1	NA	NA	2	1	NA	5	6	12	1	0	NA	NA	2	65	1	2	5	NA	9850.739995	5844.407311	9990.137282	5964.636019	2	4	13	NA	NA	10273.91165
1603	1603	1603	9900	1603	NA	NA	2224.681025	1142.158466	1	1	2	2	2	20	248	249	1	3	2	2	2	1	NA	2	1	NA	1	6	8	5	2.04	1	1	1	45	2	1	1	1	1796.04911	974.192898	1879.157929	994.921696	2	3	20	NA	NA	1887.401041
1604	1604	1604	9900	1604	NA	NA	49524.6131	22157.82879	1	1	2	2	1	15	181	182	3	1	NA	1	1	NA	8	NA	1	1	5	3	3	2	0.53	NA	NA	2	67	1	1	2	NA	37625.93334	16864.02262	40863.74691	18712.03356	1	1	27	NA	NA	41334.51611
1605	1605	1605	9900	1605	NA	NA	NA	NA	NA	1	2	2	2	50	600	601	1	3	2	1	1	NA	NA	3	2	NA	NA	1	8	8	5	2	2	2	50	1	3	NA	NA	8797.238755	5188.958891	9033.67768	5273.683568	1	5	46	NA	NA	9120.795283
1606	1606	1606	9900	1606	15102.47429	9722.115888	NA	NA	NA	1	2	1	2	48	584	585	1	3	2	1	1	NA	NA	2	1	NA	3	6	7	5	1.41	2	2	2	48	1	2	3	NA	7417.960316	4258.818995	7299.463796	4679.619814	2	6	4	NA	NA	7331.483612
1607	1607	1607	9900	1607	NA	NA	NA	NA	NA	1	2	1	2	0	7	7	1	3	NA	1	1	NA	NA	NA	NA	NA	NA	6	7	7	1.86	NA	NA	2	32	1	4	1	4	1697.169116	1120.87986	1721.524876	1164.942297	2	6	4	NA	NA	1761.761269
1608	1608	1608	9900	1608	31401.34832	20932.00303	NA	NA	NA	1	2	2	2	72	875	876	4	2	2	1	1	NA	NA	1	1	NA	5	4	11	5	1.41	NA	NA	2	48	1	2	3	NA	10553.67786	6074.583948	10703.02238	7203.210721	1	7	52	NA	NA	10801.48869
1609	1609	1609	9900	1609	6724.194776	4144.331405	NA	NA	NA	1	2	2	2	60	731	731	1	3	2	1	1	NA	NA	1	1	NA	NA	1	2	2	0.73	NA	NA	2	60	1	1	NA	NA	2709.613472	1603.730755	3062.221989	1901.535511	1	3	3	NA	NA	3156.465386
1610	1610	1610	9900	1610	23595.59244	10929.95701	21492.8741	7576.066481	1	1	2	1	1	9	119	120	4	2	NA	1	1	NA	3	NA	1	1	NA	5	5	3	0.7	NA	NA	2	30	1	4	6	NA	11316.78431	4974.936267	12164.54982	5115.206282	2	12	17	NA	NA	12241.10416
1611	1611	1611	9900	1611	24705.30687	12234.22958	22503.69646	8480.119049	1	1	2	2	1	8	104	105	4	2	NA	1	1	NA	2	NA	1	1	NA	5	7	1	0.02	NA	NA	1	33	1	2	6	NA	12667.21701	5568.595776	12736.65567	5725.604222	1	9	8	NA	NA	12821.81704
1612	1612	1612	9900	1612	NA	NA	NA	NA	NA	1	2	2	1	0	4	6	4	2	NA	1	1	NA	NA	NA	NA	NA	NA	3	1	1	0.18	NA	NA	2	25	1	2	5	NA	6985.89353	2880.89408	6921.842749	2969.812428	1	9	8	NA	NA	6957.884832
1613	1613	1613	9900	1613	NA	NA	NA	NA	NA	1	2	1	2	0	4	4	4	2	NA	1	1	NA	NA	NA	NA	NA	NA	3	11	11	5	NA	NA	1	35	1	5	1	NA	6445.897415	2612.349545	7278.098772	2692.979307	2	12	17	NA	NA	7319.774492
1614	1614	1614	9900	1614	101072.0241	48553.48267	NA	NA	NA	1	2	2	2	62	747	747	3	1	2	1	1	NA	NA	3	2	NA	1	4	NA	12	NA	NA	NA	1	63	1	4	1	3	38146.9345	19346.02097	42971.43298	22075.70803	3	1	36	NA	NA	43915.25654
1615	1615	1615	9900	1615	NA	NA	NA	NA	NA	1	2	1	2	0	1	2	1	3	NA	1	1	NA	NA	NA	NA	NA	NA	7	5	3	0.84	NA	NA	1	23	2	2	1	NA	1415.758115	899.501456	1408.69656	948.643864	2	7	30	NA	NA	1447.014019
1616	1616	1616	9900	1616	NA	NA	60709.16959	27676.21055	1	1	2	2	2	62	752	753	3	1	2	3	1	8	NA	4	3	NA	1	2	11	11	5	NA	NA	2	62	3	4	1	5	46701.48421	23684.41671	52691.39204	24741.041	2	1	15	NA	NA	53920.63526
1617	1617	1617	9900	1617	261932.5027	129079.9174	130992.8267	60536.90008	1	1	2	2	2	46	557	557	3	1	2	1	1	NA	NA	4	3	NA	1	2	7	7	3.82	2	2	1	51	1	4	1	4	102770.115	50341.09825	115676.3096	54049.19798	1	1	15	NA	NA	119345.6649
1618	1618	1618	9900	1618	0	0	20320.03456	9878.556808	1	1	2	2	1	45	549	550	4	2	2	3	2	3	NA	3	2	NA	1	4	5	5	1.32	NA	NA	1	45	3	3	1	NA	16218.81289	8164.747922	16549.10124	8372.132501	2	9	2	NA	NA	16661.32895
1619	1619	1619	9900	1619	NA	NA	110633.2852	48307.9045	1	1	2	2	1	40	482	483	3	1	2	1	1	NA	NA	3	2	NA	5	1	2	2	0.72	NA	NA	1	40	1	3	5	NA	85048.06302	41250.37261	94956.07649	43210.26149	1	7	5	NA	NA	95030.07485
1620	1620	1620	9900	1620	13148.6107	7795.943583	8084.14977	4685.223384	1	1	2	1	2	46	559	560	1	3	2	1	1	NA	NA	4	3	NA	1	7	10	8	2.75	2	2	1	43	1	4	1	NA	6710.890934	3989.314555	6774.697936	4011.226813	2	13	34	NA	NA	6913.987867
1621	1621	1621	9900	1621	NA	NA	NA	NA	NA	1	1	NA	1	5	69	NA	1	3	NA	1	1	NA	NA	NA	NA	NA	NA	3	3	3	0.74	NA	NA	2	38	1	3	3	NA	7552.445151	4168.387167	0	0	2	3	24	NA	NA	0
1622	1622	1622	9900	1622	NA	NA	9779.72659	5297.502035	1	1	2	1	1	40	480	481	1	3	2	2	2	99	NA	1	1	NA	5	7	7	1	0.27	NA	NA	2	37	2	1	4	NA	7922.238557	4692.186708	8479.770799	4729.34116	2	6	4	NA	NA	8646.02886
1623	1623	1623	9900	1623	NA	NA	2727.439774	1367.32833	1	1	2	1	1	81	980	980	1	3	2	2	1	7	NA	1	1	NA	1	2	NA	NA	NA	NA	NA	2	82	2	1	1	NA	1900.997522	1157.791024	2462.789845	1247.692495	1	12	31	NA	NA	2511.955544
1624	1624	1624	9900	1624	80759.13977	45091.71244	50726.49785	23662.05162	1	1	2	2	2	47	566	566	4	2	2	1	1	NA	NA	2	1	NA	4	2	NA	99	NA	2	2	2	47	1	2	4	NA	31155.96856	16604.47593	35579.19364	17938.30681	2	11	51	NA	NA	35874.67268
1625	1625	1625	9900	1625	9476.289471	7091.241269	4662.490757	3417.699956	1	1	2	2	2	85	NA	NA	1	3	2	2	1	9	NA	1	1	NA	2	4	NA	12	NA	NA	NA	2	85	2	1	2	NA	3497.911702	2246.742749	3746.712409	2859.505288	1	3	37	NA	NA	3737.601308
1626	1626	1626	9900	1626	18822.59875	7255.657241	8141.31603	3171.872707	1	1	2	2	2	14	176	177	4	2	NA	1	1	NA	9	NA	1	2	5	3	7	7	2.83	NA	NA	2	52	1	3	4	NA	5832.648285	2528.25307	6165.767005	2555.469202	2	4	49	NA	NA	6274.898196
1627	1627	1627	9900	1627	272456.9406	112095.4295	138070.4201	59604.86119	1	1	2	2	1	46	556	556	3	1	2	1	1	NA	NA	4	3	NA	1	2	5	5	1.78	NA	NA	1	46	1	4	1	NA	106140.0443	51480.49494	118505.2523	53315.11819	1	1	16	NA	NA	118597.6023
1628	1628	1628	9900	1628	NA	NA	53145.64036	34274.69649	1	1	2	1	2	78	946	946	3	1	2	1	1	NA	NA	4	3	NA	NA	1	3	3	1.21	NA	NA	2	78	1	4	NA	NA	43237.08186	24860.70656	46126.76784	30639.73189	2	11	38	NA	NA	47134.59945
1629	1629	1629	9900	1629	6833.910347	4638.014067	4316.689351	2561.278052	1	1	2	2	1	73	878	879	1	3	1	1	1	NA	NA	1	1	NA	1	7	NA	1	0.08	NA	NA	1	73	1	1	1	1	3128.15513	2136.771684	3897.830779	2337.176326	2	2	18	NA	NA	3784.730081
1630	1630	1630	9900	1630	81319.60177	35377.84225	35730.43842	16746.82747	1	1	2	1	2	17	204	204	2	5	2	3	2	2	11	NA	1	1	5	4	7	7	2.11	NA	NA	1	36	3	1	1	1	27832.9759	13062.148	29829.58698	14273.17366	2	7	30	NA	NA	30550.4736
1631	1631	1631	9900	1631	NA	NA	NA	NA	NA	1	1	NA	2	85	NA	NA	3	1	2	1	1	NA	NA	2	1	NA	2	1	NA	NA	NA	NA	NA	2	85	1	2	2	NA	13294.11293	5993.730839	0	0	2	9	44	NA	NA	0
1632	1632	1632	9900	1632	NA	NA	84242.34553	28132.2204	1	1	2	2	2	10	128	128	3	1	NA	1	1	NA	4	NA	1	2	NA	2	7	7	3.16	NA	NA	1	41	3	5	3	NA	42729.02952	19890.05196	55302.55337	19752.29111	3	1	36	NA	NA	56413.85745
1633	1633	1633	9900	1633	NA	NA	NA	NA	NA	1	2	2	1	19	228	229	1	3	2	2	2	2	66	NA	1	3	5	5	11	7	2.88	NA	NA	1	25	2	2	NA	NA	4890.155721	3172.702118	5268.850559	3273.75645	2	11	38	NA	NA	5169.547128
1634	1634	1634	9900	1634	NA	NA	48881.6409	27188.68324	1	1	2	2	2	75	906	906	3	1	2	1	1	NA	NA	3	2	NA	2	1	7	7	4.19	NA	NA	2	75	1	3	2	NA	39768.0693	22866.07372	42425.909	24305.21785	1	1	16	NA	NA	43352.87991
1635	1635	1635	9900	1635	5858.65934	4037.164199	3000.850164	1952.89154	1	1	2	2	1	19	237	238	1	3	2	1	1	NA	12	NA	1	3	5	4	4	1	0.16	NA	NA	1	72	1	3	1	1	2304.39873	1480.623623	2346.08789	1606.780714	2	3	20	NA	NA	2443.608596
1636	1636	1636	9900	1636	NA	NA	NA	NA	NA	1	2	2	1	7	86	86	4	2	NA	1	1	NA	1	NA	1	2	NA	6	12	4	2.28	NA	NA	2	65	1	2	5	NA	9708.586086	4267.961259	9761.806235	4388.297873	2	4	13	NA	NA	9827.076808
1637	1637	1637	9900	1637	NA	NA	NA	NA	NA	1	1	NA	1	1	14	NA	3	1	NA	1	1	NA	NA	NA	NA	NA	NA	3	7	7	2.61	NA	NA	1	26	1	5	1	NA	36171.94363	15838.47022	0	0	1	1	16	NA	NA	0
1638	1638	1638	9900	1638	5188.042144	2946.788103	3258.024039	1568.142911	1	1	2	2	1	62	744	744	1	3	2	1	1	NA	NA	1	1	NA	NA	2	5	5	2.17	NA	NA	2	60	1	1	1	NA	2270.809308	1383.022652	2941.890265	1430.936592	1	4	3	NA	NA	3000.620445
1639	1639	1639	9900	1639	NA	NA	29752.27442	15108.85774	1	1	2	1	1	34	412	413	1	3	1	1	1	NA	NA	2	1	NA	1	3	9	9	4.14	NA	NA	1	34	1	2	1	NA	23674.52477	12517.88492	24559.93934	12918.57034	1	2	23	NA	NA	24658.46813
1640	1640	1640	9900	1640	NA	NA	3220.994659	1714.559936	1	1	2	2	2	12	145	146	1	3	NA	1	1	NA	6	NA	1	1	NA	7	6	6	0.99	NA	NA	2	31	1	2	NA	NA	2480.955461	1385.571212	2526.017454	1401.223006	2	10	29	NA	NA	2624.00987
1641	1641	1641	9900	1641	23558.96851	13043.5104	12529.7873	7159.815697	1	1	2	2	2	57	691	692	1	3	2	1	1	NA	NA	3	2	NA	2	2	3	3	1.08	2	2	2	57	1	3	2	NA	10225.41803	6031.35544	10500.24141	6129.834663	1	3	3	NA	NA	10601.50204
1642	1642	1642	9900	1642	NA	NA	NA	NA	NA	1	2	2	1	0	0	1	1	3	NA	1	1	NA	NA	NA	NA	NA	NA	6	99	99	NA	NA	NA	1	29	2	1	NA	NA	1989.10692	1240.52588	2160.336739	1319.1384	2	2	18	NA	NA	2213.25445
1643	1643	1643	9900	1643	NA	NA	NA	NA	NA	1	2	2	1	4	51	52	1	3	NA	1	1	NA	NA	NA	NA	NA	NA	5	11	6	2.8	NA	NA	2	50	1	4	3	NA	7897.250875	4416.164684	7857.860758	4429.716995	1	9	8	NA	NA	8050.214946
1644	1644	1644	9900	1644	NA	NA	49988.61127	27470.38499	1	1	2	2	2	72	866	867	3	1	2	1	1	NA	NA	4	3	NA	1	2	5	5	1.91	NA	NA	2	72	1	4	1	5	38454.52599	22110.80502	43386.6833	24557.04404	2	1	15	NA	NA	44398.85595
1645	1645	1645	9900	1645	NA	NA	NA	NA	NA	1	2	2	1	13	163	164	1	3	NA	1	1	NA	6	NA	1	1	NA	4	3	3	0.75	NA	NA	1	41	1	1	NA	NA	4087.666647	2664.031801	4154.049079	2636.04635	1	3	37	NA	NA	4336.15247
1646	1646	1646	9900	1646	NA	NA	8757.943299	3290.780479	1	1	2	1	2	14	179	179	4	2	NA	1	1	NA	7	NA	1	1	5	6	9	9	2.69	NA	NA	2	30	1	5	NA	NA	6244.387006	2661.711086	6632.765221	2651.269121	1	8	33	NA	NA	6740.238217
1647	1647	1647	9900	1647	NA	NA	48841.755	25826.82188	1	1	2	2	2	61	733	734	2	5	2	3	1	6	NA	5	3	NA	1	2	8	8	4.52	NA	NA	1	57	1	3	NA	NA	39735.61979	20151.71452	42391.29078	23087.78718	1	8	33	NA	NA	43317.50531
1648	1648	1648	9900	1648	NA	NA	NA	NA	NA	1	2	1	1	13	161	162	1	3	NA	1	1	NA	7	NA	1	1	NA	5	NA	13	NA	NA	NA	1	49	3	4	NA	NA	2048.164922	1347.871282	2103.100762	1367.315941	2	13	34	NA	NA	2196.255138
1649	1649	1649	9900	1649	27948.28804	12915.89623	NA	NA	NA	1	2	2	1	8	107	107	4	2	NA	1	1	NA	1	NA	1	1	NA	3	NA	77	NA	NA	NA	2	30	1	4	5	NA	13308.75529	5884.66295	14408.55292	6044.623364	1	9	26	NA	NA	14495.01775
1650	1650	1650	9900	1650	NA	NA	3283.056032	1870.958656	1	1	2	1	2	68	826	826	1	3	2	2	1	8	NA	1	1	NA	1	4	12	12	NA	NA	NA	2	47	NA	NA	5	NA	2537.69482	1629.986095	2638.217943	1565.384978	2	13	34	NA	NA	2630.087212
1651	1651	1651	9900	1651	244043.2744	89065.83588	106944.6884	41717.4627	1	1	2	2	2	25	306	307	3	1	2	1	1	NA	NA	4	3	NA	1	3	7	7	2.47	1	1	1	26	1	4	1	4	83121.03823	34585.13723	94007.80948	36955.28703	2	3	24	NA	NA	95983.08389
1652	1652	1652	9900	1652	55885.55996	30900.66913	37961.55457	18307.37163	1	1	2	1	2	57	695	696	4	2	2	1	1	NA	NA	3	2	NA	2	2	NA	13	NA	2	2	2	57	1	3	2	NA	24872.17329	13255.54691	26625.95602	13878.90004	1	7	6	NA	NA	26877.48353
1653	1653	1653	9900	1653	18266.53966	10090.0045	10186.92364	5349.631155	1	1	2	1	2	10	124	124	1	3	NA	2	2	4	4	NA	1	1	NA	6	5	5	1.02	NA	NA	2	27	2	2	5	NA	6487.923756	3945.508421	6989.623592	4036.749441	1	12	31	NA	NA	7237.81867
1654	1654	1654	9900	1654	5153.939097	3483.882259	NA	NA	NA	1	2	1	1	12	155	155	1	3	NA	1	1	NA	5	NA	1	1	NA	7	4	4	0.62	NA	NA	1	43	2	1	1	1	2036.518934	1375.283555	2032.120527	1367.734739	2	6	4	NA	NA	2119.119074
1655	1655	1655	9900	1655	NA	NA	NA	NA	NA	1	2	2	2	1	12	12	4	2	NA	1	1	NA	NA	NA	NA	NA	NA	3	2	2	0.47	NA	NA	2	43	1	2	NA	NA	11403.59772	5031.153654	11299.04283	5009.475695	1	2	47	NA	NA	11363.82425
1656	1656	1656	9900	1656	NA	NA	2877.09395	1816.923114	1	1	2	1	1	13	160	161	1	3	NA	1	1	NA	7	NA	1	1	NA	7	5	3	0.74	NA	NA	2	37	2	2	NA	NA	2210.624578	1492.859005	2249.334324	1494.909962	1	12	31	NA	NA	2353.285258
1657	1657	1657	9900	1657	NA	NA	11268.98189	4836.458039	1	1	2	2	1	10	131	132	2	5	NA	3	2	3	4	NA	1	1	NA	4	NA	13	NA	NA	NA	1	25	3	1	NA	NA	8160.538394	3608.302723	8538.207982	3735.861029	2	9	2	NA	NA	8256.518003
1658	1658	1658	9900	1658	NA	NA	2987.572817	1967.035779	1	1	2	1	2	18	220	222	1	3	2	2	2	2	10	NA	1	1	5	7	5	5	0.8	2	2	2	46	2	1	1	2	2284.371683	1572.513954	2342.959825	1607.558727	1	13	48	NA	NA	2440.294807
1659	1659	1659	9900	1659	NA	NA	84720.39934	38280.88724	1	1	2	1	1	51	621	622	2	5	2	1	1	NA	NA	4	3	NA	1	2	11	11	5	NA	NA	2	46	1	4	NA	NA	65127.83067	32546.7998	72715.15718	34241.33514	2	12	10	NA	NA	72771.82341
1660	1660	1660	9900	1660	NA	NA	112237.467	44285.74267	1	1	2	2	2	15	190	191	5	4	NA	1	1	NA	9	NA	1	1	5	6	2	1	0.28	NA	NA	2	58	1	2	3	NA	93449.61213	36617.4998	93701.54502	37744.3487	2	12	20	NA	NA	95567.21733
1661	1661	1661	9900	1661	45623.81355	21373.8162	17957.47735	10310.70189	1	1	2	2	2	32	388	388	1	3	2	2	2	5	NA	2	1	NA	NA	7	5	5	0.79	2	2	2	32	2	2	NA	NA	15414.67613	8657.142776	15168.43789	8981.539173	1	5	19	NA	NA	15479.77033
1662	1662	1662	9900	1662	18732.74698	7428.485601	8397.5204	3540.665666	1	1	2	1	2	39	468	469	3	1	2	1	1	NA	NA	5	3	NA	1	3	11	11	5	1	1	2	39	1	5	1	NA	6526.837608	2984.647682	7381.689636	3136.487876	2	8	41	NA	NA	7536.79231
1663	1663	1663	9900	1663	NA	NA	23489.98394	11280.36019	1	1	2	2	1	59	709	710	2	5	2	3	2	7	NA	2	1	NA	1	2	3	3	1.07	NA	NA	1	59	3	2	1	NA	16791.47016	8391.322295	20161.35296	10090.01153	2	9	2	NA	NA	20670.63546
1664	1664	1664	9900	1664	0	0	9298.143493	4052.697243	1	1	2	1	1	13	166	167	4	2	NA	1	1	NA	7	NA	1	1	NA	5	5	3	0.7	NA	NA	2	30	1	4	6	NA	6289.533304	3140.430714	6760.696246	3232.429375	2	12	17	NA	NA	6803.242881
1665	1665	1665	9900	1665	NA	NA	NA	NA	NA	1	2	2	1	14	170	172	4	2	NA	1	1	NA	8	NA	1	2	5	4	7	7	2.05	NA	NA	2	37	1	4	3	NA	6897.843424	3386.20908	7141.097272	3593.213054	2	5	43	NA	NA	7191.924703
1666	1666	1666	9900	1666	NA	NA	NA	NA	NA	1	2	2	1	40	491	491	4	2	2	1	1	NA	NA	2	1	NA	5	2	6	6	2.53	NA	NA	1	40	1	2	5	NA	34652.22579	17444.35246	42018.45578	18767.0803	1	2	47	NA	NA	42319.87547
1667	1667	1667	9900	1667	NA	NA	6685.158612	4059.188524	1	1	2	2	1	19	236	237	1	3	2	2	2	2	66	NA	1	3	NA	5	8	5	1.85	NA	NA	1	18	2	1	1	2	4890.155721	3172.702118	5226.508758	3339.778836	2	11	38	NA	NA	5449.652467
1668	1668	1668	9900	1668	NA	NA	NA	NA	NA	1	2	1	1	1	19	20	2	5	NA	1	1	NA	NA	NA	NA	NA	NA	7	NA	1	0.19	NA	NA	2	37	3	1	5	NA	18162.99114	8024.994694	18216.21072	8153.586498	2	12	10	NA	NA	18767.08459
1669	1669	1669	9900	1669	0	0	10793.04072	4570.334971	1	1	2	1	1	18	227	227	4	2	2	1	1	NA	13	NA	2	1	5	5	4	4	0.77	NA	NA	2	40	1	2	5	NA	7804.854265	3672.273618	7847.638611	3645.296978	1	6	23	NA	NA	7900.110444
1670	1670	1670	9900	1670	NA	NA	11280.32533	6833.542037	1	1	2	2	1	10	123	123	1	3	NA	1	1	NA	3	NA	1	1	NA	3	3	3	0.97	NA	NA	2	36	1	2	4	NA	7902.615667	5018.54108	7937.794612	5169.886667	1	3	37	NA	NA	8269.250514
1671	1671	1671	9900	1671	20712.19852	11535.59831	10378.42505	5821.405048	1	1	2	1	2	43	524	525	1	3	2	2	1	5	NA	1	1	NA	1	5	4	4	0.82	2	2	1	50	2	1	1	NA	8838.541093	5074.406587	8697.351828	4983.962152	1	5	40	NA	NA	8735.503618
1672	1672	1672	9900	1672	NA	NA	63865.4477	28002.36452	1	1	2	2	2	68	826	826	3	1	2	1	1	NA	NA	3	2	NA	2	3	NA	NA	NA	NA	NA	2	68	1	3	2	NA	49207.48265	24955.32089	55430.8248	25032.60507	2	1	26	NA	NA	56648.30615
1673	1673	1673	9900	1673	NA	NA	39479.64775	16523.66275	1	1	2	2	2	19	236	237	3	1	2	1	1	NA	15	NA	3	1	5	2	NA	12	NA	2	2	2	50	1	5	3	NA	30342.94311	14005.28023	32959.61759	14082.97233	1	8	11	NA	NA	33716.5606
1674	1674	1674	9900	1674	NA	NA	NA	NA	NA	1	1	NA	1	23	287	NA	5	4	NA	NA	NA	NA	NA	NA	NA	NA	NA	1	NA	NA	NA	NA	NA	1	23	NA	NA	NA	NA	81606.01538	37605.45679	0	0	2	3	24	1	1	0
1675	1675	1675	9900	1675	18995.99382	7471.911517	10766.52997	3944.149772	1	1	2	2	1	18	225	226	4	2	2	1	1	NA	15	NA	3	1	5	2	7	7	3.56	NA	NA	2	37	1	4	3	NA	6822.208493	3169.132513	7828.362599	3145.851964	2	5	12	NA	NA	7874.763207
1676	1676	1676	9900	1676	NA	NA	NA	NA	NA	1	2	2	2	19	238	238	1	3	2	1	1	NA	13	NA	2	3	6	4	12	4	1.82	1	1	2	19	1	3	6	NA	2652.029137	1557.125964	2721.598138	1673.95516	1	5	19	NA	NA	2832.305512
1677	1677	1677	9900	1677	NA	NA	2646.613521	1227.644363	0	1	2	1	2	24	292	294	1	3	2	2	2	3	NA	3	2	NA	1	4	NA	13	NA	1	1	1	30	2	9	NA	NA	1803.330404	994.546015	2235.558594	1069.387522	1	6	40	NA	NA	2287.926585
1678	1678	1678	9900	1678	NA	NA	NA	NA	NA	1	1	NA	1	35	426	NA	3	1	2	1	1	NA	NA	5	3	NA	1	2	11	11	5	NA	NA	1	35	1	5	1	NA	106380.5996	49774.62106	0	0	1	12	28	NA	NA	0
1679	1679	1679	9900	1679	0	0	9281.540713	3787.842023	1	1	2	1	2	14	168	169	4	2	NA	1	1	NA	7	NA	1	1	5	3	9	9	3.89	NA	NA	2	44	1	3	NA	NA	6798.809017	2947.050624	7029.307949	3051.734582	2	12	17	NA	NA	6874.736463
1680	1680	1680	9900	1680	0	0	NA	NA	NA	1	2	2	1	16	203	205	3	1	NA	1	1	NA	10	NA	1	1	5	4	1	1	0.07	NA	NA	2	41	1	2	1	2	40065.06252	17333.96466	40616.81182	18111.70572	2	2	18	NA	NA	41835.77765
1681	1681	1681	9900	1681	NA	NA	NA	NA	NA	1	2	2	2	19	230	232	1	3	2	2	2	2	9	NA	1	3	1	3	NA	99	NA	3	NA	1	30	2	2	1	2	2206.706516	1436.179266	2290.321689	1586.085964	2	3	20	NA	NA	2383.43522
1682	1682	1682	9900	1682	NA	NA	84574.05733	41258.58766	1	1	2	2	2	52	635	636	3	1	2	1	1	NA	NA	1	1	NA	5	3	7	7	2.47	2	2	1	40	1	2	NA	NA	70642.84507	37264.64591	74685.11898	36836.93036	2	5	43	NA	NA	76862.45605
1683	1683	1683	9900	1683	NA	NA	NA	NA	NA	1	2	1	2	0	2	3	1	3	NA	1	1	NA	NA	NA	NA	NA	NA	4	8	8	2.93	NA	NA	1	27	1	5	1	5	4312.924324	2406.529633	4707.869167	2633.274014	1	4	22	NA	NA	4826.996527
1684	1684	1684	9900	1684	5167.985473	3924.341708	3222.480114	2141.81868	1	1	2	2	1	66	798	799	1	3	2	1	1	NA	NA	1	1	NA	1	2	5	5	1.81	NA	NA	1	66	1	1	1	NA	2838.511634	1728.778315	2909.795251	1954.417994	1	3	37	NA	NA	2953.698401
1685	1685	1685	9900	1685	NA	NA	49454.97953	19966.64342	1	1	2	1	2	25	306	308	4	2	2	3	2	3	NA	4	3	NA	NA	3	7	7	2.54	2	2	2	25	3	4	NA	NA	33110.10456	15136.44537	34544.54503	15424.90953	1	13	48	NA	NA	34831.44782
1686	1686	1686	9900	1686	4031.774877	2676.744627	2814.793893	1526.128089	1	1	2	2	1	77	931	931	1	3	1	1	1	NA	NA	2	1	NA	NA	2	3	3	1	NA	NA	1	77	1	2	NA	NA	2270.809308	1383.022652	2541.667788	1392.597901	1	3	3	NA	NA	2580.01661
1687	1687	1687	9900	1687	NA	NA	7324.303619	4259.906219	1	1	2	2	2	17	204	205	5	4	2	1	1	NA	10	NA	1	1	5	3	3	3	0.92	NA	NA	2	45	1	2	3	NA	5977.117678	3296.310763	6114.701121	3630.680577	1	7	5	NA	NA	6228.288184
1688	1688	1688	9900	1688	142729.0269	54407.83079	71342.27928	28557.17226	1	1	2	1	1	6	78	79	3	1	NA	1	1	NA	0	NA	1	NA	NA	5	11	11	5	NA	NA	1	42	1	5	1	5	50422.42749	20871.12926	54054.14833	22058.62763	1	8	11	NA	NA	55931.02041
1689	1689	1689	9900	1689	NA	NA	NA	NA	NA	1	1	NA	2	61	742	NA	3	1	2	1	1	NA	NA	4	3	NA	2	2	12	12	NA	NA	NA	2	61	1	4	2	NA	46083.92572	23371.22511	0	0	2	6	39	NA	NA	0
1690	1690	1690	9900	1690	NA	NA	15653.7171	6907.253376	1	1	2	1	1	41	494	494	1	3	2	2	2	6	NA	1	1	NA	3	6	12	5	1.81	NA	NA	1	37	2	1	1	NA	10177.84238	5963.754709	13572.96975	6166.445521	1	6	40	NA	NA	13856.62643
1691	1691	1691	9900	1691	NA	NA	38441.08081	17508.57681	1	1	2	1	1	60	724	724	3	1	1	1	1	NA	NA	3	2	NA	5	3	6	2	0.6	NA	NA	2	51	1	4	5	NA	26311.03281	13805.263	34471.643	15955.49915	2	12	17	NA	NA	34665.16875
1692	1692	1692	9900	1692	NA	NA	2377.451234	1296.218815	1	1	2	2	2	23	286	286	1	3	2	1	1	NA	NA	2	1	NA	NA	5	2	2	0.49	1	1	1	27	2	2	NA	NA	1911.557218	1036.845516	2008.200856	1129.121974	1	3	3	NA	NA	2017.212491
1693	1693	1693	9900	1693	NA	NA	30077.78011	16842.34605	1	1	2	1	1	25	310	311	1	3	2	1	1	NA	NA	4	3	NA	1	3	5	5	1.55	NA	NA	1	25	1	4	1	2	24717.49443	13069.35424	24828.63812	14400.75986	1	4	22	NA	NA	25118.85478
1694	1694	1694	9900	1694	NA	NA	NA	NA	NA	1	1	NA	2	7	84	NA	1	3	NA	1	1	NA	2	NA	1	1	NA	6	1	1	0.18	NA	NA	1	41	1	4	1	2	5796.539012	3525.055834	0	0	1	10	1	NA	NA	0
1695	1695	1695	9900	1695	NA	NA	33556.55426	19084.81957	1	1	2	2	1	78	941	941	3	1	1	1	1	NA	NA	3	2	NA	1	2	NA	13	NA	NA	NA	1	78	1	3	1	3	26678.63638	14203.336	30091.49417	17391.92316	3	1	14	NA	NA	30369.50726
1696	1696	1696	9900	1696	NA	NA	102615.9659	51818.79181	1	1	2	2	2	51	621	622	3	1	2	1	1	NA	NA	5	3	NA	1	3	11	11	5	2	2	1	54	1	5	1	5	84733.60223	44697.62906	90617.45249	46265.40398	1	5	19	NA	NA	93367.79604
1697	1697	1697	9900	1697	NA	NA	53556.05596	25478.7178	1	1	2	1	2	19	235	237	2	5	2	1	1	NA	15	NA	3	1	5	5	NA	1	0.44	2	2	2	19	1	4	5	NA	41887.69003	19196.10597	44711.31898	21715.28693	1	6	23	NA	NA	45616.38952
1698	1698	1698	9900	1698	18513.36754	10337.74861	NA	NA	NA	1	2	2	2	4	56	57	1	3	NA	1	1	NA	NA	NA	NA	NA	NA	6	NA	12	NA	NA	NA	2	42	2	4	1	5	6983.847459	3951.04608	7084.071362	4135.865441	2	2	18	NA	NA	7249.644036
1699	1699	1699	9900	1699	24724.19785	12179.83981	22520.90397	8442.418945	1	1	2	2	1	10	123	124	4	2	NA	1	1	NA	4	NA	1	1	NA	7	NA	77	NA	NA	NA	2	28	1	2	5	NA	12676.90304	5689.129328	12746.39479	5700.149877	2	2	18	NA	NA	12818.55583
1700	1700	1700	9900	1700	NA	NA	107074.517	51128.33789	1	1	2	2	2	58	699	699	3	1	2	1	1	NA	NA	4	3	NA	1	3	10	10	5	2	2	2	58	1	4	1	4	83604.57846	44102.0603	94554.68135	45648.94558	1	9	8	NA	NA	96541.44653
1701	1701	1701	9900	1701	NA	NA	NA	NA	NA	1	2	2	1	82	985	985	3	1	1	1	1	NA	NA	4	3	NA	NA	1	3	3	1.7	NA	NA	1	82	1	4	NA	NA	14027.78292	7625.108407	14893.65292	9253.268099	1	9	8	NA	NA	15035.43929
1702	1702	1702	9900	1702	NA	NA	NA	NA	NA	1	2	2	2	31	378	379	1	3	2	1	1	NA	NA	4	3	NA	4	4	2	2	0.47	1	1	2	31	1	4	4	NA	19816.23722	10928.75699	21615.37841	11751.16705	1	11	32	NA	NA	21695.66376
1703	1703	1703	9900	1703	NA	NA	NA	NA	NA	1	2	2	2	1	21	22	3	1	NA	1	1	NA	NA	NA	NA	NA	NA	4	11	11	5	NA	NA	1	33	1	5	1	5	32450.20364	14965.47815	37270.77185	16197.91982	2	2	12	NA	NA	37650.37489
1704	1704	1704	9900	1704	NA	NA	14842.12053	7321.585559	1	1	2	2	2	35	423	423	5	4	2	1	1	NA	NA	4	3	NA	1	5	10	10	3.71	2	2	2	35	1	4	1	4	11769.26129	6383.751256	13046.69975	6485.804226	1	6	36	NA	NA	13252.88994
1705	1705	1705	9900	1705	NA	NA	21123.54877	11956.4816	1	1	2	2	1	80	963	963	5	4	1	1	1	NA	NA	3	2	NA	1	2	8	8	4.52	NA	NA	1	80	1	3	1	NA	16517.97636	8978.70755	18942.32464	10895.89599	2	11	38	NA	NA	19195.60161
1706	1706	1706	9900	1706	NA	NA	7740.547417	3019.46738	1	1	2	1	2	27	324	325	2	5	2	3	1	6	NA	4	3	NA	1	3	9	9	3.89	1	1	1	29	3	3	1	4	6016.215928	2503.236941	6804.189323	2674.785965	2	7	30	NA	NA	6947.157669
1707	1707	1707	9900	1707	NA	NA	NA	NA	NA	1	1	NA	2	55	662	NA	2	5	2	3	2	6	NA	5	3	NA	2	2	9	9	5	3	NA	2	55	3	5	2	NA	65802.94425	34711.56088	0	0	1	8	33	NA	NA	0
1708	1708	1708	9900	1708	NA	NA	10508.33093	5495.83222	1	1	2	1	1	7	88	89	1	3	NA	1	1	NA	1	NA	1	1	NA	5	3	3	0.65	NA	NA	1	35	2	3	1	1	7172.3155	4119.351548	7394.553804	4157.848092	1	4	25	NA	NA	7720.863657
1709	1709	1709	9900	1709	NA	NA	NA	NA	NA	1	2	2	2	8	105	106	2	5	NA	1	1	NA	2	NA	1	2	NA	4	8	8	2.69	NA	NA	1	51	3	5	NA	NA	72280.90738	33344.97589	77859.36971	35225.17331	1	2	35	NA	NA	79094.26828
1710	1710	1710	9900	1710	11925.54775	6160.847011	6753.080725	3067.787461	1	1	2	2	1	13	161	162	4	2	NA	1	1	NA	7	NA	1	1	NA	4	6	6	1.82	NA	NA	2	19	1	4	5	NA	4535.38537	2226.458645	4910.176698	2446.865806	2	9	2	NA	NA	4939.642365
1711	1711	1711	9900	1711	110218.9917	56137.04805	57731.79589	27495.92014	1	1	2	1	1	69	829	829	3	1	1	1	1	NA	NA	4	3	NA	1	2	11	11	5	NA	NA	1	69	1	4	1	NA	45144.51856	23687.09569	51770.39292	25056.92696	2	6	39	NA	NA	52462.6125
1712	1712	1712	9900	1712	22519.76861	11800.59686	NA	NA	NA	1	2	1	2	45	544	545	1	3	2	2	2	2	NA	1	1	NA	1	3	4	4	1.06	2	2	2	45	2	1	1	2	10218.98891	5965.343132	10055.74799	5945.324446	1	4	25	NA	NA	10282.16818
1713	1713	1713	9900	1713	NA	NA	NA	NA	NA	1	2	1	1	0	5	5	2	5	NA	1	1	NA	NA	NA	NA	NA	NA	3	7	5	1.78	NA	NA	2	27	3	2	5	NA	14442.222	6176.734949	14484.53931	6481.453366	2	7	21	NA	NA	14696.15823
1714	1714	1714	9900	1714	NA	NA	3192.293417	1997.687456	1	1	2	1	2	18	216	218	1	3	2	1	1	NA	11	NA	1	1	5	5	6	6	1.5	2	2	1	41	2	1	NA	NA	2421.916565	1565.617197	2503.50893	1632.60879	2	13	34	NA	NA	2595.725065
1715	1715	1715	9900	1715	0	0	32971.5712	15100.8886	1	1	2	1	1	55	667	668	4	2	2	3	1	7	NA	1	1	NA	5	2	6	6	2.22	NA	NA	1	55	3	1	5	NA	23630.85953	11896.06247	26852.80225	12798.08809	2	12	10	NA	NA	27034.76623
1716	1716	1716	9900	1716	NA	NA	NA	NA	NA	1	2	2	1	0	5	6	5	4	NA	1	1	NA	NA	NA	NA	NA	NA	4	5	5	1.26	NA	NA	2	25	1	4	5	NA	7744.359226	3193.675734	8290.157511	3654.062357	1	5	46	NA	NA	8333.30187
1717	1717	1717	9900	1717	NA	NA	3011.52007	1541.438275	1	1	2	1	2	15	184	184	1	3	NA	2	2	2	8	NA	1	1	5	4	3	3	0.79	NA	NA	2	38	2	2	1	2	2305.562475	1217.371455	2361.740104	1259.73944	1	10	9	NA	NA	2463.166433
1718	1718	1718	9900	1718	NA	NA	NA	NA	NA	1	2	2	2	0	0	1	1	3	NA	1	1	NA	NA	NA	NA	NA	NA	7	9	3	0.72	NA	NA	1	46	2	1	1	NA	1869.815283	1187.986529	1921.410004	1252.889724	2	2	18	NA	NA	1980.428549
1719	1719	1719	9900	1719	NA	NA	NA	NA	NA	1	2	1	1	0	3	4	1	3	NA	1	1	NA	NA	NA	NA	NA	NA	5	9	9	3.01	NA	NA	1	37	1	2	1	2	5552.071027	3462.603104	5524.378261	3598.720041	2	2	1	NA	NA	0
1720	1720	1720	9900	1720	NA	NA	25766.20872	14479.30923	1	1	2	2	2	36	443	444	1	3	2	2	2	2	NA	2	1	NA	NA	4	11	5	1.81	2	2	1	31	2	1	5	NA	21269.17155	11730.05777	21764.36751	12612.76725	1	2	47	NA	NA	22255.19922
1721	1721	1721	9900	1721	185896.3923	81584.27713	95177.24065	44068.8536	1	1	2	2	1	59	708	710	3	1	2	1	1	NA	NA	3	2	NA	1	2	9	9	5	NA	NA	1	59	1	3	1	NA	72475.37318	36218.64013	81690.21945	39418.53217	2	7	27	NA	NA	83630.095
1722	1722	1722	9900	1722	NA	NA	43335.56321	20921.1445	1	1	2	1	2	16	192	193	3	1	NA	1	1	NA	9	NA	1	1	5	4	12	2	0.75	NA	NA	2	61	1	1	2	NA	33586.60081	15762.35154	36178.7319	17830.90732	1	8	39	NA	NA	36752.54934
1723	1723	1723	9900	1723	NA	NA	44145.56959	22709.34237	1	1	2	2	1	68	817	817	3	1	2	3	2	6	NA	4	3	NA	NA	1	6	6	3.64	NA	NA	1	68	3	4	NA	NA	37285.61631	19563.57027	39587.08452	20694.93693	3	1	36	NA	NA	39963.95036
1724	1724	1724	9900	1724	98715.83965	44978.69289	49586.28933	21789.32246	1	1	2	1	1	12	144	144	3	1	NA	1	1	NA	5	NA	1	1	NA	5	11	11	5	NA	NA	1	53	1	5	1	5	41030.84998	17908.54302	40914.63719	18400.83417	1	10	1	NA	NA	0
1725	1725	1725	9900	1725	NA	NA	6303.232382	2644.427741	1	1	2	2	2	14	168	168	4	2	NA	1	1	NA	7	NA	1	1	5	4	4	4	1.06	NA	NA	2	33	1	4	5	NA	4666.297101	2022.679818	4773.707605	2130.524858	3	1	44	NA	NA	4862.38429
1726	1726	1726	9900	1726	NA	NA	132678.3866	45960.20029	0	1	2	1	1	5	69	69	3	1	NA	1	1	NA	NA	NA	NA	NA	NA	5	9	9	3.01	NA	NA	1	37	1	5	NA	NA	48302.96738	20712.20355	48444.50043	20690.74579	2	12	10	NA	NA	49909.50378
1727	1727	1727	9900	1727	92026.44478	50236.15741	47978.7285	25562.15796	1	1	2	2	1	71	862	862	3	1	1	1	1	NA	NA	5	3	NA	1	2	NA	12	NA	NA	NA	2	71	1	3	1	5	40523.12562	21573.95006	43024.43027	23294.69688	1	12	38	NA	NA	43434.01936
1728	1728	1728	9900	1728	55807.88518	27328.59365	28771.94471	13728.22898	1	1	2	2	1	77	924	925	3	1	1	1	1	NA	NA	1	1	NA	1	2	2	2	0.62	NA	NA	2	67	1	2	1	1	21546.98523	11471.3161	25800.94487	12510.48262	1	11	45	NA	NA	26040.79971
1729	1729	1729	9900	1729	0	0	16598.4381	9877.942386	1	1	2	2	2	64	776	777	4	2	2	1	1	NA	NA	3	2	NA	5	1	3	3	1.2	NA	NA	2	64	1	3	5	NA	11298.56777	6503.334605	11995.69696	7415.458359	2	8	41	NA	NA	12103.181
1730	1730	1730	9900	1730	4097.482371	2780.974621	2154.513847	1265.597619	1	1	2	2	1	60	722	723	1	3	2	2	2	7	NA	1	1	NA	1	5	5	5	1.13	NA	NA	1	60	2	1	1	NA	1607.8549	977.063351	1945.456275	1154.86282	1	13	48	NA	NA	1831.317388
1731	1731	1731	9900	1731	NA	NA	43363.3294	17333.62777	1	1	2	1	2	14	173	174	3	1	NA	1	1	NA	7	NA	1	1	5	4	9	9	3.52	NA	NA	1	43	1	3	1	1	33778.77673	13554.49469	36201.91252	14773.29839	1	10	1	NA	NA	0
1732	1732	1732	9900	1732	NA	NA	94402.13372	44888.33361	1	1	2	1	1	37	452	453	3	1	2	1	1	NA	NA	4	3	NA	1	4	10	10	4.11	NA	NA	1	37	1	4	1	NA	83252.81272	38953.31687	85586.64174	40519.44161	1	9	41	NA	NA	86274.26098
1733	1733	1733	9900	1733	NA	NA	NA	NA	NA	1	2	2	2	1	21	22	3	1	NA	1	1	NA	NA	NA	NA	NA	NA	2	2	2	0.53	NA	NA	2	23	1	3	4	NA	18921.72079	8726.373559	18977.16353	8792.347727	1	7	42	NA	NA	19170.96927
1734	1734	1734	9900	1734	NA	NA	NA	NA	NA	1	2	1	2	0	4	4	4	2	NA	1	1	NA	NA	NA	NA	NA	NA	4	11	11	5	NA	NA	1	38	1	3	NA	NA	5839.888521	2366.750374	6593.850746	2439.799757	1	8	33	NA	NA	6631.608337
1735	1735	1735	9900	1735	NA	NA	NA	NA	NA	1	2	1	2	0	10	11	4	2	NA	1	1	NA	NA	NA	NA	NA	NA	5	8	4	1.6	NA	NA	1	50	1	2	1	NA	5275.966905	2129.067067	5227.593737	2153.669298	1	11	30	NA	NA	5250.260998
1736	1736	1736	9900	1736	19450.03781	11349.51755	11774.40805	6728.174193	1	1	2	1	2	48	586	587	1	3	2	1	1	NA	NA	4	3	NA	1	2	2	2	0.67	2	2	1	57	1	4	1	4	9608.961547	5667.745056	9867.216735	5760.287294	1	11	32	NA	NA	9962.372694
1737	1737	1737	9900	1737	4142.347356	2647.921009	2462.292024	1499.16291	1	1	2	1	2	64	771	772	1	3	2	1	1	NA	NA	3	2	NA	1	3	9	9	4.32	NA	NA	1	67	1	2	1	NA	1903.271115	1222.489571	1978.663457	1254.312644	2	13	34	NA	NA	1972.565409
1738	1738	1738	9900	1738	NA	NA	2475.484418	1614.58231	1	1	2	1	1	18	217	219	1	3	2	1	1	NA	11	NA	1	3	5	7	2	2	0.33	NA	NA	1	44	2	1	1	1	1939.541842	1291.296769	1935.352883	1328.430004	2	6	4	NA	NA	2018.208642
1739	1739	1739	9900	1739	NA	NA	NA	NA	NA	1	1	NA	2	5	64	NA	4	2	NA	1	1	NA	NA	NA	NA	NA	NA	5	11	11	4.35	NA	NA	1	31	1	5	1	4	13475.48038	6232.796512	0	0	2	10	29	NA	NA	0
1740	1740	1740	9900	1740	NA	NA	3163.564838	1993.066222	1	1	2	1	1	12	146	147	1	3	NA	1	1	NA	5	NA	1	1	NA	7	12	3	0.81	NA	NA	2	30	2	3	3	NA	2478.652795	1673.861397	2473.299482	1639.83524	1	4	25	NA	NA	2579.185653
1741	1741	1741	9900	1741	176740.6125	77072.92051	89179.63972	40948.46943	1	1	2	2	1	53	645	646	3	1	1	1	1	NA	NA	3	2	NA	1	3	7	7	2.97	NA	NA	1	53	1	3	1	3	70081.50435	35022.33482	76542.50417	36627.4234	1	9	15	NA	NA	77234.94058
1742	1742	1742	9900	1742	NA	NA	6122.490006	3821.02522	1	1	2	2	2	17	214	215	1	3	2	1	1	NA	13	NA	2	2	5	6	7	7	1.62	NA	NA	1	40	1	3	NA	NA	4638.95557	2998.793898	4801.472295	3122.730406	1	1	16	NA	NA	4979.59385
1743	1743	1743	9900	1743	111386.0494	67909.67766	53938.57993	34381.1624	1	1	2	1	2	75	907	908	3	1	2	1	1	NA	NA	3	2	NA	1	2	5	5	1.81	NA	NA	1	78	1	5	1	NA	43882.1845	25231.6314	46814.98497	30734.90667	3	1	28	NA	NA	47837.85354
1744	1744	1744	9900	1744	NA	NA	107375.791	37991.9529	0	1	2	2	1	2	24	24	3	1	NA	1	1	NA	NA	NA	NA	NA	NA	4	10	10	4.11	NA	NA	1	29	1	5	1	4	36171.94363	15838.47022	39205.83216	17103.53381	1	1	27	NA	NA	39844.83872
1745	1745	1745	9900	1745	NA	NA	9010.137273	4604.348138	1	1	2	1	2	10	124	125	1	3	NA	1	1	NA	4	NA	1	1	NA	6	11	11	3.98	NA	NA	2	40	2	4	1	4	5692.327731	3461.681709	6182.187115	3474.370332	2	6	39	NA	NA	6023.869413
1746	1746	1746	9900	1746	NA	NA	NA	NA	NA	1	2	2	2	0	1	2	1	3	NA	1	1	NA	NA	NA	NA	NA	NA	6	3	3	0.49	NA	NA	2	45	1	1	NA	NA	1848.545153	1220.854782	2007.674885	1298.220739	1	3	3	NA	NA	2054.65372
1747	1747	1747	9900	1747	16411.53889	7289.133365	9138.052888	4081.246619	1	1	2	1	1	12	152	153	4	2	NA	1	1	NA	5	NA	1	1	NA	4	4	4	0.88	NA	NA	2	35	1	4	3	NA	6608.070228	3243.956993	6644.29409	3255.200343	2	12	10	NA	NA	6685.79059
1748	1748	1748	9900	1748	80016.49035	31766.09729	39772.21936	16704.81749	1	1	2	1	1	20	243	244	5	2	2	1	1	NA	NA	4	3	NA	5	3	6	6	2.44	NA	NA	2	48	1	3	3	NA	34732.00264	14990.06055	36058.19651	15078.97092	1	1	10	NA	NA	36302.55648
1749	1749	1749	9900	1749	NA	NA	NA	NA	NA	1	2	2	1	17	205	205	1	3	2	1	1	NA	10	NA	1	3	6	4	12	12	NA	NA	NA	1	31	1	2	1	9	2347.122282	1508.074384	2342.053044	1528.292454	2	2	18	NA	NA	2439.390777
1750	1750	1750	9900	1750	57655.74102	31739.79832	28693.99602	15740.13778	1	1	2	2	2	81	976	978	3	1	2	1	1	NA	NA	1	1	NA	2	1	5	5	2.87	NA	NA	2	81	1	1	2	NA	21554.78356	9718.103921	24904.41895	14070.83507	2	1	16	NA	NA	25552.60907
1751	1751	1751	9900	1751	0	0	26706.79126	12641.05901	1	1	2	1	1	44	532	533	4	2	2	3	1	6	NA	4	3	NA	1	3	NA	77	NA	NA	NA	2	45	3	5	NA	NA	20793.55272	10467.72766	21750.62207	10713.36867	2	7	30	NA	NA	21690.97016
1752	1752	1752	9900	1752	NA	NA	39315.03522	15601.21241	1	1	2	2	2	34	416	418	4	2	2	1	1	NA	NA	4	3	NA	4	6	12	5	2.99	2	2	2	34	1	4	4	NA	25673.99622	12028.34009	27461.74434	12052.46596	2	4	13	NA	NA	27714.76188
1753	1753	1753	9900	1753	4497.751247	2646.584518	2609.45507	1380.795316	1	1	2	2	2	13	158	159	1	3	NA	1	1	NA	5	NA	1	1	NA	7	NA	99	NA	NA	NA	1	35	2	1	1	1	2034.586215	1136.281619	2046.42657	1128.454085	2	3	20	NA	NA	2124.510852
1754	1754	1754	9900	1754	35928.21573	19955.12692	18731.46476	10153.96345	1	1	2	2	1	82	991	992	3	1	1	1	1	NA	NA	2	1	NA	1	2	6	6	2.71	NA	NA	1	82	1	2	1	2	14027.78292	7625.108407	16797.24796	9253.268099	1	8	26	NA	NA	16953.4012
1755	1755	1755	9900	1755	NA	NA	NA	NA	NA	1	1	NA	1	24	298	NA	3	1	2	1	1	NA	NA	2	1	NA	6	4	12	9	5	NA	NA	2	21	1	3	6	NA	84830.89826	39091.53834	0	0	1	9	26	NA	NA	0
1756	1756	1756	9900	1756	NA	NA	NA	NA	NA	1	2	2	2	15	186	186	4	2	NA	1	1	NA	9	NA	1	2	5	5	11	11	3.89	NA	NA	2	36	3	4	1	4	8158.481093	3477.606296	8922.707531	3463.963553	2	10	50	NA	NA	9070.132042
1757	1757	1757	9900	1757	NA	NA	NA	NA	NA	1	2	2	2	0	5	6	5	4	NA	1	1	NA	NA	NA	NA	NA	NA	6	6	6	1.27	NA	NA	2	38	3	4	1	3	20946.73229	8855.689513	21008.10853	8858.485306	1	11	32	NA	NA	21643.52843
1758	1758	1758	9900	1758	NA	NA	NA	NA	NA	1	2	1	1	2	27	28	2	5	NA	1	1	NA	NA	NA	NA	NA	NA	3	6	3	1.16	NA	NA	2	49	3	2	4	NA	6673.283388	3120.117603	6612.098801	3229.143933	2	7	21	NA	NA	6646.528045
1759	1759	1759	9900	1759	NA	NA	NA	NA	NA	1	2	2	1	48	585	587	4	2	2	1	1	NA	NA	5	3	NA	1	1	1	1	0	NA	NA	1	48	1	5	1	NA	20272.74071	10205.54456	22795.57571	10979.38571	2	4	13	NA	NA	22950.08509
1760	1760	1760	9900	1760	NA	NA	9092.878393	5280.939253	1	1	2	1	2	47	564	564	1	3	2	2	2	6	NA	1	1	NA	1	7	12	7	2.05	2	2	1	48	2	2	1	NA	7743.735579	4603.29297	7620.035036	4521.245498	1	12	28	NA	NA	7776.43638
1761	1761	1761	9900	1761	NA	NA	NA	NA	NA	1	2	2	1	35	430	431	1	3	2	2	1	4	NA	3	2	NA	1	6	9	9	2.82	NA	NA	1	35	2	3	1	4	19885.69784	11260.20361	19975.11507	11540.99529	2	4	29	NA	NA	20372.36208
1762	1762	1762	9900	1762	NA	NA	NA	NA	NA	1	2	2	1	18	225	226	4	2	2	1	1	NA	11	NA	1	1	5	2	NA	13	NA	NA	NA	2	59	1	1	5	NA	7332.622061	3406.235825	7456.219112	3381.213507	1	9	8	NA	NA	7504.340468
1763	1763	1763	9900	1763	NA	NA	NA	NA	NA	1	1	NA	2	22	266	NA	4	2	2	1	1	NA	NA	5	3	NA	5	3	2	2	0.6	3	NA	2	30	NA	NA	5	NA	24446.53446	11175.85216	0	0	2	9	2	NA	NA	0
1764	1764	1764	9900	1764	NA	NA	NA	NA	NA	1	2	1	1	33	403	403	1	3	2	2	2	7	NA	3	2	NA	1	5	3	3	0.74	NA	NA	1	33	2	3	1	NA	19936.43479	11288.93322	20026.08016	11570.44132	1	5	40	NA	NA	20424.34071
1765	1765	1765	9900	1765	NA	NA	45997.24265	21869.3636	1	1	2	2	1	52	635	635	4	2	2	3	1	7	NA	1	1	NA	NA	3	2	2	0.47	NA	NA	2	43	1	2	NA	NA	34652.22579	17444.35246	37461.20721	18534.40875	1	2	47	NA	NA	37715.00719
1766	1766	1766	9900	1766	190855.3952	76809.55028	88684.25496	35958.08826	1	1	2	2	1	25	311	311	3	1	2	1	1	NA	NA	2	1	NA	1	2	6	6	2.67	NA	NA	1	25	1	2	1	3	66963.74689	30858.0474	80402.71186	32458.35923	1	7	5	NA	NA	82433.71118
1767	1767	1767	9900	1767	0	0	7616.195415	4533.088977	1	1	2	1	1	19	232	232	1	3	2	1	1	NA	13	NA	2	3	5	6	2	2	0.31	NA	NA	1	41	1	2	1	4	5571.203878	3614.561857	5954.400539	3729.689946	1	11	32	NA	NA	6208.621297
1768	1768	1768	9900	1768	NA	NA	98353.71383	48882.4906	1	1	2	1	1	34	411	411	3	1	2	1	1	NA	NA	3	2	NA	5	3	10	3	1.68	NA	NA	1	37	1	2	3	NA	83252.81272	38953.31687	89169.21405	44124.85526	2	8	6	NA	NA	91040.31949
1769	1769	1769	9900	1769	NA	NA	7159.401796	4118.37494	1	1	2	1	2	11	133	134	1	3	NA	1	1	NA	4	NA	1	1	NA	7	7	7	1.59	NA	NA	2	37	1	4	NA	NA	4883.907232	3096.313045	4912.329323	3107.662427	1	8	11	NA	NA	5099.766153
1770	1770	1770	9900	1770	NA	NA	56210.76029	25052.48443	1	1	2	1	2	16	192	192	3	1	NA	1	1	NA	9	NA	1	1	5	4	4	4	1.14	NA	NA	1	44	1	2	1	4	42971.09221	20166.538	46927.60116	21352.01198	1	11	32	NA	NA	46931.04982
1771	1771	1771	9900	1771	NA	NA	33458.18009	13329.25556	1	1	2	2	2	12	153	154	3	1	NA	1	1	NA	5	NA	1	1	NA	3	NA	12	NA	NA	NA	2	51	1	3	1	2	27229.40117	10926.41029	27932.59018	11360.40719	3	1	14	NA	NA	28450.0463
1772	1772	1772	9900	1772	NA	NA	NA	NA	NA	1	2	2	2	14	175	176	1	3	NA	2	2	3	8	NA	1	2	5	5	13	13	NA	NA	NA	2	41	2	1	3	NA	2867.01995	1503.624053	2963.607479	1596.570184	2	3	24	NA	NA	3072.771232
1773	1773	1773	9900	1773	NA	NA	6352.63536	3194.13997	1	1	2	2	1	15	190	191	2	5	NA	1	1	NA	10	NA	1	2	5	7	4	4	0.7	NA	NA	2	50	3	2	4	NA	5213.109231	2688.097977	5241.68625	2697.414755	2	4	49	NA	NA	5271.360956
1774	1774	1774	9900	1774	NA	NA	70876.1733	39949.61047	1	1	2	2	2	70	842	844	3	1	2	3	1	4	NA	2	1	NA	1	2	3	3	0.93	NA	NA	2	70	3	2	1	NA	50989.43884	29318.20146	61515.65339	35712.79921	2	4	49	NA	NA	62862.94638
1775	1775	1775	9900	1775	NA	NA	NA	NA	NA	1	2	2	1	0	8	9	1	3	NA	1	1	NA	NA	NA	NA	NA	NA	4	4	1	0.08	NA	NA	1	33	2	2	4	NA	2672.392838	1514.577515	2767.55671	1532.746515	1	3	37	NA	NA	2822.254021
1776	1776	1776	9900	1776	NA	NA	NA	NA	NA	1	1	NA	2	28	339	NA	2	5	2	1	1	NA	NA	2	1	NA	5	5	12	10	5	3	NA	2	46	1	2	3	NA	64048.22162	27635.25231	0	0	1	8	11	NA	NA	0
1777	1777	1777	9900	1777	NA	NA	18275.89379	10006.35494	1	1	2	2	1	85	NA	NA	3	1	2	1	1	NA	NA	2	1	NA	2	1	NA	NA	NA	NA	NA	1	85	1	2	2	NA	13686.61095	7439.656915	16388.71938	9118.753023	1	1	27	NA	NA	16541.0748
1778	1778	1778	9900	1778	NA	NA	9202.9856	5245.835547	1	1	2	1	2	49	595	596	1	3	2	2	1	8	NA	1	1	NA	1	2	NA	12	NA	2	2	1	47	1	3	1	1	7510.452704	4429.961653	7712.307333	4491.191664	2	6	39	NA	NA	7786.682106
1779	1779	1779	9900	1779	NA	NA	11970.71473	6859.124875	1	1	2	1	1	52	625	625	1	3	2	2	2	4	NA	1	1	NA	1	7	6	6	1.14	NA	NA	1	52	2	1	1	NA	9697.086813	5743.394562	10379.52506	6123.478836	1	6	23	NA	NA	10583.03052
1780	1780	1780	9900	1780	NA	NA	58798.48679	22040.88715	1	1	2	2	2	19	236	237	3	1	2	1	1	NA	13	NA	2	3	5	4	5	5	1.38	1	1	1	57	NA	NA	1	4	39425.21982	18502.44322	49087.96683	18785.25413	1	5	19	NA	NA	48186.45228
1781	1781	1781	9900	1781	0	0	NA	NA	NA	1	2	2	2	40	491	491	4	2	2	1	1	NA	NA	3	2	NA	1	7	7	5	0.92	3	2	2	40	1	3	1	1	19519.87094	10654.72241	19796.631	10690.42536	1	7	5	NA	NA	19979.40324
1782	1782	1782	9900	1782	7187.723785	3310.49599	3760.630492	1860.551569	1	1	2	2	2	62	748	749	1	3	2	1	1	NA	NA	3	2	NA	NA	2	3	3	1.13	NA	NA	1	57	1	1	NA	NA	2709.613472	1603.730755	3021.990105	1556.677625	1	3	3	NA	NA	3102.2939
1783	1783	1783	9900	1783	6934.584759	2753.770953	2956.439061	1296.218815	1	1	2	2	2	22	268	268	1	3	2	2	2	6	NA	3	2	NA	NA	5	8	3	0.86	1	1	2	48	2	1	2	NA	1911.557218	1036.845516	2497.264031	1129.121974	1	3	3	NA	NA	2510.706241
1784	1784	1784	9900	1784	0	0	NA	NA	NA	1	2	2	2	28	337	338	3	1	2	1	1	NA	NA	5	3	NA	1	2	9	9	5	1	1	1	29	1	5	1	5	94083.90065	39146.58292	105860.9972	42986.68472	1	9	8	NA	NA	109701.2073
1785	1785	1785	9900	1785	NA	NA	22988.09935	14321.93128	1	1	2	1	1	40	485	485	1	3	2	2	2	4	NA	4	3	NA	1	5	4	4	0.75	NA	NA	1	40	2	4	1	1	19843.21381	11627.22465	19932.44001	12785.89393	1	4	25	NA	NA	20328.83834
1786	1786	1786	9900	1786	58630.40326	28355.76638	37027.92974	17135.68402	1	1	2	2	1	26	314	315	4	2	2	1	1	NA	NA	4	3	NA	5	7	11	11	3.76	NA	NA	2	44	1	4	5	NA	26895.12134	12511.32759	27142.07867	12926.98323	2	4	13	NA	NA	27396.11341
1787	1787	1787	9900	1787	0	0	NA	NA	NA	1	2	1	2	18	223	224	1	3	2	1	1	NA	13	NA	2	3	5	6	6	6	1.34	2	2	1	68	2	1	1	NA	3153.173094	2038.328691	3276.871849	2122.570339	1	12	28	NA	NA	3397.896549
1788	1788	1788	9900	1788	NA	NA	31293.76706	16515.83519	1	1	2	2	1	23	281	281	1	3	2	2	2	3	NA	4	3	NA	5	2	3	3	1.44	NA	NA	1	23	2	4	5	NA	24073.38836	12609.33543	25832.41233	14121.58233	1	11	32	NA	NA	26225.80015
1789	1789	1789	9900	1789	NA	NA	NA	NA	NA	1	2	1	1	19	232	233	1	3	2	2	7	2	66	NA	1	3	5	5	NA	NA	NA	NA	NA	2	23	NA	NA	5	NA	2269.460633	1472.411712	2264.559127	1595.378766	2	2	18	NA	NA	2361.546064
1790	1790	1790	9900	1790	NA	NA	NA	NA	NA	1	1	NA	1	43	516	NA	1	3	2	2	2	6	NA	1	1	NA	1	5	3	3	0.72	NA	NA	2	32	2	1	1	1	9735.886054	5704.788317	0	0	1	12	28	NA	NA	0
1791	1791	1791	9900	1791	NA	NA	23567.79167	12084.00166	1	1	2	2	1	49	590	590	4	2	2	1	1	NA	NA	4	3	NA	3	7	NA	1	0	NA	NA	1	44	1	2	4	NA	19019.50737	10319.99073	19194.14896	10241.25943	1	7	52	NA	NA	19373.79551
1792	1792	1792	9900	1792	NA	NA	33949.84415	15337.6929	1	1	2	2	1	50	604	605	3	1	1	1	1	NA	NA	3	2	NA	1	4	4	4	1.06	NA	NA	1	50	1	3	1	3	26326.06688	13156.11497	29139.00634	13719.19829	1	1	15	NA	NA	29145.75583
1793	1793	1793	9900	1793	0	0	22157.3732	13186.13562	1	1	2	2	2	63	757	759	4	2	2	1	1	NA	NA	2	1	NA	2	2	4	4	1.63	NA	NA	2	63	1	2	2	NA	15082.53856	8681.347668	16013.14128	9898.948161	2	10	29	NA	NA	16156.62249
1794	1794	1794	9900	1794	199066.5235	89562.06114	92101.54163	41893.58567	1	1	2	2	1	30	363	363	3	1	2	1	1	NA	NA	5	3	NA	1	3	11	11	5	NA	NA	2	29	1	5	1	5	76452.52335	35771.51654	83500.88431	37816.16652	3	1	36	NA	NA	84256.26923
1795	1795	1795	9900	1795	NA	NA	NA	NA	NA	1	2	2	1	2	27	28	3	1	NA	1	1	NA	NA	NA	NA	NA	NA	6	8	3	0.89	NA	NA	1	41	1	3	1	4	34552.46949	15266.39429	36817.80035	16087.79734	2	1	15	NA	NA	38043.74793
1796	1796	1796	9900	1796	NA	NA	NA	NA	NA	1	1	NA	1	47	573	NA	1	3	2	2	2	1	NA	2	1	NA	1	3	NA	13	NA	NA	NA	1	47	2	2	1	NA	10054.83605	5501.527929	0	0	1	10	1	NA	NA	0
1797	1797	1797	9900	1797	16808.53564	7181.229711	NA	NA	NA	1	2	2	1	13	165	165	4	2	NA	3	2	1	7	NA	1	2	NA	3	4	4	1.13	NA	NA	2	20	3	2	1	NA	5669.01488	2782.966861	6187.481817	2903.199846	2	4	13	NA	NA	6086.082804
1798	1798	1798	9900	1798	NA	NA	122027.0585	56030.96502	1	1	2	2	1	51	619	619	2	5	1	3	1	4	NA	5	3	NA	NA	4	8	8	2.69	NA	NA	1	51	3	5	NA	NA	95894.53217	47922.06509	104735.3035	50118.35382	1	2	35	NA	NA	105682.7841
1799	1799	1799	9900	1799	NA	NA	3740.520295	1993.257325	1	1	2	1	2	66	802	802	1	3	2	2	1	6	NA	2	1	NA	1	3	2	2	0.68	NA	NA	1	64	2	2	1	2	2462.47422	1581.671171	3005.829831	1667.709259	1	4	25	NA	NA	2867.562184
1800	1800	1800	9900	1800	37298.88112	17684.56683	14653.52478	7957.621395	1	1	2	1	2	29	354	356	1	3	2	1	1	NA	NA	2	1	NA	NA	5	6	6	1.76	2	2	2	29	1	2	NA	NA	12578.56737	6822.726019	12377.6339	6931.7966	1	13	48	NA	NA	12431.92961
1801	1801	1801	9900	1801	NA	NA	3258.127818	2044.405597	1	1	2	1	1	17	212	213	1	3	2	2	2	2	11	NA	1	3	5	6	3	3	0.63	NA	NA	2	39	2	1	4	NA	2470.674294	1602.957863	2547.229552	1682.075741	1	6	40	NA	NA	2659.634726
1802	1802	1802	9900	1802	53914.84316	27085.39848	28979.55615	15197.45167	1	1	2	1	1	31	380	380	1	3	2	2	2	4	NA	2	1	NA	1	5	NA	12	NA	NA	NA	1	31	2	2	1	2	20480.69945	11597.1211	23922.07503	12994.32106	1	6	23	NA	NA	24397.81561
1803	1803	1803	9900	1803	NA	NA	52950.2422	21737.55642	1	1	2	2	1	18	222	223	3	1	2	1	1	NA	11	NA	1	1	5	5	12	7	2.4	NA	NA	1	42	1	5	1	5	41494.77936	17482.4135	43690.30186	18357.11834	2	11	38	NA	NA	45104.17272
1804	1804	1804	9900	1804	NA	NA	NA	NA	NA	1	2	2	1	2	29	30	5	4	NA	3	1	2	NA	NA	NA	NA	NA	3	9	9	4.24	NA	NA	1	27	1	4	1	NA	7239.673161	3384.935174	8174.3554	3537.282301	2	8	41	NA	NA	8216.860721
1805	1805	1805	9900	1805	NA	NA	60912.88713	35850.41058	1	1	2	2	2	71	861	861	3	1	2	1	1	NA	NA	2	1	NA	NA	1	3	3	1.46	NA	NA	2	71	1	2	NA	NA	45757.45035	26309.88257	52868.20489	32048.33538	2	10	50	NA	NA	54244.21162
1806	1806	1806	9900	1806	NA	NA	NA	NA	NA	1	1	NA	2	61	733	NA	3	1	2	1	1	NA	NA	2	1	NA	2	1	4	4	1.92	NA	NA	2	61	1	2	2	NA	38189.41969	19367.56711	0	0	2	7	21	NA	NA	0
1807	1807	1807	9900	1807	NA	NA	51438.9958	26417.92983	1	1	2	1	2	72	871	871	3	1	2	1	1	NA	NA	4	3	NA	1	2	6	6	2.22	NA	NA	1	74	1	3	1	4	38640.71147	22217.85902	44645.51751	23616.20583	1	10	1	NA	NA	0
1808	1808	1808	9900	1808	NA	NA	9613.575837	4046.553095	1	1	2	2	2	25	307	307	4	2	2	1	1	NA	NA	4	3	NA	5	5	NA	77	NA	1	1	2	25	1	4	5	NA	6277.977582	2941.250312	6715.129731	3126.099571	2	5	12	NA	NA	6776.999275
1809	1809	1809	9900	1809	181673.3531	78809.28066	89611.42125	41146.72985	1	1	2	1	1	51	613	614	3	1	2	1	1	NA	NA	5	3	NA	1	3	11	11	5	NA	NA	1	51	1	5	1	5	70420.81834	35191.90264	76913.10041	36804.76259	1	10	9	NA	NA	77608.8894
1810	1810	1810	9900	1810	NA	NA	NA	NA	NA	1	2	2	1	1	17	18	5	4	NA	1	1	NA	NA	NA	NA	NA	NA	6	12	2	0.5	NA	NA	1	46	1	5	1	3	8825.067274	4227.503593	9447.030492	4234.588867	1	5	46	NA	NA	9493.534929
1811	1811	1811	9900	1811	NA	NA	8213.187246	3476.779178	1	1	2	2	1	13	157	159	4	2	NA	1	1	NA	6	NA	1	1	NA	6	12	6	1.63	NA	NA	2	34	1	4	4	NA	5395.744394	2694.152428	5971.822679	2773.077403	2	4	13	NA	NA	6011.291475
1812	1812	1812	9900	1812	NA	NA	75174.46257	34385.93117	1	1	2	2	1	7	95	96	3	1	NA	1	1	NA	1	NA	1	1	NA	4	6	6	1.99	NA	NA	1	41	3	5	1	4	56183.96369	24803.77995	56957.69173	26560.97896	2	3	20	NA	NA	58667.06963
1813	1813	1813	9900	1813	9088.062115	6027.317166	4412.690688	2886.912906	1	1	2	1	2	19	232	232	1	3	2	1	1	NA	15	NA	3	1	5	4	6	6	1.89	2	2	2	43	1	4	NA	NA	3372.128539	2194.664789	3460.587452	2359.327718	1	6	23	NA	NA	3601.354946
1814	1814	1814	9900	1814	245424.5543	109038.883	114040.757	51046.12338	1	1	2	1	1	37	453	455	3	1	2	3	1	7	NA	5	3	NA	5	1	9	9	5	NA	NA	1	37	3	5	5	NA	92603.18668	43328.28112	103391.3644	46077.90597	2	6	39	NA	NA	103471.9363
1815	1815	1815	9900	1815	NA	NA	45799.32057	21470.56787	1	1	2	2	2	42	512	512	4	2	2	1	1	NA	NA	4	3	NA	5	3	4	4	1.15	2	2	2	42	1	4	5	NA	29313.92792	15622.76614	32123.30762	16276.93321	1	9	26	NA	NA	31794.5248
1816	1816	1816	9900	1816	116320.9183	38626.83086	43492.92197	16474.64577	1	1	2	1	2	15	183	184	5	4	NA	3	2	4	9	NA	1	1	5	5	12	12	NA	NA	NA	1	50	3	5	3	NA	34295.31823	13438.35228	36310.10299	14041.19559	1	13	48	NA	NA	37036.35854
1817	1817	1817	9900	1817	209432.7668	113369.8598	97740.99588	54684.41314	1	1	2	1	2	72	873	874	3	1	2	1	1	NA	NA	2	1	NA	2	4	3	3	1.3	NA	NA	2	72	1	2	2	NA	64266.06964	36952.07517	84832.47535	48884.91887	1	10	9	NA	NA	86374.16453
1818	1818	1818	9900	1818	NA	NA	2366.647578	1704.01044	1	1	2	1	2	17	206	207	1	3	2	1	1	NA	11	NA	1	1	5	5	6	3	0.95	NA	NA	2	34	2	4	5	NA	1845.269763	1192.851198	1856.008383	1392.601437	1	13	48	NA	NA	1922.159734
1819	1819	1819	9900	1819	NA	NA	NA	NA	NA	1	1	NA	2	14	172	NA	3	1	NA	1	1	NA	7	NA	1	1	5	6	NA	NA	NA	NA	NA	2	26	NA	NA	1	NA	38991.80207	15278.63275	0	0	2	11	51	NA	NA	0
1820	1820	1820	9900	1820	NA	NA	7824.460744	4030.838149	1	1	2	1	2	7	84	85	1	3	NA	1	1	NA	1	NA	1	1	NA	6	5	5	0.88	NA	NA	1	32	2	2	NA	NA	4983.300803	3030.500361	5368.650768	3041.60851	1	13	48	NA	NA	5559.286599
1821	1821	1821	9900	1821	NA	NA	163849.1247	76325.38916	1	1	2	2	2	40	480	481	3	1	2	1	1	NA	NA	4	3	NA	1	3	9	9	4.17	2	2	1	42	1	3	1	4	129746.5944	63555.30552	144690.8397	68145.64446	1	11	32	NA	NA	146188.3332
1822	1822	1822	9900	1822	NA	NA	32715.21614	17061.57956	1	1	2	2	1	78	939	939	5	4	2	3	2	5	NA	1	1	NA	1	2	NA	12	NA	NA	NA	1	78	3	1	1	NA	26009.74309	13847.22649	29337.03287	15548.15226	2	4	49	NA	NA	29608.07555
1823	1823	1823	9900	1823	NA	NA	NA	NA	NA	1	2	1	2	9	113	114	4	2	NA	1	1	NA	3	NA	1	1	NA	5	6	6	1.3	NA	NA	1	35	1	3	NA	NA	9195.993714	4181.878603	9137.022067	4447.006815	2	7	30	NA	NA	9288.699436
1824	1824	1824	9900	1824	NA	NA	4362.158614	2757.398247	1	1	2	1	1	68	826	827	1	3	2	2	1	8	NA	1	1	NA	1	3	3	3	0.78	NA	NA	1	68	2	1	1	NA	3745.596716	2270.50899	3938.888052	2516.136777	1	12	28	NA	NA	4066.366994
1825	1825	1825	9900	1825	NA	NA	4398.632187	2923.547158	1	1	2	1	1	75	906	907	1	3	2	2	1	9	NA	1	1	NA	1	2	3	3	1.14	NA	NA	1	75	2	1	1	1	3874.521547	2359.753876	3971.822507	2667.748314	1	4	25	NA	NA	4031.749582
1826	1826	1826	9900	1826	93477.24336	37919.52275	NA	NA	NA	1	2	1	2	4	57	58	3	1	NA	1	1	NA	NA	NA	NA	NA	NA	5	4	4	0.75	NA	NA	1	27	1	4	1	5	35298.1505	15389.69815	35401.57799	15373.75448	1	11	45	NA	NA	36472.34869
1827	1827	1827	9900	1827	NA	NA	2484.979957	1630.515804	1	1	2	1	2	18	226	228	1	3	2	1	1	NA	15	NA	3	1	5	5	5	5	1.03	2	2	2	51	2	1	NA	NA	1937.533252	1252.493758	1948.808803	1332.537993	2	13	34	NA	NA	2018.267721
1828	1828	1828	9900	1828	NA	NA	4412.690688	2886.912906	1	1	2	1	2	18	226	226	1	3	2	1	1	NA	15	NA	3	1	5	3	NA	12	NA	2	2	1	76	1	3	NA	NA	3372.128539	2194.664789	3460.587452	2359.327718	1	10	23	NA	NA	3601.354946
1829	1829	1829	9900	1829	NA	NA	8182.0844	3480.02668	1	1	2	1	1	17	213	213	4	2	2	1	1	NA	11	NA	1	1	5	3	4	4	1.13	NA	NA	2	46	1	4	4	NA	5703.190349	2638.260918	5949.207746	2775.667609	2	7	30	NA	NA	5985.332463
1830	1830	1830	9900	1830	28801.75825	16694.92709	15080.94318	8502.047882	1	1	2	1	1	84	1014	1015	3	1	1	1	1	NA	NA	4	3	NA	1	2	7	7	3.16	NA	NA	1	84	1	4	1	NA	12076.53154	6564.463017	13523.68035	7747.88375	1	8	33	NA	NA	13668.468
1831	1831	1831	9900	1831	23539.11808	9791.657052	11442.51866	4299.504547	1	1	2	2	2	15	187	188	4	2	NA	1	1	NA	9	NA	1	2	5	5	NA	12	NA	NA	NA	1	36	1	4	NA	NA	8158.481093	3477.606296	8665.909016	3463.963553	2	10	29	NA	NA	8806.325746
1832	1832	1832	9900	1832	NA	NA	NA	NA	NA	1	2	2	1	0	7	7	1	3	NA	1	1	NA	NA	NA	NA	NA	NA	6	9	9	2.82	NA	NA	1	35	2	3	1	4	3410.452183	2126.961679	3393.441439	2210.573777	2	4	29	NA	NA	3476.510189
1833	1833	1833	9900	1833	7979.404355	5186.004837	3950.06347	2526.259555	1	1	2	1	1	13	156	157	1	3	NA	2	2	4	6	NA	1	1	NA	7	5	5	0.83	NA	NA	1	40	2	2	1	NA	3094.87441	2090.002607	3088.190202	2078.530757	1	12	28	NA	NA	3220.400893
1834	1834	1834	9900	1834	NA	NA	NA	NA	NA	1	1	NA	1	9	110	NA	3	1	NA	1	1	NA	3	NA	1	2	NA	3	9	9	4.32	NA	NA	1	40	1	3	1	3	64326.09674	28398.323	0	0	1	5	19	NA	NA	0
1835	1835	1835	9900	1835	NA	NA	NA	NA	NA	1	2	1	1	29	359	360	1	3	2	2	2	4	NA	4	3	NA	1	4	8	8	2.99	NA	NA	2	26	1	4	NA	NA	23674.52477	12517.88492	25287.53014	13793.11107	1	2	23	NA	NA	25341.20022
1836	1836	1836	9900	1836	8836.939007	5931.728293	4527.902362	2759.704785	1	1	2	1	1	13	158	159	1	3	NA	1	1	NA	7	NA	1	1	NA	5	6	6	1.56	NA	NA	2	38	1	4	NA	NA	3458.944012	2276.287055	3539.949121	2270.602506	1	6	23	NA	NA	3691.611241
1837	1837	1837	9900	1837	196824.7883	102684.8739	106014.3138	52294.76741	1	1	2	1	2	47	569	571	3	1	2	1	1	NA	NA	5	3	NA	1	5	11	11	5	2	2	1	48	1	5	1	NA	82605.03807	41960.45547	93618.44391	46690.36956	2	12	10	NA	NA	97241.82912
1838	1838	1838	9900	1838	NA	NA	NA	NA	NA	1	1	NA	1	10	124	NA	3	1	NA	1	1	NA	2	NA	1	1	NA	5	11	11	3.84	NA	NA	2	35	1	4	1	4	58569.3719	24243.35742	0	0	2	1	26	NA	NA	0
1839	1839	1839	9900	1839	2631.199183	1779.984043	NA	NA	NA	1	2	1	1	70	844	844	1	3	2	2	2	6	NA	1	1	NA	1	4	12	5	1.82	NA	NA	2	29	2	3	5	NA	1457.654891	883.602477	1532.877101	880.285209	2	13	34	NA	NA	1582.487435
1840	1840	1840	9900	1840	NA	NA	51790.97408	19976.63214	0	1	2	2	2	2	32	32	3	1	NA	1	1	NA	NA	NA	NA	NA	NA	5	3	3	0.6	NA	NA	1	40	1	3	NA	NA	18586.40515	8349.845505	19804.96804	8799.106044	2	1	15	NA	NA	20464.53795
1841	1841	1841	9900	1841	NA	NA	9407.92278	3865.873626	1	1	2	2	2	29	348	349	3	1	2	1	1	NA	NA	4	3	NA	1	3	9	9	4.32	1	1	1	28	1	3	1	4	7945.716412	3306.066651	8269.865718	3424.572355	2	2	7	NA	NA	8516.781397
1842	1842	1842	9900	1842	19182.94885	10260.55434	10431.20885	5425.953987	1	1	2	1	1	9	113	114	1	3	NA	1	1	NA	3	NA	1	1	NA	6	5	2	0.49	NA	NA	1	38	2	3	1	3	7172.3155	4119.351548	7340.284163	4104.982017	1	4	25	NA	NA	7654.764123
1843	1843	1843	9900	1843	NA	NA	NA	NA	NA	1	2	1	2	9	118	120	1	3	NA	1	1	NA	3	NA	1	1	NA	6	4	4	0.83	NA	NA	1	44	2	5	1	1	5692.327731	3461.681709	6182.187115	3694.646274	2	6	4	NA	NA	6023.869413
1844	1844	1844	9900	1844	NA	NA	8484.401226	4636.672879	1	1	2	1	1	8	101	101	1	3	NA	1	1	NA	2	NA	1	1	NA	7	12	4	0.9	NA	NA	2	55	2	5	3	NA	5983.267499	3520.134091	5970.345034	3507.854809	1	12	31	NA	NA	6225.945692
1845	1845	1845	9900	1845	NA	NA	2871.961763	1271.78816	1	1	2	1	2	15	189	190	1	3	NA	1	1	NA	9	NA	1	1	5	2	6	6	2.99	NA	NA	2	38	1	3	3	NA	1962.154403	1046.577645	2252.293565	1039.368057	1	13	48	NA	NA	2337.30791
1846	1846	1846	9900	1846	NA	NA	69358.90306	33033.56201	1	1	2	1	1	62	744	745	3	1	1	1	1	NA	NA	4	3	NA	1	2	NA	12	NA	NA	NA	1	62	1	4	1	5	54236.56477	28457.64536	62196.88144	30103.35884	1	6	23	NA	NA	63028.51312
1847	1847	1847	9900	1847	NA	NA	3097.031166	2020.367159	1	1	2	1	1	14	177	177	1	3	NA	1	1	NA	8	NA	1	1	5	7	11	6	1.19	NA	NA	1	45	2	1	3	NA	2426.523669	1638.658027	2421.282943	1662.297634	1	6	40	NA	NA	2524.942197
1848	1848	1848	9900	1848	43000.35021	23725.54065	18319.69053	10934.53879	1	1	2	2	2	27	325	325	1	3	2	1	1	NA	NA	2	1	NA	5	6	NA	13	NA	2	2	1	51	1	3	1	4	15725.59947	8529.704023	15474.39446	9524.956648	2	2	18	NA	NA	15542.27441
1849	1849	1849	9900	1849	155027.1785	79476.99907	72779.53909	37796.7397	1	1	2	1	1	27	335	335	2	5	2	3	2	4	NA	2	1	NA	1	3	6	6	2.12	NA	NA	1	27	3	2	1	NA	66081.50348	30451.49445	65983.21555	34118.05839	2	7	30	NA	NA	67234.8258
1850	1850	1850	9900	1850	NA	NA	49046.09136	23787.74842	1	1	2	2	2	44	535	536	4	2	2	1	1	NA	NA	5	3	NA	4	4	11	11	5	2	2	2	44	1	5	4	NA	32972.10689	17572.38117	34400.56885	18033.59812	2	10	50	NA	NA	34686.27587
1851	1851	1851	9900	1851	17538.07491	9033.39111	7783.7692	3492.08403	1	1	2	2	1	66	802	802	2	5	2	3	2	5	NA	1	1	NA	1	4	NA	99	NA	NA	NA	1	66	3	1	1	1	6916.692889	3280.55002	6980.014803	3182.322834	2	9	2	NA	NA	7032.712544
1852	1852	1852	9900	1852	NA	NA	8216.375809	3684.97886	1	1	2	2	1	14	172	172	4	2	NA	1	1	NA	7	NA	1	1	5	2	3	3	0.96	NA	NA	2	37	3	4	3	NA	5941.570817	2928.985689	5974.141089	2939.137369	1	7	5	NA	NA	6007.962435
1853	1853	1853	9900	1853	19247.28692	10828.34019	11436.98468	6553.402563	1	1	2	2	2	45	543	543	1	3	2	2	2	2	NA	1	1	NA	1	3	2	2	0.69	2	2	1	49	2	1	1	1	9366.377298	5467.630407	9584.448426	5610.657577	1	5	19	NA	NA	9800.597655
1854	1854	1854	9900	1854	248964.531	114464.252	115685.6683	53585.98849	1	1	2	1	1	28	346	347	3	1	2	1	1	NA	NA	3	2	NA	1	3	9	9	4.06	NA	NA	1	28	1	3	1	3	102022.6651	47013.80047	104882.67	48370.57108	1	11	45	NA	NA	105725.3172
1855	1855	1855	9900	1855	NA	NA	14548.85691	6216.130083	1	1	2	1	1	69	831	832	4	2	1	1	1	NA	NA	3	2	NA	1	7	12	11	5	NA	NA	1	69	1	3	1	NA	9776.874344	4779.77132	10867.72071	4799.49085	2	12	10	NA	NA	10997.3962
1856	1856	1856	9900	1856	NA	NA	7180.226157	4192.076897	1	1	2	2	2	18	219	220	1	3	2	1	1	NA	13	NA	2	2	5	5	11	11	4.35	2	2	NA	NA	NA	NA	NA	NA	5184.802485	3351.649702	5630.986238	3425.972151	2	4	19	NA	NA	5486.784068
1857	1857	1857	9900	1857	149981.3707	70511.61362	74967.32138	37009.60445	1	1	2	2	1	7	87	87	3	1	NA	1	1	NA	1	NA	1	2	NA	2	NA	13	NA	NA	NA	1	33	1	9	3	NA	56962.0816	28398.323	56800.74636	28587.6023	1	5	19	NA	NA	58276.19859
1858	1858	1858	9900	1858	64267.04406	29325.31114	26506.53157	13123.01748	1	1	2	1	1	45	544	544	4	2	2	3	1	6	NA	3	2	NA	1	4	8	8	2.87	NA	NA	1	45	3	3	1	NA	20793.55272	10467.72766	21587.526	11121.83118	2	7	30	NA	NA	21733.82081
1859	1859	1859	9900	1859	255634.8468	74778.00162	108038.4097	34081.90072	1	1	2	1	2	21	263	264	2	5	2	3	2	2	NA	2	1	NA	NA	3	6	1	0.18	2	2	1	33	2	4	NA	NA	71105.35637	29585.63271	94969.22556	30191.34775	2	13	34	NA	NA	97846.50746
1860	1860	1860	9900	1860	NA	NA	47878.66939	19841.40267	1	1	2	2	1	16	202	202	3	1	NA	1	1	NA	10	NA	1	1	5	3	8	8	3.46	NA	NA	1	43	1	2	1	2	37065.73599	16036.31986	39505.64589	16755.83814	2	1	15	NA	NA	40923.48692
1861	1861	1861	9900	1861	NA	NA	2728.294289	1349.808823	1	1	2	1	2	67	813	814	1	3	2	2	2	7	NA	1	1	NA	1	1	2	2	1.09	NA	NA	2	67	2	1	1	NA	1965.793496	1163.488268	2192.41916	1129.351762	1	13	48	NA	NA	2250.678642
1862	1862	1862	9900	1862	NA	NA	NA	NA	NA	1	2	1	2	0	4	5	1	3	NA	1	1	NA	NA	NA	NA	NA	NA	3	8	6	2.27	NA	NA	2	33	2	4	NA	NA	4312.924324	2406.529633	4838.607347	2435.398566	2	10	22	NA	NA	4950.307725
1863	1863	1863	9900	1863	22473.7174	11538.78392	20024.81661	7915.363613	1	1	2	2	2	8	107	108	4	2	NA	1	1	NA	3	NA	1	1	NA	7	NA	77	NA	NA	NA	2	28	1	2	5	NA	11660.95347	5410.935762	11586.17465	5400.136519	2	2	18	NA	NA	11751.01597
1864	1864	1864	9900	1864	14853.70123	8834.209845	7192.412232	4021.935961	1	1	2	2	2	17	206	207	4	2	2	1	1	NA	10	NA	1	1	5	7	6	2	0.47	NA	NA	2	52	1	4	5	NA	5482.278055	3163.247878	5447.121554	3240.33605	1	7	52	NA	NA	5524.620016
1865	1865	1865	9900	1865	NA	NA	25601.68648	15844.3899	1	1	2	2	2	66	803	803	4	2	1	1	1	NA	NA	3	2	NA	1	2	NA	77	NA	NA	NA	1	68	1	3	1	NA	17427.08488	10030.84342	18502.34767	11894.52306	1	7	47	NA	NA	18668.13271
1866	1866	1866	9900	1866	NA	NA	59182.43082	29191.31603	1	1	2	2	2	51	623	624	3	1	2	1	1	NA	NA	4	3	NA	4	2	10	10	5	2	2	2	51	1	4	4	NA	46448.21668	24501.79273	52262.44343	26062.90076	3	1	44	NA	NA	54158.31414
1867	1867	1867	9900	1867	NA	NA	NA	NA	NA	1	1	NA	2	71	860	NA	3	1	2	1	1	NA	NA	3	2	NA	5	1	3	3	1.2	NA	NA	2	71	1	3	5	NA	80744.54904	46426.96625	0	0	1	11	32	NA	NA	0
1868	1868	1868	9900	1868	NA	NA	114630.1767	55082.05176	1	1	2	1	2	41	502	504	3	1	2	1	1	NA	NA	4	3	NA	1	5	NA	NA	NA	2	2	2	41	1	4	1	5	89318.4115	45370.61317	101226.8851	49178.94238	1	10	1	NA	NA	0
1869	1869	1869	9900	1869	NA	NA	148196.5878	64798.77563	1	1	2	1	2	39	478	479	3	1	2	1	1	NA	NA	4	3	NA	1	4	4	4	1.14	2	2	1	44	1	2	1	4	123218.8135	56346.54456	130269.5515	57401.79766	1	11	32	NA	NA	134067.3727
1870	1870	1870	9900	1870	NA	NA	NA	NA	NA	1	2	2	2	0	1	2	1	3	NA	1	1	NA	NA	NA	NA	NA	NA	6	5	3	0.6	NA	NA	1	34	2	1	1	1	1736.844624	1147.083187	1886.358753	1219.774214	2	3	24	NA	NA	1930.498836
1871	1871	1871	9900	1871	NA	NA	NA	NA	NA	1	2	1	1	65	784	784	2	5	2	3	2	7	NA	2	1	NA	1	2	NA	NA	NA	NA	NA	1	65	3	2	1	4	37410.93969	19629.3268	42196.72466	23547.84945	2	7	30	NA	NA	42586.57709
1872	1872	1872	9900	1872	NA	NA	84550.20461	37277.57543	1	1	2	2	1	8	105	106	3	1	NA	1	1	NA	2	NA	1	1	NA	4	NA	13	NA	NA	NA	2	24	1	2	5	NA	60104.94072	26534.79081	64061.44222	28794.59311	2	2	18	NA	NA	66360.58045
1873	1873	1873	9900	1873	74528.52142	37481.78094	28308.48821	14446.62744	1	1	2	2	2	55	665	666	2	5	2	3	2	5	NA	1	1	NA	1	5	6	3	0.89	2	2	1	54	3	1	1	NA	23645.45594	12934.63936	24998.47916	12898.39133	2	7	2	NA	NA	25671.10451
1874	1874	1874	9900	1874	15579.88962	7015.620838	NA	NA	NA	1	2	2	1	16	203	204	4	2	NA	1	1	NA	11	NA	1	2	5	2	NA	12	NA	NA	NA	2	67	1	3	3	NA	6822.208493	3169.132513	6937.202126	3145.851964	2	5	43	NA	NA	6981.973822
1875	1875	1875	9900	1875	NA	NA	NA	NA	NA	1	2	1	1	49	589	591	1	3	2	2	2	6	NA	3	2	NA	1	7	6	6	1.02	NA	NA	1	49	2	3	1	NA	9029.501138	5347.996644	9304.981479	5390.34404	2	11	31	NA	NA	9464.334339
1876	1876	1876	9900	1876	NA	NA	92552.49645	44473.2927	1	1	2	2	2	41	501	502	3	1	2	1	1	NA	NA	5	3	NA	1	5	11	11	3.97	2	2	2	41	1	5	1	5	72115.75697	36632.2694	81730.66809	39707.11746	3	1	14	NA	NA	84893.95175
1877	1877	1877	9900	1877	NA	NA	43300.79049	17804.25597	1	1	2	2	1	31	375	376	4	2	2	3	2	1	NA	5	3	NA	5	1	12	2	1.02	NA	NA	1	32	3	2	5	NA	29796.32979	12859.86277	31740.18829	13431.34702	2	4	13	NA	NA	31991.45934
1878	1878	1878	9900	1878	NA	NA	41875.2437	18769.36046	0	1	2	1	2	1	14	15	2	5	NA	1	1	NA	NA	NA	NA	NA	NA	7	6	6	1.2	NA	NA	2	40	1	5	1	3	15966.39039	7569.410957	16013.17369	8267.339154	2	6	39	NA	NA	16448.05812
1879	1879	1879	9900	1879	NA	NA	NA	NA	NA	1	1	NA	2	10	127	NA	4	2	NA	1	1	NA	4	NA	1	1	NA	4	11	11	5	NA	NA	2	54	1	1	4	NA	9782.095141	4519.591144	0	0	2	1	52	NA	NA	0
1880	1880	1880	9900	1880	NA	NA	NA	NA	NA	1	2	2	1	0	10	10	2	5	NA	1	1	NA	NA	NA	NA	NA	NA	4	2	2	0.47	NA	NA	1	53	3	3	NA	NA	4273.553876	1762.359534	4234.37142	1735.87189	2	9	2	NA	NA	4256.419822
1881	1881	1881	9900	1881	17971.62489	9664.982247	NA	NA	NA	1	2	2	1	8	104	105	1	3	NA	1	1	NA	2	NA	1	2	NA	5	NA	12	NA	NA	NA	1	29	2	2	NA	NA	6670.09872	3830.908092	6876.77555	3866.709048	2	4	29	NA	NA	7180.236675
1882	1882	1882	9900	1882	243764.8795	114405.3773	112782.0027	53514.30521	1	1	2	2	1	34	410	411	3	1	2	1	1	NA	NA	3	2	NA	1	2	4	4	1.36	NA	NA	1	34	1	3	1	2	93844.13746	43908.91194	102250.1556	48305.86459	1	7	42	NA	NA	104281.5443
1883	1883	1883	9900	1883	NA	NA	NA	NA	NA	1	2	1	1	16	192	NA	1	3	NA	2	2	1	66	NA	1	3	5	5	12	2	0.78	NA	NA	1	20	NA	NA	5	NA	2217.111747	1438.448086	2212.323302	1695.222168	1	3	9	NA	NA	2307.073074
1884	1884	1884	9900	1884	NA	NA	15330.80869	8468.937146	1	1	2	1	2	38	457	459	1	3	2	2	2	4	NA	3	2	NA	6	7	NA	1	0.02	2	2	1	59	2	1	6	NA	13159.94703	7390.848787	12949.72645	7377.198135	2	6	39	NA	NA	13215.5198
1885	1885	1885	9900	1885	NA	NA	16204.72707	9868.74455	1	1	2	2	1	80	964	965	3	1	1	1	1	NA	NA	3	2	NA	1	2	3	3	1.16	NA	NA	1	80	1	3	1	NA	13686.61095	7439.656915	14531.42198	8993.349201	1	1	27	NA	NA	14669.75994
1886	1886	1886	9900	1886	NA	NA	NA	NA	NA	1	2	2	1	0	1	1	1	3	NA	1	1	NA	NA	NA	NA	NA	NA	3	NA	13	NA	NA	NA	1	19	2	1	NA	NA	1866.228208	1057.684051	2209.479283	1070.372118	2	10	29	NA	NA	2251.130991
1887	1887	1887	9900	1887	NA	NA	101543.9134	51117.9564	1	1	2	2	1	32	387	389	3	1	2	1	1	NA	NA	5	3	NA	1	7	7	7	1.4	NA	NA	1	32	1	5	1	4	89871.33831	43908.91194	92061.5053	46142.74763	2	1	15	NA	NA	93820.77601
1888	1888	1888	9900	1888	NA	NA	3538.868722	2324.079937	1	1	2	2	1	19	229	231	1	3	2	1	1	NA	13	NA	2	2	5	7	5	5	0.87	NA	NA	1	33	2	2	1	1	2772.703357	1845.994146	2766.714964	1912.183418	1	3	37	NA	NA	2885.162752
1889	1889	1889	9900	1889	NA	NA	4596.059313	2803.855833	1	1	2	1	1	15	190	190	1	3	NA	1	1	NA	9	NA	1	1	5	4	8	8	2.99	NA	NA	2	35	1	2	NA	NA	3577.310152	2331.420057	3593.234752	2306.928667	1	6	23	NA	NA	3743.276285
1890	1890	1890	9900	1890	NA	NA	8247.188193	4452.396705	1	1	2	2	1	9	113	114	1	3	NA	1	1	NA	2	NA	1	1	NA	7	NA	99	NA	NA	NA	2	30	1	1	1	9	5745.473358	3380.23273	5803.421804	3368.441467	2	2	18	NA	NA	6055.588618
1891	1891	1891	9900	1891	NA	NA	37573.89455	18375.14644	1	1	2	2	1	51	618	620	4	2	2	1	1	NA	NA	2	1	NA	3	4	NA	77	NA	NA	NA	2	30	1	3	4	NA	29990.30161	15097.48306	30601.03972	15573.04004	2	10	29	NA	NA	30808.56065
1892	1892	1892	9900	1892	88673.9382	54987.13848	43926.02744	28328.78197	1	1	2	1	2	75	905	906	3	1	2	1	1	NA	NA	4	3	NA	1	2	7	7	3.56	NA	NA	2	75	1	4	1	NA	35736.38837	20547.91458	38124.77668	25324.40469	2	12	10	NA	NA	38957.77142
1893	1893	1893	9900	1893	187645.0861	83074.6837	93793.3119	43603.61402	1	1	2	1	1	10	129	130	5	4	NA	1	1	NA	4	NA	1	1	NA	3	NA	13	NA	NA	NA	2	41	3	1	3	NA	65433.93166	28887.40372	71064.69888	33681.06184	1	6	23	NA	NA	71883.39698
1894	1894	1894	9900	1894	NA	NA	NA	NA	NA	1	2	1	2	2	24	24	4	2	NA	1	1	NA	NA	NA	NA	NA	NA	4	11	11	4.4	NA	NA	1	42	3	4	1	NA	7494.673385	3306.575198	8462.277577	3455.395546	2	8	41	NA	NA	8510.734121
1895	1895	1895	9900	1895	90570.694	41574.1076	NA	NA	NA	1	2	1	1	17	214	215	5	1	2	1	1	NA	11	NA	1	1	5	3	8	8	3.53	NA	NA	2	38	1	3	1	2	37245.19736	16113.96299	37758.11335	17649.87168	1	10	1	NA	NA	0
1896	1896	1896	9900	1896	NA	NA	123591.9942	44870.29041	0	1	2	1	2	4	56	57	3	1	NA	1	1	NA	NA	NA	NA	NA	NA	4	7	7	2.58	NA	NA	1	32	1	4	1	NA	41149.01522	18417.37487	47261.81615	19764.01432	2	7	30	NA	NA	47743.17803
1897	1897	1897	9900	1897	NA	NA	2419.81308	1417.302684	1	1	2	1	1	70	850	851	1	3	2	2	1	8	NA	3	2	NA	1	2	3	3	1.01	NA	NA	1	70	2	3	1	1	2131.484861	1298.167942	2185.012896	1293.29429	1	4	25	NA	NA	2217.98049
1898	1898	1898	9900	1898	NA	NA	15669.48332	9579.77783	1	1	2	2	1	81	982	983	3	1	1	1	1	NA	NA	5	3	NA	1	2	10	10	5	NA	NA	2	81	1	5	1	5	13234.54082	7193.924303	14051.44766	8730.014933	2	1	42	NA	NA	14185.2163
1899	1899	1899	9900	1899	NA	NA	57196.3295	28213.22265	1	1	2	2	1	75	900	900	3	1	1	1	1	NA	NA	5	3	NA	NA	1	NA	12	NA	NA	NA	1	75	1	5	NA	NA	44725.80004	23811.39563	51290.21895	25710.602	1	7	47	NA	NA	51976.01815
1900	1900	1900	9900	1900	129684.621	48250.89826	74815.30793	27861.79001	1	1	2	1	2	9	118	119	2	5	NA	3	2	1	4	NA	1	1	NA	6	NA	13	NA	NA	NA	2	63	3	2	5	NA	45561.58921	18746.45941	49113.98815	19562.4156	2	7	30	NA	NA	50210.90364
1901	1901	1901	9900	1901	NA	NA	12966.64205	6390.364363	1	1	2	2	1	73	886	887	4	2	2	1	1	NA	NA	1	1	NA	2	1	NA	77	NA	NA	NA	1	73	1	1	2	NA	8986.031938	4603.521662	9685.83616	4934.017609	1	7	52	NA	NA	9751.927579
1902	1902	1902	9900	1902	NA	NA	107606.8979	52029.43512	1	1	2	1	1	28	343	344	5	4	2	1	1	NA	NA	3	2	NA	5	7	5	5	0.65	NA	NA	2	73	1	2	1	2	97703.63604	47013.80047	97558.31415	46965.51395	1	11	45	NA	NA	99419.18853
1903	1903	1903	9900	1903	27847.67718	18737.5877	13678.27288	8926.761751	1	1	2	2	1	85	NA	NA	3	1	2	3	1	9	NA	3	2	NA	2	2	NA	12	NA	NA	NA	1	85	3	3	2	NA	10874.70619	5911.184545	12265.85022	8134.923876	3	1	14	NA	NA	12379.1735
1904	1904	1904	9900	1904	NA	NA	NA	NA	NA	1	1	NA	1	75	905	NA	3	1	1	1	1	NA	NA	5	3	NA	1	2	8	8	4.07	NA	NA	1	75	1	5	1	NA	37122.24542	19763.36861	0	0	1	12	28	NA	NA	0
1905	1905	1905	9900	1905	NA	NA	36836.42017	18688.86359	1	1	2	1	1	72	866	866	3	1	1	1	1	NA	NA	5	3	NA	1	2	6	6	2.71	NA	NA	2	71	NA	NA	NA	NA	29627.04353	15773.02708	33032.68012	17031.08998	1	8	11	NA	NA	33475.3723
1906	1906	1906	9900	1906	NA	NA	61306.83921	27948.6773	1	1	2	2	2	60	730	731	3	1	2	1	1	NA	NA	1	1	NA	1	2	5	5	2.13	NA	NA	1	72	1	3	1	1	47161.25098	23917.58505	53210.12825	24984.61159	2	3	24	NA	NA	54451.47312
1907	1907	1907	9900	1907	NA	NA	NA	NA	NA	1	1	NA	1	18	227	NA	1	3	2	1	1	NA	15	NA	3	1	5	6	6	6	1.4	NA	NA	1	44	2	1	1	1	2177.25209	1412.587392	0	0	2	6	4	NA	NA	0
1908	1908	1908	9900	1908	NA	NA	NA	NA	NA	1	1	NA	2	49	588	NA	2	5	2	1	1	NA	NA	1	1	NA	1	6	11	8	2.64	3	NA	2	49	1	1	1	2	72686.82765	36922.35323	0	0	2	7	21	NA	NA	0
1909	1909	1909	9900	1909	51521.52642	22024.65394	28424.69597	11846.78568	1	1	2	2	1	24	299	300	2	5	2	3	2	2	NA	2	1	NA	1	4	NA	12	NA	NA	NA	1	24	3	2	1	2	23837.97557	10288.28371	25770.33139	10693.76165	2	9	2	NA	NA	25944.92559
1910	1910	1910	9900	1910	NA	NA	NA	NA	NA	1	1	NA	2	82	984	NA	1	3	2	1	1	NA	NA	1	1	NA	1	2	2	2	0.71	NA	NA	1	81	2	1	1	1	2543.366401	1505.334602	0	0	1	4	25	NA	NA	0
1911	1911	1911	9900	1911	NA	NA	NA	NA	NA	1	2	2	2	2	29	29	2	5	NA	1	1	NA	NA	NA	NA	NA	NA	4	8	8	2.64	NA	NA	2	32	1	5	NA	NA	21336.25972	9839.917563	23125.8189	10625.85972	2	9	2	NA	NA	23400.87819
1912	1912	1912	9900	1912	19081.64739	10942.24233	NA	NA	NA	1	2	1	2	57	689	690	1	3	2	2	1	7	NA	1	1	NA	1	3	NA	13	NA	3	2	2	57	2	1	1	3	8142.734073	4753.327674	8012.659819	4727.602347	1	10	9	NA	NA	8193.076827
1913	1913	1913	9900	1913	NA	NA	45710.27834	21770.43245	1	1	2	1	1	60	720	721	3	1	1	1	1	NA	NA	2	1	NA	1	2	3	3	1.24	NA	NA	1	60	1	2	1	3	35744.05537	18754.72121	40990.22096	19839.31191	1	11	32	NA	NA	41538.29935
1914	1914	1914	9900	1914	259428.8619	120710.5336	116839.7004	55381.84094	1	1	2	1	2	34	412	413	3	1	2	1	1	NA	NA	2	1	NA	6	4	5	5	1.46	2	2	2	34	1	2	6	NA	102090.487	46684.80415	102705.8422	49059.8348	2	6	4	NA	NA	105712.6718
1915	1915	1915	9900	1915	NA	NA	4610.947663	2160.575872	1	1	2	2	2	13	164	164	1	3	NA	2	7	2	7	NA	1	2	NA	5	NA	77	NA	NA	NA	1	31	2	3	1	3	3329.540376	1746.195381	3616.067554	1765.729243	2	4	29	NA	NA	3523.464807
1916	1916	1916	9900	1916	NA	NA	60737.19946	26704.95752	1	1	2	1	2	65	786	787	3	1	2	1	1	NA	NA	4	3	NA	1	3	11	11	5	NA	NA	2	65	1	4	1	3	46927.59903	23799.08967	52715.72005	23872.79312	1	10	9	NA	NA	54089.396
1917	1917	1917	9900	1917	NA	NA	8755.030798	5109.08121	1	1	2	1	1	41	500	501	1	3	2	2	2	3	NA	1	1	NA	5	6	6	4	1.69	NA	NA	1	46	2	1	1	NA	7078.695522	4147.795002	7591.281189	4561.128603	2	7	30	NA	NA	7743.026874
1918	1918	1918	9900	1918	23962.19987	13935.49159	12006.92892	7032.503984	1	1	2	2	2	54	650	652	1	3	2	1	1	NA	NA	1	1	NA	NA	1	1	1	0.5	2	2	2	54	1	1	NA	NA	10225.41803	6031.35544	10062.07442	6020.837479	1	3	37	NA	NA	10159.79205
1919	1919	1919	9900	1919	NA	NA	40877.41723	24538.32047	1	1	2	1	2	79	954	955	3	1	2	1	1	NA	NA	5	3	NA	3	2	4	4	1.42	NA	NA	2	79	1	5	3	NA	31445.59658	18080.77038	35478.79228	21935.93634	2	7	30	NA	NA	36306.48088
1920	1920	1920	9900	1920	85247.29457	41577.9242	44636.49733	21173.94707	1	1	2	1	1	68	822	823	3	1	1	1	1	NA	NA	4	3	NA	1	2	4	4	1.6	NA	NA	1	68	1	4	1	3	35744.05537	18754.72121	40027.31892	19295.73706	1	11	32	NA	NA	40455.86063
1921	1921	1921	9900	1921	135282.4131	65885.9609	NA	NA	NA	1	2	2	1	66	798	798	3	1	1	1	1	NA	NA	3	2	NA	1	2	8	8	4.52	NA	NA	1	66	1	3	1	3	55962.89592	29363.4424	64176.58672	31061.53837	1	5	46	NA	NA	65034.68896
1922	1922	1922	9900	1922	NA	NA	NA	NA	NA	1	2	2	2	13	161	162	3	1	NA	1	1	NA	7	NA	1	1	NA	4	8	8	2.64	NA	NA	1	44	1	3	NA	NA	78599.20744	31539.70164	80123.37432	32792.45827	2	8	41	NA	NA	81594.04973
1923	1923	1923	9900	1923	NA	NA	NA	NA	NA	1	1	NA	2	7	88	NA	1	3	NA	1	1	NA	1	NA	1	1	NA	7	NA	99	NA	NA	NA	1	28	NA	NA	1	1	6119.463209	3879.634248	0	0	1	12	31	NA	NA	0
1924	1924	1924	9900	1924	NA	NA	9059.208138	3615.933454	1	1	2	2	2	15	184	185	4	2	NA	1	1	NA	9	NA	1	1	5	4	10	10	3.96	NA	NA	1	49	1	5	NA	NA	6490.249809	2813.300786	6860.925976	2913.233736	2	8	6	NA	NA	6982.361155
1925	1925	1925	9900	1925	4553.174542	2507.973098	2765.555985	1383.560874	1	1	2	1	2	14	179	181	1	3	NA	1	1	NA	8	NA	1	1	5	3	4	4	1.27	NA	NA	1	54	2	1	1	1	2156.297746	1138.557446	2168.846406	1130.714235	2	6	4	NA	NA	2257.055195
1926	1926	1926	9900	1926	18403.58984	10703.75297	10263.35408	5675.03517	1	1	2	1	2	10	120	120	1	3	NA	1	1	NA	4	NA	1	1	NA	4	9	9	3.29	NA	NA	1	30	1	3	1	NA	6637.152673	4127.303448	7042.065334	4282.294309	1	12	31	NA	NA	7328.443242
1927	1927	1927	9900	1927	NA	NA	44503.81522	18636.24352	1	1	2	1	1	12	151	152	3	1	NA	1	1	NA	6	NA	1	1	NA	3	8	8	3.18	NA	NA	1	41	1	3	NA	NA	33811.42183	15154.35053	36720.98635	15738.09498	2	12	17	NA	NA	37144.02904
1928	1928	1928	9900	1928	NA	NA	11224.83093	4665.75923	0	1	2	1	1	2	26	27	1	3	NA	1	1	NA	NA	NA	NA	NA	NA	6	3	3	0.54	NA	NA	2	37	2	1	NA	NA	4330.928032	2288.515038	4309.326115	2260.279928	1	6	40	NA	NA	4414.814994
1929	1929	1929	9900	1929	0	0	38390.76928	16760.4762	1	1	2	2	2	54	653	655	2	5	2	3	2	6	NA	2	1	NA	1	2	NA	NA	NA	2	2	1	59	3	2	1	NA	27338.28056	14421.15396	33901.87561	14964.26634	2	7	2	NA	NA	34908.1197
1930	1930	1930	9900	1930	NA	NA	NA	NA	NA	1	2	2	1	1	18	19	5	4	NA	1	1	NA	NA	NA	NA	NA	NA	7	NA	4	1.1	NA	NA	2	50	1	3	5	NA	19736.89395	8720.395668	19794.72524	9524.448989	2	3	24	NA	NA	20393.33475
1931	1931	1931	9900	1931	NA	NA	70636.43907	32396.35967	1	1	2	1	2	65	785	786	2	5	2	3	1	9	NA	4	3	NA	2	1	2	2	0.96	NA	NA	2	65	3	4	2	NA	49389.50791	25047.63406	61307.58053	28960.59998	2	12	10	NA	NA	62876.63469
1932	1932	1932	9900	1932	19340.84599	8536.70206	NA	NA	NA	1	2	2	1	4	53	53	4	2	NA	1	1	NA	NA	NA	NA	NA	NA	7	7	5	0.92	NA	NA	2	40	1	3	1	1	9314.581127	4034.873542	9971.043755	3995.165942	1	7	5	NA	NA	10020.12773
1933	1933	1933	9900	1933	NA	NA	90013.26573	42581.15696	1	1	2	1	1	58	697	698	3	1	1	1	1	NA	NA	4	3	NA	1	2	5	5	2.13	NA	NA	1	58	1	4	1	4	69154.77946	34559.21592	77258.00182	38087.82322	2	6	39	NA	NA	78910.46482
1934	1934	1934	9900	1934	NA	NA	4892.205228	2779.109814	1	1	2	2	2	17	207	207	1	3	2	1	1	NA	13	NA	2	3	NA	2	5	3	1.27	NA	NA	1	18	1	3	NA	NA	3814.44135	2262.395105	3836.639642	2271.22571	1	3	37	NA	NA	3980.403562
1935	1935	1935	9900	1935	NA	NA	11907.36768	5088.981007	1	1	2	2	2	15	186	186	4	2	NA	1	1	NA	8	NA	1	2	5	7	3	3	0.57	NA	NA	2	34	1	3	4	NA	9076.162271	4116.165525	9017.959074	4100.017697	1	2	47	NA	NA	9146.261325
1936	1936	1936	9900	1936	NA	NA	NA	NA	NA	1	2	2	2	32	395	396	4	2	2	1	1	NA	NA	4	3	NA	NA	3	8	8	3.6	2	2	2	32	1	4	1	4	42461.90239	19411.66524	44301.49402	19781.60479	2	11	38	NA	NA	44669.4312
1937	1937	1937	9900	1937	NA	NA	NA	NA	NA	1	2	2	1	8	96	97	4	2	NA	1	1	NA	2	NA	1	1	NA	4	5	5	1.44	NA	NA	2	24	1	3	5	NA	13785.54501	6095.482576	14380.20934	6189.097025	2	2	18	NA	NA	14467.5287
1938	1938	1938	9900	1938	203626.0824	96874.66309	94211.09977	45314.1313	1	1	2	2	1	29	353	354	3	1	2	1	1	NA	NA	3	2	NA	5	2	9	9	4.95	NA	NA	1	71	1	3	2	NA	78391.58009	36124.18967	85413.44698	40903.79726	2	5	12	NA	NA	87110.34328
1939	1939	1939	9900	1939	NA	NA	127016.4304	61639.5332	1	1	2	2	2	48	584	585	3	1	2	1	1	NA	NA	3	2	NA	1	2	11	11	5	2	2	1	51	1	4	1	NA	106280.5729	52060.6673	112164.859	55033.66259	1	1	27	NA	NA	115468.3674
1940	1940	1940	9900	1940	NA	NA	8181.173565	3556.491619	1	1	2	1	2	12	145	146	4	2	NA	1	1	NA	4	NA	1	1	NA	7	4	4	0.58	NA	NA	2	45	1	3	5	NA	6235.942387	2828.086399	6195.952821	2865.343486	2	12	17	NA	NA	6284.105217
1941	1941	1941	9900	1941	265009.0174	121159.0806	122610.9675	56673.42017	1	1	2	1	1	26	314	314	3	1	1	1	1	NA	NA	3	2	NA	3	1	5	5	2.63	NA	NA	1	26	1	3	3	NA	102022.6651	47013.80047	111161.2687	51157.50919	1	11	45	NA	NA	113369.6931
1942	1942	1942	9900	1942	61769.9524	31766.10535	38833.86267	17670.8107	1	1	2	2	2	45	542	544	4	2	2	1	1	NA	NA	2	1	NA	5	2	5	5	2.04	2	2	2	45	1	2	5	NA	22352.08862	11912.47567	27237.78652	13396.32036	2	4	13	NA	NA	27474.82574
1943	1943	1943	9900	1943	NA	NA	16575.27828	7562.19959	0	1	2	1	2	5	63	65	1	3	NA	1	1	NA	NA	NA	NA	NA	NA	7	7	7	1.5	NA	NA	1	46	1	1	1	3	6540.94841	3642.767941	6508.323295	3653.946855	1	10	1	NA	NA	0
1944	1944	1944	9900	1944	NA	NA	NA	NA	NA	1	1	NA	2	73	887	NA	3	1	2	1	1	NA	NA	5	3	NA	1	2	11	11	5	NA	NA	1	75	1	4	1	5	45097.52012	25930.43207	0	0	1	5	46	NA	NA	0
1945	1945	1945	9900	1945	NA	NA	27001.53586	13059.10673	1	1	2	1	2	82	984	985	5	4	2	1	1	NA	NA	4	3	NA	2	6	11	4	2.18	NA	NA	1	45	1	5	NA	NA	20862.29295	9405.890358	23435.4797	11674.13778	1	13	48	NA	NA	24046.16575
1946	1946	1946	9900	1946	NA	NA	43251.23731	20459.70467	1	1	2	2	2	17	213	214	3	1	2	1	1	NA	11	NA	1	1	5	3	2	2	0.57	NA	NA	2	36	1	3	4	NA	35199.32312	16519.20979	36108.33235	17437.62622	1	1	27	NA	NA	36777.24553
1947	1947	1947	9900	1947	NA	NA	32530.81414	15679.10413	1	1	2	2	1	39	468	469	1	3	2	2	2	4	NA	1	1	NA	1	2	5	5	1.9	NA	NA	1	39	2	1	1	NA	25617.80044	13418.27889	26853.57128	13406.14976	1	3	3	NA	NA	27256.90819
1948	1948	1948	9900	1948	NA	NA	NA	NA	NA	1	2	2	2	63	758	758	1	3	2	1	1	NA	NA	2	1	NA	1	2	NA	77	NA	NA	NA	1	64	1	2	1	2	2715.607328	1607.27832	3028.67496	1560.121106	2	3	20	NA	NA	3109.156393
1949	1949	1949	9900	1949	NA	NA	10127.13369	5783.029246	1	1	2	2	1	45	550	551	1	3	2	2	1	5	NA	1	1	NA	1	5	3	3	0.54	NA	NA	1	45	2	1	1	1	8741.691777	5122.235495	8780.999318	5162.795231	2	3	20	NA	NA	8955.627884
1950	1950	1950	9900	1950	NA	NA	127016.4304	61639.5332	1	1	2	2	2	48	576	578	3	1	2	1	1	NA	NA	5	3	NA	5	1	7	7	4.79	2	2	2	48	1	5	5	NA	106280.5729	52060.6673	112164.859	55033.66259	1	1	16	NA	NA	115468.3674
1951	1951	1951	9900	1951	NA	NA	92610.72128	41845.15121	1	1	2	2	1	20	244	244	3	1	2	1	1	NA	NA	4	3	NA	5	4	11	11	4.55	NA	NA	2	47	1	5	1	5	78391.58009	36124.18967	83962.51558	37772.44608	2	5	43	NA	NA	85724.3649
1952	1952	1952	9900	1952	NA	NA	3737.170773	2483.907389	1	1	2	1	1	70	850	851	1	3	2	2	1	8	NA	1	1	NA	1	2	3	3	1.24	NA	NA	1	70	2	1	1	1	3291.875308	2004.896714	3374.544258	2266.575291	2	6	39	NA	NA	3425.459566
1953	1953	1953	9900	1953	148929.6001	64874.25237	NA	NA	NA	1	2	2	1	10	131	131	3	1	NA	1	1	NA	4	NA	1	1	NA	4	NA	12	NA	NA	NA	1	58	1	2	1	4	55636.23608	24561.97225	56402.42119	26302.04063	2	1	15	NA	NA	58095.13466
1954	1954	1954	9900	1954	20485.60519	9534.351706	10371.40695	4832.639482	1	1	2	2	1	13	160	161	4	2	NA	1	1	NA	5	NA	1	1	NA	6	3	3	0.58	NA	NA	2	34	1	2	5	NA	7499.955002	3744.807112	7541.067963	3854.51093	2	11	38	NA	NA	7591.489966
1955	1955	1955	9900	1955	121969.8412	52434.22547	NA	NA	NA	1	2	1	2	8	96	98	2	5	NA	1	1	NA	1	NA	1	1	NA	4	11	11	5	NA	NA	1	40	1	5	1	5	43621.68055	20123.76351	46192.25694	21258.46663	2	7	21	NA	NA	46829.65083
1956	1956	1956	9900	1956	NA	NA	12556.23081	8053.449927	1	1	2	2	2	79	955	955	4	2	2	3	1	9	NA	2	1	NA	2	4	6	3	0.89	NA	NA	2	45	1	3	4	NA	8123.335092	4675.704681	9074.392353	6045.795799	2	9	2	NA	NA	9025.939658
1957	1957	1957	9900	1957	0	0	NA	NA	NA	1	2	1	1	79	958	959	3	1	1	1	1	NA	NA	5	3	NA	1	2	7	7	3.56	NA	NA	2	75	1	4	1	NA	30318.17919	16140.97811	32189.57981	17361.07723	2	12	10	NA	NA	32496.022
1958	1958	1958	9900	1958	46476.19448	24211.00094	19814.31355	11396.28367	1	1	2	2	2	20	242	243	1	3	2	1	1	NA	NA	4	3	NA	5	2	2	2	0.81	2	2	1	56	1	2	3	NA	15921.67739	8872.474219	16736.88228	9927.177544	2	6	18	NA	NA	16901.75965
1959	1959	1959	9900	1959	0	0	8669.702998	3519.82901	1	1	2	1	1	16	192	192	4	2	NA	1	1	NA	9	NA	1	1	5	3	8	8	3.67	NA	NA	2	34	1	3	4	NA	6024.922744	2787.092353	6303.756073	2807.413928	2	13	34	NA	NA	6095.784456
1960	1960	1960	9900	1960	284549.2022	144308.2704	NA	NA	NA	1	2	1	2	43	523	524	3	1	2	1	1	NA	NA	3	2	NA	1	4	6	5	1.51	2	2	2	71	1	1	2	NA	103267.6976	50584.83501	109176.8072	54238.37008	1	6	9	NA	NA	112359.6998
1961	1961	1961	9900	1961	NA	NA	NA	NA	NA	1	2	1	2	12	151	151	1	3	NA	2	2	3	6	NA	1	1	NA	7	6	6	1.14	NA	NA	1	52	2	1	1	NA	3234.415614	1806.365827	3253.238423	1821.094683	1	6	23	NA	NA	3377.370308
1962	1962	1962	9900	1962	NA	NA	NA	NA	NA	1	2	2	1	0	3	4	3	1	NA	1	1	NA	NA	NA	NA	NA	NA	6	1	1	0.07	NA	NA	1	29	1	2	1	2	18150.78213	7086.255309	18203.96594	7088.492482	1	9	26	NA	NA	18754.46952
1963	1963	1963	9900	1963	110639.4674	54990.05169	57040.55311	27623.66886	1	1	2	2	1	62	749	750	3	1	1	1	1	NA	NA	3	2	NA	1	3	7	7	2.47	NA	NA	1	62	1	3	1	3	45749.48831	24004.52018	51150.52808	25173.34388	2	1	42	NA	NA	51629.19155
1964	1964	1964	9900	1964	294561.6696	123286.4112	133985.7536	59743.30861	1	1	2	1	2	32	385	385	3	1	2	1	1	NA	NA	5	3	NA	1	3	11	11	5	2	2	2	32	1	5	1	4	110130.3851	50361.35698	117777.7727	52923.42762	2	5	28	NA	NA	121352.4631
1965	1965	1965	9900	1965	511782.4567	229710.882	255811.5033	120568.9169	1	1	2	1	1	7	88	89	3	1	NA	1	1	NA	0	NA	1	NA	NA	4	5	5	1.17	NA	NA	2	31	1	3	1	4	180932.2105	79876.93353	193821.5752	93131.93958	1	11	45	NA	NA	199149.4013
1966	1966	1966	9900	1966	NA	NA	126838.7903	56673.42017	1	1	2	1	1	23	280	280	3	1	1	1	1	NA	NA	4	3	NA	5	2	5	5	2.13	NA	NA	1	25	1	4	5	NA	102022.6651	47013.80047	114994.2875	51157.50919	1	11	32	NA	NA	117725.0258
1967	1967	1967	9900	1967	22107.81829	12658.5038	12759.55374	7268.6104	1	1	2	1	2	51	618	618	1	3	2	1	1	NA	NA	4	3	NA	1	4	NA	12	NA	2	2	2	51	1	4	1	NA	10218.98891	5965.343132	10692.79082	6222.978617	1	4	25	NA	NA	10830.16875
1968	1968	1968	9900	1968	NA	NA	NA	NA	NA	1	2	1	1	10	122	122	4	2	NA	1	1	NA	3	NA	1	1	NA	3	6	6	2.22	NA	NA	2	51	1	4	5	NA	11889.92917	5257.308002	12872.47905	5400.21528	2	12	17	NA	NA	12949.726
1969	1969	1969	9900	1969	NA	NA	NA	NA	NA	1	1	NA	1	38	465	NA	1	3	2	2	2	5	NA	2	1	NA	1	5	10	10	3.46	NA	NA	1	38	2	2	1	2	16527.11023	9358.415674	0	0	1	13	48	NA	NA	0
1970	1970	1970	9900	1970	NA	NA	NA	NA	NA	1	2	2	2	5	63	64	4	2	NA	1	1	NA	NA	NA	NA	NA	NA	3	3	3	0.71	NA	NA	2	22	1	3	5	NA	10991.25532	4742.959817	12410.28777	4928.888714	2	8	6	NA	NA	12481.35134
1971	1971	1971	9900	1971	NA	NA	NA	NA	NA	1	2	1	2	0	1	2	1	3	NA	1	1	NA	NA	NA	NA	NA	NA	4	10	10	3.81	NA	NA	2	32	2	5	1	4	2639.811681	1472.964643	2881.545579	1611.74808	1	4	22	NA	NA	2954.459865
1972	1972	1972	9900	1972	NA	NA	11405.41263	4768.265124	1	1	2	2	1	16	197	198	4	2	NA	1	1	NA	11	NA	1	2	5	2	1	1	0.18	NA	NA	2	53	NA	NA	5	NA	8247.683459	3831.310906	8292.895288	3803.165973	2	10	50	NA	NA	8339.843775
1973	1973	1973	9900	1973	58984.33344	29705.46531	26227.09106	14911.8521	1	1	2	2	2	24	298	299	1	3	2	2	2	2	NA	3	2	NA	5	4	NA	99	NA	2	2	1	53	2	1	1	NA	21087.53463	11629.88407	22153.66858	12989.55059	1	3	37	NA	NA	22654.76536
1974	1974	1974	9900	1974	NA	NA	101880.6531	42117.76811	1	1	2	2	2	22	273	274	2	5	2	1	1	NA	NA	5	3	NA	5	7	NA	12	NA	2	2	1	67	3	1	1	1	89019.78921	36904.42542	89556.36016	37309.89636	2	10	50	NA	NA	91976.97483
1975	1975	1975	9900	1975	99674.32005	42617.82802	40663.03508	18578.14104	1	1	2	1	2	16	197	197	3	1	NA	1	1	NA	8	NA	1	1	5	7	7	7	1.57	NA	NA	2	29	1	4	1	4	33856.29557	15595.60635	33947.56951	15833.98609	1	10	9	NA	NA	34623.49263
1976	1976	1976	9900	1976	0	0	NA	NA	NA	1	2	1	2	14	174	176	4	2	NA	1	1	NA	8	NA	1	1	5	7	NA	NA	NA	NA	NA	2	60	1	3	3	NA	5796.754248	2628.908484	5759.581088	2667.215992	2	13	34	NA	NA	5841.525042
1977	1977	1977	9900	1977	NA	NA	NA	NA	NA	1	2	2	2	0	9	9	1	3	NA	1	1	NA	NA	NA	NA	NA	NA	4	2	2	0.42	NA	NA	2	27	1	1	5	NA	2113.93803	1179.537161	2131.731713	1193.686988	2	3	24	NA	NA	2180.797509
1978	1978	1978	9900	1978	NA	NA	1915.373401	1088.446167	1	1	2	1	1	67	805	805	1	3	1	1	1	NA	NA	2	1	NA	1	4	3	3	0.72	NA	NA	1	67	1	2	1	NA	1644.648202	996.95424	1729.520192	993.211421	1	13	48	NA	NA	1785.494721
1979	1979	1979	9900	1979	NA	NA	13709.4704	5727.960193	0	1	2	2	2	2	34	35	1	3	NA	1	1	NA	NA	NA	NA	NA	NA	6	11	3	0.98	NA	NA	1	42	1	3	1	2	5210.533872	2785.499283	5383.056868	2767.668571	2	3	24	NA	NA	5509.185974
1980	1980	1980	9900	1980	NA	NA	54129.46526	22557.52493	1	1	2	1	2	47	565	566	4	2	2	1	1	NA	NA	2	1	NA	NA	1	2	2	0.73	2	2	2	47	1	2	NA	NA	31155.96856	16604.47593	37966.01002	17100.96021	2	11	38	NA	NA	38296.41254
1981	1981	1981	9900	1981	NA	NA	20535.91394	11540.14747	1	1	2	2	2	21	260	261	1	3	2	2	9	1	NA	1	1	NA	5	4	4	4	0.9	2	2	1	33	2	1	1	1	16951.73245	9348.967845	17346.40836	10052.49572	2	2	18	NA	NA	17737.60591
1982	1982	1982	9900	1982	NA	NA	NA	NA	NA	1	2	2	2	21	258	260	3	1	2	1	1	NA	NA	4	3	NA	5	2	8	5	2.91	2	2	2	21	1	4	5	NA	74050.94055	30811.23619	78150.81418	32496.14637	1	8	11	NA	NA	80452.53218
1983	1983	1983	9900	1983	NA	NA	NA	NA	NA	1	1	NA	1	18	222	NA	3	1	2	1	1	NA	10	NA	1	3	5	3	10	8	5	NA	NA	1	18	1	2	5	NA	41109.91371	17786.01471	0	0	2	11	51	NA	NA	0
1984	1984	1984	9900	1984	NA	NA	9480.270693	4242.863904	1	1	2	1	1	14	173	174	4	2	NA	1	1	NA	7	NA	1	1	5	3	3	3	1.02	NA	NA	2	37	3	4	5	NA	6608.070228	3243.956993	6893.121249	3384.106212	2	12	17	NA	NA	6934.977589
[truncated: 19,020 more rows]
[truncated: 1,121 more columns]
