# Supplementary material for: Principal component-based clinical aging clocks identify signatures of healthy aging and targets for clinical intervention
Source: Nat Aging. 2024 Jun 19;4(8):1137–52. doi: 10.1038/s43587-024-00646-8 (PMC11333290; doi:10.1038/s43587-024-00646-8)
Supplement: Supplementary file 6 — linAge_XLS: Excel spreadsheet to calculate LinAge from clinical parameters. [file 43587_2024_646_MOESM6_ESM.xls]

## Sheet: example_males
Male SEQ							Example Data:
							NHANES IV SEQN 10	genZ_scores	Model Calculation >	beta_i*Zpara_i		Calculating deltaAge and bioAge from chron age and bio parameters
NHANES IV	Variable Name	median	MAD		beta (model weight)		(inputColumn)	Zpara_i				Model equation: deltaBioAge = C1 + beta_0*chronAge+sum(beta_i*Z_para_i)"
BPXPLS	Pulse (30 second pulse x 2)	66	8.9		0.8006		58	-0.898876		-0.71964
BPXSAR	Systolic blood pressure average (mmHg)	127	16.31		1.7638		142	0.919681		1.62213		[1] " Where:"
BPXDAR	Diastolic blood pressure average (mmHg)	75	10.38		-0.485		95	1.92678		-0.934489		[1] " Males: beta_0 for chronAge (in months): -0.01724"
BMXBMI	Body mass index (kg/m2)	26.3	2.43		-0.0569		30.94	1.90947		-0.108649		[1] " Males: C1 constant: 7.46	Constants
LBDIRNSI	Iron (umol/L)	16.65	5.57		0.2438		14.86	-0.321364		-0.0783487			beta0_male	-0.0183
LBDTIBSI	Total iron binding capacity (umol/L)	62.47	9.01		0.2293		52.98	-1.05327		-0.241516			C1_male	7.46
LBXPCT	Transferrin saturation (%)	26.5	8.9		0.189		28	0.168539		0.0318539
LBDFERSI	Ferritin (ug/L)	134	103.78		-0.3941		32	-0.982848		0.387341		Age data for input subject
LBDFOLSI	Folate serum (nmol/L)	31	15.12		0.6654		30.6	-0.026455		-0.0176032		chronAge (in years)	43.1666
LBDB12SI	Vitamin B12 serum (pmol/L)	333.58	130.2		-0.0174		281.92	-0.396774		0.00690387		chronAge (in months)	517.999
LBXCOT	Cotinine (ng/mL)	NA	NA		0.9828		3	3		2.9484
LBDTCSI	Total cholesterol (mmol/L)	5.33	0.92		0.3847		3.62	-1.8587		-0.71504
LBDHDLSI	High-density lipoprotein (mmol/L)	1.17	0.31		0.5512		1.31	0.451613		0.248929		Calculation of deltaAge from linear model
LBXWBCSI	White blood cell count (1000 cells/uL)	6.6	1.63		0.3903		4.6	-1.22699		-0.478896		chronAge*beta0	-9.47939
LBXLYPCT	Lymphocyte percent	28.3	7.41		-0.0078		41.3	1.75439		-0.0136842		C1 + chronAge*beta0	-2.01939
LBXMOPCT	Monocyte percent	8.5	1.78		-0.3965		10.5	1.1236		-0.445506		sum(beta_i*para_i)	7.38985
LBXNEPCT	Segmented neutrophils percent	59.2	8.15		0.0868		43.8	-1.88957		-0.164015		C1 + beta_0*chronAge + sum(beta_i*para_i)	5.37047
LBXEOPCT	Eosinophils percent	2.5	1.33		-0.1064		3.4	0.676692		-0.072
LBXBAPCT	Basophils percent	0.6	0.3		0.6472		1	1.33333		0.862933		.=> DeltaAge for subject (in years)	5.37047
LBDLYMNO	Lymphocyte number (1000 cells/uL)	1.8	0.59		0.3601		1.9	0.169492		0.0610339		.=> bioAge for subject (in years)	48.5371
LBDMONO	Monocyte number (1000 cells/uL)	0.6	0.15		-0.0739		0.5	-0.666667		0.0492667
LBDNENO	Segmented neutrophils number (1000 cell/uL)	3.8	1.19		0.3672		2	-1.51261		-0.555429
LBDBANO	Basophils number (1000 cells/uL)	NA	NA		0.029		0	0		0
LBXRBCSI	Red blood cell count (million cells/uL)	4.93	0.37		-0.3623		5	0.189189		-0.0685432
LBXHGB	Hemoglobin (g/dL)	15.2	0.89		-0.0076		15.4	0.224719		-0.00170787
LBXHCT	Hematocrit (%)	45.1	2.67		0.0234		46.2	0.411985		0.00964045
LBXMCVSI	Mean cell volume (fL)	91.5	3.85		0.7502		92.3	0.207792		0.155886
LBXMCHSI	Mean cell hemoglobin (pg)	31	1.48		0.6207		30.9	-0.0675676		-0.0419392
LBXMC	Mean cell hemoglobin concentration (g/dL)	33.8	0.74		-0.1101		33.5	-0.405405		0.0446351
LBXRDW	Red cell distribution width (percent)	12.5	0.59		1.9329		13.7	2.0339		3.93132
LBXPLTSI	Platelet count (1000 cells/uL)	237	50.41		-0.4788		167	-1.38861		0.664868
LBXMPSI	Mean platelet volume (fL)	8.2	0.89		0.8348		9.4	1.34831		1.12557
LBXCRP	C-reactive protein (mg/dL)	-1.97	1.03		0.9396		-2.12026	-0.145887		-0.137075
LBDFBSI	Fibrinogen (g/L)	3.4	0.61		1.0257		3.13	-0.442623		-0.453998
LBXGH	Glycohemoglobin (%)	5.4	0.3		0.044		5.5	0.333333		0.0146667
SSBNP	N-terminal pro-brain natriuretic peptide (pg/ml)	3.81	1.19		1.7226		3.67072	-0.117046		-0.201623
LBDSALSI	Albumin (g/L)	44	2.97		-0.4833		42	-0.673401		0.325455
LBXSATSI	Alanine aminotransferase (U/L)	24	7.41		-1.6351		20	-0.539811		0.882645
LBXSASSI	Aspartate aminotransferase (U/L)	24	5.93		1.1366		26	0.337268		0.383339
LBXSAPSI	Alkaline phosphatase (IU/L)	70	20.76		-0.1903		86	0.770713		-0.146667
LBDSBUSI	Blood urea nitrogen (mmol/L)	5.4	1.48		-0.3801		4.6	-0.540541		0.205459
LBDSCASI	Calcium total (mmol/L)	2.35	0.07		0.4501		2.35	0		0
LBXSC3SI	Bicarbonate (mmol/L)	24	2.97		-0.3404		21	-1.0101		0.343838
LBXSGTSI	Gamma glutamyl transferase (U/L)	25	11.86		0.1972		25	0		0
LBDSGLSI	Glucose (mmol/L)	5.16	0.49		0.3585		4.829	-0.67551		-0.24217
LBXSLDSI	Lactate dehydrogenase (U/L)	137	25.2		0.2753		201	2.53968		0.699175
LBDSPHSI	Phosphorus (mmol/L)	1.1	0.15		0.1301		0.969	-0.873333		-0.113621
LBDSTBSI	Bilirubin total (umol/L)	11.97	2.56		0.1548		6.8	-2.01953		-0.312623
LBDSTPSI	Protein total (g/L)	74	4.45		0.3662		76	0.449438		0.164584
LBDSTRSI	Triglycerides (mmol/L)	1.42	0.75		1.1103		0.474	-1.26133		-1.40046
LBDSUASI	Uric acid (umol/L)	345	79.32		0.6415		356.9	0.150025		0.0962412
LBDSCRSI	Creatinine (umol/L)	79.6	13.2		-0.3536		79.6	0		0
LBXSNASI	Sodium (mmol/L)	139.5	2.22		-0.2775		140.9	0.630631		-0.175
LBXSKSI	Potassium (mmol/L)	4.11	0.31		0.4169		4.28	0.548387		0.228623
LBXSCLSI	Chloride (mmol/L)	102.7	2.52		-0.47		106.3	1.42857		-0.671429
LBDSGBSI	Globulin (g/L)	30	4.45		0.6748		34	0.898876		0.606562
fs1Score	Co-morbidity index	NA	NA		0.0492		0.0909091	0.0909091		0.00447273
fs2Score	Self-health index	NA	NA		0.6674		0	0		0
fs3Score	Healthcare use index	NA	NA		-0.048		3	3		-0.144
LDLV	Low-density lipoprotein (mmol/L)	3.76	0.87		0.0337		2.2152	-1.77563		-0.0598388
crAlbRat	Urine albumin-to-creatinine ratio (mg/g)	5.3	3.15		0.001		3.97851	-0.419522		-0.000419522
									sum(beta_i*Zpara_i)	7.38985

## Sheet: parameters_male
parName	Variable Name	medVal	madVal	betaVal	sexFlag
BPXPLS	Pulse (30 second pulse x 2)	66	8.9	0.8006	1
BPXSAR	Systolic blood pressure average (mmHg)	127	16.31	1.7638	1
BPXDAR	Diastolic blood pressure average (mmHg)	75	10.38	-0.485	1
BMXBMI	Body mass index (kg/m2)	26.3	2.43	-0.0569	1
LBDIRNSI	Iron (umol/L)	16.65	5.57	0.2438	1
LBDTIBSI	Total iron binding capacity (umol/L)	62.47	9.01	0.2293	1
LBXPCT	Transferrin saturation (%)	26.5	8.9	0.189	1
LBDFERSI	Ferritin (ug/L)	134	103.78	-0.3941	1
LBDFOLSI	Folate serum (nmol/L)	31	15.12	0.6654	1
LBDB12SI	Vitamin B12 serum (pmol/L)	333.58	130.2	-0.0174	1
LBXCOT	Cotinine (ng/mL)	NA	NA	0.9828	1
LBDTCSI	Total cholesterol (mmol/L)	5.33	0.92	0.3847	1
LBDHDLSI	High-density lipoprotein (mmol/L)	1.17	0.31	0.5512	1
LBXWBCSI	White blood cell count (1000 cells/uL)	6.6	1.63	0.3903	1
LBXLYPCT	Lymphocyte percent	28.3	7.41	-0.0078	1
LBXMOPCT	Monocyte percent	8.5	1.78	-0.3965	1
LBXNEPCT	Segmented neutrophils percent	59.2	8.15	0.0868	1
LBXEOPCT	Eosinophils percent	2.5	1.33	-0.1064	1
LBXBAPCT	Basophils percent	0.6	0.3	0.6472	1
LBDLYMNO	Lymphocyte number (1000 cells/uL)	1.8	0.59	0.3601	1
LBDMONO	Monocyte number (1000 cells/uL)	0.6	0.15	-0.0739	1
LBDNENO	Segmented neutrophils number (1000 cell/uL)	3.8	1.19	0.3672	1
LBDBANO	Basophils number (1000 cells/uL)	NA	NA	0.029	1
LBXRBCSI	Red blood cell count (million cells/uL)	4.93	0.37	-0.3623	1
LBXHGB	Hemoglobin (g/dL)	15.2	0.89	-0.0076	1
LBXHCT	Hematocrit (%)	45.1	2.67	0.0234	1
LBXMCVSI	Mean cell volume (fL)	91.5	3.85	0.7502	1
LBXMCHSI	Mean cell hemoglobin (pg)	31	1.48	0.6207	1
LBXMC	Mean cell hemoglobin concentration (g/dL)	33.8	0.74	-0.1101	1
LBXRDW	Red cell distribution width (percent)	12.5	0.59	1.9329	1
LBXPLTSI	Platelet count (1000 cells/uL)	237	50.41	-0.4788	1
LBXMPSI	Mean platelet volume (fL)	8.2	0.89	0.8348	1
LBXCRP	C-reactive protein (mg/dL)	-1.97	1.03	0.9396	1
LBDFBSI	Fibrinogen (g/L)	3.4	0.61	1.0257	1
LBXGH	Glycohemoglobin (%)	5.4	0.3	0.044	1
SSBNP	N-terminal pro-brain natriuretic peptide (pg/ml)	3.81	1.19	1.7226	1
LBDSALSI	Albumin (g/L)	44	2.97	-0.4833	1
LBXSATSI	Alanine aminotransferase (U/L)	24	7.41	-1.6351	1
LBXSASSI	Aspartate aminotransferase (U/L)	24	5.93	1.1366	1
LBXSAPSI	Alkaline phosphatase (IU/L)	70	20.76	-0.1903	1
LBDSBUSI	Blood urea nitrogen (mmol/L)	5.4	1.48	-0.3801	1
LBDSCASI	Calcium total (mmol/L)	2.35	0.07	0.4501	1
LBXSC3SI	Bicarbonate (mmol/L)	24	2.97	-0.3404	1
LBXSGTSI	Gamma glutamyl transferase (U/L)	25	11.86	0.1972	1
LBDSGLSI	Glucose (mmol/L)	5.16	0.49	0.3585	1
LBXSLDSI	Lactate dehydrogenase (U/L)	137	25.2	0.2753	1
LBDSPHSI	Phosphorus (mmol/L)	1.1	0.15	0.1301	1
LBDSTBSI	Bilirubin total (umol/L)	11.97	2.56	0.1548	1
LBDSTPSI	Protein total (g/L)	74	4.45	0.3662	1
LBDSTRSI	Triglycerides (mmol/L)	1.42	0.75	1.1103	1
LBDSUASI	Uric acid (umol/L)	345	79.32	0.6415	1
LBDSCRSI	Creatinine (umol/L)	79.6	13.2	-0.3536	1
LBXSNASI	Sodium (mmol/L)	139.5	2.22	-0.2775	1
LBXSKSI	Potassium (mmol/L)	4.11	0.31	0.4169	1
LBXSCLSI	Chloride (mmol/L)	102.7	2.52	-0.47	1
LBDSGBSI	Globulin (g/L)	30	4.45	0.6748	1
fs1Score	Co-morbidity index	NA	NA	0.0492	1
fs2Score	Self-health index	NA	NA	0.6674	1
fs3Score	Healthcare use index	NA	NA	-0.048	1
LDLV	Low-density lipoprotein (mmol/L)	3.76	0.87	0.0337	1
crAlbRat	Urine albumin-to-creatinine ratio (mg/g)	5.3	3.15	0.001	1
chronAge	Chronological age (months)	NA	NA	-0.0183	1
C1_fixed	C0 Constant	NA	NA	7.46	1

## Sheet: parameters_female
parName	Variable Name	medVal	madVal	betaVal	sexFlag
BPXPLS	Pulse (30 second pulse x 2)	68	8.9	1.0792	2
BPXSAR	Systolic blood pressure average (mmHg)	125	20.76	1.2637	2
BPXDAR	Diastolic blood pressure average (mmHg)	73	8.9	0.0068	2
BMXBMI	Body mass index (kg/m2)	24.57	2.08	-0.4598	2
LBDIRNSI	Iron (umol/L)	15.57	6.09	0.0743	2
LBDTIBSI	Total iron binding capacity (umol/L)	66.59	10.48	-0.4431	2
LBXPCT	Transferrin saturation (%)	23.55	9.12	0.2854	2
LBDFERSI	Ferritin (ug/L)	64.5	58.56	0.2913	2
LBDFOLSI	Folate serum (nmol/L)	35.3	16.75	-0.371	2
LBDB12SI	Vitamin B12 serum (pmol/L)	389.66	189.29	-0.0203	2
LBXCOT	Cotinine (ng/mL)	NA	NA	1.1906	2
LBDTCSI	Total cholesterol (mmol/L)	5.38	0.85	-0.151	2
LBDHDLSI	High-density lipoprotein (mmol/L)	1.5	0.39	0.9171	2
LBXWBCSI	White blood cell count (1000 cells/uL)	6.3	1.63	0.3447	2
LBXLYPCT	Lymphocyte percent	31.4	7.56	0.0362	2
LBXMOPCT	Monocyte percent	7.7	1.63	-0.2868	2
LBXNEPCT	Segmented neutrophils percent	57.3	8.38	0.0015	2
LBXEOPCT	Eosinophils percent	2	1.19	0.419	2
LBXBAPCT	Basophils percent	0.6	0.3	-0.3984	2
LBDLYMNO	Lymphocyte number (1000 cells/uL)	1.9	0.59	0.4247	2
LBDMONO	Monocyte number (1000 cells/uL)	0.5	0.15	-0.0627	2
LBDNENO	Segmented neutrophils number (1000 cell/uL)	3.6	1.19	0.2602	2
LBDBANO	Basophils number (1000 cells/uL)	NA	NA	-0.0024	2
LBXRBCSI	Red blood cell count (million cells/uL)	4.4	0.33	0.0468	2
LBXHGB	Hemoglobin (g/dL)	13.7	1.04	0.3208	2
LBXHCT	Hematocrit (%)	40.3	2.97	0.4149	2
LBXMCVSI	Mean cell volume (fL)	91.6	3.93	0.6093	2
LBXMCHSI	Mean cell hemoglobin (pg)	31.3	1.48	0.411	2
LBXMC	Mean cell hemoglobin concentration (g/dL)	34	0.74	-0.2698	2
LBXRDW	Red cell distribution width (percent)	12.4	0.59	1.4199	2
LBXPLTSI	Platelet count (1000 cells/uL)	264	65.23	-0.1163	2
LBXMPSI	Mean platelet volume (fL)	8.1	0.74	-0.1797	2
LBXCRP	C-reactive protein (mg/dL)	-1.56	1.1	0.9428	2
LBDFBSI	Fibrinogen (g/L)	3.46	0.62	1.2387	2
LBXGH	Glycohemoglobin (%)	5.3	0.3	0.1086	2
SSBNP	N-terminal pro-brain natriuretic peptide (pg/ml)	4.3	0.91	1.7577	2
LBDSALSI	Albumin (g/L)	43	2.97	-0.6401	2
LBXSATSI	Alanine aminotransferase (U/L)	18	5.93	-1.0532	2
LBXSASSI	Aspartate aminotransferase (U/L)	22	5.93	1.5262	2
LBXSAPSI	Alkaline phosphatase (IU/L)	67	19.27	0.4288	2
LBDSBUSI	Blood urea nitrogen (mmol/L)	4.64	1.54	0.3013	2
LBDSCASI	Calcium total (mmol/L)	2.35	0.11	-0.0054	2
LBXSC3SI	Bicarbonate (mmol/L)	24	1.48	0.3577	2
LBXSGTSI	Gamma glutamyl transferase (U/L)	18	7.41	0.0745	2
LBDSGLSI	Glucose (mmol/L)	4.91	0.45	0.4584	2
LBXSLDSI	Lactate dehydrogenase (U/L)	137	28.17	-0.0588	2
LBDSPHSI	Phosphorus (mmol/L)	1.16	0.14	0.1654	2
LBDSTBSI	Bilirubin total (umol/L)	10.26	2.54	-0.7655	2
LBDSTPSI	Protein total (g/L)	74	4.45	-0.9744	2
LBDSTRSI	Triglycerides (mmol/L)	1.2	0.6	-0.5964	2
LBDSUASI	Uric acid (umol/L)	261.7	61.68	0.9131	2
LBDSCRSI	Creatinine (umol/L)	61.88	13.11	-0.1335	2
LBXSNASI	Sodium (mmol/L)	139	2.97	0.5501	2
LBXSKSI	Potassium (mmol/L)	4	0.3	0.7207	2
LBXSCLSI	Chloride (mmol/L)	102.6	2.52	0.3513	2
LBDSGBSI	Globulin (g/L)	30	4.45	-0.5466	2
fs1Score	Co-morbidity index	NA	NA	0.0717	2
fs2Score	Self-health index	NA	NA	1.3017	2
fs3Score	Healthcare use index	NA	NA	0.9043	2
LDLV	Low-density lipoprotein (mmol/L)	3.53	0.78	-0.3884	2
crAlbRat	Urine albumin-to-creatinine ratio (mg/g)	7.1	4.7	0.0044	2
chronAge	Chronological age (months)	NA	NA	-0.0075	2
C1_fixed	C0 Constant	NA	NA	-1.71	2
