# Supplementary material for: Principal component-based clinical aging clocks identify signatures of healthy aging and targets for clinical intervention
Source: Nat Aging. 2024 Jun 19;4(8):1137–52. doi: 10.1038/s43587-024-00646-8 (PMC11333290; doi:10.1038/s43587-024-00646-8)
Supplement: Supplementary file 8 — linAge_Rscript: Data matrix extracted from NHANES IV 99/00 and 01/02 required to run linAge.R example script. [file 43587_2024_646_MOESM8_ESM.csv]

	SEQN	BPXPLS	BPXSAR	BPXDAR	BMXBMI	LBDIRNSI	LBDTIBSI	LBXPCT	LBDFERSI	LBDFOLSI	LBDB12SI	LBXCOT	LBDTCSI	LBDHDLSI	LBXWBCSI	LBXLYPCT	LBXMOPCT	LBXNEPCT	LBXEOPCT	LBXBAPCT	LBDLYMNO	LBDMONO	LBDNENO	LBDEONO	LBDBANO	LBXRBCSI	LBXHGB	LBXHCT	LBXMCVSI	LBXMCHSI	LBXMC	LBXRDW	LBXPLTSI	LBXMPSI	LBXCRP	LBDFBSI	LBXGH	SSBNP	LBDSALSI	LBXSATSI	LBXSASSI	LBXSAPSI	LBDSBUSI	LBDSCASI	LBXSC3SI	LBXSGTSI	LBDSGLSI	LBXSLDSI	LBDSPHSI
1	2	68	98	56	24.9	11.64	71.6	16.3	55	55.7	521.77	0.035	5.56	1.39	7.6	21.1	7.1	66.8	4.4	0.5	1.6	0.5	5.1	0.3	0	4.73	14.1	41.8	88.5	29.7	33.6	13.7	214	7.7	0.36	3.23	4.7	75.45	45	16	19	62	6.8	2.325	28	20	4.33	140	1.066
2	5	66	122	83	29.1	25.24	60.86	41.5	198	38.7	215.5	1.81	7.21	1.08	5.9	37.8	6.2	52.2	3.4	0.4	2.2	0.4	3.1	0.2	0	5.13	14.5	43.6	84.9	28.3	33.3	13.1	209	10.4	0.08	2.8	5.5	28.08	45	28	22	63	5.7	2.375	25	34	5.273	133	1.033
3	7	58	123	81	29.39	17.18	62.29	27.6	155	27.6	559.4	0.09	6.34	2.73	4.9	46.8	8.5	43.3	0.8	0.7	2.3	0.4	2.1	0	0	4.6	13.4	40.2	87.4	29.1	33.3	14.3	244	8.2	0.04	3.63	5.8	13.71	45	15	19	75	3.6	2.45	24	14	4.496	179	1.162
4	10	58	142	95	30.94	14.86	52.98	28	32	30.6	281.92	374.58	3.62	1.31	4.6	41.3	10.5	43.8	3.4	1	1.9	0.5	2	0.2	0	5	15.4	46.2	92.3	30.9	33.5	13.7	167	9.4	0.12	3.13	5.5	39.28	42	20	26	86	4.6	2.35	21	25	4.829	201	0.969
5	13	102	130	66	25.57	13.43	72.5	18.5	87	106.2	264.94	0.035	8.12	1.28	11.6	13.1	3.8	82.4	0.4	0.4	1.5	0.4	9.6	0	0	5.53	16.8	50.4	91.1	30.3	33.3	14.4	228	8.8	0.27	3.72	7.6	176.3	40	35	24	103	6.8	2.325	29	24	7.882	181	0.904
6	14	72	136	61	27.33	11.64	68.74	16.9	333	33.1	298.89	212	4.5	1.04	9.1	29.8	5.6	62.5	1.7	0.4	2.7	0.5	5.7	0.2	0	5.32	16.6	48.1	90.4	31.3	34.5	12.4	160	9	1.99	4.14	5.8	74.38	45	18	23	110	5	2.25	25	24	6.384	150	1.033
7	24	82	114	71	25.93	17.54	66.77	26.3	127	22.2	479.7	255.19	5.66	2.72	9.4	39.1	7.4	51.6	1.5	0.6	3.7	0.7	4.9	0.1	0.1	4.34	14.7	42	96.7	30.8	31.8	12.7	331	8.7	0.08	2.81	5.3	15.27	47	20	18	114	3.6	2.45	24	57	4.718	135	1.227
8	25	74	119	85	37.6	13.43	70.53	19	97	30.1	482.65	0.035	4.11	1.42	7.8	33	8.3	53.1	4.9	0.7	2.6	0.6	4.1	0.4	0.1	4.31	13.4	38.3	88.7	31	35	11.7	337	7	1.03	3.09	5.1	15.39	43	24	22	53	5	2.2	22	25	5.273	151	1.098
9	29	118	124	71	36.94	5.19	70.17	8.7	57	15.6	295.94	0.12	5.59	1.28	9.5	4.5	5.7	89.1	0.6	0.2	0.4	0.5	8.5	0.1	0	4.81	15.8	44.7	93.1	32.8	35.3	13.8	232	9.9	1.11	5.02	5.5	176.8	46	26	17	70	11.8	2.425	25	18	7.549	151	0.84
10	33	78	107	71	36.16	16.65	58.71	28.4	258	38.1	390.4	0.1	4.89	1.21	8.6	26.2	6.5	65.1	1.6	0.7	2.3	0.6	5.6	0.1	0.1	5.16	15.3	45.4	88	29.7	33.7	11.5	209	9.2	0.27	2.75	6.2	38.51	42	42	25	83	5.4	2.325	23	45	5.607	130	1.453
11	40	82	167	76	30.23	7.52	54.42	13.8	136	41.7	611.06	0.035	6.54	1.39	10.4	33.4	5	58.6	2.5	0.5	3.5	0.5	6.1	0.3	0.1	4.15	11.8	34.7	83.4	28.4	34	12.4	317	8.7	0.7	6.05	8	235.5	44	18	21	105	6.8	2.475	24	25	6.717	192	1.227
12	55	86	113	67	23.2	11.46	46.9	24.4	97	33.5	755.71	10.62	7.37	1.7	4.7	43.3	7.2	47.1	1.5	0.9	2	0.3	2.2	0.1	0	4.73	15	42.8	90.6	31.8	35.1	11.7	213	8.4	0.18	3.13	6.7	30.47	46	34	28	101	3.9	2.5	30	19	8.549	168	0.872
13	59	80	113	71	29.28	21.84	72.5	30.1	70	57.5	205.16	0.035	6.88	1.5	4.4	14.4	7.7	73	4.9	0	0.6	0.3	3.2	0.2	0	4.63	15.4	44.5	96.3	33.2	34.5	12.9	202	7.8	0.73	3.24	5	56.09	47	17	22	108	4.6	2.2	24	44	5.607	140	0.904
14	64	78	156	82	20.48	22.2	57.28	38.8	49	18.3	281.18	125	5.04	1.07	7.3	25	3.4	68.8	2.4	0.4	1.8	0.2	5	0.2	0	4.59	13	37.3	81.4	28.3	34.8	14.8	301	7.9	0.57	3.64	4.8	704.7	38	9	14	84	4.6	2.15	24	12	4.163	145	1.195
15	83	86	118	72	32.14	6.44	72.5	8.9	251	28.8	329.89	0.035	6.49	1.42	8	37.8	7.3	51.9	2.3	0.6	3	0.6	4.2	0.2	0	4.68	12.5	38.5	82.3	26.8	32.6	12.8	235	10.6	0.45	3.17	8.6	26.71	45	23	20	110	7.5	2.675	24	26	4.552	165	1.647
16	93	82	118	80	22.85	18.08	84.31	21.4	15	38.1	259.04	0.035	5.3	1.55	6.3	41.2	5.7	50.3	2	0.9	2.6	0.4	3.2	0.1	0.1	4.31	13.8	40.9	95.1	32.1	33.8	11.9	408	7.1	0.06	2.88	4.8	22.57	47	16	16	45	4.6	2.325	24	13	5.329	139	1.098
17	94	74	110	66	35.28	14.32	63.55	22.5	198	41	455.35	0.035	6.31	1.06	6.1	43.9	9.3	45.3	0.9	0.6	2.7	0.6	2.8	0.1	0	3.84	11.6	35.6	92.8	30.5	32.8	12.9	322	8.6	0.34	3.09	5.5	35.91	40	21	21	50	5.4	2.275	25	22	5.051	169	1.227
18	101	62	101	75	23.55	37.41	70.88	52.8	237	27	265.68	0.108	3.8	1.26	5.3	33.6	8	56.7	1.2	0.6	1.8	0.4	3	0.1	0	4.47	15.3	43.6	97.4	34.2	35.1	12	222	8.3	0.01	2.77	4.7	38.61	46	71	51	68	5.7	2.275	26	73	4.663	149	0.872
19	102	64	102	70	26.32	11.81	65.34	18.1	79	55.9	958.66	0.393	3.75	1.18	5.6	34.2	6.6	56.7	2.1	0.4	1.9	0.4	3.2	0.1	0	5.65	12.2	38.8	68.4	21.5	31.5	15.1	251	8.6	0.67	5.81	5.6	25.27	47	29	31	65	4.6	2.225	24	18	4.219	149	1.033
20	122	56	134	52	33.56	10.02	67.66	14.8	68	92.9	337.27	0.035	5.46	0.8	7.8	26.8	12.9	59.1	0.8	0.4	2.1	1	4.6	0.1	0	4.49	14.8	43.5	96.7	33	34.1	12.3	284	8.3	0.25	3.86	5.2	18.68	49	19	20	98	7.5	2.3	27	19	6.217	159	0.936
21	123	64	117	77	36.57	31.15	63.9	48.7	85	17.7	319.55	462	5.9	0.96	6.4	28.6	8.4	58.7	3.5	0.9	1.8	0.5	3.8	0.2	0.1	4.68	15.2	45	96.2	32.6	33.9	12.8	161	8.4	0.14	4.34	6	422	42	16	19	90	7.5	2.425	25	19	5.551	135	1.259
22	129	72	169	0	38.32	13.43	65.34	20.5	81	29.7	549.07	0.23	4.81	1.41	6.9	23.5	10	61.2	4.3	1	1.6	0.7	4.2	0.3	0.1	4.31	13.8	40.8	94.7	32	33.7	13.1	378	8.7	0.21	3.56	5.5	147.7	42	24	23	82	3.6	2.25	25	16	5.551	203	0.969
23	130	80	111	68	26.17	29.54	67.48	43.8	44	15.4	370.48	0.06	4.5	0.87	5.9	27.5	9.4	57.7	4.1	1.3	1.6	0.6	3.4	0.2	0.1	4.89	14.8	43.6	89.1	30	33.8	12.2	187	8.1	0.17	3.04	6.7	79.18	43	20	19	67	8.2	2.275	23	25	5.884	169	1.066
24	131	60	118	82	26.83	16.47	60.86	27.1	306	18.8	276.01	0.15	5.35	0.87	3.8	27.3	9.3	61.7	1.5	0.4	1	0.4	2.3	0.1	0	5.14	16	48.3	93.8	31	33.1	12.5	191	7.5	0.18	3.32	5.2	15.34	48	41	26	120	5.7	2.35	22	107	5.662	146	0.743
25	132	90	112	67	41.93	13.25	66.77	19.8	111	20.8	509.22	179	4.73	1.02	9.5	21.2	2.9	66.9	7.5	1.4	2	0.3	6.4	0.7	0.1	4.68	14.7	43.6	93.2	31.3	33.6	11.3	375	8.6	6.9	7.47	5.5	41.52	40	51	42	146	3.2	2.35	25	108	5.662	164	1.195
26	147	56	112	64	24.14	20.94	69.27	30.2	36	21.1	380.07	225.54	4.09	1.15	7.1	19.1	8.4	70.6	1.6	0.3	1.4	0.6	5	0.1	0	5.09	15.6	47.9	94.2	30.8	32.7	13.7	379	8.6	0.12	3.44	5.2	39.21	48	18	20	57	5	2.325	28	11	4.996	157	1.098
27	149	64	92	59	27.06	16.83	47.61	35.3	37	29	246.49	298.39	4.84	1.17	6.8	22.4	8.1	68.3	1	0.3	1.5	0.6	4.6	0.1	0	3.8	12.3	36.5	96.3	32.3	33.6	12.5	282	9.3	0.15	3.54	5.1	16.46	45	16	18	85	2.9	2.325	22	23	4.552	119	1.001
28	150	80	130	84	31.48	18.8	59.79	31.4	180	44.8	447.97	0.035	5.48	1.06	4.5	20.6	11	65.1	1.9	1.5	0.9	0.5	2.9	0.1	0.1	4.9	15	45.1	91.9	30.7	33.3	12.5	245	6.9	0.24	3.32	5.4	16.63	46	22	27	74	6.8	2.325	24	32	4.885	152	0.872
29	151	62	131	56	26.6	8.41	44.57	18.9	62	14	250.92	14.4	4.27	1.28	6.9	24.8	8.1	62.6	3.3	1.2	1.7	0.6	4.3	0.2	0.1	3.27	11.5	32	97.8	35.2	36	13.4	187	10.7	0.17	3.29	5.6	1286	41	21	19	67	7.5	2.15	25	20	5.44	185	0.969
30	162	58	154	72	25.41	22.55	69.63	32.4	140	56.6	340.96	92.2	5.35	1.39	7.6	23.4	7.1	67.7	1.1	0.8	1.8	0.5	5.1	0.1	0.1	4.81	16.6	47.2	98.1	34.5	35.3	12.1	307	8.2	0.09	4	5.4	174	47	26	24	74	2.5	2.325	24	32	4.996	125	1.098
31	163	96	173	0	25.13	19.51	47.44	41.1	303	26.7	262.73	0.035	6.52	0.74	5.1	38.8	6.9	52.2	1.7	0.4	2	0.4	2.7	0.1	0	4.97	15.4	45.1	90.7	31.1	34.2	12.5	220	9	0.05	2.45	8.6	17.59	45	35	21	70	4.3	2.325	21	57	13.1	112	1.195
32	164	80	123	76	30.17	7.7	61.93	12.4	229	62.1	332.1	0.035	2.9	0.83	7.9	23.1	7.6	66.9	1.7	0.7	1.8	0.6	5.3	0.1	0.1	5.59	15.9	47.4	84.8	28.4	33.6	12	214	8.8	0.96	3.61	6.5	11.61	47	36	27	69	3.9	2.25	26	48	5.94	121	1.453
33	166	60	104	56	28.79	21.84	77.87	28	80	30.1	346.12	331.08	4.86	0.65	9.9	38.1	6.8	51.3	3.3	0.6	3.8	0.7	5.1	0.3	0.1	4.71	14.4	43.1	91.4	30.5	33.3	12.4	351	8.1	0.04	2.66	5.1	7.37	48	11	9	86	6.8	2.375	22	13	4.607	86	1.195
34	172	74	133	94	34.08	17.18	61.58	27.9	348	32.4	330.62	0.035	6.52	1.23	4.6	31.8	9.6	56.3	1.9	0.4	1.5	0.4	2.6	0.1	0	5.09	16.7	48.7	95.7	32.8	34.3	12.6	260	7.9	0.17	2.89	4.6	3.54	49	18	24	94	4.6	2.425	27	22	5.051	159	1.098
35	173	72	129	29	26.35	17.54	59.43	29.5	129	28.3	393.35	0.035	4.47	0.74	8.4	31.7	7.9	56.6	3.4	0.6	2.7	0.7	4.8	0.3	0.1	5.21	15.3	46.6	89.4	29.4	32.9	12.5	254	9.3	0.36	2.9	6.7	65.5	44	23	25	89	7.1	2.525	24	24	5.662	140	1.162
36	177	72	119	67	35.56	13.43	69.63	19.3	163	16.1	120.29	0.13	5.95	1.16	8.2	25.3	5.7	67.1	1.3	0.7	2.1	0.5	5.5	0.1	0.1	3.86	12.3	35.8	93.1	32	34.4	11.5	237	8.4	0.84	3.02	4.9	23.08	40	19	13	68	7.1	2.275	22	22	5.995	117	1.227
37	190	72	180	94	22.82	16.65	61.22	27.2	501	19.9	457.56	0.17	5.02	1.87	3.2	28.6	15.1	53.3	2.8	0.4	0.9	0.5	1.7	0.1	0	4.79	11.6	36.3	75.9	24.3	32	13.3	206	8.5	0.13	3.03	4.9	43.8	45	17	29	83	6.8	2.45	25	69	6.384	140	0.936
38	194	54	115	71	31.54	8.59	77.33	11.1	30	21.3	1185.97	0.035	4.89	1.39	5.6	29.6	7.1	59.2	3.4	0.7	1.7	0.4	3.3	0.2	0	4.82	13.1	40.3	83.9	27.3	32.5	18.5	268	9.5	1.16	4.2	4.9	55.17	42	775	430	631	3.6	2.3	19	536	4.996	206	1.162
39	198	80	117	74	27.74	11.99	43.5	27.6	69	37.4	1214.75	0.56	5.51	1.71	6.2	41.1	7.1	50.1	0.9	0.8	2.5	0.4	3.1	0.1	0	4.57	14.5	41.3	90.4	31.7	35.2	12.3	187	9.9	0.19	2.57	5.5	58.36	44	32	29	334	5.7	2.475	22	15	5.107	180	1.292
40	206	56	134	88	25.79	14.5	66.41	21.8	92	51.6	576.38	2.1	6.57	1.23	5.6	33.8	5.7	58.3	1.6	0.7	1.9	0.3	3.3	0.1	0	4.27	12	36.7	86	28.2	32.8	13.4	301	7.3	0.11	3.42	5	64.07	45	23	25	65	5.7	2.325	27	28	4.607	223	1.13
41	211	56	144	73	31.3	20.76	56.39	36.8	116	55.7	275.27	0.035	4.76	1.17	7.9	29.1	12.2	56.7	1.6	0.5	2.3	1	4.5	0.1	0	4.98	15.1	45.2	90.7	30.3	33.5	12.3	267	9.4	0.27	4.11	6.4	112.2	44	20	24	71	6.1	2.375	25	22	6.828	164	0.872
42	223	74	155	106	26.73	16.65	51.55	32.3	338	39.4	718.81	412.61	5.66	1.11	6.4	42.1	6.9	45.4	4.9	0.7	2.7	0.4	2.9	0.3	0	5.03	14.9	44.7	88.8	29.5	33.2	11.8	241	8.2	2.03	4.42	5	49.52	45	20	28	85	5.4	2.425	25	31	4.996	192	1.162
43	225	60	92	62	25.91	15.22	56.03	27.2	174	55.9	653.87	0.08	3.21	1.03	5.3	24.4	11.4	60.2	3.6	0.4	1.3	0.6	3.2	0.2	0	4.03	13	37.5	93	32.3	34.7	12.9	167	7.9	0.09	2.59	5.6	168.5	42	11	24	52	10	2.275	24	14	4.996	148	1.066
44	232	66	108	63	25.34	29	68.2	42.5	64	54.6	1163.83	0.035	4.86	2.17	4.6	26.7	9.4	62	1	0.9	1.2	0.4	2.9	0	0	4.39	13.7	39.7	90.5	31.1	34.4	12.7	272	8.2	0.06	2.38	5.1	149.5	44	30	29	77	3.9	2.35	24	38	4.718	139	1.066
45	234	70	137	69	30.1	18.08	63.01	28.7	168	37.4	635.42	0.035	6.1	1.42	4.7	26.5	8.6	62.2	2.3	0.5	1.2	0.4	2.9	0.1	0	5.31	15.1	45.9	86.3	28.4	32.9	13.4	141	8.5	0.78	3.83	5.5	210.2	44	25	31	111	6.1	2.7	21	32	4.108	142	0.807
46	236	80	112	69	27.04	26.31	79.3	33.2	43	70	440.59	228.16	4.76	1.28	10.6	23.8	4.7	69.8	1	0.6	2.5	0.5	7.4	0.1	0.1	4.84	15.6	45.9	94.9	32.3	34	13.3	409	8.6	0.81	3.88	5.5	46.45	48	16	15	84	3.9	2.325	23	47	5.551	155	1.001
47	237	76	130	63	30.58	14.86	60.68	24.5	197	43.9	230.26	0.035	7.11	1.84	6.4	34.3	9.8	53.3	1.9	0.6	2.2	0.6	3.4	0.1	0	4.53	14.3	41.8	92.1	31.5	34.2	12.3	287	8.2	0.18	3.37	5.6	119	45	13	19	71	6.1	2.4	23	20	5.107	113	1.13
48	239	66	149	78	28.31	18.8	70.71	26.6	59	63.4	217.71	0.053	5.15	1.96	5.7	33.2	7.1	57.4	1.9	0.5	1.9	0.4	3.3	0.1	0	4.31	13.4	40.5	94.1	31.1	33	12	247	11	1.06	3.59	5.3	280.8	44	14	17	50	4.6	2.275	25	9	5.051	136	1.227
49	257	48	181	64	35.1	21.48	63.55	33.8	39	25.8	385.97	0.035	4.86	1.54	7.7	27.1	6.4	63.1	2.9	0.4	2.1	0.5	4.9	0.2	0	4.22	14.2	41.4	98.2	33.7	34.3	13.2	191	8	0.23	3.83	5.2	888.6	42	15	21	61	4.6	2.375	24	14	5.051	164	1.033
50	259	60	120	71	31.66	21.12	81.62	25.9	260	36	278.96	188.03	5.4	0.68	6.5	29.1	9.7	57.2	3.4	0.6	1.9	0.6	3.7	0.2	0	4.82	15.3	44.7	92.8	31.7	34.2	12.6	301	8.8	0.18	4.01	5.3	31.77	41	23	39	60	7.9	2.35	22	19	5.218	192	1.162
51	266	74	117	58	29.51	10.38	53.7	19.3	146	37.6	761.62	0.2	5.53	1.34	6.1	22	8.6	67.1	1.9	0.4	1.3	0.5	4.1	0.1	0	4.57	14.1	40.3	88.2	30.8	34.9	13.1	197	8.7	1.14	3.52	8.2	53.69	46	17	23	69	6.4	2.35	22	46	8.493	191	0.84
52	267	48	133	80	27.96	14.86	57.28	25.9	233	26	306.27	0.035	7.78	1.88	5.6	39.1	7.1	51.8	1.6	0.4	2.2	0.4	2.9	0.1	0	4.75	15.2	43.8	92.2	31.9	34.7	12.7	219	8.4	0.4	3.48	5.2	16.74	51	36	28	44	7.1	2.425	24	27	4.274	143	1.13
53	272	70	141	78	22.36	24.34	75.9	32.1	236	41.4	316.6	0.035	7.53	1.39	8.3	31.2	9.6	55	2.7	1.6	2.6	0.8	4.6	0.2	0.1	5.47	16.5	49.5	90.5	30	33.2	12.1	308	7.8	0.14	3.21	8.8	48.08	45	24	25	117	3.9	2.325	24	52	12.601	166	0.872
54	273	84	119	67	26.51	11.46	58.89	19.5	77	37.8	309.22	339.68	6	1.22	10.7	32.5	4.7	60.9	1.7	0.2	3.5	0.5	6.5	0.2	0	4.62	14.4	41.8	90.7	31	34.2	13	210	9.4	0.32	4.52	5.8	117.1	44	17	22	76	5	2.4	22	29	4.718	197	1.324
55	274	72	147	87	29.74	21.12	58.18	36.3	55	82.7	746.86	0.035	4.45	1.34	4.4	37	9.8	50.6	1.8	0.8	1.6	0.4	2.2	0.1	0	4.34	13.4	40.1	92.3	30.8	33.3	12.6	209	7.3	0.09	3.33	5.2	284.6	44	27	41	103	3.9	2.325	21	20	4.885	220	0.936
56	275	58	100	68	34.02	14.32	85.56	16.7	131	24.5	404.42	0.1	7.27	0.85	7.6	29.6	10.6	56.3	2.5	0.9	2.2	0.8	4.3	0.2	0.1	4.7	13.6	40.4	85.8	29	33.8	12.9	211	7.1	0.21	3.33	5.4	133.4	45	38	29	53	7.5	2.4	23	26	4.885	165	1.066
57	287	64	94	55	17.8	14.32	70.53	20.3	57	22.9	1951.27	0.05	5.59	2.3	5.3	25.5	10	62	1.1	1.4	1.4	0.5	3.3	0.1	0.1	4.42	13.7	40.7	92	31.1	33.8	11.9	571	7.1	0.35	3.33	5.3	365.8	42	28	27	79	6.1	2.35	25	44	4.718	203	0.936
58	289	72	147	83	24.22	21.48	47.08	45.6	243	54.4	157.19	310	4.19	1.34	9.1	20.8	3.7	72.9	0.6	2	1.9	0.3	6.6	0.1	0.2	4.67	16.2	48.4	103.7	34.8	33.5	12.4	226	8.1	0.32	3.37	5.3	81.83	51	28	25	71	4.6	2.275	26	25	5.44	115	0.872
59	296	70	120	83	24.77	11.64	63.01	18.5	118	27.2	191.14	0.178	4.63	1.17	5.7	30.3	9.4	53.4	5.7	1.2	1.7	0.5	3	0.3	0.1	4.46	14.3	42.1	94.4	32.1	34	12.5	173	9.4	0.09	4.06	5.3	122.8	43	20	22	55	5	2.225	26	12	5.107	144	1.001
60	302	64	127	0	28.5	15.57	60.14	25.9	222	29.4	344.65	0.035	7.03	1.31	8.9	28.1	5	63.9	2.3	0.8	2.5	0.4	5.7	0.2	0.1	4.31	13.3	39.3	91.3	30.8	33.7	11.7	251	10.6	0.35	3.98	6.7	96.48	44	23	23	85	4.3	2.375	22	25	5.773	117	1.13
61	314	68	118	70	24.18	12.17	53.7	22.7	140	42.1	511.43	0.035	3.47	1.36	3.8	45.3	10.2	42.3	1.8	0.4	1.7	0.4	1.6	0.1	0	3.82	12.2	35.6	93.1	32	34.3	12	277	7.9	0.91	4.59	5.5	71.92	38	63	108	55	3.2	2.425	26	11	4.385	179	1.227
62	321	58	108	52	25.43	13.96	67.66	20.6	99	97.4	329.89	0.035	5.38	2.07	6.6	25	7.1	66.3	1	0.7	1.7	0.5	4.4	0.1	0	3.89	12.3	36.9	94.7	31.5	33.2	12.9	195	9.9	0.16	3.46	5.1	567.8	38	21	30	57	3.9	2.125	27	15	5.051	127	1.259
63	328	72	132	81	44.2	13.25	58.71	22.6	198	42.6	451.66	0.035	6.34	1.17	7.4	23.3	5.9	67.4	2.8	0.6	1.7	0.4	5	0.2	0	4.87	14.8	44.1	90.6	30.3	33.4	13.1	251	7.3	0.49	3.5	6.4	49.86	46	61	42	56	4.6	2.35	24	56	6.717	183	0.936
64	332	94	172	100	33.48	23.45	100.78	23.3	59	24.5	288.56	0.035	5.69	1.39	6.1	36.3	11.9	45.5	5.4	0.9	2.2	0.7	2.8	0.3	0.1	5.64	16.8	48.8	86.6	29.7	34.3	13	271	7.6	0.06	2.84	5.5	814.5	48	28	26	72	5	2.425	27	51	5.162	181	1.195
65	333	56	102	65	33.09	14.86	61.58	24.1	136	24	259.04	0.07	4.09	0.6	6.5	28.8	9.5	56.7	4.4	0.7	1.9	0.6	3.7	0.3	0	4.87	14.9	43.9	90.1	30.5	33.8	12.2	377	7.1	0.09	2.93	5.2	20.57	43	28	20	58	8.6	2.175	22	75	5.273	160	0.807
66	334	74	154	60	22.82	20.41	75.36	27.1	156	28.1	209.59	0.035	5.79	2.53	4.3	32.5	9.4	56.3	0.9	1	1.4	0.4	2.4	0	0	4.55	13.8	41.1	90.2	30.3	33.6	12.4	329	7.9	0.71	3.57	5	116.6	45	14	17	68	3.9	2.225	27	13	4.607	146	0.904
67	339	66	110	67	26.3	15.39	64.98	23.7	157	25.6	430.99	67.9	6.36	0.81	8.1	30.3	5.9	60.2	2.7	0.9	2.5	0.5	4.9	0.2	0.1	5.14	15.3	47	91.4	29.8	32.6	12.6	236	9.4	0.63	3.7	5.1	18.4	45	53	29	96	7.5	2.25	25	67	4.385	128	0.936
68	340	82	131	69	29.09	19.69	68.38	28.8	162	62.3	256.82	55.21	5.07	0.72	9.4	19	8.4	68.5	4	0.1	1.8	0.8	6.4	0.4	0	4.78	15.2	44	91.9	31.8	34.6	12.2	390	6.8	0.25	4.38	5.4	69.76	44	36	23	197	5	2.4	21	23	5.607	145	1.13
69	350	78	119	79	28.38	11.46	68.56	16.7	71	40.1	1028.77	0.17	7.45	1.39	5.1	40	12.2	43.6	3.3	1	2	0.6	2.2	0.2	0.1	4.48	12.6	38.1	84.9	28.3	33.3	14.1	167	10	0.19	3.48	5.8	29.25	42	22	30	88	3.6	2.425	24	19	4.829	206	1.227
70	351	52	111	63	26.98	17.9	69.81	25.6	77	27.9	365.31	0.035	4.19	1	5	46.1	9.9	34.8	8.1	1.2	2.3	0.5	1.7	0.4	0.1	5.41	15	45.6	84.3	27.8	32.8	13.5	335	7.8	0.26	3.26	5.7	127.5	46	32	22	90	4.6	2.5	27	14	5.273	122	1.292
71	352	46	180	78	25.94	19.15	50.84	37.7	383	25.8	195.57	0.06	5.25	1.14	6.3	23.8	15.6	54.3	5.3	1	1.5	1	3.4	0.3	0.1	5.15	15.8	48.7	94.4	30.7	32.5	12.5	183	8.7	0.23	3.05	5.3	358	42	20	24	59	8.2	2.3	23	32	4.996	153	1.066
72	358	66	173	90	36.98	13.78	59.43	23.2	213	17	371.95	204	7.42	1.1	7.4	45.6	6.3	46.1	1.3	0.8	3.4	0.5	3.4	0.1	0.1	4.31	13.5	39	90.7	31.3	34.4	11.9	370	7.9	0.67	3.68	5.5	43.11	43	14	15	95	5	2.35	24	38	4.996	138	1.259
73	365	60	121	78	24.95	22.2	58.18	38.2	379	20.8	295.94	204	4.81	2.41	9.2	29.5	9.3	59	1.4	0.8	2.7	0.9	5.4	0.1	0.1	4.95	16.8	48.9	98.2	33.8	34.5	12.5	304	8	0.06	3.13	4.7	74.57	47	23	24	65	5	2.375	26	45	4.663	154	1.098
74	372	86	151	77	17.81	13.43	56.21	23.9	121	23.1	242.8	136	5.43	2.07	8.4	10.2	7.2	80.3	1.6	0.6	0.9	0.6	6.7	0.1	0.1	4.65	13.9	42.6	91.5	30	32.7	13.6	339	7.2	6.75	7.67	5.5	151.7	41	7	18	118	2.1	2.45	26	30	5.773	114	1.227
75	374	68	130	80	22.09	19.51	60.86	32.1	45	19.9	196.31	395	5.38	1.68	5.1	23.1	6.4	66.1	3.8	0.7	1.2	0.3	3.4	0.2	0	4.15	13.5	40.2	96.9	32.6	33.7	12.5	184	9.3	0.21	4.03	5.1	84.36	45	11	16	71	5	2.35	25	12	4.94	135	1.227
76	380	72	117	84	30.63	23.63	72.85	32.4	334	24.2	523.24	0.346	8.07	1.14	5.2	39.6	6.3	53.2	0.9	0.2	2.1	0.3	2.8	0	0	5.54	17.5	50.3	90.8	31.5	34.7	12.4	198	7.8	0.14	2.58	4.7	67.83	49	66	21	79	6.1	2.325	23	45	4.33	147	1.033
77	389	56	162	68	22.19	15.75	52.98	29.7	85	30.8	623.61	0.035	4.73	1.39	4.9	21.7	10.9	62.7	3.7	1.1	1.1	0.5	3.1	0.2	0.1	4.16	13.3	38.7	93.1	31.9	34.3	13.3	191	8.7	0.36	4.03	5.8	597.5	42	27	32	75	6.4	2.45	30	30	4.607	222	1.162
78	392	58	194	78	25.58	30.61	58	52.8	115	43.9	383.02	0.2	5.02	0.91	6.9	21.2	7.2	68.7	2.4	0.6	1.5	0.5	4.7	0.2	0	5.06	15.9	47	92.9	31.3	33.6	12.3	295	8.2	0.33	3.68	5.5	44.93	44	25	25	94	7.5	2.15	25	30	4.774	141	0.807
79	393	66	177	67	30.11	12.89	55.13	23.4	74	39.4	82.66	0.035	5.35	0.93	5.7	31.2	10.2	56.3	1.8	0.4	1.8	0.6	3.2	0.1	0	4.92	16	46.7	95.1	32.5	34.2	12.1	195	8.5	0.17	3.53	5.9	41.37	44	19	26	68	3.2	2.3	25	15	6.55	141	1.066
80	403	88	121	71	28.03	5.55	53.34	10.4	108	17.9	507.74	0.07	4.58	1.47	8.9	25.6	5.6	67.4	0.8	0.6	2.3	0.5	6	0.1	0.1	4.27	12.3	36.3	85.1	28.8	33.9	14.7	247	9.7	3.22	6.11	5.5	212.6	40	23	21	123	6.1	2.35	23	31	5.107	123	1.001
81	410	64	168	92	32.77	17.9	72.5	24.7	72	43.5	366.05	0.035	5.77	1	5.5	36.5	8.5	51.3	2.5	1.2	2	0.5	2.8	0.1	0.1	4.2	13.3	39	92.9	31.6	34.1	12	265	9.3	2.04	3.44	5.1	192.9	42	17	20	114	6.8	2.325	23	12	4.385	155	1.098
82	416	72	118	42	26.91	7.34	83.95	8.7	22	24	250.92	382.5	5.38	1.22	6.1	49.6	10.1	38.1	1.7	0.4	3	0.6	2.3	0.1	0	4.31	13.2	39.3	91.3	30.7	33.6	12.4	230	10	0.72	5.11	5.7	192.2	44	13	58	107	4.6	2.35	24	58	5.329	167	1.13
83	419	62	118	70	26.48	13.07	64.8	20.2	147	25.6	329.15	0.035	5.84	1.48	6.1	25.7	9.1	60.4	4.1	0.6	1.6	0.6	3.7	0.3	0	4.76	14.8	43.7	91.9	31.1	33.8	13.7	206	7.5	0.19	3.9	5.2	3.54	45	25	25	78	6.8	2.275	27	30	5.94	145	1.066
84	421	68	136	78	27.94	17.9	83.59	21.4	57	24.7	230.26	0.035	5.09	1.22	7.5	31.1	10.1	55.3	3.2	0.3	2.3	0.8	4.1	0.2	0	5.02	13.7	41.6	82.9	27.3	32.8	14.4	285	7.8	0.85	4.51	5.8	115.5	41	28	27	56	3.6	2.325	26	30	5.495	159	1.195
85	429	64	118	67	41.23	16.11	55.49	29	65	12	251.66	90.71	4.47	0.74	8.6	28.5	5.1	61.3	4.6	0.6	2.5	0.4	5.3	0.4	0.1	5.16	14.7	42.9	83.1	28.5	34.3	13.6	264	7.8	1.9	4.12	5.6	24.62	42	39	24	97	6.1	2.35	23	39	5.162	154	0.807
86	434	42	104	50	32.09	25.24	64.98	38.8	393	12.9	169.74	0.11	4.24	0.74	6.2	35.7	9.7	50.1	4.2	0.4	2.2	0.6	3.1	0.3	0	5.38	16.4	47.8	89	30.5	34.2	12	156	9.5	0.03	3.58	5.6	1048	48	19	21	107	6.8	2.45	23	13	5.718	145	0.775
87	442	66	115	73	27.59	14.14	66.77	21.2	198	29.4	368.26	0.035	4.29	1.44	8.3	24.2	6.7	67.8	0.9	0.4	2	0.6	5.6	0.1	0	4.61	14.9	43	93.1	32.3	34.7	11.8	221	7.6	0.06	2.93	5.3	19.88	49	52	38	84	5.4	2.225	27	24	4.385	145	1.162
88	443	54	116	72	26.5	19.87	59.79	33.2	206	32.4	275.27	53.3	6.49	0.98	5.9	36	9.1	51.9	2.7	0.4	2.1	0.5	3.1	0.2	0	5.09	16.3	47.8	93.8	32	34.2	12.4	232	8.4	0.36	3.33	5.5	3.54	50	41	29	103	5.4	2.375	24	36	5.051	124	1.066
89	452	66	114	77	23.07	20.05	58.53	34.3	19	55.7	426.56	0.035	6.05	1.52	5.2	25	8.5	60.1	6	0.4	1.3	0.4	3.1	0.3	0	3.99	13	37.9	95	32.6	34.3	13.2	220	7.5	0.16	2.93	5.6	107.8	40	19	24	103	6.1	2.225	27	44	4.441	165	1.324
90	453	58	108	75	26.8	12.53	81.62	15.4	65	30.6	116.6	0.09	5.95	1.49	6.4	32.7	10.5	53.7	2.8	0.4	2.1	0.7	3.4	0.2	0	4.76	14.1	42.5	89.4	29.7	33.2	12.5	350	7.6	0.28	3.44	5.3	34.67	44	15	13	71	5.4	2.425	24	16	4.996	134	1.13
91	458	60	140	58	24.05	10.56	61.22	17.3	92	32.8	278.96	1.48	5.12	1.06	8.3	13.8	5.5	69.7	10.4	0.6	1.1	0.5	5.8	0.9	0	3.47	11.2	32.8	94.5	32.4	34.3	11.8	263	8.1	1.3	4.73	4.9	1770	41	9	17	128	13.6	2.45	20	14	4.885	164	1.001
92	466	60	118	64	22.7	21.48	60.32	35.6	142	18.1	266.42	0.035	4.32	1.47	5.3	52.8	8.4	36.8	1.6	0.4	2.8	0.4	2	0.1	0	4.74	15.2	45.9	96.8	32.2	33.3	11.7	208	8.1	0.01	3.37	5	13.24	44	15	24	53	7.5	2.375	24	14	6.273	120	1.001
93	469	74	121	65	25.3	3.22	54.95	5.9	197	63.4	371.95	0.035	5.09	1.72	8	8.9	5.4	84.4	0.8	0.6	0.7	0.4	6.8	0.1	0	4.77	13.3	39.6	83	27.8	33.5	12.8	392	7.1	9.53	5.35	5.7	68.62	39	39	25	98	4.3	2.275	27	100	6.162	171	1.13
94	472	64	148	90	21.15	16.11	46.9	34.4	63	5.7	299.63	276.28	4.91	1.39	7	49.5	9.8	37	3	0.7	3.5	0.7	2.6	0.2	0	4.76	13.7	41.7	87.5	28.7	32.8	13.3	186	8.6	0.14	2.68	5.1	200	37	15	20	57	4.3	2.175	27	16	4.052	136	1.13
95	481	74	116	63	30.1	11.81	60.86	19.4	584	28.5	325.46	29.5	3.67	1.08	13.5	31.9	5.6	59.4	2.3	0.8	4.3	0.8	8	0.3	0.1	4.11	12.9	38.1	92.8	31.4	33.8	11.5	210	9.5	1.09	3.06	7.6	86.4	41	43	11	86	3.6	2.325	24	85	6.717	181	1.195
96	505	90	110	72	41.43	14.5	59.07	24.5	658	19	358.67	0.07	4.65	1.02	4.6	37.3	12.1	47.5	2.6	0.6	1.7	0.6	2.2	0.1	0	4.48	13.9	42.6	95	31.2	32.8	12.7	227	8.8	0.84	3.71	5.2	6.31	44	22	24	90	5.7	2.375	23	37	6.439	142	1.066
97	508	76	146	79	30.74	13.25	67.66	19.6	47	31.9	676.01	279.69	5.72	1.39	8.5	34.8	8.1	54.2	2.7	0.3	3	0.7	4.6	0.2	0	4.49	14.2	42.2	93.8	31.6	33.7	13.7	265	7.6	0.24	3.4	5.1	271.1	47	16	20	102	3.2	2.325	26	40	4.385	152	1.033
98	509	56	139	65	26.47	22.38	56.21	39.8	44	32.2	257.56	0.035	5.04	1.1	9.8	27.6	10.8	55.9	4.7	1.1	2.7	1.1	5.5	0.5	0.1	5.22	16	48.9	93.8	30.7	32.7	13.4	219	7.9	0.78	3.33	5.7	438.4	43	26	28	93	6.1	2.4	23	15	5.107	178	1.001
99	512	80	113	72	26.07	31.15	50.84	61.3	223	16.1	291.51	247.1	5.46	1.06	8.9	36.5	8.1	53.2	1.8	0.5	3.2	0.7	4.7	0.2	0	4.95	15.8	46.8	94.6	31.9	33.7	12.8	302	8.1	0.23	3.69	5.2	29.8	43	22	22	102	7.1	2.375	23	26	4.385	159	1.098
100	517	64	128	77	20.91	17.72	59.61	29.7	231	13.8	334.31	0.035	4.32	1.04	7.8	31.7	6.9	59.7	1.1	0.6	2.5	0.5	4.7	0.1	0	5.65	17.7	52.6	93.2	31.3	33.7	12.6	269	9	0.03	2.93	5.4	23.06	49	49	33	73	5.4	2.325	25	43	6.162	134	1.13
101	531	60	150	73	25.62	12.53	52.45	23.9	208	53.9	371.95	0.05	4.16	1.34	5.3	23.8	11.9	60.9	2.9	0.6	1.3	0.6	3.2	0.2	0	4.53	15.4	44.7	98.7	33.9	34.4	11.5	154	8.5	0.03	2.11	5.1	52.48	46	31	23	69	6.1	2.225	24	22	4.996	133	1.001
102	532	92	107	79	28.5	12.35	67.66	18.3	84	43.5	659.03	384.12	3.96	0.61	6.9	58.3	6.8	30.2	3.8	1	4	0.5	2.1	0.3	0.1	4.37	13.4	38.8	88.8	30.7	34.6	13.3	227	7.6	0.2	2.59	5.6	9.83	43	26	22	76	3.9	2.275	26	34	3.83	176	1.324
103	535	82	122	78	27.92	15.93	86.82	18.4	20	15.9	304.79	0.125	5.97	1.34	8.3	33.7	5.7	58.3	1.9	0.5	2.8	0.5	4.8	0.2	0	4.34	13.4	39.3	90.7	30.9	34	12.3	298	7.4	0.95	4.03	7.3	22.84	44	15	14	91	2.9	2.275	26	22	11.046	125	1.098
104	542	66	155	91	36.07	6.62	103.82	6.4	3	27.9	395.57	32.55	6	1.82	15.6	14.5	6.2	78.6	0.4	0.4	2.3	1	12.3	0.1	0.1	4.04	11.4	33.4	82.8	28	33.8	15.4	363	8.1	0.34	3.47	5.7	101	38	15	15	82	5.4	2.2	22	10	5.329	142	1.227
105	551	78	129	84	29.2	22.55	100.24	22.5	11	70.2	375.64	0.035	6.72	2.21	5.7	44.3	8.2	43.8	2.5	1	2.5	0.5	2.5	0.1	0.1	4.91	13.9	41.3	83.9	28.4	33.8	13.5	374	6.6	0.32	3.18	5.3	204.3	43	20	26	72	3.6	2.375	22	55	5.051	171	1.033
106	568	66	136	78	27.05	17.36	96.3	18	10	44.4	506.27	0.09	6.18	2.38	5.9	31.9	5.9	59.9	1.4	0.9	1.9	0.3	3.5	0.1	0.1	4.88	14.4	43.1	88.4	29.5	33.3	12.3	288	8.3	0.32	4.08	5	176.8	44	32	27	100	5.4	2.325	23	29	5.495	190	0.969
107	578	58	121	68	22.45	3.4	107.4	3.2	3	45.5	288.56	0.035	4.97	1.34	6.8	23.4	8.6	65.8	1.6	0.6	1.6	0.6	4.5	0.1	0	4.24	10.2	30.9	72.9	24.2	33.2	15.2	469	7.9	0.12	3.18	5	22.34	47	21	21	49	5	2.2	22	17	4.774	125	1.388
108	581	90	108	76	19.13	12.53	78.04	16.1	8	23.3	96.68	0.066	3.88	1.22	6.4	23.3	7.6	66.1	2.5	0.4	1.5	0.5	4.2	0.2	0	4.41	13.3	39.7	90.1	30	33.3	14.3	268	7.6	0.24	3.25	5.1	36.5	46	15	24	60	4.3	2.25	25	11	5.162	170	0.904
109	583	78	152	56	21.3	8.59	61.93	13.9	69	13.8	301.1	291.14	3.96	1.67	3.4	22.9	12.4	60.5	3.4	0.8	0.8	0.4	2.1	0.1	0	4.66	13.8	40.8	87.3	29.7	34	14.5	219	8.6	0.03	2.7	5.8	5.53	44	15	19	65	8.6	2.3	23	15	5.051	180	1.356
110	610	80	109	65	18.43	15.22	50.84	29.9	78	40.5	326.93	0.035	4.16	1.69	7.9	23.9	6.9	68.6	0.4	0.3	1.9	0.5	5.4	0	0	3.8	12.3	35.9	94.6	32.3	34.2	12.4	258	6.6	0.03	3.48	4.9	104.6	43	16	20	40	3.9	2.225	23	12	4.885	131	1.324
111	613	50	135	79	28.54	13.96	54.95	25.4	94	14.5	241.33	24.88	5.92	0.97	5.7	28.8	7	62	1.9	0.3	1.6	0.4	3.5	0.1	0	4.93	15.6	45.7	92.4	31.5	34	12.6	192	8.5	0.48	3.91	5.7	118.9	42	26	20	85	5.7	2.175	25	34	5.273	153	1.001
112	614	66	145	50	36.72	13.43	61.76	21.7	183	42.6	798.52	0.035	5.53	1.31	7.4	30.8	8.9	56.6	2.5	1.3	2.3	0.7	4.2	0.2	0.1	4.52	14.3	41.4	91.9	31.7	34.5	12.5	258	8.1	0.86	3.51	6.1	363.6	44	23	23	67	4.3	2.125	24	123	7.716	149	1.001
113	620	74	177	122	25.11	14.68	48.33	30.4	262	43.9	1499.62	383	5.28	1.44	4.4	44.3	9.5	39.8	5.6	0.8	1.9	0.4	1.8	0.2	0	4.32	13	41.1	94.9	30.2	31.8	12.7	233	8.9	0.23	2.93	6	173.8	44	22	34	68	5	2.35	27	23	4.94	228	1.13
114	622	72	155	77	21.63	25.96	58	44.8	157	55.3	802.21	0.035	4.53	1.7	5.4	26.8	7.9	61	3.6	0.7	1.4	0.4	3.3	0.2	0	4.39	13.9	40.2	91.7	31.7	34.7	12.1	190	9.1	0.05	3.15	5	145.8	45	24	26	58	4.3	2.375	27	20	4.219	152	1.162
115	626	110	132	75	22.8	13.43	68.56	19.6	668	9.5	224.35	37.79	4.86	2.56	6.9	21.6	11.6	64.9	0.3	1.6	1.5	0.8	4.5	0	0.1	4.03	13.9	41	101.9	34.5	33.9	12.6	243	8.7	0.55	5.53	5.4	309.1	40	44	51	82	6.1	2.4	20	56	7.66	190	1.227
116	627	72	155	89	22.27	16.83	64.98	25.9	76	28.8	476.75	0.23	9.52	1.47	8.9	33.2	7	53.9	5.3	0.6	3	0.6	4.8	0.5	0.1	4.39	13	39	88.9	29.6	33.3	12.3	243	8.4	0.47	3.47	5.4	14.97	51	17	23	57	3.6	2.4	23	22	4.885	185	0.969
117	636	64	102	58	22.34	15.57	72.67	21.4	266	44.2	205.9	205	3.75	1.88	6.3	35.6	6.5	54	3.3	0.6	2.2	0.4	3.4	0.2	0	4.22	14.3	41.4	98.4	33.8	34.4	12	212	7.5	0.19	3.98	4.4	61.12	50	21	28	106	4.3	2.45	23	157	4.607	144	1.227
118	642	70	118	68	26.65	19.69	65.87	29.9	97	27.9	349.81	466.52	6.62	1.28	7	43.4	2.8	51.3	1.9	0.7	3	0.2	3.6	0.1	0	4.71	14.7	44	93.5	31.3	33.5	13.2	221	8.5	0.72	3.77	5.7	146.7	48	27	20	86	5.4	2.5	23	19	4.663	120	1.001
119	643	62	116	80	24.05	15.57	68.02	22.9	111	44.4	455.35	209	4.81	1.85	8.4	18.7	5.3	72.3	2.8	1	1.6	0.4	6.1	0.2	0.1	5.54	14.9	44.4	80.2	26.8	33.5	13.9	256	7.3	0.91	3.75	5	21.55	47	20	19	80	3.2	2.325	24	68	4.163	108	1.033
120	645	46	173	76	23.58	11.1	59.43	18.7	21	18.1	343.17	0.28	3.23	0.65	4.9	25.5	9.3	60.5	4	0.8	1.2	0.5	3	0.2	0	5.07	15.4	46.3	91.2	30.4	33.3	12.3	79	9.4	0.32	2.94	5.1	35.38	42	28	33	93	5	2.275	26	43	5.551	168	0.872
121	646	82	114	77	33.2	11.64	76.61	15.2	70	33.5	439.11	40.5	4.27	0.82	8.2	35.2	5.6	55	3.4	0.8	2.9	0.5	4.5	0.3	0.1	5.89	16.2	48.4	82.2	27.5	33.5	12.6	233	9.5	0.06	3.51	5.6	109.1	44	52	47	93	5.4	2.325	21	23	4.94	121	1.421
122	647	56	106	73	29.63	14.68	65.87	22.3	99	17	243.54	108	3.88	0.87	6	51.9	9.9	31.3	5.3	1.6	3.1	0.6	1.9	0.3	0.1	5.34	15	46.1	86.4	28	32.4	12.9	231	8.8	0.2	2.72	5.3	15.4	45	13	13	61	5.4	2.3	22	14	5.551	124	0.969
123	654	66	135	68	28.78	17.54	67.48	26	50	24.7	200	0.035	6	1.39	10.6	36	4.7	57.2	1.6	0.6	3.8	0.5	6.1	0.2	0.1	4.84	14.7	43.5	89.9	30.4	33.8	12.8	431	6.9	3.76	5.6	5.9	203	41	8	12	133	5.7	2.325	23	22	6.495	75	1.033
124	666	88	116	67	37.1	12.71	65.16	19.5	89	8.6	99.63	0.31	6.05	0.79	6.1	24.9	6.2	64.4	4	0.6	1.5	0.4	3.9	0.2	0	4.35	13.4	40.1	92.3	30.8	33.3	14.1	358	7.1	0.79	4.73	5.4	153	42	11	17	100	5.7	2.275	24	32	5.607	133	0.969
125	671	94	143	68	27.33	12.71	59.79	21.3	131	43.9	346.86	0.035	6	1.41	6.9	36.4	9.1	52.6	1.2	0.6	2.5	0.6	3.6	0.1	0	4.35	13.1	38.3	88.2	30.3	34.3	13.9	213	8.5	0.1	3.86	6.5	262.3	43	16	23	60	7.5	2.425	24	15	5.551	152	1.13
126	678	76	135	82	31.94	12.89	67.84	19	396	22	525.46	124.52	6.21	0.87	8.6	33.7	8.8	56	1.3	0.3	2.9	0.8	4.8	0.1	0	4.9	15.6	45.8	93.4	31.7	34	11.8	268	8.1	0.12	4.2	6.9	20.6	43	34	24	93	5.7	2.475	26	32	5.495	196	1.485
127	681	70	126	67	37.07	17.54	66.23	26.5	268	35.8	350.55	0.035	4.94	1.11	9.3	30.8	8.2	58.8	1.7	0.5	2.9	0.8	5.5	0.2	0	4.57	14.6	42.9	94.1	31.9	33.8	12.7	263	8.6	0.05	2.38	8.5	121.8	45	57	37	159	3.9	2.375	24	26	4.274	141	1.195
128	690	68	140	89	25.49	18.97	43.14	44	25	12.9	295.2	0.035	5.87	1.56	7	28.3	6.1	63.6	1.5	0.7	2	0.4	4.5	0.1	0	4.56	13.7	41.3	90.5	30	33.2	12.7	243	9.4	0.65	3.18	5.3	87.91	41	16	19	77	3.9	2.35	28	15	4.607	111	0.84
129	692	82	124	81	42.21	9.13	53.16	17.2	127	16.8	215.5	0.035	4.47	1.01	6.4	34.4	6.9	55.3	2.5	0.9	2.2	0.4	3.5	0.2	0.1	5.02	14.6	43.4	86.5	28.9	33.4	12.6	263	8.4	0.65	3.88	5.1	61.79	40	21	18	115	5.4	2.2	23	19	5.662	122	0.969
130	695	90	124	72	26.1	9.13	89.68	10.2	8	26.5	2216.21	0.035	5.22	1.5	6.1	30.1	6.9	55.2	6.6	1.3	1.8	0.4	3.4	0.4	0.1	4.1	14.3	42.5	103.6	34.7	33.5	13.5	263	8.3	1.13	3.76	7.1	28.41	48	46	33	67	5.4	2.325	27	46	8.882	124	0.969
131	714	70	110	83	19.63	23.09	72.32	31.9	144	22.2	302.58	426.03	4.99	1.03	5.7	31	11.1	52.2	5.4	0.4	1.8	0.6	3	0.3	0	4.78	15.5	45.2	94.5	32.5	34.3	11.6	213	9.9	0.06	3.67	5.4	90.5	46	21	25	49	3.9	2.475	25	14	5.607	160	1.033
132	728	68	97	69	27.69	17.18	55.31	31.1	67	60	295.2	0.14	5.33	1.82	5.1	25.1	8.9	61.7	3.5	0.8	1.3	0.5	3.1	0.2	0	4.53	14.5	42.7	94.1	32	34	11.9	248	8.2	0.39	3.79	5.1	31.9	43	10	17	59	4.6	2.325	23	16	4.663	170	1.033
133	729	62	128	71	27.29	31.33	59.61	52.6	443	37.8	397.04	0.38	4.03	1	5.9	20.5	14.9	61.5	3	0.1	1.2	0.9	3.6	0.2	0	4.07	14.1	41.6	102.1	34.9	34.2	13.7	155	8.2	0.36	3.91	5.6	3267	45	20	19	65	7.5	2.375	23	72	4.94	170	0.71
134	731	66	131	68	28.86	16.65	50.84	32.7	72	32.2	664.2	0.11	4.01	1.06	7.1	48.8	7.3	41.4	2	0.4	3.5	0.5	2.9	0.1	0	4.77	14.8	44.5	93.2	31	33.3	12.6	220	7.4	0.12	2.27	7.3	79.67	43	34	25	74	5.4	2.325	21	19	4.385	168	1.259
135	741	70	165	72	39.16	8.23	67.3	12.2	58	44.8	259.78	0.035	4.34	1.52	8.5	20.9	7.3	70.6	0.8	0.5	1.8	0.6	6	0.1	0	4.22	13.2	37.9	89.9	31.3	34.8	12.7	295	9.3	1.26	3.18	4.9	220.5	42	12	20	88	6.1	2.25	24	16	5.44	144	1.066
136	761	82	142	66	23.15	20.41	54.42	37.5	62	68.2	253.87	0.106	7.68	1.7	6.4	17.5	9.3	71.6	0.9	0.9	1.1	0.6	4.6	0.1	0.1	5.14	14.9	45.7	88.9	29	32.6	12.5	346	8	0.06	3.09	5.2	124.5	47	26	25	79	4.6	2.35	24	18	5.718	152	1.324
137	776	58	124	85	28.5	18.62	62.83	29.6	172	26	360.14	0.035	5.59	0.82	4.6	17.3	11.5	69.2	1.9	0.2	0.8	0.5	3.2	0.1	0	4.86	14.6	42.8	88	29.9	34	12	206	8.4	1.15	4.12	5.2	40.17	47	29	33	71	5	2.5	23	22	5.051	154	1.13
138	778	64	110	73	26.23	9.13	59.61	15.3	10	29.7	346.12	1.77	5.09	1.5	6.7	16.8	6.3	73.9	2.2	0.9	1.1	0.4	5	0.1	0.1	4.59	14	40.1	87.3	30.6	35	12.7	270	8.5	0.09	3.78	5.4	33.46	44	14	17	75	3.2	2.325	23	11	5.218	168	1.259
139	788	80	123	71	30.73	11.99	51.37	23.3	272	41	333.58	0.07	5.28	1.34	7.5	20.9	10.8	63.8	4	0.6	1.6	0.8	4.8	0.3	0	4.65	15.7	46.5	100	33.7	33.7	12.2	221	7.7	0.89	3.69	5.3	1622	45	18	24	58	9.3	2.45	24	18	5.94	208	1.001
140	789	58	190	75	20.59	8.95	78.22	11.4	55	73.4	805.9	0.035	3.98	1.5	6.3	25.2	10.8	61.8	1.4	0.8	1.6	0.7	3.9	0.1	0.1	3.91	12.6	37.7	96.4	32.3	33.6	12.9	218	8.5	0.67	3.46	4.9	1674	43	22	27	68	4.6	2.375	21	19	4.663	167	0.84
141	792	80	164	64	18.47	13.78	78.58	17.5	11	72.9	3791.84	0.035	6.15	2.41	7.1	18.4	9.4	70.8	1	0.5	1.3	0.7	5	0.1	0	4.29	13.5	40.2	93.5	31.3	33.5	12.6	231	7.9	0.23	4.17	5.2	67.39	44	22	29	91	6.4	2.35	28	15	4.885	160	1.13
142	800	58	181	70	31.97	11.1	69.27	16	96	33.3	326.93	0.035	5.9	1.53	8.4	30.3	5.2	60.8	3.1	0.7	2.5	0.4	5.1	0.3	0.1	4.56	13.6	39.5	86.7	29.8	34.3	12.4	244	7.9	0.3	4.06	7.3	136.2	44	14	14	86	6.4	2.4	26	14	6.772	176	1.098
143	803	84	160	91	25.8	13.6	58.53	23.2	92	14	228.78	95.19	4.58	1.22	7	25.2	9.3	63.4	1.6	0.7	1.8	0.7	4.4	0.1	0	4.81	16.6	49.5	103	34.5	33.5	13.1	231	7.9	0.06	2.92	5.5	8.29	43	97	74	83	4.6	2.25	21	121	5.551	177	1.001
144	804	60	135	87	26.46	12.71	54.95	23.1	93	46.7	316.6	0.035	6.13	1.34	7.3	21	6	63.2	9.2	0.6	1.5	0.4	4.6	0.7	0	5.4	15.6	47.7	88.2	29	32.8	13.1	241	9.4	0.43	3.51	5.6	13.41	47	25	20	87	5	2.2	25	66	5.884	143	0.807
145	807	96	134	61	23.47	15.39	59.97	25.7	88	49.6	203.69	0.72	4.84	0.91	7.1	47	4.7	46.1	2.2	0	3.3	0.3	3.3	0.2	0	4.26	12.9	38.2	89.8	30.3	33.8	13.1	322	8.3	0.72	4.27	6.1	58.49	42	19	27	65	7.9	2.5	23	32	5.051	207	1.388
146	812	68	157	44	37.67	9.67	64.26	15	143	26.3	920.29	0.035	5.61	1.65	7.2	35.4	7.5	55.1	1	1	2.5	0.5	4	0.1	0.1	4.53	12.9	39.7	87.5	28.4	32.5	12.9	278	8.4	1.96	4.34	5.4	37.29	43	21	22	76	7.1	2.475	23	20	4.385	146	1.227
147	813	50	102	67	24.74	29	60.68	47.8	71	24.7	303.32	117.48	5.35	1.36	5.4	30.5	9.5	55.4	4.4	0.4	1.6	0.5	3	0.2	0	4.78	16.3	46.3	97.1	34	35.1	12.7	214	8.2	0.77	3.17	5.4	32.89	44	32	22	102	6.1	2.25	23	16	5.773	230	0.84
148	816	70	122	78	19.83	23.09	65.34	35.3	225	40.1	576.38	0.035	6.21	1.47	5.4	21.5	6.8	68.4	2.9	0.4	1.2	0.4	3.7	0.2	0	5.34	16	47.8	89.6	30	33.6	12.3	243	7.7	0.37	3.88	5.1	3.54	50	16	16	83	5.4	2.4	27	14	5.329	163	0.969
149	821	72	120	83	29.2	10.92	68.2	16	157	46.7	500.36	0.035	5.79	1.07	7.8	26.6	10.8	61.2	0.7	0.8	2.1	0.8	4.8	0.1	0.1	5.36	15	46.1	85.9	28	32.6	12.4	270	9.1	0.09	3.81	5.3	10.82	47	23	21	96	4.3	2.375	30	25	5.162	186	1.098
150	822	78	113	72	22.99	11.99	59.07	20.3	100	23.6	435.42	303.89	5.25	1.76	9.3	30.3	8.8	57.6	3.1	0.3	2.8	0.8	5.4	0.3	0	4.68	15.4	45.2	96.5	32.8	34	12.4	229	8.8	0.03	2.96	5.3	15.79	44	23	23	57	3.9	2.325	25	34	4.441	160	1.13
151	828	74	122	62	25.78	11.64	82.7	14.1	239	22.7	486.34	188.8	6.47	1.45	10.7	38.5	8.8	48.4	3.7	0.6	4.1	0.9	5.2	0.4	0.1	4.69	14.3	42.9	91.4	30.5	33.3	13.1	346	7.8	0.91	5.49	6	31.79	44	35	29	104	4.6	2.475	23	108	6.217	141	1.227
152	832	72	101	71	23.97	19.87	63.19	31.4	410	49.8	716.6	0.035	5.66	1.34	6.3	44.9	8.2	44.6	1.7	0.6	2.8	0.5	2.8	0.1	0	4.32	13.8	40.1	92.8	32	34.4	11.7	319	8.9	0.01	3.76	6.4	17.95	53	11	14	71	5	2.5	29	12	6.106	110	1.13
153	850	84	130	87	23.77	20.41	65.87	31	137	39	529.88	6.8	6.47	1.5	5.9	27.8	9.8	58.7	3	0.8	1.6	0.6	3.5	0.2	0	4.4	13.8	40.9	92.6	31.3	33.8	11.9	214	8.1	0.11	2.91	5.2	62.61	50	28	22	41	6.1	2.475	25	32	5.162	132	1.13
154	852	70	159	97	30.15	21.84	44.21	49.4	520	59.8	913.64	0.035	7.55	1.03	7.6	31.2	6.9	59.1	1.8	1	2.4	0.5	4.5	0.1	0.1	5.4	15.8	46.8	87.4	29.5	33.8	12.1	264	8.3	0.91	4.53	5.8	104.8	44	24	22	84	6.1	2.325	22	28	5.94	156	0.84
155	855	54	104	59	23.33	19.15	69.09	27.7	45	61.4	553.5	0.095	5.33	1.34	8.2	45.3	6.9	44.8	2.4	0.6	3.7	0.6	3.7	0.2	0	4.64	14.1	42.2	91.1	30.6	33.6	11.8	193	10.4	0.37	2.97	5.1	64.84	42	22	21	78	4.6	2.4	22	15	5.329	151	1.324
156	861	92	150	56	22.64	10.56	77.33	13.7	44	69.1	277.49	0.035	4.58	1.22	7.9	18.3	8.5	69.2	3.3	0.8	1.4	0.7	5.5	0.3	0.1	4.36	13.6	39.8	91.4	31.1	34	13.9	340	8.1	0.73	3.74	5.9	376.9	44	12	15	64	4.6	2.325	26	22	6.106	142	1.162
157	862	92	141	81	26.48	23.45	69.81	33.6	76	20.2	260.51	129	6.85	0.73	6.7	34.2	6.7	55.4	2.8	1	2.3	0.4	3.7	0.2	0.1	5.12	15.6	44.8	87.6	30.6	35	12.2	287	8.5	0.41	3.81	8.8	68.77	43	20	14	70	8.9	2.375	22	49	9.27	128	1.162
158	865	54	109	72	28.22	10.74	65.87	16.3	102	10.4	224.35	0.035	5.33	1.5	6.1	36.4	8.6	52.3	1.9	0.8	2.2	0.5	3.2	0.1	0	4.97	15	45.3	91.3	30.3	33.2	13.9	213	8.4	0.37	3.61	5.3	168.9	41	21	24	113	5	2.325	24	35	4.774	162	1.292
159	871	54	136	76	25.72	13.43	66.59	20.2	157	42.8	561.62	0.13	5.53	1.08	9.4	27.2	9.8	58.4	3.8	0.9	2.6	0.9	5.5	0.4	0.1	4.38	13.8	40.3	92.1	31.4	34	13.1	271	8.7	0.52	4.33	5.9	538.6	43	61	75	99	4.3	2.4	25	86	5.051	243	1.292
160	876	76	114	61	28.25	10.56	63.01	16.8	125	32.6	530.62	0.035	6.85	1.98	6	30.5	5.5	61	2.2	0.9	1.8	0.3	3.7	0.1	0.1	4.52	13.9	40.4	89.6	30.7	34.2	12.4	262	8.1	0.81	3.49	11.4	48	43	5	26	81	8.6	2.2	25	19	9.992	212	1.388
161	879	48	121	68	24.58	10.38	56.74	18.3	72	44.6	96.68	0.1	4.76	0.93	5.9	42.5	8.9	41.3	6.5	0.8	2.5	0.5	2.4	0.4	0	5.3	13.6	42.2	79.8	25.7	32.2	13.5	237	9.3	1.04	4.59	6.3	655.7	43	21	18	70	5	2.3	25	34	5.995	166	0.969
162	881	92	113	71	21.59	13.96	72.14	19.4	160	6.6	332.84	210	7.42	2.42	7.2	22	9	67.1	1.2	0.6	1.6	0.6	4.8	0.1	0	4.54	15.1	44.5	98	33.3	34	13	212	7.6	0.18	3.64	4.9	62.11	47	84	90	62	5.7	2.325	27	101	4.94	229	1.324
163	886	44	111	69	24.13	23.27	83.41	27.9	88	49.4	470.11	0.59	6.72	1.08	6.2	38.8	6.1	48	6.1	1.2	2.4	0.4	3	0.4	0.1	4.82	15.5	46.1	96.6	32.5	33.7	11.6	348	7.4	0.14	3.1	5.1	66.92	47	29	28	68	5	2.475	26	20	4.441	149	1.13
164	887	56	128	75	30.08	22.2	65.69	33.8	121	23.6	560.14	0.035	4.09	1.21	6.4	39.5	5.9	51.4	2.6	0.6	2.5	0.4	3.3	0.2	0	4.86	15.2	45.5	93.5	31.3	33.4	12	219	8.6	0.04	2.47	6	349	44	55	34	83	5	2.225	25	21	5.884	195	0.969
165	889	78	146	86	37.4	16.47	80.37	20.5	386	26.5	168.26	0.14	3.26	1.22	5.1	21.9	13.5	62.3	1.8	0.4	1.1	0.7	3.2	0.1	0	3.63	12.4	35.7	98.4	34.1	34.7	11.7	309	7.8	0.31	2.26	6	1043	41	20	21	115	6.1	2.475	27	71	7.494	163	0.969
166	896	62	108	68	22.6	18.26	78.22	23.3	94	17.4	268.63	2.52	4.68	1.19	10	25.4	4.9	67.9	1.6	0.2	2.5	0.5	6.8	0.2	0	5.69	16.1	47.9	84.1	28.3	33.7	12.1	355	9	0.03	3.19	5.3	41.26	48	21	23	87	2.5	2.475	23	11	4.774	115	1.13
167	897	74	149	79	33.68	24.34	69.09	35.2	121	24.7	273.8	0.035	7.37	1.44	8.1	27.2	4.1	66.7	1.7	0.3	2.2	0.3	5.4	0.1	0	5.04	15.4	45	89.3	30.6	34.2	12.3	322	7.4	0.44	3.76	5.7	96.44	48	65	38	116	4.6	2.425	25	55	5.44	163	1.195
168	908	66	136	73	24.29	20.41	77.87	26.2	120	33.3	262.73	0.19	6.62	1.34	4.6	34.7	9.5	52.7	3	0.2	1.6	0.4	2.4	0.1	0	4.75	15.2	43.5	92.9	32.4	34.8	12.1	197	8.5	0.01	3.44	5.6	117.4	48	17	23	95	6.1	2.375	28	8	5.218	187	1.259
169	909	76	116	78	22.72	11.99	52.81	22.7	97	19.7	321.77	355	6.28	1.06	9.5	28.9	7.6	60.7	2.1	0.8	2.7	0.7	5.8	0.2	0.1	4.89	14.7	43.7	89.2	30	33.7	13.5	225	8.3	0.64	4.43	5.2	7.85	46	16	16	50	5.7	2.3	23	13	4.774	123	1.195
170	914	66	124	83	45.19	13.96	73.39	19	99	28.5	525.46	0.035	4.37	0.95	6.9	43.8	7.6	43.8	4.7	0.1	3	0.5	3	0.3	0	4.97	15	45.9	92.3	30.3	32.8	13.3	324	7.4	0.68	4.78	5.5	3.54	42	41	26	90	6.1	2.275	22	41	4.829	169	1.001
171	917	78	110	73	17.01	5.19	43.86	11.8	324	18.6	255.35	0.035	3.47	1.09	10	15.2	11.8	71.8	0.8	0.4	1.5	1.2	7.2	0.1	0	4.32	13.1	39.7	91.6	30.3	33.2	11.9	274	9.1	0.22	4.25	5.5	1714	37	21	25	140	6.8	2.375	21	27	4.496	158	1.356
172	924	74	125	70	37.86	7.34	73.57	10	20	29	289.3	0.39	5.48	0.66	9.2	38.8	6.1	51.5	3.1	0.6	3.6	0.6	4.7	0.3	0.1	4.95	13.4	40.8	82.3	27	32.8	13.7	225	8.4	1.21	3.02	8.1	54.45	41	13	16	87	2.9	2.25	24	20	6.661	109	0.904
173	925	68	137	68	30.68	10.38	51.37	20.2	656	43.7	369.74	0.19	4.65	0.71	6.2	19.8	6.8	65.1	7.8	0.6	1.2	0.4	4	0.5	0	5.39	16.2	47.6	88.4	30	34	14.9	232	8	0.42	3.63	6.1	502.6	45	21	21	114	8.2	2.4	22	83	4.219	159	0.969
174	928	70	110	68	28.83	10.38	60.5	17.2	239	53.9	629.51	0.197	6.9	0.86	7	52.2	7.5	36.8	2.3	1.3	3.7	0.5	2.6	0.2	0.1	3.86	11.1	35	90.7	28.8	31.7	12.6	367	7.8	0.1	3.6	6.1	108.3	42	23	22	64	6.1	2.35	28	16	5.051	168	1.421
175	929	98	103	71	29.26	20.59	72.85	29	254	71.1	470.84	161.44	5.38	0.97	8.2	22.5	9.6	63.2	3.8	1	1.8	0.8	5.2	0.3	0.1	5.06	15.9	47.2	93.4	31.4	33.7	13.5	274	8.9	0.53	3.65	5.8	24.49	45	24	21	58	7.9	2.3	25	34	6.106	158	0.969
176	943	70	118	62	25.61	12.17	68.56	17.8	104	98.5	314.39	0.16	4.42	1.11	9.1	20.3	7.8	67.6	3.9	0.6	1.8	0.7	6.2	0.4	0.1	5.32	15.6	48.1	90.4	29.5	32.6	13.6	216	9.4	0.03	3.76	6.3	114.8	48	12	23	76	9.3	2.5	21	11	3.997	133	1.098
177	949	70	186	76	23.61	11.99	62.65	19.1	37	72.7	551.29	0.035	5.4	1.5	8	28.1	7.1	61.7	2.6	0.6	2.2	0.6	4.9	0.2	0	4.41	13.8	40.4	91.6	31.2	34	12.1	294	8.3	0.34	3.63	5.2	150.9	45	26	26	42	3.6	2.3	25	9	4.33	177	1.066
178	954	66	111	69	29.75	20.59	53.34	38.6	394	19	247.97	0.035	5.82	0.89	5.9	28.3	10.4	54.5	6.4	0.4	1.7	0.6	3.2	0.4	0	4.55	15	42.6	93.7	32.8	35	12.2	274	7.4	0.35	4.06	5.4	23.62	43	24	19	95	3.9	2.35	24	33	4.774	148	1.001
179	956	66	131	72	33.59	12.35	69.45	17.8	130	27.4	202.95	0.34	3.96	1.44	6.4	29.2	10.2	58.6	1.2	0.8	1.9	0.7	3.8	0.1	0.1	4.36	13.1	38.7	88.5	30.2	34.2	13	175	8.6	1.18	4.04	6	193.5	40	12	21	94	5	2.4	21	27	5.94	144	1.001
180	958	70	120	79	25.58	16.47	53.34	30.9	96	29.9	477.49	0.035	6.62	1.22	6.1	23.2	10.6	62.2	3.1	0.9	1.4	0.6	3.8	0.2	0.1	5.32	15.7	47	88.4	29.5	33.4	11.3	232	6.6	0.06	2.66	4.8	22.12	49	24	22	89	4.6	2.35	27	12	4.94	162	0.872
181	961	64	112	84	35.11	20.41	61.22	33.3	264	16.8	216.97	0.07	5.53	1.31	5.3	45.2	9.3	43.9	1.6	0.2	2.4	0.5	2.3	0.1	0	4.6	14.7	43	93.4	31.9	34.2	13.1	203	8.1	0.04	3.07	5.2	21.25	42	17	18	59	5.7	2.3	23	16	4.552	117	0.807
182	962	82	150	83	31.33	19.33	57.46	33.6	73	33.3	259.78	0.035	5.95	1.25	7.5	26.1	10.3	56.5	5.9	1.2	2	0.8	4.2	0.4	0.1	5.14	15.9	47.2	92	31	33.7	12.5	373	8.1	0.1	3.37	5.6	74.85	46	38	37	97	2.5	2.375	23	31	5.051	204	1.13
183	963	64	155	30	23.31	17.18	49.94	34.4	33	19.5	210.33	0.997	5.3	0.99	11.4	20	4.9	71	3.4	0.6	2.3	0.6	8.1	0.4	0.1	4.11	12.3	35.3	86.1	30	34.8	12.9	249	9.6	0.14	3.61	6	3273	36	15	18	80	8.9	2.125	24	40	5.773	175	1.227
184	964	68	115	67	25.73	14.86	49.23	30.2	1181	85.2	461.99	0.035	4.34	1.23	5.9	34.8	8.6	54.1	2	0.6	2.1	0.5	3.2	0.1	0	4.2	12.8	38.2	90.9	30.3	33.4	12.4	261	7.3	0.07	3.33	12	141.7	43	20	16	55	5.4	2.275	24	13	17.319	147	1.356
185	965	58	137	71	26.06	20.23	46.9	43.1	211	14	4120.25	66.7	4.06	0.68	4	39.8	6.6	51.9	1.7	0	1.6	0.3	2.1	0.1	0	4.08	13.8	39.9	97.8	33.6	34.3	12.1	98	9.9	0.1	3.66	5.2	1097	40	16	22	105	3.9	2.175	24	28	4.94	159	0.969
186	968	92	153	88	23.92	10.56	81.8	12.9	19	8.4	285.61	0.07	5.02	1.71	7.9	41.4	8.7	43.8	5.6	0.6	3.3	0.7	3.5	0.4	0	4.96	13.2	41.2	83	26.6	32.1	13.8	397	7.6	1.17	4.03	8.8	77.3	45	25	29	80	3.9	2.375	28	31	3.775	203	0.904
187	972	78	158	53	19.9	14.68	47.08	31.2	68	28.1	463.46	0.15	6.15	1.5	6.9	37.6	11.6	49.4	1.2	0.3	2.6	0.8	3.4	0.1	0	4.72	14.8	43.4	92.1	31.3	34	12.9	259	6	0.35	4.57	5.9	71.8	43	22	30	85	7.1	2.475	26	19	7.494	165	1.162
188	976	68	139	98	34.74	11.64	60.68	19.2	100	20.2	267.16	0.05	5.66	1.19	4.1	28.4	12.5	53.7	3.2	2.2	1.2	0.5	2.2	0.1	0.1	6.04	15.9	48.4	80.1	26.3	32.8	12.6	327	7.8	0.08	2.89	5.5	16.28	42	16	16	68	2.9	2.35	25	24	5.718	147	1.098
189	977	68	127	76	23.92	26.13	63.9	40.9	434	23.6	538	0.06	2.48	1.14	5.5	34.2	9.4	54.9	1.3	0.4	1.9	0.5	3	0.1	0	4.6	14.7	44.4	96.6	32	33.1	11.6	222	9.4	0.17	3.48	4.4	3.54	48	34	22	66	5	2.475	24	56	4.441	167	1.195
190	981	74	165	40	27.07	17.18	73.93	16.2	12	27.2	103.32	3.3	6.26	2.27	6.4	44.9	10	42.2	2	0.9	2.9	0.6	2.7	0.1	0.1	4.58	12.9	39.5	86.4	28.2	32.7	14.4	251	8.3	0.08	3.41	5.5	96.83	45	17	32	86	4.3	2.425	22	13	5.44	198	1.13
191	986	62	176	24	32.09	10.56	62.83	16.8	74	16.8	536.53	0.035	5.77	1.25	7.5	26.5	7.8	61.8	3.6	0.5	2	0.6	4.6	0.3	0	4.3	12.7	37.5	87.4	29.8	34.1	13.9	239	9.4	0.91	4.27	5.7	195.4	45	36	25	98	7.5	2.5	24	37	4.718	187	1.227
192	987	78	129	75	29.31	18.8	79.83	23.5	10	35.3	276.75	110.61	3.88	0.93	7.9	23.8	7.1	65.6	2.9	0.6	1.9	0.6	5.2	0.2	0	5.06	15.1	46.1	91.1	29.8	32.8	12.7	195	9.6	0.36	3.9	5.7	88.17	47	17	27	118	4.3	2.35	26	16	5.662	176	0.969
193	990	76	142	78	28.42	20.41	62.11	32.9	209	13.8	179.33	119.76	7.29	1.31	6.6	24.2	11.7	61.3	1.6	1.3	1.6	0.8	4	0.1	0.1	4.36	14.2	40.5	92.8	32.6	35.1	11.8	212	8.3	0.59	3.54	5.9	97.04	42	39	49	93	5	2.275	25	67	6.606	195	0.84
194	996	58	146	36	21.68	12.71	65.34	19.5	67	36.5	542.43	0.035	5.59	0.94	7.8	26	7.1	63.5	2.6	0.9	2	0.6	5	0.2	0.1	3.47	10.4	30.9	89.1	30.2	33.9	12.3	370	8.9	0.1	4.34	8.7	1048	41	25	20	103	6.1	2.375	24	39	10.547	157	1.195
195	998	70	135	80	22.6	13.07	47.97	27.2	139	71.8	305.53	248	5.15	1.29	7.1	24.2	9.7	61	4.3	0.8	1.7	0.7	4.3	0.3	0.1	4.47	15.1	45.5	101.7	34	33.3	14	313	7.2	0.59	4.6	5.1	104	45	17	27	139	2.5	2.275	26	34	4.774	164	0.936
196	999	90	151	92	28.96	17.01	63.55	26.8	75	30.4	314.39	0.035	7.63	1	11.2	27.5	4.7	66.2	0.8	0.9	3.1	0.5	7.4	0.1	0.1	5.06	14.5	43.4	85.7	28.7	33.4	13.9	297	10.6	0.48	3.06	6.1	189	44	20	23	131	4.6	2.4	24	18	5.551	138	1.098
197	1000	52	138	97	30.34	23.81	76.97	30.9	194	24.5	432.47	0.15	7.11	1.31	10.8	32.5	7.5	57.8	1.6	0.6	3.5	0.8	6.2	0.2	0.1	5.57	17	50.1	90.1	30.4	33.8	12.5	206	9.1	0.24	3.42	5.5	111.5	43	37	18	63	10	2.35	32	39	4.885	185	1.227
198	1001	84	105	78	25.64	13.78	58.71	23.5	303	85.2	583.02	0.09	6.8	0.94	8.9	17	9.1	65.3	8.4	0.2	1.5	0.8	5.8	0.7	0	5.32	16	47.6	89.6	30	33.6	12.9	289	8.4	0.24	4.03	4.8	7.98	46	23	18	131	6.1	2.575	28	29	4.718	118	0.872
199	1002	70	131	64	27.27	15.39	73.93	20.8	18	21.7	217.71	196	4.14	1.28	4.3	25	8.9	63.3	2.3	0.4	1.1	0.4	2.7	0.1	0	5.11	15.7	45.7	89.5	30.7	34.3	12.9	208	8.5	0.17	2.55	5.3	56.64	44	37	29	100	7.5	2.25	28	14	5.218	122	0.969
200	1003	70	142	57	27.4	16.29	61.4	26.5	58	49.8	201.47	0.035	3.52	1.01	5.6	26.1	11.2	53.2	7.8	1.8	1.5	0.6	3	0.4	0.1	3.32	10.8	32.4	97.7	32.6	33.3	12.2	249	7.9	0.06	3.96	4.9	288.9	45	19	21	88	11.1	2.4	21	24	6.106	84	1.098
201	1026	66	106	64	34.5	27.03	70.53	38.3	601	41.4	357.93	0.035	4.03	0.91	7.6	37.2	6.9	51.7	3.4	0.8	2.8	0.5	3.9	0.3	0.1	4.38	14.4	42.5	97.1	32.8	33.8	12.6	279	8.9	0.18	3.68	6.4	98.82	46	69	43	65	3.6	2.4	27	22	3.22	156	1.066
202	1028	64	119	69	23.62	33.12	63.9	51.8	110	20.4	227.3	64.43	5.69	1.06	11.8	22.5	6.4	67.4	2.8	0.9	2.7	0.8	8	0.3	0.1	5.09	16.3	48.6	95.6	32.2	33.7	12.5	303	8	0.02	2.75	5.4	14	47	18	19	73	3.9	2.35	24	20	5.218	136	1.098
203	1030	64	172	61	38.51	12.53	55.85	22.4	176	33.7	484.87	0.035	6.39	1.59	8.3	31.1	6.3	58.5	3.3	0.9	2.6	0.5	4.9	0.3	0.1	4.05	12	36.5	90.1	29.6	32.8	12.9	278	8	1.64	4.46	7.9	90.05	41	17	17	87	6.4	2.3	24	37	7.827	154	0.969
204	1031	70	133	65	24.11	8.41	65.51	12.8	77	10	376.38	52.73	4.5	1.45	6.1	25.1	6.9	65	2.5	0.4	1.5	0.4	4	0.2	0	4.77	13	39.4	82.8	27.3	33	15.6	213	9.6	0.37	4.42	5.2	94.56	40	13	18	99	7.9	2.45	23	17	5.329	116	1.066
205	1032	62	96	65	25.22	10.02	65.69	15.3	34	19.9	376.38	0.19	5.48	1.02	5.6	23.9	11	59.7	4.4	1.1	1.3	0.6	3.3	0.2	0.1	4.88	15.2	44	90.3	31.1	34.5	12.1	280	8.1	0.03	2.38	5.5	14.23	42	21	20	65	8.2	2.375	25	15	5.107	126	1.292
206	1033	68	134	87	23.23	11.81	68.74	17.2	179	58.9	799.99	6.1	5.09	1.64	5.9	35.6	12.3	50.2	1.5	0.5	2.1	0.7	3	0.1	0	4	11.5	34.2	85.5	28.7	33.5	13.9	379	8.6	0.83	3.9	5.5	42.97	45	15	19	64	3.9	2.325	25	47	5.773	127	1.066
207	1035	90	142	95	24.08	20.59	75.9	27.1	119	25.4	281.18	0.065	8.79	2.56	5.4	26.5	9.1	60.8	3	0.8	1.4	0.5	3.3	0.2	0	4.21	13.8	40.5	96.1	32.7	34	12.5	312	8.4	0.36	3.88	5.6	29.84	52	29	26	70	5.7	2.375	27	76	5.662	121	1.066
208	1041	72	122	79	35.93	38.49	68.56	56.1	39	18.3	220.66	58.3	6.13	1.22	9.4	35	8.4	54.7	1.4	0.6	3.3	0.8	5.1	0.1	0.1	4.92	15.9	45.6	92.7	32.1	34.7	12.7	241	9.1	0.36	3.61	5	9.92	46	29	26	105	4.6	2.4	21	25	4.385	114	0.969
209	1043	66	124	81	25.91	11.99	68.92	17.4	58	60.7	376.38	0.11	5.92	1.12	6.3	23.5	7.6	65.2	3.4	0.4	1.5	0.5	4.1	0.2	0	4.49	13.6	40.2	89.3	30.3	33.9	12.5	406	7.4	0.63	4.81	5.6	49.7	45	17	19	125	6.1	2.175	24	18	5.051	94	1.162
210	1044	92	134	74	23.79	9.31	86.82	10.7	93	17	288.56	475	5.09	1.52	17	30.8	5.7	58	4.9	0.6	5.2	1	9.9	0.8	0.1	5.49	12.4	37.8	68.7	22.5	32.8	14.1	378	9.5	0.23	3.09	5.7	15.08	48	14	16	104	3.9	2.5	22	31	4.385	178	1.292
211	1045	82	132	81	28.31	16.29	65.87	24.7	79	54.8	410.33	0.2	5.38	1.2	4.6	31.6	10.6	56.1	1.7	0.1	1.5	0.5	2.6	0.1	0	4.81	15.2	43.6	90.5	31.6	34.9	11.4	248	7.6	0.24	3.06	5.2	113.2	43	21	26	68	5.4	2.4	22	15	4.385	182	0.969
212	1046	82	136	90	21.17	23.09	68.2	33.9	151	22.7	479.7	1.87	4.84	1.25	5.3	41.6	8.5	45.9	3.4	0.6	2.2	0.5	2.4	0.2	0	4.73	13.9	42.4	89.6	29.5	32.9	12.2	309	6.9	0.01	3.28	5.6	31.16	46	19	19	83	2.5	2.25	27	16	4.718	157	1.13
213	1054	90	119	62	26.33	22.02	69.45	31.7	62	31.5	502.58	0.035	6.23	1.39	6.1	25.7	7.1	65.7	0.8	0.8	1.6	0.4	4	0	0	4.22	13.5	39	92.5	32.1	34.7	11.4	289	8.8	0.83	3.4	4.9	9.42	48	74	49	55	3.9	2.4	21	74	4.885	148	1.227
214	1058	64	102	60	26.34	24.17	50.66	47.7	154	16.1	189.67	219	5.56	0.89	5.5	32.1	7.5	56.2	4	0.3	1.8	0.4	3.1	0.2	0	5.05	17.1	50	98.9	33.8	34.2	12.4	217	7.9	0.08	3.16	5.6	17.89	47	12	17	79	3.2	2.2	23	13	5.162	104	1.066
215	1065	62	133	77	31.18	18.8	57.28	32.8	421	18.3	196.31	0.035	6.23	1	6.4	27	11.1	59.5	1.9	0.6	1.7	0.7	3.8	0.1	0	4.99	15	46	92.1	30	32.5	12.8	270	7.6	1.02	3.83	5.7	186.4	43	22	19	80	5	2.275	23	33	5.495	132	1.098
216	1085	74	139	74	24.43	35.44	66.59	53.2	132	14.3	316.6	186.85	6.28	2.84	8	41.4	9.5	47.2	0.9	0.9	3.3	0.8	3.8	0.1	0.1	4.89	15.4	44.9	91.9	31.5	34.2	13.3	239	8.3	0.04	4.09	5.1	322.7	46	25	44	77	3.2	2.5	22	65	4.718	172	1.066
217	1090	74	131	83	15.77	10.38	79.66	13	120	11.6	669.37	150.02	4.34	1.5	11.8	33.6	5.6	55.3	4.9	0.6	4	0.7	6.5	0.6	0.1	3.95	14.3	41.3	104.6	36.1	34.5	13.4	312	8	0.08	3.76	5.3	44.25	48	19	18	139	2.5	2.625	23	66	4.885	149	1.421
218	1093	78	115	70	36.01	5.55	69.45	8	12	30.6	455.35	237.37	5.38	1.11	4.6	39.1	9.8	47.8	2.4	0.9	1.8	0.5	2.2	0.1	0	4.56	12.3	36.1	79.1	26.8	34	13.9	295	7.3	0.42	3.46	5.5	3.54	40	20	23	63	5.7	2.375	23	15	4.496	153	0.969
219	1104	78	116	70	40.89	13.07	66.59	19.6	168	43.5	388.19	0.39	4.27	1.14	9.6	29.6	8.8	57.2	3.4	1	2.8	0.8	5.5	0.3	0.1	4.49	13.4	38.8	86.7	29.8	34.3	12.5	354	7.3	1.07	4.36	5.8	15.48	42	27	24	83	5.7	2.3	23	95	5.662	137	1.162
220	1106	74	113	70	22.96	8.06	64.8	12.4	156	46	245.02	114.26	4.81	1.17	7.8	24.1	8	65.6	1.5	0.8	1.9	0.6	5.1	0.1	0.1	4.96	15.1	45.9	92.4	30.5	32.9	13.2	255	8.3	1.26	4.83	5.4	72.19	41	12	17	91	4.6	2.275	25	17	5.218	142	1.001
221	1116	78	119	91	23.22	19.87	54.95	36.2	90	21.5	536.53	0.035	4.4	1.11	4.4	40.9	8.2	46.5	4.1	0.4	1.8	0.4	2	0.2	0	5.05	15.1	45.8	90.6	30	33.1	11.1	297	7.5	0.29	3.4	4.5	8.66	45	22	16	91	6.8	2.475	26	38	5.218	129	1.13
222	1117	68	124	63	18.6	9.67	59.43	16.3	268	24.7	460.51	232	6.03	1.49	5.3	42.3	12.2	43.7	1.5	0.4	2.2	0.6	2.3	0.1	0	5.77	16.2	49.9	86.4	28	32.5	12	239	8.5	0.14	3.46	5.2	50.85	51	27	29	101	5.4	2.35	25	34	5.051	170	1.162
223	1119	82	142	65	25.12	21.3	75.18	28.3	47	63.4	323.98	0.035	7.47	2.36	6.9	39.9	7.1	48.3	3.8	0.9	2.8	0.5	3.3	0.3	0.1	4.54	13.7	40.8	89.8	30.1	33.5	11.8	290	7.4	0.25	3.28	5.6	94.94	43	12	19	59	6.1	2.425	26	20	5.44	136	0.936
224	1120	88	136	87	34.29	15.57	68.56	22.7	141	84.9	652.39	0.035	5.2	1.05	7.6	36.1	6.7	54.9	2	0.3	2.7	0.5	4.2	0.2	0	4.89	15.4	45.2	92.5	31.7	34.2	11.4	255	7.9	0.42	4.03	5.5	43.96	47	37	36	81	4.3	2.375	19	17	5.495	129	1.098
225	1122	86	134	92	36.9	15.93	66.41	24	44	21.3	332.84	257.38	4.42	1.28	7.7	31.1	9.1	56.4	3	0.4	2.4	0.7	4.3	0.2	0	4.47	12.8	36.5	81.9	28.7	35	12.5	275	8.9	0.92	3.83	5.3	36.88	39	19	17	104	5.4	2.3	22	29	4.607	207	1.292
226	1128	62	150	86	47.77	18.8	59.43	31.6	135	19.5	283.39	0.035	5.64	1.23	7.8	33.5	8.8	55.5	1.7	0.6	2.6	0.7	4.3	0.1	0	4.7	14.1	42.1	89.4	30	33.7	13.9	336	8.1	0.1	4.31	5.6	65.11	43	15	18	86	3.2	2.3	27	17	4.885	192	1.162
227	1130	90	128	67	20.11	19.69	85.2	23.1	38	62.1	522.5	469	5.77	1.6	11.3	21.7	7.5	67.8	2.3	0.7	2.5	0.8	7.7	0.3	0.1	4.58	14.6	42.7	93.2	31.9	34.2	12	419	8	0.75	3.9	5.4	75.72	48	15	19	86	4.3	2.525	25	32	5.495	141	1.098
228	1137	86	175	83	29	9.31	70.17	13.3	78	59.1	681.91	146	6.28	1.58	7.8	26.1	8.5	62	3.2	0.2	2	0.7	4.8	0.2	0	4.26	13.6	39.7	93.1	31.8	34.2	12.7	175	10.1	1.15	3.75	5.3	151.7	46	25	25	83	4.3	2.65	24	23	4.219	139	0.936
229	1141	64	118	61	19.51	24.88	67.3	37	39	30.8	585.23	24	6.1	1.57	8.1	24.4	5.6	66	3.2	0.9	2	0.5	5.3	0.3	0.1	4.16	13.9	40.5	97.6	33.3	34.2	13.3	294	8.8	0.34	3.55	5.3	125	48	153	83	79	4.6	2.375	24	131	4.885	152	0.872
230	1144	78	124	76	26.25	17.01	77.15	22	149	77.2	1214.01	192	5.33	0.8	8.2	39.8	7.3	49.5	2.5	1	3.3	0.6	4.1	0.2	0.1	4.31	13.7	40.2	93.2	31.9	34.2	15	322	8.1	3.49	5.76	5.4	856.2	44	105	38	172	6.1	2.45	28	252	4.441	204	1.292
231	1161	56	140	69	29.76	17.72	70.71	25.1	64	17	338.74	473.07	4.68	0.96	5	28.3	10.1	56.7	3.9	1	1.4	0.5	2.8	0.2	0.1	5.43	14.6	44.3	81.6	27	33	14.3	365	6.9	0.12	3.18	5.3	19.97	44	45	38	119	5.7	2.2	23	60	6.828	209	0.646
232	1167	84	131	75	20.94	23.63	74.82	31.6	415	30.8	294.46	320	3.83	1.23	5.1	38.9	13.5	43.6	3.3	0.8	2	0.7	2.2	0.2	0	5.39	17.2	49.6	92.1	32	34.7	12	135	8.3	0.07	2.47	5.2	33.29	49	220	111	103	3.9	2.275	22	257	5.051	150	1.033
233	1170	96	166	75	56.34	9.31	61.58	15.1	104	15.6	359.41	0.035	4.65	0.94	13.1	24.1	8.2	65.5	2	0.3	3.2	1.1	8.6	0.3	0	5.1	15.6	45.2	88.7	30.6	34.5	12.5	248	8.9	1.06	4.85	7	852	42	21	17	100	5	2.35	23	53	8.382	131	1.13
234	1171	58	123	66	32.41	18.26	74.11	24.6	110	64.8	394.83	0.035	7.09	0.85	5.9	18.5	8.2	69.9	2.8	0.4	1.1	0.5	4.1	0.2	0	4.97	16.3	46.1	92.7	32.8	35.3	11.7	210	8.8	0.13	3.59	10.8	27.28	48	22	20	121	5	2.3	24	31	16.986	102	0.84
235	1173	86	160	76	39.03	18.08	60.68	29.8	442	22.9	349.07	0.1	5.84	1.17	7.8	30.7	9.1	58	1.8	0.3	2.4	0.7	4.5	0.1	0	3.96	11.8	35.8	90.3	29.8	33	15.2	194	9.1	0.54	3.88	7.4	241.1	38	14	22	71	6.1	2.3	22	56	11.38	169	1.13
236	1189	68	118	83	27.39	9.85	59.61	16.5	329	28.1	280.44	0.16	5.51	1.42	7.1	33.6	6.6	57.9	1.7	0.3	2.4	0.5	4.1	0.1	0	5.11	16	47	91.8	31.4	34.2	12.1	225	8.2	0.5	3.37	5	9.55	46	34	36	84	7.5	2.325	24	38	5.329	151	0.775
237	1192	48	128	66	30.71	12.71	66.41	19.1	74	24	289.3	0.35	4.4	0.98	10.2	20.6	9.1	67.8	2.2	0.4	2.1	0.9	6.9	0.2	0	4.23	13.9	40	94.6	32.8	34.7	12.5	273	8.4	0.09	3.93	5.8	640.4	44	14	18	88	8.2	2.55	20	21	5.384	151	1.066
238	1195	64	135	89	37.31	16.29	64.98	25.1	181	78.1	311.44	0.035	5.35	0.93	9.4	22.5	8	67.4	1.3	0.9	2.1	0.8	6.3	0.1	0.1	5.29	16.4	47.8	90.2	30.9	34.3	12.6	253	8.1	0.55	4.21	5.6	60.66	45	35	22	92	6.1	2.35	24	15	4.94	142	1.066
239	1197	84	118	81	35.29	12.53	72.5	17.3	100	22.4	565.31	0.035	4.16	1.36	7.1	33.3	8.1	54.1	4	0.5	2.4	0.6	3.8	0.3	0	4.7	14.4	42.4	90	30.5	33.9	12.6	297	7.9	0.8	3.74	6.5	47.75	44	195	118	139	6.4	2.475	21	129	5.107	258	1.711
240	1201	78	109	57	30.24	5.55	80.19	6.9	7	16.5	211.81	0.09	3.47	1.34	10	22.6	4.7	68.7	3.3	0.8	2.3	0.5	6.9	0.3	0.1	4.14	11.8	35.3	85.4	28.6	33.4	14.7	309	8.9	0.52	4.14	5.4	37.24	38	10	18	83	3.6	2.075	23	15	5.44	174	1.001
241	1203	54	164	59	31.79	24.7	79.3	31.2	254	60.5	497.41	0.035	4.32	0.86	6.8	24.7	9.4	60.5	4.4	1	1.7	0.6	4.1	0.3	0.1	5.44	16.5	48.2	88.7	30.3	34.2	12.9	193	8.8	0.43	4.31	5.7	292.1	44	59	60	80	4.6	2.3	25	105	6.106	184	0.936
242	1207	64	115	80	25.9	14.86	38.66	38.4	17	19.7	436.9	0.035	5.87	0.78	4.4	29.8	10.4	57.4	2.3	0.1	1.3	0.5	2.5	0.1	0	5.19	15.6	46.3	89	30	33.7	12.6	298	7.6	0.03	2.43	5.7	52.01	45	20	27	71	6.1	2.4	22	27	5.607	158	0.84
243	1210	68	108	70	38.97	40.45	73.21	55.3	94	19	226.57	0.035	7.47	1.34	6.9	51.1	7.4	38.1	3.4	0.2	3.5	0.5	2.6	0.2	0	3.41	11.9	34.3	100.6	34.9	34.7	15	286	8.6	0.29	2.06	5.8	389.8	41	19	30	62	9.6	2.275	17	35	5.218	215	1.195
244	1212	86	104	74	21.86	22.2	75.9	29.2	79	52.3	453.13	0.035	4.89	1.38	8	19	6.2	70.9	3.4	0.5	1.5	0.5	5.7	0.3	0	4.81	15	44.7	93	31.2	33.6	11.9	264	8.2	0.47	2.95	5.3	23.82	46	24	26	69	4.6	2.375	21	30	4.441	160	0.743
245	1221	70	140	70	40.32	29	75	38.7	42	43.5	290.03	38.05	4.73	1.19	7.3	32.4	9.4	54.5	2.9	0.8	2.4	0.7	4	0.2	0.1	4.26	13.8	39.9	93.9	32.3	34.3	12.1	253	9.5	0.54	4.15	4.9	59.27	43	16	17	72	4.3	2.35	25	13	5.051	150	1.033
246	1226	56	138	74	26.94	18.97	61.22	31	123	61.4	892.98	26.02	4.6	1.14	8.1	26.4	6.3	63.8	2.6	1	2.1	0.5	5.2	0.2	0.1	5.44	16	46.4	85.7	29.6	34.6	12.4	234	7.9	0.1	3.74	7.7	56.49	46	49	35	86	4.3	2.5	25	18	12.268	186	0.872
247	1227	72	110	74	24.81	16.83	69.81	24.1	146	33.1	464.2	0.1	4.45	1.61	5.6	46.1	7.9	43.8	2	0.2	2.6	0.4	2.5	0.1	0	4.45	14.6	41.8	93.9	32.7	34.8	11.4	257	8.1	0.31	3.23	5.1	247.6	42	19	18	106	4.3	2.3	23	22	3.997	125	1.066
248	1243	64	110	68	33.61	30.07	62.11	48.4	182	27.9	379.33	76.47	4.91	0.87	7.4	27.7	7.8	61.9	2.3	0.4	2	0.6	4.6	0.2	0	4.54	14.6	42	92.7	32.2	34.7	12.6	237	8.2	0.36	3.54	7.5	86.9	43	21	17	164	5	2.2	20	50	9.936	199	0.872
249	1244	102	144	89	38.04	16.83	59.97	28.1	78	92.9	437.63	0.035	5.43	0.96	7.6	22.3	9.3	65.6	2	0.9	1.7	0.7	5	0.2	0.1	5.2	16.7	49.2	93.5	31.6	33.8	12.4	330	8.3	0.58	4.31	5.9	32.28	48	31	19	154	5	2.25	25	27	6.384	134	0.71
250	1245	72	110	73	30.87	13.07	54.42	24	225	25.1	382.28	0.035	5.25	0.95	6.9	24.6	14.9	56.3	3.2	1.2	1.7	1	3.9	0.2	0.1	5.05	15.1	45.5	90.1	30	33.3	12.4	156	11.6	0.69	3.33	5.3	14.5	49	38	28	67	4.6	2.225	25	27	5.051	144	1.227
251	1252	68	132	83	37.83	10.38	65.34	15.9	166	17	433.94	0.082	5.92	1.07	6.2	30.1	9.1	58.4	2.1	0.3	1.9	0.6	3.6	0.1	0	5.07	15.2	44.7	88.5	30	33.9	13.2	255	8	0.14	3.74	5.7	16.32	49	60	29	69	5	2.125	24	38	5.551	184	0.678
252	1255	68	114	57	29.91	18.08	82.88	21.8	46	53.2	238.37	0.09	6.52	1.69	6.9	35.8	7.8	54.4	1.2	0.8	2.5	0.5	3.8	0.1	0.1	4.59	14.5	41.4	90.3	31.4	34.8	13.5	340	7.4	0.47	2.93	5.3	49.58	43	26	20	105	3.9	2.6	22	24	5.218	119	0.936
253	1257	68	121	77	27.23	14.86	70.88	21	30	26.5	620.66	0.07	5.82	1.36	8.1	27.9	5.3	64.6	1.7	0.6	2.3	0.4	5.2	0.1	0	4.39	13.6	39.7	90.3	31.6	35.1	12.3	307	7.6	0.13	3.63	5.2	63.43	42	23	21	94	4.6	2.475	24	16	4.496	155	1.324
254	1260	52	125	66	26.06	17.01	60.68	28	187	62.5	382.28	0.035	3.72	1.28	6.6	26.3	11.5	59.6	2.3	0.4	1.7	0.8	3.9	0.2	0	4.39	13.9	41.5	94.7	31.6	33.4	12.3	186	9.1	0.8	5.4	5	105.4	45	15	25	65	6.4	2.375	25	48	5.829	160	0.807
255	1263	82	134	82	30.92	16.47	65.51	25.1	29	23.6	267.89	240.4	5.66	0.73	9	32.5	5.9	58	2.7	0.8	2.9	0.5	5.2	0.2	0.1	5.39	15.6	46.5	86.3	29	33.6	14.6	315	8.9	0.53	3.76	5.8	9.52	47	22	21	74	4.6	2.425	25	24	5.329	119	1.066
256	1264	72	107	77	31.77	10.38	68.74	15.1	19	37.6	233.95	0.035	5.38	1.03	6.9	40.9	5.3	51.6	1.9	0.4	2.8	0.4	3.6	0.1	0	4.44	12.4	36.7	82.4	27.8	33.7	12.4	291	7.3	0.25	3.37	7.1	30.27	43	13	16	70	4.3	2.35	23	17	5.773	133	1.292
257	1268	70	152	48	25.43	19.87	85.03	23.4	44	49.6	449.44	0.035	6.15	2.13	6.1	24	5.3	69.2	1	0.6	1.5	0.3	4.2	0.1	0	4.86	14.1	42.8	87.9	28.9	32.8	12.3	234	10.1	0.15	4.06	5.9	101.5	46	30	25	84	6.4	2.4	23	20	4.885	202	1.13
258	1273	66	159	69	33.85	14.32	52.63	27.2	78	76.8	195.57	0.035	4.97	1.26	7.5	23.8	6.4	67.4	1.8	0.6	1.8	0.5	5.1	0.1	0	4.89	15	43.6	88.9	30.7	34.5	12	249	7.6	1.16	4.06	5	145	45	16	25	95	3.9	2.3	24	47	5.273	148	1.098
259	1274	64	101	73	23.61	35.26	75.72	46.6	11	23.8	121.03	0.035	5.69	1.95	6.9	17.7	6.8	73.6	1.5	0.5	1.2	0.5	5.1	0.1	0	4.06	13.7	38.4	94.6	33.7	35.6	12.1	200	9	0.03	2.81	4.8	36.45	43	18	21	55	5	2.1	26	10	4.718	178	0.904
260	1279	98	125	60	27.3	13.07	53.88	24.3	293	11.6	162.36	560	5.77	1.14	9	31.4	8.9	53.2	5.7	0.8	2.8	0.8	4.8	0.5	0.1	5.05	16.5	48.3	95.6	32.8	34.3	13.6	230	8.7	0.29	3.54	9.6	59.71	41	15	14	82	6.1	2.4	25	25	5.607	126	1.259
261	1282	48	127	72	23.23	19.15	63.37	30.2	165	30.6	385.24	1.59	6.88	1.56	4.4	30.9	9.6	55.9	3.3	0.3	1.4	0.4	2.5	0.1	0	4.8	15	44.7	93.4	31.3	33.5	12.9	178	8.8	0.27	2.56	5.1	54.9	44	40	37	70	6.1	2.275	21	34	5.384	168	1.13
262	1283	72	113	60	23.86	11.81	61.04	19.4	480	14.7	323.24	335.63	4.5	1.06	9.4	17.9	10.5	68.4	2.7	0.4	1.7	1	6.4	0.3	0	5.2	14.8	45.5	87.6	28.3	32.3	14.2	310	7.8	0.67	5.29	5.6	45.82	45	20	26	98	7.9	2.475	22	25	4.996	214	1.356
263	1305	88	150	71	19.76	29.71	60.68	49	239	31.7	276.75	154.85	4.6	1.26	12.8	27.9	10.1	57.7	4.1	0.3	3.6	1.3	7.4	0.5	0	4.89	17	51.4	105.3	34.8	33.1	12.9	255	9.1	0.84	3.79	4.8	48.57	44	19	19	89	2.9	2.4	21	34	4.774	130	0.84
264	1307	62	127	78	27.52	28.64	62.29	46	108	15.2	245.75	2.39	4.76	1.03	9.2	31.1	6.2	60.4	1.7	0.6	2.9	0.6	5.6	0.2	0.1	4.61	13.4	39.5	85.5	28.9	33.8	13.1	275	9.9	0.26	3.04	4.8	120.3	47	23	18	42	3.9	2.25	24	12	4.885	109	0.904
265	1316	80	147	64	32.81	11.1	68.92	16.1	35	35.8	233.95	0.035	6.08	1.42	10.1	24.7	8.2	62.7	3.4	1	2.5	0.8	6.3	0.3	0.1	4.44	13.9	41.1	92.5	31.3	33.8	12.3	351	7.8	0.64	3.93	6.5	98.2	42	23	22	117	6.4	2.2	21	17	7.605	130	1.195
266	1328	56	114	71	30.27	21.66	80.73	26.8	125	55.3	356.45	0.035	6.39	0.91	7.5	32.7	7.6	57.3	1.8	0.7	2.5	0.6	4.3	0.1	0.1	4.63	14.9	44.7	96.4	32.2	33.3	11.9	258	7.8	0.53	3.71	6	61.67	45	24	24	79	4.6	2.35	22	45	5.273	159	1.066
267	1332	92	118	62	27.1	24.34	64.26	37.9	91	16.8	145.39	66.98	4.65	0.93	9.3	31	8.4	57.7	2.3	0.7	2.9	0.8	5.4	0.2	0.1	4.41	13.5	38.7	87.6	30.5	34.7	13	470	6.6	0.41	3.39	6.1	313.8	39	12	20	63	5.7	2.3	24	10	4.607	134	0.936
268	1333	80	127	77	20.44	13.96	75.54	18.5	10	16.8	310.7	225	4.55	1.39	11.9	19.4	9	68.7	1.7	1.2	2.3	1.1	8.2	0.2	0.1	5.09	14.8	45.3	89.3	29	32.6	14	555	8.2	0.29	3.74	5.4	191.2	39	17	23	170	2.9	2.325	29	56	5.107	169	0.969
269	1342	68	170	64	48.81	8.41	69.45	12.1	75	57.3	199.26	0.12	7.34	1.39	8.2	30.3	5.7	61.3	1.8	0.8	2.5	0.5	5	0.1	0.1	4.1	12.2	36	87.8	29.7	33.8	13.4	239	8.6	0.78	4.83	5.9	218.5	39	14	24	121	8.6	2.325	22	22	5.329	213	1.066
270	1343	56	129	78	36.46	20.94	58.89	35.6	122	24.9	377.12	0.1	6.03	1.56	5.9	27	9.3	59.7	3.8	0.3	1.6	0.5	3.5	0.2	0	5.3	15.8	46.6	88.1	29.8	33.8	13.2	240	9.1	0.69	3.98	6	74.03	45	17	23	84	7.5	2.525	19	22	5.662	168	1.388
271	1351	60	124	56	18.73	10.2	69.99	14.6	157	22.7	518.81	0.035	4.22	1.18	8.2	26.7	7.8	61.8	3.1	0.6	2.2	0.6	5.1	0.3	0	4.95	14.9	45.3	91.4	30	32.8	13.8	266	8.1	0.48	5.35	5.5	742.4	42	21	24	114	10	2.425	24	23	4.829	142	1.13
272	1352	68	131	0	24.85	20.23	66.23	30.5	200	42.8	378.59	0.13	5.25	0.82	5.4	28	8.4	59.1	3.8	0.9	1.5	0.5	3.2	0.2	0	5.27	16.2	46.2	87.7	30.8	35.1	12.1	218	9.2	0.18	2.83	7.5	32	50	21	15	78	8.6	2.325	22	25	10.824	133	1.033
273	1353	66	109	69	31.34	11.64	76.25	15.3	3	47.8	1497.4	0.078	5.72	0.89	6.4	36.1	8.6	53.2	1.5	0.6	2.3	0.6	3.4	0.1	0	3.82	12.9	36.7	95.9	33.7	35.1	11.7	281	7.5	0.24	2.79	5.1	87.44	43	15	18	58	3.9	2.25	25	16	4.885	103	1.259
274	1358	60	211	96	34.69	6.98	49.23	14.2	57	29	400.73	0.05	6.21	1.48	7.1	53.4	11.8	31	3	0.9	3.8	0.8	2.2	0.2	0.1	4.28	12.4	36.7	85.8	29	33.8	13.9	261	8.1	1.49	4.81	6.1	402.2	41	13	23	121	5.7	2.375	25	16	4.885	223	1.066
275	1362	78	145	69	28.9	18.62	68.92	27	33	35.8	397.04	0.035	5.12	0.89	5.4	24	7.1	66.3	2	0.5	1.3	0.4	3.6	0.1	0	4.16	12.9	37.7	90.5	31.1	34.3	12.1	168	8.9	0.12	2.68	6.5	679.6	41	26	44	82	5.7	2.3	27	101	6.273	166	1.13
276	1364	50	134	70	28.63	11.28	59.79	18.9	192	29.2	650.18	0.08	6.98	1.09	5.3	29.4	7.9	60.5	1.6	0.8	1.6	0.4	3.2	0.1	0	5.17	13.8	41.2	79.7	26.7	33.6	15.2	258	8.7	0.9	4.27	5.6	24.87	45	30	24	95	5.4	2.475	21	32	5.218	171	1.13
277	1374	94	136	82	28.28	16.83	53.7	31.3	584	33.7	505.53	0.035	4.89	1.71	4.7	37.1	8.6	52.8	0.9	0.6	1.7	0.4	2.5	0	0	4.7	13.9	41.8	88.9	29.5	33.2	12.5	203	8.5	0.15	3.78	7.2	480.3	43	31	35	81	8.2	2.475	23	22	5.384	254	1.162
278	1379	76	174	10	25.03	19.33	49.94	38.7	51	43.7	288.56	0.035	4.63	1.25	7.4	29	11.1	55.5	3.8	0.6	2.1	0.8	4.1	0.3	0	4.61	15.4	44.4	96.3	33.3	34.7	12.5	235	7.7	0.08	3.06	5.3	145.8	49	23	25	75	4.6	2.35	30	14	5.44	163	0.904
279	1382	74	140	64	25.42	22.55	53.34	42.3	202	19.9	223.61	76.1	5.92	1.57	6.9	19.9	6.9	66.3	6.3	0.6	1.4	0.5	4.6	0.4	0	4.82	14.9	43.8	90.7	30.8	33.9	12.6	188	9.6	0.33	4.06	9.5	402	42	13	13	60	8.6	2.225	28	13	15.876	142	1.066
280	1384	68	167	75	19.83	5.37	64.08	8.4	7	27.6	199.26	308	4.22	1.39	9.5	17.7	8.9	70.4	2.9	0.1	1.7	0.8	6.7	0.3	0	4.3	13.6	40.6	94.4	31.6	33.5	14.3	293	7.6	0.14	3.35	5.7	353.4	45	13	15	81	3.2	2.325	28	15	5.384	141	1.259
281	1386	66	112	58	25.32	18.26	65.16	28	142	12.7	428.04	0.134	4.53	1.25	6.2	26.6	7.6	62.6	2.5	0.9	1.6	0.5	3.9	0.2	0.1	4.82	14.3	43.2	89.6	29.6	33.1	13.3	278	7.5	0.08	3.37	5.2	116.1	44	22	21	61	8.6	2.45	24	26	5.051	154	1.227
282	1388	54	111	52	25.54	20.59	51.19	40.2	288	55.7	465.68	1.13	5.22	1.39	5.1	32.8	12.9	50.8	2.8	0.7	1.7	0.7	2.6	0.1	0	4.47	13.4	39.1	88.2	30.2	34.4	11.3	161	8.5	0.15	2.75	5.1	52.54	46	41	36	73	4.3	2.325	28	66	4.663	141	1.066
283	1393	72	113	80	21.64	35.26	58.35	60.4	627	22.7	223.61	1.78	5.28	1.56	6.6	29.8	8.9	57.4	3.7	0.3	2	0.6	3.8	0.2	0	5.61	16.5	48.8	87.1	29.3	33.7	12.6	200	8.1	0.09	3.6	5.6	51.33	46	21	26	83	3.6	2.425	27	18	4.94	140	0.678
284	1398	62	142	54	37.28	14.32	56.74	25.2	36	58.2	324.72	0.035	5.3	1.07	7.6	29.9	8.1	59.9	2	0.3	2.3	0.6	4.6	0.2	0	4.26	13.7	39.8	93.6	32.1	34.3	12.4	202	9.1	0.74	3.51	7.3	424.7	40	25	27	95	4.3	2.225	25	43	5.773	229	0.936
285	1411	68	154	58	32.44	10.02	49.58	20.2	392	37.6	425.83	0.035	5.84	1.28	8.9	19.5	7.6	68.1	3.4	1.6	1.7	0.7	6.1	0.3	0.1	4.47	13.8	41.1	92	31	33.7	12	235	9.1	0.94	4.28	5.7	230.1	39	20	29	128	6.8	2.3	27	15	6.384	151	1.162
286	1412	68	131	90	30.08	19.69	43.32	45.5	103	11.3	407.38	0.18	5.53	0.98	6.2	27	7.6	59.2	5.3	0.8	1.7	0.5	3.7	0.3	0	5.32	15.6	47.5	89.3	29.3	32.8	12.5	228	8.4	0.43	2.21	5	12.45	46	44	23	100	5.7	2.35	24	39	4.996	180	0.807
287	1428	76	120	90	27.8	23.09	66.59	34.7	97	33.7	453.13	11.45	6.39	0.89	6.9	27.3	7	63.6	1.5	0.7	1.9	0.5	4.4	0.1	0	5.32	16.5	48.7	92.4	31.4	34	11.8	242	8.5	0.08	2.88	5.1	12.79	46	50	28	73	6.8	2.45	22	130	4.552	119	1.259
288	1430	76	159	105	27.51	20.41	64.26	31.8	190	30.4	254.61	0.035	4.34	1.04	6.4	35.6	6.4	54.3	3	0.6	2.3	0.4	3.5	0.2	0	4.8	15.3	44.1	91.8	31.9	34.7	13.4	105	10.6	0.24	2.55	5.2	22.66	47	133	119	95	6.8	2.3	25	112	5.162	184	1.066
289	1431	66	126	78	23.14	11.28	50.12	22.5	305	33.1	307.01	0.035	6.15	1.93	4.6	34.5	14.5	49.6	1	0.4	1.6	0.7	2.3	0	0	4.1	12.3	36.7	89.6	29.9	33.3	12.8	253	7.5	0.23	4.04	5.5	33.76	45	23	22	82	5.7	2.5	24	28	4.718	157	1.033
290	1436	78	160	30	36.61	13.25	63.55	20.8	40	17	495.2	0.083	5.3	1.21	6.4	15.6	10.2	72.1	1.5	0.6	1	0.7	4.6	0.1	0	4.74	14.4	42.8	90.2	30.3	33.6	13.3	194	9.1	0.31	3.79	5.5	468	41	39	54	89	5.7	2.35	24	23	4.885	163	1.001
291	1438	68	117	85	27.55	11.64	77.15	15.1	108	18.1	461.25	0.035	6.65	1.29	4.9	22.9	8.1	65.2	3.1	0.8	1.1	0.4	3.2	0.2	0	4.85	15.1	44.8	92.5	31.2	33.7	12.5	226	7.8	0.12	2.66	4.7	39.32	46	28	18	58	4.6	2.375	28	31	5.273	134	1.13
292	1441	66	119	56	24.19	19.69	63.55	31	133	44.2	450.18	0.035	4.09	1.34	7.1	39.1	7.9	49.3	3.4	0.4	2.8	0.6	3.5	0.2	0	4.99	15.4	45.3	90.9	30.8	33.8	12.9	216	10.1	0.05	2.59	5.5	5.98	47	19	21	125	5.7	2.35	23	17	5.162	136	0.969
293	1443	76	105	63	19.89	21.66	51.73	41.9	7	38.7	288.56	0.035	4.71	1.47	6.1	20.2	6.2	71	2	0.7	1.2	0.4	4.3	0.1	0	4.52	14.5	43.2	95.5	32.2	33.7	12	201	8.7	0.06	2.93	4.9	75.34	42	11	16	54	2.9	2.25	26	10	4.274	120	1.066
294	1445	80	126	81	18.62	21.84	96.48	22.6	51	16.3	242.06	224	7.37	1.58	12.2	28	4.8	64.8	1.4	1	3.4	0.6	7.9	0.2	0.1	4.34	14.1	40.7	93.8	32.4	34.6	11.6	366	8	0.18	3.2	5.1	98.71	48	11	17	75	2.9	2.425	26	15	4.996	144	0.904
295	1449	60	127	77	39.56	11.28	91.11	12.4	3	38.7	177.12	0.035	6.28	1.64	6.9	28.4	7.6	61.7	2	0.5	2	0.5	4.3	0.1	0	4.69	13.6	39.7	84.8	29	34.2	14.3	266	8.3	1.39	2.92	5	117.6	43	15	15	70	5.7	2.25	26	18	4.996	165	1.259
296	1453	62	134	90	25.91	25.24	71.96	35.1	86	30.1	307.75	0.035	7.29	1.47	5.1	25.4	8.6	61.6	3	1.3	1.3	0.4	3.1	0.2	0.1	4.64	15.2	45	96.8	32.8	33.9	11.9	216	7.4	0.12	2.9	5.3	42.61	45	41	32	69	7.9	2.5	25	47	5.218	171	1.195
297	1464	72	164	94	22.99	35.8	63.19	56.7	262	48	316.6	142	6.26	1.68	7.5	38.9	7.8	46	6.9	0.5	2.9	0.6	3.5	0.5	0	5.14	15.8	46.2	89.8	30.6	34.1	14.1	304	7.8	0.14	3.46	5.5	94.47	45	16	23	84	2.9	2.425	24	47	5.329	107	1.259
298	1465	54	95	42	23.81	19.69	68.2	28.9	83	28.5	144.65	183	4.11	1.22	9.3	15.9	8	73.5	2	0.8	1.5	0.7	6.8	0.2	0.1	4.16	13.7	39	93.6	32.8	35.1	12.2	208	8.6	0.14	2.81	5.5	450.8	45	14	18	57	4.6	2.3	26	19	4.94	141	1.195
299	1469	70	147	69	30.47	19.87	60.68	32.7	237	34	302.58	109	5.3	1.52	5.7	34.5	6.1	56.1	2.6	0.7	2	0.3	3.2	0.1	0	4.43	14.4	41.4	93.5	32.4	34.7	11.6	245	8.1	0.36	3	5.4	53.16	45	20	24	79	2.5	2.2	22	24	5.218	135	1.13
300	1472	42	121	70	23.72	19.15	55.13	34.7	208	16.8	216.23	558.73	4.4	1.67	6.1	36.3	9.8	49.1	4.3	0.6	2.2	0.6	3	0.3	0	4.44	13.1	38.7	86.8	29.4	33.8	14.1	264	7.1	0.02	2.81	5.6	166.6	41	26	27	102	5.7	2.3	23	28	5.218	148	1.13
301	1495	60	126	86	28.12	20.05	72.67	27.6	178	20.6	307.75	0.41	4.86	0.95	7.5	40.6	9.7	45.1	4.3	0.4	3	0.7	3.4	0.3	0	5.02	15	43.6	86.8	30	34.5	12.8	252	7.3	0.06	3	5.2	7.24	45	17	15	72	6.4	2.375	25	12	4.607	167	1.033
302	1498	62	120	76	24.7	23.45	65.87	35.6	104	35.6	425.09	0.035	6.13	1.2	6.6	27.1	10.1	61.3	1	0.4	1.8	0.7	4	0.1	0	4.94	16.2	46.4	94	32.7	34.8	12	249	8.5	0.07	2.54	5	74.3	46	17	18	62	5	2.2	29	12	5.162	152	0.678
303	1502	72	96	65	25.31	17.01	66.05	25.7	42	24.5	395.57	0.035	4.06	1.08	5.7	33.4	6.8	56.7	2	1.2	1.9	0.4	3.2	0.1	0.1	4.27	13.4	38.6	90.4	31.3	34.6	12	277	8.2	0.41	3.68	5.5	55	46	12	17	71	3.6	2.2	25	9	4.829	119	0.969
304	1505	68	172	73	27.56	16.47	64.98	25.3	87	37.8	294.46	0.035	5.09	0.83	6.3	28.8	8.3	61.1	1.6	0.3	1.8	0.5	3.8	0.1	0	4.68	14.5	42.8	91.4	31	33.8	12.9	261	7.5	0.16	4.42	5.7	139.4	47	21	24	81	7.1	2.525	26	20	6.217	153	1.066
305	1511	84	104	72	26.37	5.91	55.31	10.7	630	10.4	627.3	416	5.84	1.44	9.4	21.8	4.7	70.4	2.9	0.1	2	0.4	6.6	0.3	0	4.86	15.9	46.4	95.7	32.7	34.2	14	251	8.1	4.66	7.38	5.3	52.21	45	22	22	93	10	2.6	23	53	6.051	143	1.066
306	1520	98	140	72	26.86	12.53	68.38	18.3	12	12.2	196.31	0.035	6	1.5	7.7	26.3	7.4	63.2	2.5	0.7	2	0.6	4.9	0.2	0.1	4.19	13.5	38.8	92.3	32.2	34.9	13.5	227	8.2	0.09	2.68	5.2	58.05	42	21	22	66	3.6	2.3	22	10	4.885	175	1.13
307	1525	66	125	40	28.05	10.92	67.48	16.2	68	49.6	167.53	0.14	5.38	2.34	10.9	24.5	6.8	65.3	2.8	0.6	2.7	0.7	7.1	0.3	0.1	4.41	13.6	40.2	91.1	30.9	33.9	11.7	247	9.5	0.95	4.49	5	431.7	39	18	25	94	7.1	2.325	25	9	4.385	123	0.872
308	1529	84	108	73	29.02	18.08	70.71	25.6	73	62.7	399.26	212.7	4.14	0.99	7.7	28.3	8.8	60.6	1.6	0.8	2.2	0.7	4.7	0.1	0.1	5.34	16.2	48.3	91	30.5	33.6	12.5	151	9.7	0.04	3.46	6	23.73	46	28	22	43	6.8	2.325	22	13	5.829	125	1.195
309	1541	86	103	67	24.05	13.43	51.37	26.1	112	35.8	470.11	1.96	5.97	2	6.4	26.9	9.3	62.1	0.4	1.3	1.7	0.6	4	0	0.1	4.76	14.1	42.2	88.8	29.5	33.3	12.5	406	7.3	0.09	3.76	4.8	119.2	42	11	15	54	2.9	2.325	25	11	5.107	119	1.066
310	1546	58	145	70	24.9	16.29	63.9	25.5	459	26.5	199.26	0.334	6.49	1.52	4.4	28.8	6.6	63.5	0.7	0.4	1.3	0.3	2.8	0	0	4.56	14.7	42.8	93.9	32.1	34.2	12.8	240	7.5	0.2	3.36	5.4	28.71	44	14	20	111	5.7	2.175	23	16	5.607	177	0.969
311	1552	90	118	75	36.26	18.97	55.31	34.3	506	32.4	236.16	0.098	5.51	1.22	8.2	15.3	5.9	76.9	1.3	0.6	1.3	0.5	6.3	0.1	0	4.79	14.6	43.2	90.1	30.6	34	12.4	387	7.7	1.53	4.28	6.3	54.32	46	47	28	85	5	2.325	20	98	8.771	126	0.775
312	1554	62	112	67	23.82	19.15	46.72	41	18	13.4	426.56	0.035	4.29	1.66	4.4	31.5	9.1	57.8	1	0.7	1.4	0.4	2.5	0	0	4.52	14.3	42.4	93.9	31.7	33.8	12.1	189	8.5	0.17	3.28	5.5	166	44	12	19	71	3.6	2.15	28	8	4.774	159	0.807
313	1555	60	124	72	36.56	13.07	51.91	25.2	55	26.7	224.35	0.507	7.34	1.51	4.2	31.2	9.9	54.3	3.4	1.4	1.3	0.4	2.3	0.1	0.1	4.14	12.9	38.2	92.1	31.3	34	12	267	8.7	0.48	3.74	5.1	94.85	44	23	22	77	6.1	2.375	25	58	5.162	118	1.066
314	1558	58	132	69	24.91	12.89	52.98	24.3	266	77.9	450.18	0.035	5.9	1.2	5.2	33.5	11.2	53.1	1.6	0.8	1.7	0.6	2.8	0.1	0	5.82	15.1	47.7	81.9	26	31.6	12.8	209	10	0.14	5.17	5.8	188.7	42	20	21	90	7.5	2.4	23	19	5.495	120	1.162
315	1561	74	139	66	22.34	25.78	60.5	42.6	67	66.1	839.84	0.035	5.56	1.95	7.1	17.3	11	69.7	1.4	0.7	1.2	0.8	4.9	0.1	0	4.01	12.8	36.7	91.4	31.9	34.9	13.5	632	7.5	0.27	3.36	5	348	42	16	20	74	7.5	2.325	23	29	4.94	144	1.162
316	1566	58	189	96	25.39	15.39	77.51	19.9	45	49.2	639.11	0.035	5.59	1.53	7.9	22.5	7.3	68.4	1.2	0.6	1.8	0.6	5.4	0.1	0	4.56	13	40.3	86.9	28.1	32.3	12.4	259	7.9	0.16	3.65	5.7	14.3	43	12	11	64	4.3	2.35	24	12	5.218	178	1.001
317	1571	62	166	81	27.41	16.47	61.58	26.7	89	27.4	267.89	0.035	4.45	1.18	6.4	24.9	8	65.3	1.3	0.5	1.6	0.5	4.2	0.1	0	5.11	14.9	44.2	86.5	29.1	33.7	12.3	152	9.6	1.05	4	5.2	1705	46	27	27	23	10	2.45	22	16	4.996	168	1.421
318	1574	62	181	80	24.21	14.68	58.18	25.2	27	38.7	244.28	0.035	6.57	1.01	9.6	19.5	6.8	71.2	1.7	0.9	1.9	0.7	6.8	0.2	0.1	4.29	14.1	41.8	97.4	33.1	34	11.8	257	6.8	0.11	3.58	5	534.2	43	10	20	91	6.1	2.25	28	13	4.496	152	1.066
319	1586	64	103	62	29.08	6.09	54.77	11.1	30	27	574.16	0.035	4.73	1.83	7.1	25	9	64.9	0.9	0.3	1.8	0.6	4.6	0.1	0	4.83	14	41.6	86	28.9	33.7	12.9	234	9.8	0.45	3.47	5.2	146.2	40	30	24	67	3.2	2.175	24	28	4.885	147	0.71
320	1589	72	111	63	24.8	8.41	63.9	13.2	116	19.3	205.9	0.035	5.17	1.16	5.5	31.2	5.7	61	1.7	0.4	1.7	0.3	3.4	0.1	0	4.73	13.4	40.2	85.1	28.2	33.2	13.1	246	8.3	0.95	4.73	5.5	38.04	43	10	16	92	4.6	2.25	27	13	5.718	157	1.098
321	1592	62	115	66	25.69	14.14	63.19	22.4	43	24.2	346.12	0.035	6.03	1.25	7.8	33.3	7.5	56.3	2	0.9	2.6	0.6	4.4	0.2	0.1	4.92	14.8	45.2	91.8	30.1	32.8	12.5	328	8.6	0.05	4.53	5	34.22	36	16	20	58	3.6	2.25	28	23	5.107	145	1.001
322	1600	52	115	76	29.51	25.6	77.69	32.9	21	31.3	353.5	0.035	5.3	1.25	5.1	32.1	9.6	55	2.7	0.7	1.6	0.5	2.8	0.1	0	4.38	14.8	44.4	101.3	33.7	33.3	12.3	251	7.5	0.08	2.97	5.3	183.5	44	25	28	78	3.6	2.4	24	19	5.218	156	1.098
323	1616	74	169	110	23.94	10.56	68.56	15.4	74	70.2	815.49	0.035	4.97	2.06	6.9	42.2	8	48.2	1.4	0.3	2.9	0.6	3.3	0.1	0	4.48	14.1	40.8	91	31.4	34.5	12.1	294	7.9	1.35	3.17	5.5	175.4	43	17	30	79	4.6	2.5	24	12	4.718	156	1.098
324	1617	76	134	79	34.49	17.9	59.97	29.9	94	23.6	211.07	0.035	4.03	1.34	8.1	25.2	6.3	67.1	0.9	0.6	2	0.5	5.4	0.1	0	4.58	14.4	41.7	91	31.3	34.4	12.6	357	8.6	1.35	5.48	5.6	78.57	45	27	16	78	3.9	2.45	22	30	5.551	114	1.13
325	1618	78	108	56	23.84	22.38	57.82	38.7	330	16.5	259.04	0.29	5.43	1.48	4.6	46.2	8.9	32.5	10.9	1.6	2.1	0.4	1.5	0.5	0.1	4.28	13.1	38.8	90.8	30.7	33.8	13.5	206	9	0.06	2.71	5.7	3.54	40	17	19	62	3.9	2.375	24	18	5.162	142	1.13
326	1619	104	123	87	45.24	11.1	86.64	12.8	164	57.3	474.53	0.47	4.06	0.98	8.6	32.1	7.3	50.5	9.7	0.4	2.8	0.6	4.3	0.8	0	5.19	15.1	45.3	87.3	29.2	33.5	12.9	224	8.9	2.97	5.2	5.2	53.57	43	36	23	106	4.3	2.275	25	50	5.607	172	1.195
327	1620	82	120	67	34.34	7.34	67.3	10.9	3	24.7	290.03	0.035	4.91	1.1	5.5	26.6	8.5	61.8	2.6	0.4	1.5	0.5	3.4	0.1	0	4.28	12.1	35.9	83.8	28.3	33.7	12.5	269	7.5	0.64	2.83	5.1	40.24	45	23	20	82	2.9	2.2	26	14	4.94	131	0.936
328	1622	68	112	80	22.84	18.97	69.45	27.3	190	30.6	391.88	63.11	5.3	1.39	8.2	29	6.9	56.1	7	0.9	2.4	0.6	4.6	0.6	0.1	4.82	15.7	46.2	95.8	32.6	34	11.6	273	8.1	0.24	3.53	5.1	59.99	51	16	23	109	6.1	2.3	23	27	5.44	156	1.066
329	1623	66	144	66	29.98	12.53	73.93	16.9	59	21.7	364.57	0.035	5.22	1.76	7.4	22.9	10.2	62.9	3.3	0.8	1.7	0.8	4.7	0.2	0.1	4.43	13.7	40.8	92.1	31	33.6	13.4	196	7.9	0.44	3.66	5.8	65.07	43	16	18	71	7.5	2.225	25	13	4.94	133	0.969
330	1624	74	141	90	25.71	45.29	64.44	70.3	481	56.2	460.51	186	5.95	1.7	8.2	34.2	7	55.5	2.4	0.9	2.8	0.6	4.6	0.2	0.1	3.89	12.6	38	97.8	32.5	33.2	13	242	10.3	0.25	3.7	5.4	33.88	44	21	27	100	4.3	2.325	19	139	5.162	134	1.324
331	1627	80	106	77	27.63	9.67	59.97	16.1	245	41.4	386.71	0.12	5.74	0.85	8.4	23.3	7.7	67.5	0.9	0.7	2	0.6	5.7	0.1	0.1	4.79	14	40.6	84.7	29.2	34.5	13.6	277	7.3	1.77	4.11	8.2	577.6	44	32	25	72	5	2.225	20	71	9.159	289	0.904
332	1628	64	149	60	24.44	24.7	87.53	28.2	43	62.3	592.61	0.035	6.03	2.61	7.3	29.8	7.4	61.8	0.6	0.6	2.2	0.5	4.5	0	0	4.39	14.4	42.9	97.8	32.7	33.5	12	174	8.1	0.65	3.02	5.1	1533	45	22	28	41	5.4	2.325	21	18	5.107	141	1.033
333	1629	56	139	60	25.46	8.77	65.87	13.3	73	30.1	309.22	0.035	5.22	1.14	4.9	24.6	7.6	65.2	2.3	0.4	1.2	0.4	3.2	0.1	0	4.85	13.6	40.5	83.5	28	33.5	14.2	211	8.4	2.58	4.81	5.9	382	42	19	26	78	6.4	2.2	26	27	6.495	200	0.84
334	1634	68	196	104	36.54	24.52	75.36	32.5	111	26.7	630.99	0.035	5.17	1.17	5.4	33.8	9.5	50.7	5.4	0.6	1.8	0.5	2.7	0.3	0	4.69	15.1	45	95.7	32.2	33.6	12.3	321	7.5	0.12	2.97	5.3	263.8	44	28	31	75	5	2.425	23	12	4.774	217	1.162
335	1638	66	150	90	30.25	22.02	65.34	33.7	83	25.6	278.23	0.087	4.11	1.05	5.7	31.2	7.3	54.3	6.9	0.4	1.8	0.4	3.1	0.4	0	5.14	16	47.5	92.4	31.1	33.6	12.7	246	9.1	0.08	2.93	5.4	43.79	45	19	16	80	3.9	2.3	23	26	5.718	125	0.969
336	1641	72	120	79	50.67	10.38	61.58	16.9	230	48.9	357.19	0.129	5.72	1.48	9.3	28.7	4.8	62.2	3.3	1	2.7	0.4	5.8	0.3	0.1	4.91	14.7	42.2	85.9	29.8	34.8	14.3	265	8.5	0.89	4.22	6	87.44	43	30	29	138	5.4	2.3	24	16	6.273	165	0.807
337	1644	74	166	86	27.27	11.1	68.38	16.2	80	74.7	877.48	0.035	6.28	1.25	4.6	25.4	7.7	63.5	2.9	0.5	1.2	0.4	2.9	0.1	0	4.18	12.3	36.4	86.9	29.3	33.7	11.9	201	11.1	0.31	4.74	5.5	47.49	44	22	23	115	5.4	2.275	24	29	5.051	133	1.13
338	1647	78	162	90	30.48	9.49	73.57	12.9	142	38.7	501.84	0.035	4.97	0.98	5.7	36.1	6.7	48.6	7.6	1.1	2.1	0.4	2.8	0.4	0.1	4.63	13.9	40.8	88.2	30.1	34.2	11.4	216	7.8	0.47	3.98	5.3	19.58	44	41	38	86	4.3	2.225	22	24	4.663	178	1.001
339	1650	62	123	59	26.12	11.46	74.29	15.4	157	33.7	465.68	37.1	6.8	1.1	9.3	22.1	5.3	69.7	1.9	0.9	2.1	0.5	6.5	0.2	0.1	3.78	12.1	36.3	95.9	31.9	33.3	12	250	8.8	0.13	3.88	5.2	42.07	47	25	24	67	5.4	2.4	24	14	5.273	153	1.098
340	1652	66	144	81	32.63	17.18	85.74	20	22	27.2	300.37	0.25	4.71	1.39	5.1	24.5	7	66.2	1.8	0.4	1.2	0.4	3.4	0.1	0	3.97	12.9	37.7	94.8	32.3	34.1	11.7	253	8.6	0.18	2.42	5.1	216.8	40	16	17	65	5.4	2.225	21	21	5.051	128	0.872
341	1659	88	113	79	28.3	16.65	57.64	28.9	150	40.3	368.26	212.76	4.91	1.11	10.2	33.3	8.1	55.2	2.8	0.6	3.4	0.8	5.6	0.3	0.1	5.18	16.2	47.3	91.2	31.2	34.2	11.5	282	7.9	0.16	3.19	5.1	14.79	46	26	21	101	5	2.45	23	29	4.829	124	1.292
342	1663	64	164	77	33.86	9.13	54.6	16.7	370	42.6	331.36	0.035	6.72	1.06	6.6	31.8	12.7	46.9	7.8	0.7	2.1	0.8	3.1	0.5	0	5.14	15.3	45.7	88.9	29.7	33.4	12.9	313	9.4	0.55	4.33	7.8	3.54	46	46	28	104	5.4	2.4	23	39	4.94	179	1.227
343	1671	60	139	85	32.94	15.93	77.33	20.6	35	29.9	1412.53	0.035	7.29	0.82	6	43.6	6.7	46.8	2.3	0.7	2.6	0.4	2.8	0.1	0	3.76	11.8	34	89.4	30.9	34.6	11.7	185	9.4	0.34	2.82	6	20.31	41	65	67	153	5	2.2	22	82	5.995	144	1.033
344	1672	78	174	76	32.25	16.65	48.69	34.2	184	73.6	268.63	114	6.34	1.42	9.3	40.8	6.3	50.5	1.6	0.9	3.8	0.6	4.7	0.1	0.1	4.44	13.8	40.3	90.9	31.1	34.2	11.8	245	8.3	0.34	3.74	5.8	130.4	42	23	21	98	6.8	2.35	24	30	5.995	139	1.033
345	1684	48	121	57	24.01	18.08	56.03	32.3	346	31	299.63	192	6.1	1.31	6	38.2	8.1	51.1	2.5	0.2	2.3	0.5	3.1	0.2	0	5.17	16.9	50.3	97.4	32.7	33.6	13.7	230	8.4	0.25	3.91	5.5	99.7	45	20	19	42	5.4	2.275	24	13	5.551	103	1.259
346	1686	50	133	80	32.38	19.87	47.08	42.2	292	29.9	219.19	0.035	5.43	0.87	8.8	44.2	11	41.7	2.7	0.6	3.9	1	3.7	0.2	0.1	4.88	15.8	46.3	94.9	32.3	34.1	13.7	160	8.9	0.16	3.81	5.3	194.7	43	26	25	101	9.3	2.3	21	78	5.107	133	0.904
347	1690	70	120	74	23.68	20.94	61.22	34.2	391	13.1	443.54	373	5.04	0.86	8.9	35.3	6.1	51.9	5.7	1	3.1	0.5	4.6	0.5	0.1	4.9	15.5	46.7	95.3	31.6	33.2	12.6	231	8.2	0.13	4.11	5.4	28.55	46	26	21	98	3.2	2.25	25	25	4.607	180	1.195
348	1691	72	157	80	33.98	29.54	55.67	53.1	693	32.6	180.07	3.41	4.5	1.59	7.8	19	9.5	67.8	2.8	0.9	1.5	0.7	5.3	0.2	0.1	4.34	14.8	42.6	98	34	34.7	12.1	115	8.2	0.63	3.37	4.8	82.12	45	38	46	93	5.4	2.425	23	112	4.829	184	1.162
349	1695	64	129	79	25.04	7.52	58.18	12.9	25	70	220.66	0.035	5.74	1.18	8.5	39.7	10.5	40.8	8.3	0.8	3.4	0.9	3.5	0.7	0.1	3.78	11.4	34.1	90.3	30.2	33.4	13.7	230	7.2	0.26	4.43	5.5	50.37	44	12	23	67	6.4	2.375	28	10	5.162	138	1.162
350	1696	68	127	76	26.18	10.2	77.51	13.2	309	22.4	250.18	0.035	5.2	1.7	7.7	37.8	6.8	52.5	2.6	0.4	2.9	0.5	4	0.2	0	4.56	13.6	40.3	88.4	29.8	33.8	11.6	281	7.5	0.17	3.33	4.7	29.91	52	25	24	84	4.3	2.525	25	17	4.94	166	1.162
351	1700	70	140	78	26.18	24.88	59.61	41.7	68	56.6	265.68	0.035	5.72	1.62	5.7	24	5	68.8	2.1	0.1	1.4	0.3	3.9	0.1	0	4.43	14.9	43.3	97.4	33.5	34.3	12.5	275	7.6	0.1	3.12	5	46.8	47	19	21	56	5.7	2.225	22	16	4.33	163	1.066
352	1705	78	173	61	27.94	17.72	51.55	34.4	129	78.8	210.33	0.17	4.34	0.96	8.1	19.4	9.5	67.8	2.6	0.8	1.6	0.8	5.5	0.2	0.1	4.68	14	42	89.8	29.9	33.3	13.3	217	8.4	0.21	3.33	6.2	235.4	42	24	22	48	7.5	2.35	25	18	5.995	100	1.259
353	1711	76	137	89	30.79	18.62	61.58	30.2	168	66.8	360.88	0.035	4.53	1.08	4.5	28.3	12.6	56.6	1.7	0.9	1.3	0.6	2.5	0.1	0	5.11	15.5	46.5	91	30.4	33.4	11.6	220	8.1	0.32	3.9	5.3	46.53	44	31	22	56	6.1	2.275	24	43	4.774	123	1.066
354	1715	64	137	92	21.04	18.8	50.66	37.1	360	15.4	439.11	0.14	5.12	1.48	3.9	40.3	13.4	42.2	3.8	0.2	1.6	0.5	1.6	0.1	0	4.97	15.6	46.1	92.8	31.5	34	11.7	289	8.2	0.01	2.8	5.4	30.37	45	23	21	85	4.6	2.425	25	16	4.718	182	0.743
355	1721	64	106	59	29.61	18.62	54.95	33.9	198	38.7	270.85	2.67	5.43	0.95	4.7	41.1	8.6	48.9	1.3	0.1	1.9	0.4	2.3	0.1	0	4.88	15	44.3	90.7	30.7	33.8	12.5	166	9.1	0.03	3.15	4.7	102.3	44	19	19	69	7.5	2.25	26	29	5.662	125	1.162
356	1723	64	133	86	25.28	18.44	58	31.8	146	75	306.27	0.035	6.59	1.28	7.1	36.1	9.9	51.5	1.9	0.6	2.6	0.7	3.7	0.1	0	4.52	14.6	43.6	97.3	32.3	33.5	11.9	238	7.6	0.06	3.26	5.3	61	44	20	17	88	5	2.3	24	35	4.996	127	0.84
357	1727	76	126	82	23.96	23.63	78.58	30.1	50	65.9	594.09	24.5	6.44	1.6	5.8	27.5	8.6	50.7	11.4	1.8	1.6	0.5	2.9	0.7	0.1	5.93	16.5	52	87.8	27.9	31.7	14	322	7.4	0.12	3.58	5.6	52.32	43	26	26	61	4.3	2.275	29	25	5.051	149	1.162
358	1728	58	167	83	28.76	19.15	72.67	26.4	35	22.4	219.92	0.13	6.18	1	6.1	36.3	10.6	50.5	2.2	0.5	2.2	0.6	3.1	0.1	0	5.47	15.5	46.4	84.9	28.6	33.6	14.2	170	7.8	0.41	3.23	5.4	63.06	42	18	24	60	7.9	2.4	20	41	5.551	157	1.227
359	1729	78	134	57	37.81	18.8	68.74	27.3	79	31.7	678.96	0.1	6.36	1.41	8.4	38.8	8.1	48.4	4.1	0.5	3.3	0.7	4.1	0.3	0	4.33	13.4	40.3	92.9	31	33.4	13.7	212	8.4	0.17	3.98	8.6	177.8	40	28	27	48	8.9	2.425	29	14	8.271	209	1.13
360	1730	42	127	70	25.49	25.96	69.99	37.1	71	31.5	788.18	0.035	5.48	1.16	6.9	24.4	9.2	63.4	2.4	0.6	1.7	0.6	4.4	0.2	0	4.55	14.9	43.7	96	32.8	34.1	12.3	220	8.5	0.04	3.26	5.1	65.97	48	23	19	56	5.4	2.375	23	19	5.107	125	1.13
361	1737	86	130	80	29.4	13.43	64.44	20.8	105	41.4	385.24	0.035	4.42	1	7.6	27.3	8.7	60.7	2.8	0.6	2.1	0.7	4.6	0.2	0	4.61	14.8	44.4	96.4	32	33.2	11.6	182	9.7	1.17	4.08	5	35.16	43	14	13	59	5.4	2.225	28	13	4.94	114	1.162
362	1741	66	116	76	34.76	30.07	72.14	41.7	93	39.9	456.08	45.34	5.15	1.17	5.4	31.9	10	57	0.9	0.4	1.7	0.5	3.1	0	0	4.84	15.6	44.9	92.8	32.3	34.8	12.7	262	7.5	0.23	3.48	5.5	6.81	45	34	27	106	6.8	2.425	24	106	4.94	191	1.098
363	1743	56	165	73	23.35	22.02	73.57	29.9	37	77	463.46	0.035	5.38	2.03	9.6	23.6	5.6	68.9	1.4	0.5	2.3	0.5	6.6	0.1	0	4.39	13.9	41.3	94	31.5	33.6	12.6	259	9.1	0.09	3.55	5.4	176	49	23	27	83	5.4	2.3	27	27	6.217	148	1.292
364	1750	82	118	64	28.02	19.15	64.08	29.9	196	39.9	473.06	0.035	5.9	1.84	8.8	42.2	7.4	48.4	1.9	0.2	3.7	0.7	4.3	0.2	0	4.61	14.2	42.1	91.4	30.9	33.8	12.3	312	7.8	0.11	4.44	5.6	76.93	44	13	23	58	11.1	2.475	23	21	4.607	180	1.098
365	1754	56	139	80	26.63	11.1	59.07	18.8	108	90.6	548.33	0.035	6.03	1.85	7.4	20.3	10.2	68.3	1	0.3	1.5	0.8	5.1	0.1	0	4.89	16	46.6	95.2	32.5	34.2	11.6	210	7.5	0.13	4.03	5.2	158.2	44	15	28	70	6.1	2.3	28	14	5.495	235	1.001
366	1760	74	140	86	46.25	10.02	58.89	17	167	31	661.99	0.035	6.13	1.25	6.4	40.5	8.1	46.6	4.4	0.4	2.6	0.5	3	0.3	0	4.7	13.6	39.8	84.6	28.8	34.2	12.7	191	8.8	0.77	3.72	5.6	37.66	48	37	28	66	4.6	2.275	27	33	4.996	183	1.259
367	1765	56	113	76	20.88	19.51	46.36	42.1	125	21.3	239.11	196	4.76	0.8	4.7	45.2	5.3	46.6	2.3	0.6	2.1	0.2	2.2	0.1	0	5.23	11.7	36.8	70.3	22.4	31.9	15.1	206	9.9	0.18	2.89	5.2	97.44	43	15	20	39	5.7	2.15	24	15	4.885	113	1.292
368	1774	58	137	85	31.44	19.51	62.83	31.1	88	42.4	388.19	0.09	7.21	1.54	5.9	34.8	9.3	53.3	2.2	0.5	2.1	0.5	3.1	0.1	0	4.49	13.5	39.8	89.1	30	33.8	12.6	152	8.4	0.23	3.91	5.7	107.9	45	21	25	78	6.1	2.275	24	13	4.829	183	0.969
369	1778	82	130	83	37.96	5.73	77.69	7.4	5	24.2	98.15	0.035	5.46	1.49	8.5	27.8	8.6	61.7	0.9	1.2	2.4	0.7	5.2	0.1	0.1	5.01	12.7	38	76	25.5	33.6	15.6	261	8.5	0.1	3.95	6	9.86	45	29	23	70	5.7	2.225	23	32	5.107	168	0.872
370	1779	72	112	70	30.19	12.89	48.33	26.7	101	21.7	538.74	0.035	4.97	1.18	7.5	25	10.9	61.2	2.5	0.5	1.9	0.8	4.6	0.2	0	5.47	15.9	48.1	87.8	29	33	12.6	176	9.3	0.25	3.76	5.6	38.19	46	35	34	136	6.8	2.35	26	42	6.273	180	1.162
371	1782	78	150	69	26.51	13.07	71.6	18.3	35	17.4	693.72	0.062	4.63	1.25	6.7	23.3	10.6	62.4	3.2	0.4	1.6	0.7	4.2	0.2	0	4.28	12.8	38.1	88.9	30	33.7	14.1	178	8.5	0.57	3.93	5.6	214.8	32	46	77	165	3.6	2.225	24	129	5.162	204	1.098
372	1785	56	124	82	28.97	12.89	69.99	18.4	210	26.5	405.9	122.53	3.88	0.86	10.3	27.5	7.7	63.4	1	0.4	2.8	0.8	6.5	0.1	0	5.31	16.5	48.9	92.2	31.2	33.8	12.5	285	8.1	0.29	3.04	5.3	9.71	46	32	27	79	5	2.2	22	25	4.829	152	0.936
373	1791	84	147	93	24.81	13.25	73.21	18.1	80	43.5	677.48	0.09	5.56	0.98	5	30.7	10.6	52	5.1	1.6	1.5	0.5	2.6	0.3	0.1	3.76	13.9	40.6	108.1	37	34.2	14.1	240	7.1	0.89	2.55	5.9	3.54	43	39	36	70	3.9	2.425	26	24	4.774	310	1.098
374	1792	78	131	82	46.75	16.83	53.88	31.2	477	34.9	262.73	0.07	7.21	1	9.9	26.9	7	65	0.8	0.3	2.7	0.7	6.4	0.1	0	5.79	17	49.4	85.3	29.4	34.4	12.4	229	7.5	0.97	3.05	11.8	11.75	44	40	28	86	4.6	2.45	20	39	13.989	159	0.936
375	1798	68	114	77	28.52	17.18	61.4	28	127	21.1	273.8	0.095	6.78	1.58	6.9	31.2	7.3	56.3	4.6	0.6	2.2	0.5	3.9	0.3	0	4.94	15.8	47.5	96.1	31.9	33.2	12.2	276	8.9	0.07	3.13	4.8	47.95	47	43	39	67	6.8	2.425	28	20	4.94	165	1.001
376	1799	78	155	79	26.18	18.08	59.97	30.1	82	56.2	272.32	0.035	5.35	0.86	5	30.4	7.5	58.4	3	0.8	1.5	0.4	2.9	0.2	0	4.46	14.1	41.2	92.1	31.5	34.2	12.3	244	8.4	0.13	2.99	5.7	51.08	46	17	20	89	4.3	2.225	23	17	5.273	161	0.936
377	1805	70	146	46	22.16	10.74	50.66	21.2	54	77	252.4	331	5.4	1.11	9.1	40.4	6.4	51.2	1.5	0.6	3.7	0.6	4.7	0.1	0.1	4.48	15.1	43.1	96.2	33.8	35.2	12.5	442	8.1	0.09	3.9	5.4	216.4	48	20	20	78	3.9	2.4	23	26	5.773	123	1.324
378	1809	64	121	76	28.43	18.8	69.45	27.1	460	43.5	439.85	0.035	5.46	1.12	4.6	30.5	7.9	58.8	2	1	1.4	0.4	2.7	0.1	0	4.91	15.6	46	93.6	31.7	33.9	12.5	132	8.7	0.16	3.65	5.2	68.81	41	21	20	94	5.7	2.275	26	20	4.94	141	0.872
379	1815	58	168	84	57.08	11.99	82.7	14.5	6	15.4	257.56	0.035	3.57	1.02	7.3	25.3	7.4	63.1	4.3	0	1.8	0.5	4.6	0.3	0	4.09	9.6	30	73.4	23.6	32.1	17.3	446	7.5	0.98	3.93	5.7	283.7	40	17	15	73	3.9	2.1	26	30	4.385	163	1.227
380	1817	78	162	54	29.8	13.96	63.19	22.1	87	22	307.75	0.21	7.01	0.93	7.5	23.1	6.8	67.6	1.8	0.7	1.7	0.5	5.1	0.1	0.1	5.36	15.1	46.2	86.2	28.3	32.8	12.4	204	10	0.42	4.59	11.4	58.41	44	29	19	208	5	2.4	23	45	16.32	160	0.904
381	1821	84	102	74	17.04	16.65	79.3	21	34	14.5	228.04	0.035	4.45	1.39	5.2	35.3	6.2	54.2	3.4	0.9	1.8	0.3	2.8	0.2	0	4.43	13.9	40.8	92.1	31.3	33.9	11.6	255	7.6	0.13	4.03	5	39.55	44	14	17	72	6.1	2.25	20	14	4.718	144	1.066
382	1822	88	125	75	24.3	29.36	67.84	43.3	143	38.1	335.79	152.9	5.12	1.22	9.7	30.3	8.4	52.6	7.4	1.4	2.9	0.8	5.1	0.7	0.1	5.73	14.1	44.1	76.9	24.7	32.1	15.6	288	8.4	0.14	4.03	5.4	20.81	42	24	39	58	6.1	2.5	24	15	6.051	248	1.195
383	1824	64	149	79	29.65	23.27	67.13	34.7	106	20.4	488.56	0.052	5.92	0.98	5.9	24.1	7.3	65.3	2.6	0.8	1.4	0.4	3.9	0.2	0	4.69	15.4	43.6	92.9	32.7	35.2	12.9	183	9.4	0.27	3.46	5.4	80.64	47	27	21	114	7.9	2.35	24	112	4.718	155	1.098
384	1825	68	129	55	27.86	11.64	58.89	19.8	156	109.4	434.68	2.03	4.55	0.66	10	30	9.1	57.7	2.5	0.7	3	0.9	5.8	0.3	0.1	5.13	16.2	47.1	91.9	31.6	34.3	13.5	279	6.2	0.38	3.74	5.7	24.41	40	41	41	125	7.5	2.3	21	29	5.495	157	1.066
385	1830	64	135	34	24.71	9.31	43.32	21.5	62	30.8	191.88	0.035	4.42	0.96	5.6	24.5	9.5	64.1	1.6	0.4	1.4	0.5	3.6	0.1	0	4.32	13.4	39.7	91.8	31	33.8	14.6	140	8	0.72	4.43	5.1	1194	40	17	25	107	8.6	2.275	27	15	4.885	175	0.969
386	1837	68	109	65	19.12	18.08	70.53	25.6	23	37.8	290.03	0.035	3.65	1.48	4.4	24.2	9.8	61.8	3.6	0.6	1.1	0.4	2.7	0.2	0	3.9	13.5	39.8	101.9	34.5	33.8	11.5	227	8.6	0.01	2.45	4.6	39.48	45	17	18	46	4.3	2.25	23	16	4.94	114	1.162
387	1846	60	124	72	28.11	15.04	61.76	24.3	246	32.2	335.79	0.035	5.2	1.5	5.3	29.5	9.3	57.1	3.3	0.8	1.6	0.5	3	0.2	0	5.01	15.4	45.7	91.3	30.8	33.8	12.6	176	8.7	0.12	3.46	5.1	78.77	48	49	35	85	8.6	2.175	29	100	4.663	194	1.066
388	1850	86	133	102	27.75	3.58	59.97	6.6	3	7.9	185.24	0.035	5.04	1.06	4.4	47.2	8	39.5	4.6	0.7	2.1	0.4	1.7	0.2	0	4.62	11.2	34.1	73.8	24.2	32.8	16.6	431	7.3	0.35	3.7	5	22.05	40	12	17	101	3.6	2.125	26	30	3.941	170	1.001
389	1851	72	128	66	24.44	32.76	63.9	51.3	65	22.7	318.08	0.035	6.57	0.85	8.8	25.3	7.1	64.9	2.3	0.4	2.2	0.6	5.7	0.2	0	4.72	15.1	45	95.1	32	33.6	12.9	346	9.1	0.32	3.65	6.5	66.73	47	25	20	65	5	2.5	26	31	5.94	128	1.259
390	1853	58	127	85	31.56	14.14	50.12	28.2	682	38.7	402.95	0.083	5.74	1.9	7.6	42.1	6.1	48.7	1.8	1.3	3.2	0.5	3.7	0.1	0.1	3.97	13.4	39	98.2	33.8	34.4	11.4	221	8.4	0.17	3.49	5.1	49.99	46	79	54	232	3.6	2.3	28	1291	4.607	150	1.292
391	1855	78	148	68	25.52	5.73	38.84	14.7	521	113	625.09	11.91	4.94	1.39	4.9	20.3	17.2	59.2	2.5	0.9	1	0.8	2.9	0.1	0	4.25	13.1	39.4	92.7	30.8	33.2	16	174	8.1	0.39	3.78	5.1	18288	44	26	27	86	10.7	2.65	22	58	4.996	193	1.098
392	1858	64	148	73	23.61	19.15	56.39	34	30	13.4	675.27	0.035	7.11	1.96	4.1	35.8	13.3	48.2	2.3	0.5	1.5	0.5	2	0.1	0	4.8	14.1	42.8	89.3	29.4	32.9	12.9	236	8.6	0.02	3.54	5.5	5.34	45	20	19	58	4.3	2.375	23	35	5.162	150	0.84
393	1861	98	128	55	34.8	12.89	63.9	20.2	92	41.9	832.46	0.035	5.97	0.93	10.6	29.7	7.5	60.7	1.3	0.8	3.1	0.8	6.4	0.1	0.1	4	12.9	37	92.3	32.2	34.8	12.5	330	8.1	1.28	3.9	6.7	200.5	42	21	22	71	7.5	2.35	29	22	8.771	223	1.001
394	1865	58	121	73	23.83	2.51	72.5	3.5	8	75.2	609.59	0.035	5.82	2.29	5.7	26.3	9.3	62.7	1.8	0	1.5	0.5	3.6	0.1	0	3.4	10	30.6	89.9	29.5	32.8	15.3	430	7.6	0.09	3.4	4.3	102.1	41	18	24	46	2.5	2.2	22	13	4.829	144	1.162
395	1868	70	114	82	23.44	11.1	62.65	17.7	21	20.4	411.8	0.8	5.92	1.91	7	23.1	10.1	64.8	1.7	0.3	1.6	0.7	4.5	0.1	0	4.45	13.7	40.1	90.1	30.8	34.2	12.1	239	8.9	0.06	2.06	5.3	133.7	44	24	17	55	4.6	2.275	23	30	4.885	152	1.098
396	1873	82	139	70	23.46	14.86	62.11	23.9	163	51.2	397.04	0.035	5.59	1.22	7.5	42.1	5.6	50.9	1.2	0.3	3.2	0.4	3.8	0.1	0	4.21	13.7	38.9	92.4	32.4	35	11.7	257	8.9	0.26	2.92	9.2	48.83	44	41	30	97	4.3	2.425	26	58	12.046	173	1.324
397	1876	64	107	77	21.04	21.84	66.95	32.6	14	100.3	366.79	0.035	3.8	1.98	5.3	33.6	6	57.8	1.8	0.9	1.8	0.3	3.1	0.1	0	3.82	12.3	35.9	94.1	32.1	34.2	11.9	250	8.4	0.03	2.44	4.5	61.47	47	21	24	35	5.4	2.325	25	17	4.885	141	1.066
398	1885	68	162	60	21.65	8.23	51.73	15.9	306	34.7	371.21	0.035	5.59	1.52	11.3	27.8	8.5	57.4	5.6	0.7	3.1	1	6.5	0.6	0.1	3.84	11.9	35.1	91.4	31	33.8	13.8	570	7.4	1.14	3.71	5.4	698	39	10	20	97	8.2	2.35	23	12	4.885	156	1.033
399	1891	64	123	74	29.04	16.29	59.25	27.5	250	28.8	270.85	130	6.13	0.89	8.6	50	7.1	40.8	1.4	0.8	4.3	0.6	3.5	0.1	0.1	5.64	16.8	50.7	89.8	29.8	33.3	12.3	299	8.2	0.05	3.47	5.5	14.09	43	27	22	70	4.6	2.35	28	38	4.774	111	1.615
400	1892	76	166	62	28.85	18.08	62.29	29	128	51.2	832.46	0.035	5.48	2.17	5	24.4	7.1	64.3	3.4	0.8	1.2	0.4	3.2	0.2	0	4.47	15	43.7	97.6	33.5	34.3	12.2	153	8.1	0.11	4.04	5.1	88.88	46	23	28	97	4.6	2.425	24	59	5.551	149	1.001
401	1897	80	132	66	31.62	10.92	68.2	16	132	39.4	266.42	0.05	6.78	1.09	6.3	32	6.3	60	0.9	0.9	2	0.4	3.8	0.1	0.1	5.26	16	46.8	89.1	30.5	34.2	12.7	302	7.7	0.73	2.03	5.6	11.04	44	25	20	82	3.6	2.35	22	46	4.774	115	1.098
402	1898	68	168	55	22.25	17.54	66.05	26.6	62	64.3	526.93	0.035	4.06	1.11	5.2	35.3	9.6	51.7	3	0.4	1.8	0.5	2.7	0.2	0	3.85	12.6	37	96.1	32.8	34.2	13.8	241	6.6	0.45	3.31	5.3	1460	47	25	36	132	6.4	2.325	23	118	4.607	162	1.356
403	1899	70	163	79	34.94	10.02	68.2	14.7	31	24.9	368.26	0.035	4.73	0.98	9.3	19.2	10.2	63.5	6.8	0.3	1.8	0.9	5.9	0.6	0	5.27	15.9	48.1	91.3	30.2	33.1	12.2	253	8.1	0.21	3.76	5.1	145.9	41	20	26	67	7.1	2.15	26	15	5.607	147	1.001
404	1901	62	146	80	34.09	9.67	60.5	16	160	30.6	461.25	0.59	5.82	1.08	5.7	32.8	10.2	52.6	3.7	0.8	1.9	0.6	3	0.2	0	5.46	15	47	86	27.5	32	13.6	199	8.1	0.13	4.08	6.3	109	45	26	25	69	7.9	2.375	23	31	4.718	126	1.066
405	1905	40	133	73	20.08	20.76	69.27	30	23	76.1	416.23	0.035	4.4	1.38	12	20.3	10.9	61.4	6.6	0.9	2.4	1.3	7.4	0.8	0.1	4.43	13.9	41.9	94.7	31.4	33.3	12.3	263	9.9	0.08	3.66	6	1765	44	31	22	109	8.6	2.35	23	46	5.94	236	1.324
406	1906	72	141	84	25.55	5.37	76.61	7	40	60.9	391.88	0.1	5.66	1.59	15.4	26.3	6.4	65.8	1.1	0.3	4.1	1	10.1	0.2	0	4.55	13.5	41	90.1	29.7	32.9	12.4	402	8.6	2.75	4.95	6.5	171.9	44	39	23	106	4.6	2.45	26	33	5.94	135	1.55
407	1913	66	136	80	20.88	19.69	82.7	23.8	61	19.5	345.38	681.31	4.71	1.11	7.5	23.6	10.1	63.8	1.6	0.9	1.8	0.8	4.8	0.1	0.1	4.85	13.6	41.4	85.5	28	32.7	12.9	274	7.9	0.2	3.76	5.5	117.7	44	21	35	96	7.9	2.375	22	17	4.108	190	1.001
408	1916	86	138	82	30.55	8.77	61.93	14.2	61	22.2	182.29	0.035	5.95	1.21	6.1	38.5	9.6	49.4	1.7	0.8	2.3	0.6	3	0.1	0	5.15	14.6	43.6	84.6	28.3	33.4	13	267	8.6	0.25	3.63	5	58.75	42	17	14	84	6.4	2.05	22	10	4.663	149	1.259
409	1917	72	119	52	27.05	22.02	73.39	30	68	21.1	190.4	0.16	7.45	1.28	8.6	18.5	6.9	66.1	8	0.6	1.6	0.6	5.7	0.7	0.1	5.43	16.4	48.8	89.9	30.3	33.7	12	295	8.4	0.03	2.34	5.2	12.88	46	30	24	103	4.6	2.3	22	58	5.495	158	1.066
410	1918	66	106	68	26.48	35.62	66.23	53.8	413	24.7	223.61	180	6.34	1.15	6.4	41.2	10	46.3	1.8	0.7	2.6	0.6	3	0.1	0	4.3	13.6	40.2	93.4	31.7	33.9	12.3	355	7.5	0.62	3.13	5.1	50.04	45	14	18	90	6.8	2.35	21	13	4.829	152	0.969
411	1920	64	119	71	24.87	15.22	52.63	28.9	383	26.3	414.76	147.3	4.6	1	6.4	19.4	13.1	65.4	1.9	0.1	1.2	0.8	4.2	0.1	0	4.33	13.1	39.5	91.3	30.1	32.9	13.3	228	8.6	1.64	5.42	5.5	154.9	41	14	21	97	5.7	2.2	23	39	5.051	169	1.033
412	1929	80	102	61	23.35	14.68	69.81	21	37	27.6	426.56	0.035	4.97	1.14	5.6	31.7	8.1	58.4	1.4	0.4	1.8	0.5	3.3	0.1	0	4.86	14.2	41.6	85.6	29.2	34.2	12.2	229	8.5	0.1	3.13	6.2	28.5	43	18	16	73	5.7	2.425	22	13	6.384	116	1.13
413	1931	94	132	76	23.92	6.98	67.66	10.3	376	36	528.41	2.02	8.46	1	9.6	19.5	6.9	70	3.1	0.4	1.9	0.7	6.7	0.3	0	4.73	13.9	41.1	86.9	29.4	33.9	12.4	318	8.2	0.4	4.46	6	69.81	46	24	29	101	5.4	2.525	23	25	5.273	202	1.421
414	1933	80	155	58	29.07	15.93	58.53	27.2	128	31.9	277.49	321.77	6.05	0.82	9.6	28.8	11.3	56.7	2.6	0.7	2.8	1.1	5.4	0.2	0.1	5.24	15.9	46.9	89.4	30.4	33.9	12.6	278	8.6	0.8	4.49	5.8	69.19	46	36	26	64	3.6	2.5	23	25	5.162	128	1.227
415	1939	78	134	73	39.07	14.32	65.87	21.7	200	16.5	315.13	0.09	5.3	1.31	7.2	33.1	12.7	50.1	3.2	0.9	2.4	0.9	3.6	0.2	0.1	5.21	16	46.6	89.4	30.6	34.2	12.2	269	8.9	0.79	3.48	8.4	19.11	43	37	20	66	5	2.375	22	39	4.663	177	1.582
416	1942	76	144	89	29.65	12.17	80.01	15.2	52	28.1	504.79	0.99	4.97	1.78	3.8	34.9	9.4	53	2	0.6	1.3	0.4	2	0.1	0	4.11	12.4	36.9	89.7	30	33.6	12.5	283	7.5	0.2	3.28	5.5	6.65	44	11	14	81	4.6	2.325	28	16	4.718	210	1.324
417	1945	78	125	73	21.47	25.06	66.41	37.7	148	103.7	427.3	0.035	6.98	2.2	6.8	27.1	7.9	57.9	5.9	1.3	1.8	0.5	3.9	0.4	0.1	4.28	14.1	42	98.3	32.9	33.5	11.9	269	6.6	0.02	3.44	5.2	69.16	47	19	27	68	6.1	2.275	26	10	4.996	194	0.904
418	1949	60	106	80	29.47	18.62	65.51	28.4	74	25.6	434.68	0.035	6.36	0.91	8.1	29.4	7.1	58.8	3.6	1.2	2.4	0.6	4.8	0.3	0.1	5.51	17.1	49.5	89.9	31.1	34.6	12.6	255	7.3	0.07	2.39	5.1	23.3	44	23	22	114	7.5	2.275	19	33	5.107	153	1.162
419	1952	62	127	78	23.44	20.05	62.47	32.1	50	54.4	823.61	0.035	5.95	0.87	6.5	43.5	7.4	46.3	1.9	0.9	2.8	0.5	3	0.1	0.1	4.23	14	41	96.8	33.1	34.2	12.4	304	7.6	0.19	2.97	5.2	29.21	43	23	25	74	5	2.175	21	17	4.663	133	0.969
420	1956	90	128	74	24.49	9.13	57.64	15.8	110	23.1	374.9	0.62	4.34	0.85	6.1	36.4	6.6	50.8	4.7	1.5	2.2	0.4	3.1	0.3	0.1	5.03	13.5	39.9	79.4	26.8	33.8	14.8	253	10.5	0.05	3.5	7.7	3048	40	18	19	88	12.1	2.475	24	19	9.992	173	0.936
421	1963	98	153	89	26.21	24.88	60.86	40.9	81	10	152.77	270.02	5.25	2.61	6.6	22.9	12.1	55.5	9.4	0.2	1.5	0.8	3.7	0.6	0	4.84	16.3	48.7	100.6	33.7	33.5	13.8	319	8.6	0.14	3.88	5.3	67.83	44	21	38	39	5	2.25	20	98	4.94	161	1.227
422	1967	48	118	70	32.02	20.05	61.58	32.6	70	48.5	449.44	0.035	5.43	1.76	8	24.2	6.2	65.3	3.4	0.9	1.9	0.5	5.2	0.3	0.1	4.39	13.4	40.8	92.9	30.6	32.9	13.1	406	8.4	0.24	3.26	5	254	41	19	22	75	2.9	2.2	24	9	4.219	187	1.195
423	1978	62	163	92	26.73	13.25	62.83	21.1	89	26.5	264.94	119	6.28	1.56	7.9	23.6	6.1	66.6	3.2	0.6	1.9	0.5	5.3	0.3	0	5.09	16.5	50.3	99	32.3	32.7	12.9	246	8.6	0.07	3.2	5.1	93.46	46	17	19	87	6.8	2.3	26	24	4.607	133	1.421
424	1987	70	138	78	27.15	8.06	64.26	12.5	227	45.5	601.47	0.035	5.84	2.16	5.5	39.8	8	49.7	1.7	0.9	2.2	0.4	2.7	0.1	0	3.86	12.2	35.7	92.4	31.6	34.2	10.7	285	8.2	0.27	3.39	5.4	68.01	43	14	17	61	3.6	2.3	24	9	5.107	176	1.13
425	1988	68	142	89	28.01	7.7	71.42	10.8	10	47.8	713.65	26.87	6.21	1.06	7.2	21.9	7.1	67.3	3.4	0.4	1.6	0.5	4.8	0.2	0	5.01	14.5	42.6	84.9	29	34.2	13.2	224	9.8	0.95	3.81	5	54.7	45	18	17	103	6.1	2.25	21	17	4.718	102	1.098
426	1990	68	113	68	27.38	18.97	61.76	30.7	503	35.6	463.46	7.21	4.06	0.87	4.4	31.7	9	53.6	4.7	1	1.4	0.4	2.4	0.2	0	4.43	14.1	41.1	92.7	31.8	34.3	12.2	190	10.6	0.09	3.04	8.8	5.11	49	19	18	44	6.4	2.3	28	32	11.713	107	0.936
427	1992	98	139	63	23.4	14.14	59.07	23.9	166	8.6	442.06	308	5.53	1.33	6.7	44	8.2	46.4	1.1	0.3	2.9	0.5	3.1	0.1	0	4.05	15.1	41.6	102.7	37.3	36.3	12.7	231	8.5	0.25	4.73	5.4	47.88	46	27	25	92	5	2.45	21	16	5.329	155	1.259
428	1995	68	165	82	33.28	12.35	69.99	17.6	107	66.6	173.43	0.21	6.72	0.76	8.2	23.7	8.6	61.5	5.2	1	1.9	0.7	5	0.4	0.1	4.95	15.1	44.5	89.9	30.6	33.9	12.2	263	8.1	0.25	3.62	5.5	62.75	45	45	42	97	5	2.3	32	27	5.44	206	0.969
429	1999	118	130	72	28.03	15.93	64.98	24.5	262	39.2	343.91	210.19	4.78	0.67	10.4	22.2	6.6	69.3	1.5	0.4	2.3	0.7	7.2	0.2	0	5.03	15.4	47.4	94.1	30.6	32.5	12.9	337	7.6	1.83	5.55	8.7	66.66	45	59	31	86	6.1	2.4	24	74	8.549	156	1.066
430	2007	90	161	99	30.05	15.22	58.71	25.9	48	35.8	225.83	228.68	6.36	1.19	8.1	47.2	5.7	43.8	2.5	0.6	3.8	0.5	3.5	0.2	0	5.22	14.9	44.1	84.4	28.4	33.6	12.5	304	8.9	0.52	3.23	5.6	102.5	45	32	23	86	5.7	2.525	22	26	5.44	169	1.162
431	2008	56	127	76	19.98	23.81	55.13	43.2	316	43.9	526.93	159	5.09	2.36	4.9	44.4	12.7	38.5	3.6	0.8	2.2	0.6	1.9	0.2	0	4.37	14.5	43.9	100.5	33.2	33	11.6	278	6.9	0.35	4.31	4.5	124.2	44	20	25	89	4.6	2.375	23	53	4.718	124	1.162
432	2014	84	108	70	29.98	8.59	73.75	11.7	25	14.3	134.32	0.035	5.12	1.63	7.1	22.1	4.9	71.6	1.2	0.2	1.6	0.3	5.1	0.1	0	4.89	14.3	42.4	86.4	29.1	33.8	12.7	330	7.6	0.87	4.16	5.2	141.5	47	12	14	101	3.6	2.375	25	11	4.94	131	1.13
433	2015	72	150	93	23.59	19.15	72.67	26.4	48	43.9	687.82	0.035	5.33	1.23	4.9	33.4	8.3	55	2.7	0.6	1.6	0.4	2.7	0.1	0	4.89	15.1	45.2	92.4	31.1	33.6	12.2	208	8.2	0.21	2.77	4.9	152.2	44	21	23	70	5	2.5	23	28	4.996	118	1.162
434	2018	72	132	83	27.77	12.35	54.42	22.7	324	70.2	545.38	0.035	6	1.12	5.4	25.5	10.6	62.6	0.6	0.8	1.4	0.6	3.4	0	0	5.19	16	47.8	92.1	30.8	33.3	12.7	158	8.9	0.02	2.18	5.3	32.69	50	31	23	66	3.9	2.4	27	37	5.551	150	0.84
435	2019	68	131	56	21.35	21.3	60.86	35	233	31	557.93	229.62	4.24	2.16	9.3	28.7	6.1	62.4	1.9	0.9	2.7	0.6	5.8	0.2	0.1	4.05	11.8	36	88.9	29.1	32.8	12.7	307	8.9	0.07	3.19	5.7	79.66	43	14	20	75	4.6	2.425	25	26	5.495	180	1.227
436	2020	70	113	69	21.27	6.27	90.22	6.9	3	41.4	191.14	0.51	4.73	2.34	4.6	40.4	11.1	41.3	5.8	1.4	1.9	0.5	1.9	0.3	0.1	3.95	10.6	32	81	26.7	33	16.7	288	8.8	0.04	3.63	5.3	49.69	44	20	35	104	4.3	2.425	22	11	4.163	232	1.066
437	2022	54	96	77	20.94	11.1	66.05	16.8	113	37.4	174.17	175	4.24	0.75	4.7	24	12.9	57.1	5.6	0.4	1.1	0.6	2.7	0.3	0	5.06	15.3	46.2	91.3	30.2	33.1	12.4	233	8.6	0.12	3.14	5	121	47	19	21	50	6.4	2.4	29	17	5.607	169	1.13
438	2023	98	150	91	45.31	8.59	78.04	11	45	27.6	287.08	0.035	3.08	1.18	5.4	12.3	7.9	74.2	4.6	1.1	0.7	0.4	4	0.2	0.1	4.65	13.4	39.7	85.4	28.8	33.6	13.9	329	7.7	4.13	6.11	6.2	33.54	39	21	22	100	3.2	2.075	22	24	5.829	173	0.969
439	2025	58	129	78	33.29	9.85	72.14	13.6	51	23.1	222.14	116.94	5.66	1.17	8.1	29.5	6.7	61.1	2	0.6	2.4	0.5	4.9	0.2	0	4.22	13.1	39.1	92.5	31.1	33.6	12.2	181	12.6	1.6	4.42	5.6	116.2	40	14	19	96	4.6	2.3	18	42	5.773	102	1.13
440	2029	84	162	98	29.28	15.22	63.9	23.8	393	11.8	371.21	287.66	4.91	0.95	9.4	23.1	6.2	65.6	4	1.2	2.2	0.6	6.2	0.4	0.1	4.86	15.6	45.7	94.9	32	34.1	12.3	311	8.4	0.51	2.88	5.4	156.5	45	156	90	119	3.9	2.525	20	262	5.44	216	1.292
441	2031	54	135	74	27.84	14.68	53.88	27.2	66	59.8	569.74	0.05	5.09	1.1	7.1	37.6	5	51.6	5.1	0.7	2.7	0.4	3.7	0.4	0	4.16	13.1	38.7	93.1	31.3	33.7	11.9	236	9.1	0.25	3.2	5.7	103.8	42	20	25	88	5	2.3	25	38	4.996	180	1.162
442	2037	94	123	65	20.3	23.27	66.41	35	85	18.1	247.97	366.56	3.57	1.45	8.2	22	7.6	67.1	2.5	0.8	1.8	0.6	5.5	0.2	0.1	4.65	16.1	48.4	103.9	34.5	33.3	11.6	301	8.5	0.11	3.78	5.5	120.6	45	69	92	67	1.8	2.425	21	183	4.718	159	1.098
443	2039	84	147	87	22.69	9.31	59.43	15.7	20	24.5	360.14	0.137	3.9	1.11	7.6	26.3	6.7	62.5	3.4	1.1	2	0.5	4.8	0.3	0.1	4.53	13.8	40.7	89.7	30.4	33.8	13.5	309	7.5	0.22	3.12	5.2	184.5	41	9	14	104	12.1	2.325	23	11	5.107	125	1.13
444	2041	66	107	72	26.96	18.26	54.06	33.8	262	11.6	233.21	0.11	4.19	0.86	10.6	27.3	10.8	59.2	2	0.7	2.9	1.1	6.3	0.2	0.1	4.34	13.7	39	89.8	31.5	35.1	11.7	348	8.3	0.41	3.58	4.9	44.13	45	22	19	55	6.1	2.3	23	20	5.218	146	0.84
445	2045	68	131	92	37.22	29.54	70.35	42	206	23.3	245.02	0.69	5.04	1.08	4.4	35.2	7.5	53	4.2	0.1	1.5	0.3	2.3	0.2	0	4.68	15	43.8	93.6	32	34.2	11.6	173	9.9	0.14	2.83	5.2	84.66	45	30	27	66	6.4	2.25	21	27	6.328	144	0.775
446	2053	76	158	74	21.4	11.1	42.96	25.8	121	25.1	263.47	114.38	4.37	1.28	6.1	29	8.1	51	10.5	1.5	1.8	0.5	3.1	0.6	0.1	4.03	12.7	38	94.3	31.5	33.3	12.9	296	8.6	0.92	5.87	5.5	123.1	39	17	27	77	3.9	2.425	27	19	4.552	162	1.13
447	2057	60	154	75	23.82	17.9	58.89	30.4	55	24	308.48	0.035	3.8	1.71	6.1	26.5	11.6	60	1.5	0.5	1.6	0.7	3.7	0.1	0	4.3	13.3	41.4	96.3	31	32.2	12	272	8.1	0.4	3.56	5.1	237.8	41	14	20	95	6.8	2.175	22	16	4.829	142	0.84
448	2061	52	169	82	26.14	13.43	49.4	27.2	134	24.7	222.14	0.035	4.5	1.22	9.1	28.3	11.3	56.4	3.7	0.3	2.6	1	5.1	0.3	0	4.62	14.3	43.4	93.8	30.8	32.8	12.5	173	7.5	0.29	3.91	5.2	331.1	44	24	27	66	6.8	2.4	24	24	5.495	175	0.84
449	2068	74	151	70	26.61	24.88	86.1	28.9	76	28.3	352.76	0.035	6.39	1.76	8.9	27.8	8.3	61.1	2.6	0.2	2.5	0.7	5.4	0.2	0	4.51	14.1	41.3	91.6	31.5	34.3	12.4	375	8	0.41	3.63	5.9	98.57	44	16	16	74	6.1	2.35	26	42	5.44	134	1.066
450	2071	64	146	104	36.13	28.64	54.42	52.6	101	26.7	317.34	0.05	5.12	0.89	5.9	26.6	7.1	63.7	2.2	0.4	1.6	0.4	3.8	0.1	0	5.25	15.6	46.7	88.8	29.6	33.3	12.3	243	9.6	0.32	2.58	5.1	39.38	44	21	16	73	5.7	2.3	25	15	5.162	151	0.775
451	2076	84	107	61	23.86	19.33	50.48	38.3	101	19.5	577.12	338	4.63	0.69	7.9	19.2	8.2	67.3	4.4	0.8	1.5	0.6	5.3	0.3	0.1	4.64	14.6	43.2	93.1	31.5	33.8	11.9	315	7.7	1.12	4.22	5	39.29	42	17	19	96	6.4	2.325	25	17	4.94	160	0.84
452	2078	58	126	70	20.63	12.89	67.48	19.1	83	7.7	493.72	234.74	5.61	1.17	7.7	44.5	9	41.2	4.5	0.9	3.4	0.7	3.2	0.3	0.1	4.79	14.9	42.8	89.3	31.2	34.9	13.5	323	8	0.16	3.46	5.6	50.7	42	9	17	101	5.7	2.325	25	24	4.385	143	1.259
453	2084	64	159	81	27.92	10.56	61.04	17.3	50	18.6	345.38	0.07	5.61	0.89	5.9	27.3	11.3	52.8	8.4	0.4	1.6	0.7	3.1	0.5	0	5.49	15.5	48.4	88.2	28.3	31.9	12.9	224	8.2	0.1	5.48	5.9	189.6	41	22	34	133	4.3	2.35	23	40	5.773	215	1.001
454	2088	100	132	84	25.31	10.74	52.98	20.3	74	24.2	372.69	291.41	5.04	0.91	6.4	39.8	11.3	45.2	3.2	0.4	2.5	0.7	2.9	0.2	0	2.9	10.5	31	106.9	36.2	33.9	13	200	8.9	0.58	3.67	5.5	8.98	41	22	36	94	5.4	2.575	23	29	5.218	171	1.388
455	2091	70	124	78	29.71	14.32	62.65	22.9	19	31	162.36	0.035	4.14	1.39	6.4	20	9.1	69.2	1.5	0.3	1.3	0.6	4.4	0.1	0	3.43	12.3	33.8	98.2	35.8	36.4	12.3	280	7.6	0.66	4.08	5	36.73	41	14	17	20	4.3	2.25	23	11	4.718	79	0.936
456	2094	84	184	67	33.42	17.36	59.07	29.4	485	24.9	749.07	0.063	8.53	1.39	7.8	42.2	9.8	45.3	2.3	0.4	3.3	0.8	3.5	0.2	0	5.09	15.4	46.9	92.2	30.4	32.9	11.8	344	8.5	0.73	4.25	12.4	75.73	45	22	19	141	7.5	2.45	30	28	13.655	189	1.001
457	2097	66	105	58	29.07	11.99	41.71	28.8	42	53	619.18	0.035	5.64	1.47	6.1	29.6	7.4	59.9	2.5	0.6	1.8	0.5	3.7	0.2	0	4.61	13.9	41.3	89.3	30.2	33.8	12.5	255	7.6	0.4	4.11	5.2	134	42	19	20	109	8.2	2.3	26	30	5.329	185	1.033
458	2103	58	145	67	31.68	16.47	58.89	28	127	32.6	399.26	0.035	4.84	1.39	7.5	22	9.1	65.3	3.1	0.6	1.7	0.7	4.9	0.2	0	4.83	15.2	44.7	92.7	31.7	34.2	13.9	271	8.9	0.14	3.46	5.9	51.53	44	37	33	104	3.6	2.225	22	18	4.441	210	1.066
459	2106	80	132	83	18.94	11.1	71.06	15.6	106	48.2	437.63	155.62	5.35	1.8	10.3	37.2	6.5	53.4	2.3	0.6	3.8	0.7	5.5	0.2	0.1	4.45	14.5	41.6	93.4	32.5	34.7	12.1	278	7.4	0.24	2.82	4.9	44.51	44	12	16	81	3.9	2.4	23	20	4.33	154	0.936
460	2110	60	134	58	24.73	21.66	79.48	27.3	62	56.2	578.59	0.035	4.86	1.76	5.5	28.3	5.9	64.3	1.1	0.4	1.6	0.3	3.5	0.1	0	4.77	15.4	44.3	93	32.3	34.7	12.1	164	8.1	0.05	3.51	8	23.33	47	19	17	151	5	2.4	26	9	8.715	159	1.066
461	2121	66	119	84	19.03	17.36	69.81	24.9	15	62.1	405.16	0.035	4.86	2.29	6.1	27.2	8.2	63.2	1	0.4	1.7	0.5	3.9	0.1	0	4.28	14.1	40.7	95.2	32.8	34.4	11	262	7.4	0.04	2.66	4.7	51.63	51	19	18	69	3.9	2.525	25	21	4.441	107	1.098
462	2126	84	131	55	28.75	11.28	81.09	13.9	49	77.5	352.03	0.035	5.35	1.78	7.6	18	7.4	72.2	1.9	0.5	1.4	0.6	5.5	0.1	0	3.99	13.1	37.8	94.6	32.7	34.6	11.4	273	7.7	0.43	3.15	5.1	237.7	44	22	36	69	7.1	2.475	28	28	4.774	218	0.84
463	2133	74	106	67	25.9	9.85	87.71	11.2	11	12.5	171.22	0.289	6.28	1.92	5.9	20.9	9.3	67.1	1.8	1	1.2	0.5	4	0.1	0.1	4.63	13.3	40.1	86.6	28.8	33.2	13.5	253	7.1	0.03	2.5	4.9	88.35	44	12	13	85	4.3	2.325	24	16	5.384	125	1.098
464	2137	74	176	75	34.18	8.77	64.44	13.6	54	53.5	424.35	0.14	6.05	1.01	8.7	34.8	8	55.5	1.7	0.1	3	0.7	4.8	0.1	0	4.71	13.1	40.5	85.9	27.8	32.3	14	265	8.9	0.86	4.66	5.4	772.6	43	13	17	98	12.9	2.25	24	17	4.774	120	1.066
465	2139	54	155	35	31.93	8.59	60.14	14.3	111	140	161.62	0.389	5.3	1.64	11.8	15.3	2.8	80.9	0.7	0.4	1.8	0.3	9.5	0.1	0	4.11	12.6	38	92.3	30.7	33.3	13.7	171	8.6	1.22	2.91	5.8	307.4	34	17	18	45	8.2	1.975	24	20	6.883	206	1.033
466	2140	64	97	59	20.67	18.08	62.47	28.9	244	54.4	307.01	188.71	6.44	1.44	11.1	23.8	8.4	66.1	1	0.7	2.6	0.9	7.3	0.1	0.1	3.99	13.3	38.1	95.3	33.2	34.8	12.6	219	10	0.42	3.38	5.1	138.8	46	16	19	71	4.6	2.375	21	20	5.051	128	1.13
467	2144	70	152	71	30.32	12.17	68.38	17.8	75	78.4	308.48	0.035	6.08	1.17	7.6	28.2	6.6	60.3	3.9	0.9	2.1	0.5	4.6	0.3	0.1	4.01	12.5	35.8	89.6	31.3	34.9	12.1	355	8.3	0.33	2.53	5.7	122.2	45	21	16	83	4.6	2.2	23	18	5.107	154	1.066
468	2146	74	118	75	24.47	8.77	75.9	11.6	16	36	434.68	0.035	4.94	1	10.8	20.4	5.9	60.9	12	0.8	2.2	0.6	6.6	1.3	0.1	5.61	16.3	48.8	86.9	29.1	33.5	13.6	239	10.2	0.42	3.45	7.4	62.91	47	21	24	109	3.9	2.55	21	39	3.608	102	1.195
469	2149	72	114	72	25.75	14.5	61.58	23.5	77	25.4	442.06	0.035	6.26	2.24	6.4	35.8	5	57.1	1.3	0.8	2.3	0.3	3.7	0.1	0.1	4.78	13.8	41.2	86.1	28.8	33.5	14.3	340	8	0.26	2.66	5.4	12.26	45	36	37	156	4.6	2.325	22	22	5.718	222	1.001
470	2162	86	133	71	30.83	16.83	44.39	37.9	189	38.1	233.95	0.035	6.41	1.44	5.2	30.9	9.8	57	2	0.3	1.6	0.5	3	0.1	0	5.15	15.6	46.6	90.6	30.3	33.4	12.6	262	8.6	0.17	3.6	5.7	125.4	44	22	18	80	3.9	2.4	25	41	5.162	148	1.13
471	2179	56	152	59	25.59	9.67	70.71	13.7	41	97.4	338	0.035	6.18	2.34	6.9	22.5	5.8	69.4	1.4	0.9	1.6	0.4	4.8	0.1	0.1	3.97	12.5	36.8	93.8	31.9	34.1	12	206	9	0.4	3.72	5.4	547.2	38	14	14	64	4.3	2.375	27	9	4.996	137	1.066
472	2181	56	126	70	30.89	15.57	49.05	31.8	394	17.2	374.9	73.9	6.18	1.02	8.9	35.9	6.7	55.1	1.8	0.5	3.2	0.6	4.9	0.2	0	4.96	16	46.1	92.8	32.3	34.7	12.2	305	8.1	0.13	3.88	5.5	51.84	48	53	29	91	3.9	2.375	24	45	5.162	168	1.776
473	2182	84	162	95	27.49	9.85	62.29	15.8	228	25.4	466.42	569.9	5.77	1.42	5.9	38.2	5.8	52.1	2.8	1.2	2.3	0.3	3.1	0.2	0.1	4.59	14.5	42	91.4	31.5	34.4	12.3	233	8.6	0.5	4.46	5.3	91.66	42	13	14	48	6.4	2.4	26	16	4.607	119	1.13
474	2184	50	96	73	23.62	6.27	72.32	8.7	70	24.7	252.4	0.035	4.42	1.34	4.9	38.5	11.8	43.5	5.3	0.9	1.9	0.6	2.1	0.3	0	4.78	14.8	44.2	92.3	30.8	33.4	13.1	202	8.6	0.01	2.84	5.5	30.43	40	16	27	59	10	2.325	22	13	6.051	135	1.195
475	2185	80	137	71	35.54	14.32	69.27	20.7	41	25.4	213.28	0.12	6.34	1.5	3.9	39.3	11.9	46.5	2	0.4	1.5	0.5	1.8	0.1	0	4.32	14.1	40.5	93.8	32.5	34.6	11.9	268	7.1	0.24	4.01	5.4	254.4	40	16	15	72	5	2.45	25	21	5.718	189	1.227
476	2186	64	102	66	28	12.17	55.49	21.9	29	22.9	332.1	64.2	3.44	1.74	5.6	31.2	7.2	53.2	8.1	0.4	1.7	0.4	3	0.5	0	3.97	12.4	35.3	88.2	31.2	35.2	11.5	230	9.5	0.86	3.46	4.8	209.1	41	16	16	35	3.9	2.275	22	15	4.885	118	1.066
477	2188	76	131	92	29.21	18.8	71.24	26.4	356	19.3	145.39	0.22	5.84	1.06	7.1	30	8.5	58	2.8	0.7	2.1	0.6	4.1	0.2	0	4.99	15.3	44.9	89.7	30.7	34.2	11.6	214	9.2	0.09	3.18	5	13.62	47	53	31	70	5	2.45	23	35	4.774	145	1.227
478	2189	70	142	60	26.26	14.5	53.34	27.2	82	39.9	228.78	0.086	5.28	1.28	7.2	18.3	9.5	68.3	3.4	0.6	1.3	0.7	4.9	0.2	0	4.14	13.2	39.2	94.4	31.8	33.8	12	191	9.3	0.42	2.93	7.5	57.78	42	20	16	54	7.1	2.175	22	18	7.494	156	1.066
479	2196	72	101	76	21.76	14.68	51.02	28.8	87	32.4	448.7	0.05	4.84	0.96	6.6	29.1	6.1	62.5	2	0.4	1.9	0.4	4.1	0.1	0	5.14	16.3	48.8	94.8	31.9	33.7	12	251	7.7	0.01	2.4	5.3	12.23	46	12	23	55	8.2	2.325	26	11	4.829	161	0.969
480	2207	66	136	73	28.34	30.79	68.92	44.7	195	46.7	225.09	0.09	5.66	1.39	12.9	18.8	8.1	71.6	1.4	0.1	2.4	1	9.2	0.2	0	5.52	17.8	52.6	95.3	32.3	33.9	14.4	212	8.1	0.37	3.91	6.9	31.94	47	54	51	71	9.3	2.575	28	50	5.94	255	0.936
481	2210	60	151	84	41.43	19.33	62.65	30.9	206	55.9	453.87	0.31	5.56	1.65	5.5	29.9	5.7	61.8	1.7	1	1.6	0.3	3.4	0.1	0.1	4.3	13.5	38.9	90.6	31.3	34.6	12.2	207	9.2	0.71	3.95	6.1	324.5	41	67	56	98	6.8	2.3	23	40	6.495	197	0.872
482	2212	68	132	82	19.81	15.04	57.64	26.1	128	41	1022.13	0.035	6.28	1.58	6.1	31	7.8	59.5	1.2	0.5	1.9	0.5	3.6	0.1	0	4.66	15.1	44.5	95.7	32.4	33.9	12.2	301	7.4	0.06	3.81	5.2	65.02	47	19	22	111	4.3	2.4	28	27	4.94	132	0.936
483	2213	80	126	83	29.82	13.96	50.3	27.8	463	30.4	408.85	3.8	5.17	0.8	7.3	26	8.1	60.8	4.4	0.7	1.9	0.6	4.4	0.3	0.1	5.28	15.3	45.7	86.8	29	33.4	12.6	184	10.8	1.25	4.19	7.8	18.3	47	42	26	91	6.1	2.375	23	42	7.216	150	1.001
484	2225	102	146	76	28.32	17.9	56.39	31.7	227	20.4	390.4	0.035	5.51	1.18	6.9	35.6	6.9	54.1	2.4	1	2.5	0.5	3.7	0.2	0.1	4.66	14.2	41.7	89.4	30.5	34	11.6	302	8.4	1.77	4.7	10.5	53.69	47	16	18	134	5	2.4	25	25	17.319	151	0.904
485	2226	82	125	73	23.15	33.47	80.01	41.8	467	38.1	270.11	71.43	6.1	0.87	5.9	29.8	11	56.4	2.4	0.4	1.8	0.6	3.3	0.1	0	4.83	16.6	47.1	97.6	34.3	35.2	11.8	214	7.8	0.18	2.81	5.4	31.03	45	81	62	53	5	2.425	24	68	5.607	150	0.936
486	2231	52	127	64	26.6	19.33	63.55	30.4	44	72.5	582.28	0.035	4.6	1.14	14.7	64.6	5.4	27.1	1.7	1.2	9.5	0.8	4	0.2	0.2	4.7	14.8	42	89.4	31.4	35.2	12.5	165	8	0.28	2.43	5.1	226.7	50	15	20	97	7.1	2.375	29	23	4.33	148	0.904
487	2247	96	103	66	19.22	17.18	63.55	27	64	83.8	592.61	0.035	5.33	2.16	6.3	27.1	7.3	61.5	3.2	0.9	1.7	0.5	3.9	0.2	0.1	4.47	14.1	41.8	93.5	31.7	34	11.8	340	7.4	0.02	2.95	5.2	197	49	16	26	60	3.9	2.475	27	11	4.774	175	1.162
488	2277	68	126	75	29.87	4.12	90.4	4.6	3	54.4	448.7	0.15	4.86	1.14	5.6	22.3	8.9	64.9	2.8	1.1	1.2	0.5	3.6	0.2	0.1	5.02	10.6	34.7	69	21.3	30.8	18.8	344	7.2	0.05	3.52	5.4	55.56	44	20	23	84	5.4	2.25	23	15	5.107	174	0.84
489	2280	68	105	65	30.39	18.08	64.08	28.2	17	20.6	261.25	0.035	4.86	1.22	7.1	32.6	5.8	58.1	2.7	0.9	2.3	0.4	4.1	0.2	0.1	4.32	11.6	35.2	81.4	26.9	33	13.3	399	7.5	0.28	3.42	6.6	38.35	41	10	13	80	5	2.375	26	14	6.994	122	1.195
490	2297	66	134	76	26.23	19.15	61.76	31	114	20.8	234.68	248.95	6.75	2.83	7.4	30.3	7.5	60.5	0.9	0.9	2.2	0.6	4.5	0.1	0.1	4.36	14.9	42.6	97.6	34	34.8	11.9	229	8.1	0.04	3.29	5.1	54.08	46	12	19	86	8.2	2.375	24	20	4.663	135	1.13
491	2303	100	114	60	22.09	18.44	85.74	21.5	62	22.9	264.94	154.71	6.1	1.09	7.1	32.2	7.1	59.1	1.4	0.4	2.3	0.5	4.2	0.1	0	4.48	14.5	43.4	96.8	32.3	33.4	12.8	339	8.1	0.09	4.14	5.7	114.1	46	13	18	87	3.9	2.475	19	27	4.496	130	1.098
492	2307	74	140	73	25.49	27.75	66.05	42	11	16.8	244.28	0.035	5.25	1.16	5.9	25	7.3	63.4	3.8	0.6	1.5	0.4	3.7	0.2	0	4.86	15.2	45.8	94.1	31.2	33.1	13.4	223	9.7	0.03	2.68	5.3	140.6	43	13	19	66	5.7	2.3	22	16	4.496	177	1.259
493	2312	68	148	84	33.24	5.55	72.67	7.6	203	50.3	310.7	0.035	5.82	1.07	12	25.9	5.5	66.3	1.8	0.6	3.1	0.7	8	0.2	0.1	5.16	14.3	42.8	83.1	27.7	33.3	12.5	325	7.6	1.04	5.06	5.9	67.62	43	12	13	152	7.1	2.375	24	16	4.718	150	1.162
494	2318	74	168	46	32.78	15.39	80.55	19.1	372	13.6	337.27	0.035	5.72	1.31	8.6	18	6.7	71.6	3.4	0.4	1.5	0.6	6.2	0.3	0	4.44	12.9	37.8	85.1	29	34.1	13.3	181	10.6	1.1	4.54	5.4	431.8	44	23	21	71	7.1	2.3	22	22	5.384	168	1.388
495	2319	68	111	69	25.29	20.94	61.04	34.3	300	28.8	192.62	0.035	5.02	0.85	7.2	34.8	9.4	54.2	1.4	0.3	2.5	0.7	3.9	0.1	0	5.1	15.6	44.1	86.6	30.6	35.3	11.6	222	8.6	0.12	2.73	4.7	228.3	46	21	21	63	3.9	2.375	22	20	4.552	154	1.098
496	2326	62	142	77	25.84	12.71	67.84	18.7	76	80.2	431.73	0.05	8.15	1.39	3.8	27.3	8.8	60.5	3	0.4	1	0.3	2.3	0.1	0	3.59	12.7	36.7	102.1	35.3	34.5	12.5	232	8	0.08	3.6	5.5	105.9	46	22	31	89	5.7	2.45	27	12	5.218	230	1.356
497	2331	60	119	71	20.81	11.64	62.65	18.6	275	27.6	508.48	296.64	5.56	1.62	11	25.3	9.4	58.3	6.1	1	2.8	1	6.4	0.7	0.1	4.49	14.3	42.3	94.1	31.7	33.7	13	321	7.8	0.13	4.34	8.7	46.43	47	11	16	83	4.6	2.475	22	13	3.664	127	0.936
498	2335	68	120	82	21.16	15.04	84.49	17.8	11	31.9	340.96	0.035	4.99	1.83	5.6	37.3	6.6	54.1	0.9	1.1	2.1	0.4	3	0.1	0.1	4.62	13.3	39.6	85.7	28.8	33.7	12.1	232	10	0.07	3.03	5.1	16.26	49	17	24	55	3.6	2.45	26	12	4.552	154	1.098
499	2336	58	156	35	23.67	10.38	75.9	13.7	17	31.9	599.26	0.035	5.43	1.82	7.6	32.8	7.7	58	1.1	0.4	2.5	0.6	4.4	0.1	0	4.6	13.6	39.5	86	29.5	34.3	11.8	206	9	1.76	2.56	5.1	830.1	43	10	13	70	5.4	2.275	27	36	4.774	131	0.904
500	2337	74	146	76	28.27	12.71	48.69	26.1	334	122.3	340.22	0.035	4.94	1.1	4.9	19.9	13.4	64.6	1.5	0.7	1	0.7	3.2	0.1	0	4.03	12.3	36.4	90.4	30.5	33.8	13.6	154	7.5	0.24	3.68	7.8	1642	49	16	22	87	14.6	2.45	25	17	11.158	131	1.324
501	2342	68	121	50	23.09	25.06	73.21	34.2	277	31.5	154.24	0.035	5.28	0.89	7.3	32.1	11.6	50.7	4.7	0.9	2.3	0.8	3.7	0.3	0.1	3.97	12.7	38	95.6	32.3	33.7	12.4	311	8.9	0.09	4.22	9.5	157.4	48	24	43	88	6.4	2.525	24	69	8.993	133	1.195
502	2344	60	129	65	26.36	23.63	66.41	35.6	241	15.6	751.28	13.79	4.4	0.66	9.4	40	6.8	50.5	2	0.8	3.8	0.6	4.7	0.2	0.1	5.36	16.8	49.7	92.7	31.3	33.7	12.5	277	8.2	0.2	2.65	5.5	142.1	43	35	31	101	6.4	2.375	21	57	4.996	130	1.098
503	2345	54	89	61	21.58	17.36	60.86	28.5	57	43.5	451.66	265	5.07	1.2	10.3	22.8	6.6	66.3	3.5	0.8	2.3	0.7	6.8	0.4	0.1	5.13	15	45	87.6	29.3	33.4	12.2	319	7	0.21	3.36	4.7	84.83	47	31	28	71	4.3	2.25	27	64	4.33	166	1.13
504	2346	70	106	67	35.94	11.1	76.43	14.5	203	27.6	406.64	0.035	6.49	0.91	6.4	21.3	9.5	65.7	2.4	1.2	1.4	0.6	4.2	0.2	0.1	4.78	14.5	42.2	88.3	30.3	34.2	12.3	164	8.7	0.39	3.54	8.9	48	44	22	19	64	8.2	2.4	23	32	7.549	167	1.13
505	2347	50	108	60	28.12	18.97	48.87	38.8	49	43.3	549.81	0.035	5.25	1.98	7.8	21.2	6.6	70.4	1.3	0.5	1.7	0.5	5.5	0.1	0	4.47	13.9	41.2	92.1	31.1	33.8	12.4	301	8.5	0.07	3.22	5.6	60.91	42	17	24	52	5.7	2.35	24	11	4.552	176	0.936
506	2349	76	121	53	26.81	20.59	57.64	35.7	372	32.2	343.17	193.35	7.06	0.93	8.8	35.1	8	49.9	6.8	0.3	3.1	0.7	4.4	0.6	0	5.18	14.9	44.7	86.2	28.6	33.2	12.9	207	8.3	0.3	4.47	6.9	264.8	42	30	21	116	6.8	2.325	23	25	7.327	171	1.098
507	2351	72	128	38	31.95	7.16	71.78	10	3	32.6	146.86	0.064	6.78	2.21	7.6	19.4	8.9	66.2	4.6	1	1.5	0.7	5	0.3	0.1	4.6	12.9	39	84.7	28	33	14.8	351	7.6	1.18	3.51	5.3	172.7	44	18	21	86	5	2.325	27	24	4.219	186	1.033
508	2353	72	132	66	24.57	10.56	53.88	19.6	96	113.5	581.54	0.766	4.91	0.82	7.6	11.7	7.6	78.2	1.8	0.8	0.9	0.6	5.9	0.1	0.1	4.22	13.1	38.7	91.4	30.9	33.8	14.2	212	8.6	0.09	3.23	7.3	314	44	16	18	62	8.9	2.45	25	18	11.491	165	1.13
509	2358	74	174	80	34.04	14.86	75.18	19.8	39	23.6	91.51	0.05	6.83	1.09	6.7	29.2	11	57	2.3	0.4	2	0.7	3.8	0.2	0	5.02	14.4	42.6	84.8	28.6	33.8	13.8	222	7.8	0.29	3.88	5.7	411.1	41	10	20	80	7.5	2.3	22	14	4.885	156	1.098
510	2360	94	143	78	30.9	11.64	71.42	16.3	121	20.2	555.71	0.035	5.25	1	7.4	34.2	7.6	54.7	2.7	0.9	2.5	0.6	4	0.2	0.1	4.93	14.3	42.2	85.9	29	33.8	12.2	345	7.3	0.23	3.78	7.9	66.12	45	20	21	103	3.6	2.6	22	48	9.159	141	1.259
511	2361	70	125	58	28.59	16.11	65.34	24.7	115	43	402.21	0.035	5.87	1.09	6.4	26.5	7.8	60.8	4.4	0.6	1.7	0.5	3.9	0.3	0	4.4	13.4	39.9	90.7	30.5	33.6	12.2	230	8.2	0.35	4	5.7	71.34	45	24	22	127	5	2.175	27	44	5.162	142	1.033
512	2363	96	134	72	34.08	9.49	60.5	15.7	391	32.6	258.3	0.035	4.68	1.37	6.8	35	6.4	56.8	1.3	0.5	2.4	0.4	3.9	0.1	0	4.64	14.1	40.8	87.7	30.5	34.8	12.9	219	8.1	0.07	3.37	5.6	52.01	46	26	20	107	6.1	2.45	22	19	5.773	163	1.324
513	2366	78	135	62	26.7	17.9	48.33	37	596	35.8	214.76	0.2	5.4	0.93	5.9	38.3	11.2	48.2	1.9	0.5	2.3	0.7	2.8	0.1	0	4.06	13.6	40.3	99.5	33.6	33.7	12.2	96	7.7	0.24	3.93	5.9	252.2	44	23	24	82	7.5	2.425	26	46	6.384	142	1.195
514	2373	70	123	77	30.97	11.64	54.77	21.2	172	20.8	518.08	0.14	4.37	1.23	7.1	29.2	5.8	60.9	3	1	2.1	0.4	4.3	0.2	0.1	4.79	14	41.4	86.4	29.2	33.8	12.3	296	8.4	2.01	5	8.6	63.62	43	41	39	130	7.1	2.425	23	65	6.772	141	1.13
515	2375	96	124	72	18.1	7.16	62.11	11.5	94	64.3	279.7	0.035	4.5	2.34	6.6	24.3	10	64.3	0.9	0.4	1.6	0.7	4.2	0.1	0	3.97	13.5	39	98.5	34	34.5	12.2	291	7.4	0.11	2.49	4.7	63.15	48	14	19	48	4.3	2.525	23	40	4.274	121	1.098
516	2376	50	127	69	25.29	24.52	68.02	36.1	165	33.7	373.43	128.98	5.07	2.94	7.6	35.8	7.2	51.9	3.8	1.3	2.7	0.5	3.9	0.3	0.1	5.22	15.4	46.2	88.5	29.5	33.3	13.1	397	6.8	0.23	2.68	5.1	63.89	49	14	17	88	1.8	2.25	22	28	4.718	121	1.195
517	2391	70	169	72	32.81	10.02	61.4	16.3	34	21.7	417.71	0.163	7.37	1.76	5.7	48.5	8.1	40.3	2.4	0.7	2.8	0.5	2.3	0.1	0	4.96	12.9	39.6	79.8	25.9	32.5	14.5	250	9.1	0.8	4.06	5.5	38.26	43	19	25	104	5.7	2.4	27	23	4.829	152	1.001
518	2395	80	150	76	29.04	10.2	64.26	15.9	56	111.4	1218.44	0.035	5.87	1.11	5.6	28.2	11.4	59.4	0.8	0.2	1.6	0.6	3.3	0	0	4.79	14.9	43.6	90.9	31.1	34.1	12.8	278	7.7	0.49	3.48	5.3	436	43	31	24	73	6.1	2.475	24	48	5.051	155	1.324
519	2398	60	159	68	35.24	10.2	60.86	16.8	77	28.5	282.65	0.035	4.09	1.1	6	23.3	5.9	64.6	5.7	0.5	1.4	0.4	3.9	0.3	0	4.09	13.4	37.7	92.2	32.7	35.5	12.7	154	10.2	0.1	3.51	6.1	97.28	46	17	22	71	3.9	2.15	25	22	5.551	151	0.969
520	2399	70	105	67	24.42	15.04	69.27	21.7	19	40.5	374.17	0.1	5.51	1.44	8.1	29.1	8.7	58.2	3.2	0.9	2.4	0.7	4.7	0.3	0.1	5.05	15	45.4	89.8	29.8	33.1	11.9	322	7.6	0.05	2.99	4.9	104.2	45	30	27	82	4.6	2.35	25	22	4.829	168	0.969
521	2405	70	120	81	21.73	24.52	79.12	31	37	34	185.24	0.035	5.82	1.34	4.6	34.3	6.6	57.9	1	0.3	1.6	0.3	2.7	0	0	4.19	13.9	40.3	96	33.2	34.6	11.5	246	7.7	0.03	3.78	5.5	60.77	43	13	24	72	2.9	2.35	23	6	4.718	132	1.195
522	2412	74	162	92	29.93	15.93	81.27	19.6	16	17.4	227.3	150.71	5.66	1.06	9.7	28.9	4.9	64.1	1.4	0.6	2.8	0.5	6.2	0.1	0.1	5.01	15.2	44.7	89.4	30.5	34	13.7	221	9.4	0.74	3.23	5.5	375.4	44	19	16	110	4.3	2.325	20	43	5.551	130	1.227
523	2418	56	157	103	28.68	15.22	68.38	22.3	89	22	256.09	0.035	4.78	1.06	6.2	35.4	6.3	53.5	3.4	1.5	2.2	0.4	3.3	0.2	0.1	4.97	14.9	42.7	85.8	30	35	12.6	339	7.6	0.23	2.92	7.1	42.04	42	35	25	110	5.7	2.775	22	20	5.773	193	0.71
524	2423	54	129	62	24.7	30.79	68.38	45	52	62.5	598.52	0.035	6.28	1.54	5.4	31.1	10.4	54.5	3	1	1.7	0.6	2.9	0.2	0.1	5.14	15.6	46.8	90.8	30.4	33.5	11.6	192	9.2	0.05	2.74	4.8	24.14	46	38	28	58	7.1	2.375	28	27	5.051	163	1.001
525	2427	80	106	60	28.23	6.44	61.76	10.4	106	29.4	504.05	0.195	5.17	0.83	7.9	10.4	9.3	78.4	1.6	0.4	0.8	0.7	6.2	0.1	0	5.03	15.9	45.3	90.1	31.7	35.2	12	316	7.1	1.6	3.53	5.9	20.43	45	33	23	59	5.4	2.225	24	52	5.829	126	1.001
526	2429	60	156	92	18.33	26.13	55.85	46.8	104	21.7	320.29	443.85	3.7	1.58	3.6	40.5	13.7	42.4	3.3	0.1	1.5	0.5	1.5	0.1	0	4.16	13.7	40.5	97.5	32.9	33.8	12.3	232	7.6	0.03	3.65	4.6	54.28	46	18	25	60	3.2	2.325	26	18	4.663	154	1.001
527	2432	92	153	77	31.74	13.25	65.51	20.2	74	35.1	400.73	0.035	4.63	0.99	7	27.5	6.4	63.2	2.3	0.6	1.9	0.4	4.4	0.2	0	4.82	14.6	42.5	88	30.3	34.4	11.9	331	8.2	1.77	4.88	5.8	25.98	43	21	25	95	5	2.425	23	16	5.107	130	1.13
528	2439	82	146	80	34.88	8.41	65.34	12.9	14	19.9	276.01	0.035	4.65	1.07	11.3	27	5.6	66.6	0.7	0.3	3.1	0.6	7.5	0.1	0	4.11	13.1	38.7	94.3	31.8	33.8	12.3	337	7.5	0.67	3.88	4.8	135	41	15	12	96	5.4	2.125	24	16	5.607	95	1.195
529	2440	50	105	69	24.87	17.18	68.02	25.3	36	35.1	490.77	0.063	6.34	1.23	4.4	32	10.9	54.5	1.8	0.8	1.4	0.5	2.4	0.1	0	5.21	15	46.3	89	28.7	32.3	12.4	242	6.8	0.15	2.78	4.7	34.63	45	17	21	65	5.4	2.275	30	15	4.94	121	0.904
530	2441	64	108	75	21.46	21.3	62.29	34.2	162	68.6	280.44	0.035	5.48	1.48	7.3	23.6	9.3	58.8	7.3	1.2	1.7	0.7	4.3	0.5	0.1	4.91	15	46.1	93.7	30.6	32.7	11.5	264	8.5	0.04	2.79	5.2	41.31	51	22	25	74	5.7	2.525	29	26	4.774	147	1.13
531	2450	68	132	72	28.37	12.53	58.53	21.4	221	37.4	732.83	1.43	5.82	1.54	6.5	36.8	6.4	54.6	1.3	0.9	2.4	0.4	3.5	0.1	0.1	5.44	15.9	46.7	85.8	29.1	34	13.6	205	10	0.27	3.93	5.6	24.47	48	28	27	134	6.1	2.4	25	23	4.663	211	1.033
532	2451	60	140	76	35.38	15.04	55.13	27.3	97	25.4	148935.78	0.035	5.07	1.72	8.8	41	7.4	49.3	1.6	0.8	3.6	0.7	4.3	0.1	0.1	4.78	14.8	45.3	94.7	30.9	32.7	12.8	222	8.7	0.37	3.88	5.2	158.7	43	14	17	69	5	2.325	22	23	4.996	136	1.13
533	2456	72	108	64	30.73	12.89	50.84	25.4	53	28.3	377.86	0.035	5.87	1.39	9.5	22.6	6.5	69	0.9	1	2.1	0.6	6.6	0.1	0.1	4.49	13.5	39.2	87.2	30	34.5	11.6	323	7.9	0.3	3.42	5.2	16.41	45	15	14	74	5.4	2.25	26	34	5.051	142	0.936
534	2458	96	124	78	29.55	16.29	66.95	24.3	76	36	267.89	0.035	5.72	1.36	7	35.9	5.3	53	0.8	5	2.5	0.4	3.7	0.1	0.4	4.89	15	44.5	91.1	30.7	33.7	13.1	279	9.7	0.84	4.31	5.4	92.54	46	22	21	78	3.9	2.2	23	33	5.218	117	0.904
535	2471	52	152	82	24.94	10.38	54.77	19	145	21.7	187.45	0.425	5.92	1.22	4.9	26.6	6.8	64.1	1.7	0.8	1.3	0.3	3.1	0.1	0	3.99	11.3	35.6	89.1	28.2	31.6	13.5	169	9	0.07	2.54	5.8	55.42	44	26	25	39	4.3	2.325	24	10	4.94	217	1.259
536	2473	50	162	68	29.02	19.33	52.63	36.7	280	40.3	346.12	0.035	5.46	1.6	5.1	42.8	9.4	43.8	3.3	0.6	2.2	0.5	2.2	0.2	0	4.48	13.8	40.8	91.1	30.7	33.7	13	155	9.4	0.09	3.98	5.7	1341	41	11	18	65	7.5	2.375	28	25	5.162	162	1.066
537	2476	86	87	70	25.81	10.56	58.35	18.1	296	25.1	634.68	0.14	5.74	0.95	7	16.3	8.9	71.3	2.8	0.7	1.1	0.6	5	0.2	0	4.98	14.1	42.8	86	28.3	32.8	12.7	253	9.8	2.57	3.95	13	16.21	43	16	11	95	3.9	2.45	22	24	22.648	128	1.098
538	2478	68	136	81	23.67	18.62	66.59	28	47	25.1	329.15	261	5.72	1.55	8.1	41.9	5	50.1	2.6	0.5	3.4	0.4	4.1	0.2	0	4.05	12.9	38.3	94.7	31.7	33.5	12.1	277	8.1	0.05	3.54	4.9	92.09	42	28	25	97	4.6	2.25	23	13	4.607	120	1.259
539	2483	68	120	85	33.27	36.52	61.58	59.3	879	14	456.82	316.59	4.73	1.92	9.1	45.2	6.7	44.7	2	1.4	4.1	0.6	4.1	0.2	0.1	4.72	15.6	45.3	96.2	32.9	34.2	13	199	11	0.27	3.6	5	109.3	41	124	115	98	7.9	2.425	24	118	4.829	149	1.259
540	2485	74	115	82	27.81	23.09	62.65	36.9	135	32.2	432.47	0.065	5.3	1.71	8.2	20.6	7.9	70	1.1	0.5	1.7	0.6	5.7	0.1	0	4.48	12.9	40.3	89.9	28.8	32	13.1	266	7.4	3.38	4.74	5.3	22.84	44	35	31	65	5	2.275	25	23	4.663	178	1.195
541	2488	76	181	0	24.41	5.01	84.13	6	24	24.2	252.4	0.035	4.65	1.42	9	19.5	5.9	73.4	0.9	0.4	1.8	0.5	6.6	0.1	0	5.26	13.8	41.8	79.6	26.2	32.8	15	208	8.4	5.24	4.81	6	377.4	43	12	18	66	4.3	2.225	21	22	5.718	137	0.936
542	2491	62	130	26	26.52	6.09	72.5	8.4	76	23.6	385.97	136.46	4.58	1.72	7.1	25.4	9	63.4	1.9	0.3	1.8	0.6	4.5	0.1	0	4.37	13.6	40.5	92.8	31	33.4	13.9	245	7.4	0.64	4.06	5.5	1522	39	18	23	82	6.8	2.3	24	22	5.607	186	1.13
543	2492	64	162	62	28.08	11.46	57.46	19.9	100	23.1	359.41	21.27	6.62	0.74	12.5	42.7	9.2	45.9	1.9	0.4	5.3	1.2	5.7	0.2	0.1	4.77	14.9	45.5	95.2	31.3	32.8	12.7	272	8.6	0.17	4.49	5.3	3.54	43	42	40	104	5	2.35	24	39	4.385	148	1.356
544	2500	70	128	69	62.47	12.53	87.17	14.4	125	21.1	228.78	0.07	3.88	1.31	9.3	18.3	5.7	71.9	3.7	0.4	1.7	0.5	6.7	0.3	0	4.24	11.9	34.8	82	28.1	34.2	14.2	401	6.9	4.63	5.25	6.5	95.85	38	21	20	92	4.6	2.25	23	24	6.439	123	1.13
545	2505	60	134	59	21.57	16.11	54.95	29.3	52	32.6	261.99	0.035	5.82	1.91	5.5	27.3	9.6	60	2.8	0.3	1.5	0.5	3.3	0.2	0	4.65	15	44.2	94.9	32.3	34	12	161	8.3	0.18	2.66	5.1	379.7	41	27	34	110	3.9	2.2	25	142	4.552	154	1.324
546	2531	84	114	54	30.77	18.08	65.34	27.7	195	10	521.77	305.68	4.53	1.33	11	25.4	5.9	63.9	4.6	0.3	2.8	0.6	7	0.5	0	3.63	12.3	36.9	101.6	33.8	33.3	15.5	346	9.7	0.6	4.63	5.7	533.4	41	16	19	101	5	2.375	24	43	5.384	134	1.388
547	2548	72	113	77	45.59	9.31	65.87	14.1	78	22.2	247.97	3.13	6.08	0.93	7.9	24.2	8.2	64.7	2.6	0.4	1.9	0.6	5.1	0.2	0	4.01	12.6	37.1	92.6	31.5	34	13.1	264	8.5	1.04	5.75	5	275.5	46	8	11	98	8.9	2.425	23	15	4.996	139	0.936
548	2551	64	139	76	28.74	20.41	50.84	40.1	90	44.6	1061.24	0.035	8.22	1.82	6.4	42.5	6.5	49.4	0.8	0.9	2.7	0.4	3.2	0.1	0.1	5.55	14.3	44.9	81	25.8	31.8	16	276	8.1	0.4	4.12	5.4	34.19	47	27	28	58	7.1	2.6	24	21	5.44	181	1.292
549	2553	56	115	83	24.6	29.36	64.62	45.4	62	26.7	208.12	0.14	5.61	1.14	4.4	31	11	53.7	4	0.4	1.4	0.5	2.4	0.2	0	5.18	16.5	47.2	92.7	32.3	34.9	11.5	237	7.8	0.08	3.42	5.1	36.85	44	41	30	96	7.5	2.425	25	38	5.495	143	0.936
550	2556	64	114	71	38.94	16.29	78.58	20.7	33	81.1	1079.69	0.058	5.53	1.31	4.4	37.9	6.3	51.3	3.3	1.2	1.7	0.3	2.3	0.1	0.1	4.01	12.1	35.5	88.7	30.3	34.2	12.7	260	7.8	0.13	2.99	5.3	44.27	48	43	35	72	6.8	2.525	26	42	4.94	208	1.388
551	2557	84	130	66	22.8	15.75	51.19	30.8	184	63.4	630.99	0.035	4.09	0.82	11	30	8.4	59.6	1.6	0.4	3.3	0.9	6.6	0.2	0	5.02	15.3	44.7	89.1	30.6	34.2	12.9	369	6.3	0.15	3.95	6.2	1073	42	23	20	118	5.4	2.575	24	37	3.664	120	0.904
552	2560	48	139	85	25.62	21.12	79.12	26.7	86	33.3	266.42	9.44	3.72	0.93	8.1	31.3	7.4	49.5	10.9	1	2.5	0.6	4	0.9	0.1	4.72	15.1	43.4	91.9	32	34.9	12.3	253	8	0.14	3.55	5.3	162.2	51	30	28	129	6.1	2.425	25	34	4.718	139	0.872
553	2569	80	153	70	31.61	24.88	83.06	30	62	42.8	247.23	0.035	6.41	1.97	6.1	31.3	7.8	57.2	2.9	0.7	1.9	0.5	3.5	0.2	0	4.3	13.1	38.3	89.1	30.6	34.3	12.5	433	7.2	0.97	3.1	5.4	161.6	42	17	16	59	5	2.35	25	14	5.829	141	1.033
554	2575	88	124	74	29.93	12.71	47.44	26.8	98	11.6	453.13	0.035	5.69	1.5	6.6	23.1	7.6	63.5	5.6	0.3	1.5	0.5	4.2	0.4	0	5.3	15.1	45.9	86.9	28.7	33	12.4	251	8.8	0.39	4.79	5.4	31.8	44	45	33	61	3.9	2.325	26	21	4.829	201	0.775
555	2579	66	114	83	28.83	13.25	63.55	20.8	286	18.8	278.23	0.035	5.28	1.23	5.6	35.8	6.8	55.4	1.2	0.9	2	0.4	3.1	0.1	0.1	4.84	14.7	43.2	89.3	30.3	33.8	12.9	225	7.9	0.39	3.29	4.7	41.97	46	28	25	70	5	2.3	24	25	4.829	167	0.936
556	2583	80	148	76	32.01	10.74	62.65	17.1	57	21.7	210.33	0.035	5.77	1.02	10.9	43.8	5.3	48.1	2.6	0.3	4.8	0.6	5.2	0.3	0	4.61	12.9	41.4	89.8	28.2	31.3	13.5	278	8.6	0.38	4.17	8.1	369.9	41	17	17	95	3.9	2.25	26	21	11.824	176	1.195
557	2596	66	153	77	34.09	15.57	57.82	26.9	32	42.8	430.99	49.3	6.62	0.97	6.4	17.5	8.1	71.9	1.9	0.5	1.1	0.5	4.6	0.1	0	4.82	15	44.1	91.4	31	33.8	13	257	7.9	0.51	3.74	5.4	140	44	26	21	103	6.1	2.225	24	49	4.996	171	1.162
558	2601	50	102	64	20.08	28.1	66.59	42.2	277	26	430.25	58.62	4.81	1.58	5.5	34.1	11.4	51.8	2	0.6	1.9	0.6	2.8	0.1	0	5.11	14.9	45.2	88.2	29.2	33	13.6	209	8.6	0.15	2.9	5.5	89.55	37	424	281	148	2.9	2.3	24	187	5.329	236	1.13
559	2605	66	138	62	18.63	16.83	45.47	37	47	40.3	637.63	0.06	4.32	1.85	6.4	34	6	58.9	0.9	0.2	2.2	0.4	3.8	0.1	0	3.87	11.9	35.9	93	30.9	33.2	12.8	361	7.9	1.11	4.73	5	370.9	41	15	22	70	3.2	2.35	26	13	4.718	176	1.001
560	2609	70	161	81	27.19	12.53	98.27	12.8	9	33.3	321.77	0.05	4.97	1.85	5.2	32.3	9.2	52.2	5.4	1	1.7	0.5	2.7	0.3	0.1	4.48	12.9	37.2	83.2	28.6	34.4	13.7	336	7.3	0.19	2.52	5.7	208.4	42	15	21	65	5	2.4	23	21	5.662	153	1.292
561	2615	70	130	72	28.09	15.22	70.71	21.5	759	89	252.4	0.035	4.84	1.17	10.7	20.8	7.6	68.7	2.3	0.6	2.2	0.8	7.4	0.2	0.1	5.47	17	48.3	88.4	31.1	35.3	13.2	303	6.8	0.08	2.82	6.7	99.89	50	82	59	68	6.4	2.6	26	53	7.327	223	0.969
562	2620	100	157	85	25.49	31.5	71.96	43.8	74	74.7	216.23	0.035	6.59	2.5	7.2	18.7	9.8	68.8	1.9	0.8	1.3	0.7	5	0.1	0.1	5.13	16.6	49.2	95.9	32.4	33.8	12	336	6.4	0.1	3.74	5.8	99.42	50	12	29	104	3.6	2.425	23	27	6.384	173	1.033
563	2625	84	107	80	21.03	18.8	72.67	25.9	199	19.9	291.51	0.035	5.51	1.58	5.7	27	8.1	61.7	2	1.2	1.5	0.5	3.5	0.1	0.1	4.36	13.4	39.4	90.6	30.9	34.1	12	249	8.1	0.08	3.33	5.4	133.2	43	25	26	28	5.7	2.2	23	15	5.162	146	0.904
564	2630	66	104	65	20.84	44.93	45.11	99.6	1008	185.7	1066.41	1.03	3.54	1.95	3	19.8	10.4	65.1	3.2	1.6	0.6	0.3	2	0.1	0	3.67	13	38.4	104.7	35.5	33.9	14	98	8.6	0.69	2.63	7	48.83	34	93	108	251	3.9	2.325	21	305	20.483	217	1.162
565	2633	50	195	114	24.06	17.54	62.11	28.2	74	37.8	298.89	0.39	5.15	1.14	5.1	41.4	10.1	44.3	3.4	0.6	2.1	0.5	2.3	0.2	0	5.31	16.2	47.8	90.1	30.4	33.7	12.1	248	9.3	0.1	2.74	5.2	69.55	45	45	42	115	4.3	2.325	22	43	4.441	202	1.227
566	2636	88	120	89	31.33	49.58	85.38	58.1	220	37.1	303.32	0.035	5.2	0.75	6.7	55	9.6	32.8	2	0.6	3.7	0.6	2.2	0.1	0	5.48	17.8	51.7	94.3	32.5	34.6	12	209	8.4	0.17	2.33	5.6	13.92	49	126	71	90	2.9	2.375	26	147	5.662	165	1.066
567	2643	88	159	87	27	14.32	61.76	23.2	52	10.9	543.91	318.94	6.54	1.55	8	23.8	8.2	61.2	5.8	1	1.9	0.7	4.9	0.5	0.1	3.33	10.6	31.3	93.9	31.7	33.8	16	308	7.5	0.3	6.05	4.9	2235	40	14	22	185	20.7	2.2	18	54	4.274	280	1.615
568	2645	68	144	82	25.11	17.36	71.78	24.2	39	18.6	287.08	0.66	6.21	1.2	8.4	35.4	8.9	53.2	2.3	0.2	3	0.7	4.5	0.2	0	5.43	17	50	92	31.2	33.9	13.1	267	10	0.28	4.7	5.6	20.23	42	25	21	114	6.4	2.35	21	38	5.107	147	1.033
569	2653	60	117	67	39.67	11.1	99.35	11.2	182	186.9	200.74	0.035	4.63	1.62	8.1	45.2	5.8	44.9	2.7	1.5	3.7	0.5	3.6	0.2	0.1	3.67	10.9	33	89.9	29.5	32.8	13	298	8.9	0.69	3.21	5.1	139.5	50	29	32	42	7.1	2.35	23	25	4.607	152	0.936
570	2655	70	126	85	23.9	17.54	59.25	29.6	507	18.3	281.92	110	6.44	0.91	5.9	38.3	8.1	50.8	1.8	1	2.3	0.5	3	0.1	0.1	5.18	16	45.9	88.6	30.8	34.8	12	287	7.7	0.21	2.88	5	13.66	45	20	20	64	5	2.225	24	20	4.607	161	1.066
571	2660	64	142	94	32.58	21.84	70.35	31	92	24.7	391.14	0.035	5.33	0.87	6.9	34	6.6	54.7	4	0.8	2.3	0.5	3.8	0.3	0.1	5.36	15.8	46.8	87.4	29.5	33.8	13.1	271	7.8	0.08	2.7	5.4	5.24	45	40	23	70	6.4	2.325	21	23	4.274	139	1.292
572	2669	78	122	92	33.22	15.75	63.55	24.8	99	36.5	323.98	0.035	5.33	0.84	7.6	19.6	7	67	5.8	0.6	1.5	0.5	5.1	0.4	0	5.8	17	48.4	83.6	29.4	35.2	11.8	308	7.5	0.08	2.68	5.1	36.06	45	34	31	66	3.2	2.425	24	14	4.718	176	1.098
573	2673	66	151	87	32.68	23.45	66.59	35.2	196	31	222.14	0.36	6	2.17	3.9	47.2	13.3	36.2	2.8	0.5	1.8	0.5	1.4	0.1	0	4.24	14.1	40.9	96.7	33.3	34.4	11.9	264	8.4	0.34	3.74	5.3	42.82	44	15	24	75	5.4	2.525	23	70	5.329	173	0.872
574	2678	44	132	66	26.91	11.99	50.12	23.9	723	49.8	442.8	0.19	5.4	1	5.3	30	13.1	55.2	1.3	0.4	1.6	0.7	2.9	0.1	0	4.15	13.1	39	93.9	31.5	33.7	12.3	193	9.5	1.55	5.75	6.6	131.9	42	23	19	66	5.4	2.5	26	35	5.94	145	1.098
575	2679	80	118	82	22.21	39.2	68.92	56.9	14	59.6	511.43	0.051	5.48	1.26	6.3	47.6	8.6	42.4	0.8	0.6	3	0.5	2.7	0.1	0	4.36	14	41.9	96.1	32.2	33.4	12.9	312	7.4	0.05	2.68	5.2	16	47	21	21	56	4.3	2.525	24	17	4.885	142	1.227
576	2682	60	152	77	48.43	19.33	67.66	28.6	151	43.9	390.4	0.035	5.72	1.25	6.6	33.1	7.4	55.8	3.1	0.6	2.2	0.5	3.7	0.2	0	4.17	13.5	40.6	97.3	32.3	33.2	12.4	234	8.7	1.12	4.14	7	243.3	39	22	24	82	6.1	2.5	24	10	3.775	222	0.775
577	2692	72	123	83	26.06	12.17	84.85	14.3	48	23.1	339.48	299	5.64	1.22	4.4	33.6	9.3	56.3	0.5	0.4	1.5	0.4	2.5	0	0	5.03	11	35.9	71.3	21.7	30.4	15.4	222	9.6	0.32	3.66	5.3	75.45	44	23	21	58	2.5	2.225	25	22	4.829	122	0.936
578	2694	90	128	83	31.33	27.57	71.06	38.8	172	36.2	284.87	0.06	4.89	1.12	9	29.9	12.3	51.6	5.4	1	2.7	1.1	4.6	0.5	0.1	4.89	15.8	46.1	94.1	32.3	34.2	12.1	281	7.7	0.36	4.34	5.6	18.57	46	50	54	103	5.4	2.425	23	33	4.996	186	1.195
579	2696	76	164	78	26.15	11.81	60.86	19.4	110	27.4	718.07	0.21	6.8	1.14	9.1	14.8	9.1	74.1	1.3	0.7	1.3	0.8	6.7	0.1	0.1	4.53	13.7	41.2	90.9	30.3	33.3	15.6	260	9.7	0.15	3.21	6	2235	42	26	27	80	8.2	2.275	26	28	5.051	170	1.259
580	2699	64	115	82	24.96	17.01	66.23	25.7	75	19.3	236.16	0.16	6.21	1.84	4.7	41.8	7.7	48.3	1.8	0.4	2	0.4	2.3	0.1	0	4.24	13.2	40.5	95.4	31.1	32.6	12.4	213	9.5	0.03	3.07	5.1	16.44	52	18	26	59	6.4	2.35	23	8	4.607	156	1.453
581	2700	68	148	68	23.63	17.18	66.77	25.7	278	17.4	207.38	0.035	7.71	1.23	6.3	22.3	8.7	65.1	3.4	0.6	1.4	0.5	4.1	0.2	0	4.89	14.8	43.1	88.1	30.2	34.3	13	228	7.7	0.21	3.61	5	203.4	48	20	23	81	3.2	2.4	27	13	4.94	184	1.195
582	2701	66	134	72	36.74	18.97	48.69	39	400	38.5	816.97	0.08	5.69	1.39	8.1	34.5	8.6	52.1	4.1	0.7	2.8	0.7	4.2	0.3	0.1	4.84	14	42.9	88.8	29	32.7	13.6	218	8.4	0.59	4.85	6.1	72.56	44	50	48	99	5.4	2.55	24	124	5.495	152	1.098
583	2702	50	130	86	27.69	11.1	52.45	21.2	287	60.7	556.45	0.035	6.28	1.39	8.9	28.7	10.2	54.3	6.5	0.3	2.6	0.9	4.8	0.6	0	4.86	15.6	45.6	93.7	32	34.2	12.7	252	8.9	0.68	2.84	5.4	135.3	45	23	19	71	7.5	2.225	28	144	4.94	147	0.936
584	2709	76	146	76	29.93	25.78	61.76	41.7	170	57.5	445.75	0.06	6.05	1.41	7.6	30.8	7.8	59.3	1.8	0.4	2.3	0.6	4.5	0.1	0	5.59	16.5	48.7	87	29.5	34	12.3	283	7.5	0.48	3.29	5.6	56.13	45	19	19	71	5	2.375	25	35	6.162	130	1.066
585	2712	54	98	60	19.54	18.97	49.58	38.3	132	13.4	230.99	183	4.19	1.34	6.6	33.8	7.4	50.3	7.7	0.8	2.2	0.5	3.3	0.5	0.1	4.82	15.3	45	93.4	31.7	34	12.7	253	8.5	0.07	2.75	5.3	55.75	49	11	17	83	3.9	2.25	29	13	5.551	127	0.775
586	2713	60	107	71	23.97	15.93	57.1	27.9	73	48.7	351.29	0.035	5.72	2.17	5.9	26.1	8.3	57.1	7.5	1	1.5	0.5	3.4	0.4	0.1	4.26	14	40.9	95.8	32.8	34.2	11.4	168	8.2	0.1	3	5	167.9	44	23	23	73	5	2.425	23	21	5.162	153	1.162
587	2721	58	154	72	35.06	17.54	74.64	23.5	105	98.5	1666.4	0.035	5.56	1.5	7.9	32.9	4.4	59.1	2.3	1.4	2.6	0.3	4.7	0.2	0.1	4.67	14.8	42.2	90.2	31.5	35	12.8	350	8.1	0.23	3.74	6.1	96.29	45	26	31	146	7.5	2.5	24	30	5.551	213	1.13
588	2723	68	126	84	25.74	23.27	61.22	38	267	29.4	175.64	27.3	6.05	0.91	8.5	18.5	3.2	77	0.7	0.7	1.6	0.3	6.5	0.1	0.1	5.15	16.3	48.3	93.8	31.6	33.7	12.7	312	8.6	0.1	4.49	9.3	29.71	44	84	45	110	6.4	2.35	20	40	10.658	190	0.807
589	2725	56	100	59	20.44	11.28	69.09	16.3	22	69.8	288.56	0.035	5.17	1.98	5.8	35.7	6.3	55.5	1.6	1	2.1	0.4	3.2	0.1	0.1	3.88	12.5	37.2	95.7	32.3	33.7	12.4	241	8.9	0.01	2.56	4.7	31.7	45	10	24	62	2.9	2.325	26	17	4.663	134	1.453
590	2732	82	193	71	22.62	19.33	37.59	51.4	1069	15.4	463.46	0.212	4.03	0.99	6.6	16.2	6.5	68.7	7.8	0.9	1.1	0.4	4.5	0.5	0.1	4.03	12.9	38.8	96.4	32	33.3	14.1	213	9	0.08	5.4	7.6	27327	46	13	10	110	18.6	2.15	21	19	8.771	142	2.26
591	2754	62	138	80	25.35	27.03	68.56	39.4	169	40.8	357.19	0.16	5.82	0.78	5.6	27.8	6.1	62.4	3.3	0.4	1.6	0.3	3.5	0.2	0	5.4	15.6	46.6	86.2	28.8	33.5	12.3	221	9.1	0.06	2.49	5.8	36.77	46	32	24	71	6.4	2.2	24	30	5.329	108	1.001
592	2761	64	127	64	29.37	6.98	41.53	16.8	195	25.6	277.49	0.035	4.45	1.11	6.6	32.9	8.4	56.9	1	0.8	2.2	0.6	3.8	0.1	0.1	4.22	13.3	38.7	91.6	31.7	34.5	12.3	257	8.6	0.59	3.74	5	102.8	46	15	22	71	3.9	2.275	26	17	4.552	123	1.066
593	2762	98	144	92	43.05	8.23	64.62	12.7	154	17.7	486.34	0.035	7.55	1.28	12.5	21	6.8	68.6	1.7	2	2.6	0.9	8.6	0.2	0.3	5.19	13.9	43.1	83.1	26.8	32.3	11.8	438	9.6	1.52	5.45	14.6	146.7	40	23	16	129	4.6	2.325	25	92	28.199	166	0.969
594	2769	68	107	48	25.77	11.81	51.91	22.8	49	20.2	221.4	0.081	7.27	0.86	8.4	28.7	6.8	62.8	1	0.6	2.4	0.6	5.3	0.1	0.1	4.47	13.2	39.2	87.9	29.5	33.7	13	204	8.6	0.16	4.16	5.5	402	44	14	17	69	10.7	2.3	27	13	5.44	190	1.001
595	2777	66	139	85	26.43	29.18	66.95	43.6	69	68	425.09	0.035	5.33	1.17	4.1	35.1	7.1	56.3	0.9	0.6	1.4	0.3	2.3	0	0	4.54	13.8	41.4	91.1	30.2	33.2	11.6	276	7.5	0.38	2.47	5	141.3	45	20	21	52	5	2.4	27	16	4.885	144	1.13
596	2795	76	105	57	32.58	15.39	61.04	25.2	167	27	314.39	0.035	5.51	0.78	7.1	31	10.5	55.6	2.3	0.6	2.2	0.7	3.9	0.2	0	5.04	15.1	44.8	88.9	30.1	33.8	12.5	217	7.8	0.25	2.5	5.5	15.7	43	37	30	97	5.4	2.3	25	34	5.662	198	1.033
597	2798	52	143	63	23.91	20.05	51.02	39.3	51	79.3	959.4	0.035	6.31	1.45	4.9	29.2	12.7	52.7	4.4	0.9	1.4	0.6	2.6	0.2	0	3.89	13.2	37.5	96.2	34	35.3	12.5	184	8.9	0.19	3.44	5.2	591	45	18	24	58	5.4	2.225	29	26	5.107	109	1.195
598	2809	58	121	83	31.07	25.06	71.42	35.1	174	14.9	230.26	17.3	6.15	1.07	7.5	31.5	9	57.2	1.8	0.4	2.4	0.7	4.3	0.1	0	4.52	14.4	44.3	98.1	31.8	32.5	12.1	250	8.7	0.12	4.08	4.9	12.7	46	61	49	87	3.9	2.375	26	153	5.218	185	1.098
599	2810	74	108	71	29.21	25.78	73.57	35	45	37.8	189.67	0.06	5.02	1.92	6.7	31.6	6.1	60.3	1.3	0.8	2.1	0.4	4	0.1	0.1	4.44	14	41.2	92.7	31.3	33.8	11.8	325	7.4	1.2	3.57	4.8	113.3	43	18	22	79	3.6	2.35	24	13	4.552	179	0.969
600	2816	86	146	50	23.38	13.96	70.71	19.7	69	23.1	354.24	0.035	5.72	1.16	6.3	23.8	7.4	65.7	2.4	0.8	1.5	0.5	4.1	0.2	0.1	5.2	15.9	46.4	89.2	30.4	34.1	13.4	197	8.1	0.06	2.75	8.8	36.97	47	22	20	101	4.3	2.475	21	15	5.829	135	1.227
601	2817	78	121	50	25.14	18.26	62.11	29.4	403	30.1	266.42	169.44	5.28	1.36	6	20.9	12.5	63.9	1.7	1.1	1.3	0.8	3.8	0.1	0.1	4.71	15.5	45.4	96.4	32.9	34.1	12.2	184	8.4	0.52	4.14	5.4	19.32	44	17	28	94	7.1	2.275	22	38	5.329	133	1.195
602	2819	74	111	81	32.24	16.47	84.49	19.5	170	49.8	247.23	0.035	6.41	1.11	7.8	30.5	10.6	50.9	7.9	0.3	2.4	0.8	4	0.6	0	4.63	13.9	40.7	87.9	30.3	34.5	13.4	324	8.6	0.29	3.83	5.7	10.56	44	36	23	78	5.4	2.4	25	53	5.773	165	0.872
603	2820	82	148	91	31.11	11.28	71.6	15.8	249	32.2	202.21	0.035	4.84	0.95	8.9	19.4	8	70	2.7	0.1	1.7	0.7	6.2	0.2	0	5.3	15.8	46	86.9	29.8	34.3	12.9	221	7.2	0.32	4.09	10.8	34.66	43	26	17	98	5	2.4	24	18	8.771	126	1.098
604	2822	58	134	79	29.7	21.3	60.32	35.3	201	48.7	254.61	0.102	5.84	0.93	7.3	28.3	8.6	60	2.3	0.9	2.1	0.6	4.4	0.2	0.1	4.86	16.3	46.3	95.5	33.5	35.1	11.6	252	8.2	0.17	3.81	5.2	11.84	47	33	28	90	7.1	2.3	26	35	5.44	171	0.904
605	2825	66	163	93	30.55	8.95	67.66	13.2	132	30.6	340.22	3.22	5.87	1.09	8	27.2	7.5	60.9	3.4	0.9	2.2	0.6	4.9	0.3	0.1	4.72	13.2	39.1	82.9	28	33.8	13.1	246	7.9	1.12	3.51	5.8	113.1	43	30	33	98	6.1	2.3	25	22	4.718	184	0.969
606	2830	84	184	67	25.19	8.41	50.48	16.7	85	34	474.53	0.45	3.8	1.67	5.6	36.3	8.9	52.2	2.1	0.6	2	0.5	2.9	0.1	0	2.92	9.6	28.3	97.1	33	34	12.2	256	7.4	0.31	3.78	6.1	321.4	40	11	20	99	5	2.2	20	22	7.216	184	1.001
607	2834	64	110	71	37.63	20.94	71.6	29.8	74	14.9	369	96.61	6.21	1.22	9.5	18.5	5.5	73.3	1.7	1.2	1.8	0.5	7	0.2	0.1	4.65	15.4	44.7	96.1	33.1	34.5	13.7	280	7.5	0.43	4.03	5.1	221.2	40	18	17	116	2.9	2.1	21	66	4.552	129	1.098
608	2844	88	126	72	31.28	18.26	58.35	31.3	488	17.7	711.43	0.11	4.01	1.07	8.8	27.5	4.9	66.4	1.2	0	2.4	0.4	5.8	0.1	0	3.93	12.9	37.5	95.6	32.8	34.4	12.3	206	8.6	0.13	3.69	5.8	49.91	43	22	23	89	6.1	2.375	23	24	4.996	172	0.969
609	2850	78	130	63	36.81	8.23	62.47	13.2	134	14.7	562.36	0.35	4.97	1.82	9.9	27.8	11.8	57.4	2.5	0.6	2.8	1.2	5.7	0.2	0.1	3.99	12	35.9	89.8	29.9	33.3	14.6	228	9.6	1.99	4.72	7.1	46.36	41	19	14	101	5	2.3	23	33	5.94	182	1.356
610	2855	76	97	64	23.75	13.6	58.71	23.2	75	103.3	805.16	0.035	4.71	1.28	4.7	25.6	10.7	57.3	5.8	0.6	1.2	0.5	2.7	0.3	0	4.4	13.8	39.7	90.1	31.2	34.6	14.7	214	8.2	0.08	3.6	5.3	639	48	11	20	53	8.2	2.55	22	10	5.384	115	1.259
611	2862	76	115	75	38.39	6.8	58.53	11.6	31	27.4	450.18	161.23	5.38	1.36	10.3	33	7.1	56.6	2.1	1.2	3.4	0.7	5.8	0.2	0.1	4.84	13.8	41.7	86.2	28.5	33	14.8	372	8	2.35	4.96	5.6	46.36	39	8	15	92	3.9	2.325	21	22	4.829	94	0.904
612	2864	60	145	71	29.24	20.59	85.03	24.2	124	59.1	383.76	0.07	5.77	1.53	7.3	34.9	7.6	49.7	6.7	1.2	2.5	0.6	3.6	0.5	0.1	4.86	14.7	44.4	91.4	30.3	33.2	12.3	260	8.8	0.65	3.88	6	14.91	43	24	24	122	5.4	2.325	24	25	5.995	120	0.872
613	2884	64	149	76	29.74	23.45	73.21	32	85	44.6	817.7	0.035	4.86	1.36	6.6	34.3	8.1	54.4	2.4	0.9	2.3	0.5	3.6	0.2	0.1	5.35	15.4	46.2	86.3	28.7	33.3	12.5	225	9.4	0.27	3.21	5.3	258.8	44	34	26	112	5.4	2.275	23	41	4.996	149	1.066
614	2895	62	201	70	24.57	8.95	59.61	15	70	21.5	259.04	0.035	4.45	0.93	6.4	24.8	8.9	64.1	1.3	1	1.6	0.6	4.1	0.1	0.1	3.59	10.6	32	89	29.5	33.1	12.7	307	7.7	0.06	3.61	6.9	1425	43	12	17	73	7.5	2.25	27	10	6.328	146	0.936
615	2897	54	130	63	29.62	21.12	65.34	32.3	98	28.8	229.52	0.035	5.38	1.22	7.7	25	7.7	66.3	0.8	0.4	1.9	0.6	5.1	0.1	0	4.48	15.3	43.6	97.3	34.2	35.1	12.1	252	8.9	0.39	3.95	7	1486	46	17	20	120	6.4	2.325	25	29	6.162	127	1.098
616	2899	92	128	78	40.71	16.11	41.53	38.8	110	21.7	264.2	0.14	5.3	1.19	10.4	33.7	6.3	57.9	1.5	0.7	3.5	0.7	6	0.2	0.1	4.42	13.4	39.1	88.5	30.3	34.2	12.6	255	10.9	1.42	4.78	8.9	90.03	46	13	16	90	6.8	2.55	22	27	9.714	168	1.195
617	2906	74	118	76	28.77	8.06	58.71	13.7	41	38.1	546.12	0.06	4.53	1.65	4	40.6	9.6	46.8	2.6	0.4	1.6	0.4	1.9	0.1	0	5.14	14.4	44.2	85.9	28.1	32.7	12.7	242	7.6	0.23	3.42	5.4	8.69	45	23	23	78	3.6	2.475	21	30	4.663	192	1.195
618	2912	80	107	70	20.1	20.41	59.43	34.3	72	34.7	546.12	0.035	7.16	1.72	7.4	7.3	1.8	90.3	0.5	0.2	0.5	0.1	6.7	0	0	4.78	15.6	46.7	97.6	32.7	33.5	11.9	187	7.7	0.1	3.53	5.3	210.5	45	21	24	92	5.4	2.275	23	29	6.328	161	0.775
619	2915	54	151	74	25.88	7.34	62.47	11.7	148	18.3	216.97	0.065	4.97	1.04	9.4	32.3	5.8	59.3	2.5	0.2	3	0.5	5.6	0.2	0	5.48	16.7	48.9	89.3	30.5	34.2	13.5	272	8.5	0.49	3.51	5.9	933.3	47	17	16	46	7.9	2.3	22	14	7.438	140	1.001
620	2917	64	139	85	24.36	10.74	68.38	15.7	41	37.6	224.35	0.172	5.48	1.49	3.6	33.3	6.2	56.4	2.8	1.2	1.2	0.2	2	0.1	0	4.47	13.9	42.2	94.4	31	32.8	12.2	246	9.9	0.27	3.5	4.8	36.74	48	14	22	83	4.3	2.225	26	12	4.996	145	1.066
621	2924	72	132	69	23.32	5.55	72.14	7.7	253	70.2	778.59	369.43	7.47	1	10.4	33.9	5.2	59.6	0.9	0.4	3.5	0.5	6.2	0.1	0	4.14	13.1	37.8	91.3	31.5	34.6	13.4	296	7.5	0.76	4.89	5.9	95.58	47	20	21	136	3.6	2.5	21	23	5.051	162	1.292
622	2927	88	169	88	20.63	7.88	69.81	11.3	24	43	244.28	0.16	6.47	1.95	8.2	41.2	7.3	48.2	2.7	0.6	3.4	0.6	4	0.2	0	4.52	13.6	42.7	94.3	30.1	31.9	13.2	328	6.9	0.05	4.28	5.4	181.2	41	14	22	121	4.3	2.475	23	26	5.218	189	1.066
623	2929	70	160	71	27.74	17.72	60.14	29.5	206	34.2	440.59	153	4.37	1.18	9.5	28.8	7.1	62.7	1	0.6	2.7	0.7	6	0.1	0.1	4.62	14	42.4	91.6	30.3	33	12.5	287	8.4	0.48	4.59	7.3	394.1	46	24	24	85	5	2.3	23	45	11.213	164	0.872
624	2934	80	139	97	28.87	14.86	72.85	20.4	132	45.8	756.45	0.035	5.35	0.97	7.4	35.9	11.4	46.1	5	1.7	2.7	0.8	3.4	0.4	0.1	4.35	13.5	39.2	90.3	31	34.2	12.3	244	8.4	0.4	2.56	5.3	104	44	19	21	66	4.6	2.275	27	13	4.274	180	1.292
625	2936	64	141	62	27.84	19.69	67.3	29.3	333	17.4	201.47	0.08	6.65	0.76	8.6	26.3	12.5	55.8	3.9	1.4	2.3	1.1	4.8	0.3	0.1	4.91	15.9	46.8	95.3	32.2	33.8	12.4	208	8.6	0.1	2.97	5.8	9.67	43	28	21	103	6.8	2.35	20	23	5.162	160	1.001
626	2938	84	124	67	25.55	14.14	55.13	25.6	52	37.8	397.78	0.035	4.55	1.68	7.1	15.1	10	71.7	2.5	0.8	1.1	0.7	5.1	0.2	0.1	4.83	15.3	45.3	93.7	31.5	33.7	12.9	233	9.4	0.13	3.4	5.8	90.22	40	17	17	112	5	2.175	23	19	5.607	148	1.13
627	2940	68	133	64	36.37	11.28	77.87	14.5	34	22.7	276.01	0.035	4.24	1.39	6.6	25	5.4	64.3	4.6	0.8	1.7	0.4	4.2	0.3	0.1	4.2	11.9	35.4	84.4	28.4	33.7	13.7	246	9.1	1.01	5.33	5.5	131.2	39	18	13	99	7.1	2.4	25	33	6.051	128	1.259
628	2942	68	170	70	32.99	11.81	78.58	15	116	28.3	244.28	0.65	6.03	0.75	7.8	22.2	6.9	68.2	1.9	0.8	1.7	0.5	5.3	0.1	0.1	5.17	14.4	44.3	85.6	27.8	32.4	13.9	405	8.8	1.36	4.06	5.9	40.46	42	17	16	83	4.6	2.275	23	22	5.107	182	1.13
629	2947	68	165	82	27.21	17.9	58.89	30.4	43	36	304.06	0.035	5.82	1.05	6.3	27.4	7.8	60.1	4.3	0.6	1.7	0.5	3.8	0.3	0	5.2	14.6	44.5	85.6	28	32.8	12.7	150	10.1	0.09	3.59	5.9	205	43	23	19	89	6.4	2.275	27	25	5.995	116	1.098
630	2949	62	125	74	25.62	16.11	73.21	22	100	35.6	405.9	0.035	5.46	1.22	7.5	33.8	8.8	54.3	2.6	0.6	2.5	0.7	4.1	0.2	0	5.03	15.1	44.3	88	30.2	34.3	12.6	255	8.5	0.11	3.14	5.6	38.2	46	31	21	56	3.6	2.425	24	27	4.94	146	1.033
631	2962	78	118	68	22.87	12.89	62.47	20.6	34	39.2	619.18	0.15	5.84	0.91	7.2	12	6.1	79.4	2.2	0.3	0.9	0.4	5.7	0.2	0	4.9	15.8	47.1	96.1	32.2	33.4	12.6	269	7.7	1.35	5.5	5.3	116.9	40	12	17	129	5	2.3	24	20	4.996	153	0.969
632	2973	64	104	53	25.52	26.13	47.26	55.3	113	33.3	432.47	0.035	4.81	1.49	5.4	23.7	8.1	65.3	2.2	0.8	1.3	0.4	3.5	0.1	0	4.55	14.7	42.8	94	32.2	34.2	12.6	344	9.1	0.04	3.21	5.7	119.8	44	16	21	64	6.1	2.375	25	13	5.107	197	1.098
633	2977	74	122	63	29.72	13.07	71.06	18.4	79	14.9	500.36	0.12	6.21	1.84	8.6	39.5	7.8	47.6	4.3	0.9	3.4	0.7	4.1	0.4	0.1	3.86	12.9	38.3	99.4	33.3	33.5	13.9	193	12	1.16	5.06	9.1	171.1	38	29	53	355	6.4	2.4	23	265	12.823	199	0.936
634	2978	64	121	84	31.9	17.54	77.51	22.6	360	42.1	442.8	0.12	4.65	0.87	6.4	28.1	10.2	56.8	3.9	0.9	1.8	0.7	3.6	0.2	0.1	5.15	15.9	48.4	93.9	30.7	32.7	12.5	267	7.6	0.07	3.62	5.5	14.4	48	46	34	58	5.4	2.5	22	29	4.829	144	0.969
635	2979	38	207	99	24.21	8.06	52.45	15.4	183	24.5	580.81	0.035	4.16	1.34	4.9	25.3	14.9	53.7	5.3	0.9	1.2	0.7	2.6	0.3	0	4.8	13.9	41.8	87.3	29	33.3	13.3	263	8.2	0.17	4.14	6	446.8	42	26	29	62	8.6	2.15	24	15	5.829	204	1.098
636	2984	74	121	80	22.79	15.57	78.76	19.8	95	12.2	527.67	114.42	4.42	1.28	5.2	18.4	8	69.3	4.1	0.2	1	0.4	3.6	0.2	0	5.72	13.8	41.6	72.7	24	33.1	13.5	217	9.6	0.11	3.65	5.6	29.97	43	26	25	114	1.8	2.475	22	81	5.94	127	1.098
637	2987	72	126	72	30.97	15.75	61.76	25.5	218	60	419.18	0.08	5.07	0.98	7	33.8	15.1	46.9	4.1	0	2.4	1.1	3.3	0.3	0	4.8	14.4	43	89.6	29.9	33.3	12.6	285	8	0.87	4.68	5.9	176.9	42	17	22	73	4.6	2.35	23	20	4.496	165	1.162
638	2990	72	113	75	18.05	14.5	59.61	24.3	52	19.7	465.68	127.46	4.76	1.67	7.2	31.5	8.8	57.6	1.8	0.4	2.3	0.6	4.1	0.1	0	4.73	14.4	43.5	91.9	30.4	33.1	12.8	290	8.6	0.29	3.96	5	29.64	45	21	27	108	7.5	2.45	22	38	4.718	131	1.453
639	2992	64	105	70	31.33	15.04	51.37	29.3	193	43	203.69	0.035	4.01	1.14	3.8	27.8	19.3	49	3.5	0.4	1.1	0.7	1.9	0.1	0	4.54	14.4	41.9	92.3	31.6	34.2	12.6	192	8.5	0.05	3.07	5.2	45.68	46	22	18	71	5	2.425	25	15	4.718	136	1.195
640	2993	72	107	73	22.87	36.52	76.79	47.6	46	37.1	326.93	0.135	6.26	1.33	4.6	33.1	7.4	52.2	6.3	1	1.5	0.3	2.4	0.3	0	5.08	15	45.2	88.9	29.7	33.4	12.4	202	6.8	0.03	3.05	5.4	22.12	47	16	20	58	4.6	2.375	27	18	5.662	116	0.936
641	3013	56	127	71	25.44	19.51	58.35	33.4	104	70	75645	0.035	4.65	1.44	5.3	28.8	6.3	58.2	5.8	0.9	1.5	0.3	3.1	0.3	0	4.53	13.8	40.3	88.9	30.6	34.3	12.1	217	9.5	0.29	3.18	6	25.67	45	18	27	79	7.1	2.325	21	20	5.884	134	1.162
642	3018	64	143	99	35.23	15.57	53.88	28.9	275	59.6	352.03	0.19	4.63	0.89	8.4	24.2	8.2	65.8	1.6	0.3	2	0.7	5.5	0.1	0	5.46	16.6	48.7	89.1	30.4	34.1	12.1	262	8.9	0.36	3.03	5.5	38.13	46	68	37	57	3.6	2.375	23	32	4.496	164	1.162
643	3033	74	131	72	33.59	13.25	66.23	20	57	27.6	170.48	0.035	4.91	1.78	7.1	40.3	7.2	42.4	9.3	1	2.9	0.5	3	0.7	0.1	4.54	13.9	42	92.4	30.5	33.1	13.6	157	9.4	0.27	6.57	5.4	211.7	47	19	24	53	9.6	2.4	21	18	5.495	238	1.162
644	3035	92	126	79	30.18	22.2	73.75	30.1	54	20.2	600.73	0.035	5.46	2.43	6.6	20.4	7.3	65.7	5.7	1	1.3	0.5	4.3	0.4	0.1	4.68	14	41.6	88.9	30	33.7	12.5	234	9.2	1.26	2.71	4.5	45.03	42	13	15	55	6.1	2.3	23	12	4.496	128	0.969
645	3043	54	122	68	42.51	15.57	68.74	22.7	44	32.8	391.14	0.315	4.6	1.48	6.4	39	5.1	50.2	4.9	0.8	2.5	0.3	3.2	0.3	0.1	4.08	13.1	37.8	92.9	32	34.4	11.6	217	9.5	0.23	3.21	5.3	116	43	23	20	107	6.4	2.175	25	22	4.663	168	1.13
646	3045	72	142	77	38.77	14.32	66.77	21.4	143	29	467.15	98.35	6.85	1.93	8.9	24.6	7.1	65.9	2.2	0.3	2.2	0.6	5.9	0.2	0	4.86	14.8	45.1	92.8	30.3	32.7	15.6	251	8.6	1.36	5.24	5.4	68.72	41	15	16	82	6.8	2.375	25	24	6.55	175	1.292
647	3054	78	124	65	27.4	25.6	51.55	49.7	382	31.5	163.1	28.2	6.18	1.84	6.6	20.5	10.1	65.9	2.3	1.2	1.4	0.7	4.3	0.2	0.1	4.18	14.4	42.1	100.7	34.5	34.3	11.9	278	7.3	0.77	4.7	5	272.8	48	15	19	72	7.5	2.375	24	35	5.162	121	1.098
648	3059	110	107	60	41.33	21.48	82.7	26	86	30.4	192.62	89.7	6.23	1.06	6	23.4	8.2	62.9	4.4	1	1.4	0.5	3.8	0.3	0.1	4.7	16.3	47.8	101.6	34.8	34.2	13.1	249	8.4	0.27	3.7	7.6	163.8	47	16	18	82	13.6	2.325	25	28	13.433	169	1.195
649	3080	66	132	82	27.8	16.11	61.58	26.2	120	44.8	272.32	0.035	6.1	1.5	4.9	31.8	9.2	48.8	7.8	2.5	1.6	0.5	2.4	0.4	0.1	5.23	15.3	46.3	88.4	29.2	33.1	12.9	215	9.6	0.2	3.59	5.6	48.93	47	21	19	76	4.3	2.375	26	36	5.051	120	1.162
650	3089	82	134	63	42.35	8.59	70.71	12.2	349	61.4	455.35	0.035	5.38	1.11	10.4	23	6.2	69.7	0.6	0.5	2.4	0.6	7.2	0.1	0.1	4.93	14.8	44.2	89.7	30	33.5	13	296	8.9	1.69	4.98	6	134.1	43	18	14	115	3.2	2.6	24	24	4.607	160	1.292
651	3093	102	154	0	22.75	21.12	57.46	36.8	428	19.5	525.46	0.035	6.18	1.48	4.3	32.7	8.8	53.1	4.7	0.8	1.4	0.4	2.3	0.2	0	3.88	11.4	33.8	87.2	29.5	33.9	12.4	256	8	0.02	3.76	5.6	162.8	40	20	21	74	3.6	2.4	24	44	5.829	148	1.098
652	3095	68	130	51	42.83	11.46	64.62	17.7	256	29.4	385.97	0.035	5.02	1.09	8.4	35.3	7.9	53.6	2.6	0.8	3	0.7	4.5	0.2	0.1	5.45	16	46.8	86	29.5	34.2	12.3	207	9.6	0.89	3.33	9	7.63	43	81	65	83	3.6	2.275	23	52	11.102	185	1.098
653	3108	68	138	96	25.96	17.36	56.56	30.7	290	29.9	549.81	0.035	5.72	1	8.3	29.9	8.2	53.7	7	1.3	2.5	0.7	4.5	0.6	0.1	5.22	16.3	46.3	89	31.3	35.1	12.1	296	8.2	0.19	3.46	5.8	19.32	47	31	25	86	4.3	2.4	25	36	4.996	105	1.098
654	3112	64	116	64	19.78	16.65	68.2	24.4	34	37.8	359.41	0.05	5.69	2.16	4.9	31.7	7.9	58.5	1.5	0.5	1.6	0.4	2.9	0.1	0	4.36	13.7	41.1	94.2	31.3	33.2	13	238	9.4	0.01	2.92	5.4	74.82	43	17	24	65	5.4	2.275	25	18	4.385	166	1.195
655	3116	54	150	79	27.15	13.6	64.98	20.9	113	41.7	366.05	0.035	6.1	1.09	5.6	32.1	6.9	58.3	2.3	0.4	1.8	0.4	3.3	0.1	0	4.84	15	44.3	90.4	30.7	33.9	11.9	212	9	0.36	4.16	5.5	74.77	44	24	23	126	5	2.2	26	43	5.107	142	1.033
656	3120	62	121	64	23.18	19.51	68.92	28.3	19	65.2	635.42	0.035	5.28	1.63	5.1	29.4	9	54.4	6.1	1.2	1.5	0.5	2.8	0.3	0.1	4.43	13.5	38.8	87.8	30.5	34.8	12.2	317	8	0.04	2.56	5.2	71.93	42	20	28	56	5.4	2.25	22	9	4.663	142	1.13
657	3122	102	177	71	30.6	11.99	66.23	18.1	165	80.2	410.33	0.035	7.29	1.08	10.8	20.8	8.6	69.5	0.9	0.3	2.2	0.9	7.5	0.1	0	5.28	15	45.5	86.1	28.3	32.8	12.5	287	10	0.94	4.59	5.9	93.01	47	20	20	76	5.4	2.425	28	29	6.051	151	1.098
658	3128	88	148	73	23.36	26.85	68.74	39.1	110	29	202.95	0.064	4.99	1.52	20.7	77.9	5.9	15.2	0.7	0.3	16.1	1.2	3.1	0.1	0.1	4.24	14.3	41.9	98.7	33.7	34.2	12.2	154	7.6	0.02	3.33	4.9	104.4	48	19	23	41	4.6	2.425	26	13	5.273	109	0.904
659	3134	64	161	76	23.56	11.1	112.95	9.8	119	40.3	309.22	0.19	6.54	1.39	8.1	17.8	6.9	74.4	0.6	0.3	1.4	0.6	6	0	0	4.99	15.2	44.1	88.3	30.5	34.5	12	266	7.5	0.16	3.22	5.8	103.9	50	39	34	121	5.7	2.575	26	48	5.829	200	1.001
660	3135	62	165	98	24.57	7.16	79.66	9	223	84.3	218.45	0.035	4.97	0.68	7.3	30.2	14.5	50.1	4.1	1.3	2.2	1.1	3.7	0.3	0.1	4.82	14.5	43.4	89.8	30.2	33.6	12.6	209	9.6	0.07	3.44	5.4	274.9	44	68	65	80	6.1	2.325	23	62	4.552	208	0.904
661	3142	104	176	80	22.67	24.17	61.58	39.2	486	10	954.97	262	6.75	2.44	11.7	7.5	6.9	84.3	0.9	0.5	0.9	0.8	9.9	0.1	0.1	4.48	15.6	45.2	100.7	34.7	34.5	13.2	397	6.2	1.15	5.13	4.9	438.2	45	12	31	122	3.6	2.475	23	87	5.273	162	1.066
662	3143	72	124	68	37.54	12.53	57.46	21.8	73	17.4	141.7	0.493	6.85	1.39	10	18.4	7.1	72.4	1.6	0.6	1.8	0.7	7.2	0.2	0.1	4.78	13.1	40.4	84.4	27.4	32.4	13.8	300	7.9	0.58	3.06	5.3	52.77	44	13	17	94	2.5	2.375	24	18	6.217	143	1.162
663	3146	54	120	82	26.8	30.07	68.02	44.2	115	29.4	717.34	112.38	4.47	1.56	6	27.1	9.9	59.2	3.2	0.6	1.6	0.6	3.6	0.2	0	5.05	15.8	46.8	92.8	31.3	33.7	12.8	253	8.9	0.09	3.26	5.1	17.99	46	32	29	102	7.9	2.35	24	32	5.273	225	0.936
664	3153	84	119	75	29.12	6.8	59.97	11.3	75	36.5	92.99	0.14	5.46	0.99	6.6	49.7	7.8	38.8	2.3	1.4	3.3	0.5	2.6	0.2	0.1	4.01	12	35.8	89.4	30	33.5	11.6	321	8.1	1.05	3.26	4.9	74.01	42	25	23	67	2.9	2.275	23	32	4.385	108	1.098
665	3162	78	129	98	32.49	24.88	55.67	44.7	209	19	351.29	0.035	5.92	1.34	6.6	34.7	8.2	53.2	3.6	0.4	2.3	0.5	3.5	0.2	0	5.53	17.3	50.7	91.6	31.5	34.3	12	307	7.7	0.53	3.47	5.3	12.23	45	50	29	76	5.4	2.275	30	49	5.44	149	0.969
666	3174	62	126	66	25.19	10.2	58.53	17.4	126	79.7	619.18	173	7.37	1.58	5.7	22.3	10	62.8	4	0.9	1.3	0.6	3.6	0.2	0.1	4.84	15	45.3	93.8	31	33	12.7	270	7.5	0.35	4.06	5.2	75.84	48	14	19	51	5.7	2.4	26	26	5.384	117	0.936
667	3182	70	216	110	23.51	18.08	51.37	35.2	278	37.6	404.42	0.317	5.33	1	7.6	17.7	5.8	74.4	1.5	0.6	1.3	0.4	5.7	0.1	0	4.45	15.3	42.5	95.4	34.3	36	12.7	223	8.5	0.14	6.8	7.5	5406	36	19	23	131	10.7	2.25	23	26	8.882	210	1.162
668	3184	86	107	78	23.64	15.22	58.53	26	358	34	602.95	406	6.15	0.76	7.9	28.2	7.8	60.3	3.2	0.7	2.2	0.6	4.8	0.3	0.1	5.27	17.2	48.4	91.9	32.7	35.6	11.6	274	7.6	0.31	4.14	5	41.53	49	22	19	79	4.6	2.425	21	32	5.218	142	1.13
669	3185	80	141	88	35.24	9.85	68.74	14.3	62	18.8	312.17	0.098	5.12	1.28	8.9	32.9	6.3	59.5	0.8	0.4	2.9	0.6	5.3	0.1	0	4.38	12.3	37.2	85.2	28	33	12.4	261	8.9	0.7	4.03	5.1	37.31	40	17	17	85	5	2.125	24	19	4.607	117	1.001
670	3190	68	131	74	36.34	9.85	57.28	17.2	167	21.7	456.08	1.68	5.74	1.5	7.3	16.5	6.1	65.3	11.2	0.9	1.2	0.4	4.8	0.8	0.1	4.57	14.4	41.5	90.8	31.4	34.6	13.6	174	7	1.09	5.09	4.4	95.65	45	13	22	54	4.6	2.35	24	19	5.051	189	0.904
671	3192	78	107	74	22.13	22.73	76.08	29.9	86	50.3	554.24	269.43	5.97	1.19	11.9	31.2	4.9	61.1	1.7	1.1	3.7	0.6	7.3	0.2	0.1	4.82	15.1	44	92.6	31.8	34.3	12.5	448	8.8	1.72	3.52	5.4	97.64	44	15	16	86	3.6	2.375	19	21	5.495	162	1.098
672	3193	74	148	61	25.9	15.57	90.75	17.2	28	55.7	600.73	0.035	6.57	1.5	8.2	34	7	57.5	0.7	0.8	2.8	0.6	4.7	0.1	0.1	4.41	14.1	40.7	92.2	32	34.8	12.2	307	7.6	1.84	2.82	5.6	86.09	42	31	35	112	3.9	2.475	24	48	5.162	151	1.001
673	3197	64	134	85	22.6	19.15	61.58	31.1	18	38.1	372.69	0.035	5.92	1.02	7.5	34.3	6.3	57	1.6	0.9	2.6	0.5	4.3	0.1	0.1	4.66	13.9	41.1	88.2	29.9	33.9	13.2	331	8	0.2	3.38	5	36.88	45	29	25	57	4.3	2.225	27	13	5.273	138	1.066
674	3205	60	152	73	24.73	12.89	50.66	25.4	378	41.4	295.94	0.035	5.84	1.5	5.9	26.2	6.8	64.9	1.6	0.6	1.5	0.4	3.8	0.1	0	4.31	13.5	39.3	91.4	31.5	34.4	12.5	295	8.4	0.22	3.81	5.7	72.8	43	21	25	77	6.4	2.45	24	15	5.051	162	1.066
675	3210	78	92	61	26.36	17.36	73.75	23.5	40	49.4	467.89	0.035	4.19	1.92	5.7	45.1	10.8	41.4	2	0.8	2.6	0.6	2.4	0.1	0	4.16	12.4	37.9	91.1	29.8	32.7	12.4	202	8.5	0.48	3.25	5.1	135.6	39	15	20	36	6.4	2.225	25	8	4.663	120	1.098
676	3212	66	109	72	26.46	21.12	61.58	34.3	58	67.7	298.15	0.135	7.58	1.82	5.1	23.2	9.9	65.3	0.8	0.9	1.2	0.5	3.3	0	0	4.6	13.2	41.3	89.8	28.7	32	12.5	294	8.1	0.07	3.6	5.2	25.49	44	37	26	65	5.7	2.275	30	23	3.442	155	1.195
677	3215	60	105	71	32.37	9.67	64.98	14.9	10	23.6	376.38	0.06	5.72	1.65	5.7	32	12.6	52.8	1.4	1.3	1.8	0.7	3	0.1	0.1	4.75	12.5	36.9	77.8	26.3	33.9	15.6	204	10.4	0.2	4.52	6	11.93	41	17	23	95	4.6	2.35	27	18	5.718	227	1.162
678	3216	72	117	80	27.85	3.4	79.3	4.3	3	17.7	243.54	165	5.56	1.99	3.8	31.5	10.3	50.7	5.7	1.7	1.2	0.4	1.9	0.2	0.1	3.98	11.9	35.5	89.1	29.9	33.6	12.8	212	10.6	0.15	4.14	4.9	40.2	43	13	17	68	2.1	2.45	23	19	4.33	132	0.84
679	3219	54	104	62	23.39	13.25	92.72	14.3	284	49.8	417.71	0.07	5.02	1.14	7.1	23.1	9.4	61.4	5.7	0.4	1.6	0.7	4.4	0.4	0	4.7	15	44.1	93.9	31.8	34	11.7	280	7.9	0.41	3.81	5.4	73.39	44	21	25	74	4.3	2.275	26	14	5.384	182	1.001
680	3221	60	133	95	28.08	15.39	51.55	29.9	84	78.8	788.92	0.073	5.66	1.53	7.6	26.1	6.5	64.3	2.7	0.5	2	0.5	4.9	0.2	0	4.99	16	45.3	90.9	32	35.2	12.1	272	7	0.07	3.55	5.3	29.35	44	24	30	84	3.9	2.275	22	39	5.44	170	1.033
681	3222	56	93	58	24.64	13.96	61.04	22.9	23	38.7	810.32	0.035	4.14	1.78	4.7	32.6	8.6	54.7	3.2	0.9	1.5	0.4	2.6	0.2	0	4.02	13.8	39.7	98.8	34.2	34.6	12	138	9.1	0.02	3.13	4.8	160.1	46	15	16	48	6.1	2.175	23	9	4.108	133	0.936
682	3231	62	171	105	29.58	16.29	73.21	22.2	31	21.3	218.45	0.035	5.3	1.31	6.4	24.7	10.2	59.6	4.8	0.6	1.6	0.7	3.8	0.3	0	4.61	14.7	44.9	97.2	31.8	32.8	12.6	246	8.4	0.13	4.01	5.5	24.2	46	21	23	79	3.6	2.35	26	30	5.107	160	1.13
683	3233	78	152	100	66.44	8.23	77.51	10.6	9	15.2	341.69	0.075	6.23	1.23	8.6	29	6.6	62.4	1.8	0.3	2.5	0.6	5.4	0.2	0	4.17	13.7	39.2	93.8	32.7	34.8	12.7	324	8.2	1.28	4.43	4.9	53.61	38	19	18	79	2.5	2.125	22	22	5.384	190	1.195
684	3234	62	130	71	34.95	14.14	62.47	22.6	363	34.9	377.86	0.035	5.64	0.85	6	23.8	9.9	63.2	2.4	0.8	1.4	0.6	3.8	0.1	0	4.39	13.3	39.7	90.5	30.3	33.5	13.1	195	8.6	0.58	3.52	5.6	171.5	45	42	27	109	7.1	2.275	25	43	5.607	191	1.066
685	3238	44	121	71	25.83	17.18	71.24	24.1	287	30.1	479.7	21.3	7.73	1.5	5.7	33.2	9.9	52.7	3.4	0.9	1.9	0.6	3	0.2	0.1	5.19	15.6	46.3	89.4	30.1	33.7	12	247	7.8	0.04	3.16	4.8	6.85	52	23	22	79	5.4	2.425	26	32	5.107	150	1.195
686	3243	70	114	75	28.99	34.37	57.28	60	130	20.4	262.73	209.96	6.83	1.08	8.9	22.7	7.7	67.9	1	0.7	2	0.7	6	0.1	0.1	4.72	14.7	42.9	91	31.2	34.2	12	269	8.7	1.36	3.35	5.1	28.74	41	25	24	94	5	2.25	25	23	5.662	164	0.872
687	3244	60	98	67	22.39	16.47	49.23	33.5	36	24.2	338	0.09	4.01	1.42	5.7	17.1	9	70.5	3	0.4	1	0.5	4	0.2	0	3.91	11.8	35	89.4	30.1	33.7	12	277	8.4	0.21	3.33	5	55.48	45	17	16	85	4.3	2.375	24	28	4.496	146	1.066
688	3246	56	134	64	22.31	20.05	73.57	27.3	56	39.4	295.2	163.1	4.86	1.67	8	19.1	6.9	72.4	1.5	0.1	1.5	0.6	5.8	0.1	0	4.98	15.4	46.3	92.9	30.8	33.2	13.8	326	7.1	0.11	3.78	5.7	119.7	44	20	26	99	6.1	2.4	24	13	5.329	189	1.066
689	3252	56	104	62	23.06	41.17	74.64	55.2	72	30.8	121.03	18	7.14	2.1	4.9	35.3	8.5	53.5	2	0.8	1.7	0.4	2.6	0.1	0	5.01	15	44.5	88.9	29.8	33.5	12.9	259	6.6	0.05	2.43	5.2	44.5	45	17	25	75	5.4	2.275	26	12	4.94	166	1.066
690	3262	80	101	57	23.68	10.38	65.34	15.9	16	36.5	621.4	0.035	3.96	1.52	4.4	35.3	5.6	57.6	1.4	0.2	1.6	0.2	2.5	0.1	0	4.21	13.4	38.8	92.1	31.7	34.4	12.6	264	8.6	0.06	3.03	5	57.01	43	12	16	52	3.9	2.4	23	20	4.885	129	1.066
691	3264	54	105	79	24.75	12.53	50.3	24.9	28	41	468.63	0.035	4.01	1.72	4.4	39.1	7	50.1	3.3	0.6	1.7	0.3	2.2	0.1	0	4.09	12.5	38	93	30.6	32.8	12.3	185	10	0.12	3.06	4.8	89.71	49	29	30	99	5	2.45	25	36	4.607	146	1.259
692	3265	70	143	93	29.95	20.59	64.98	31.7	32	41.9	498.89	0.035	6.1	2.39	7.8	10.7	4.4	84.3	0.2	0.5	0.8	0.3	6.6	0	0	3.95	13.2	39.9	101	33.5	33.1	13	352	7.3	0.53	3.37	6.6	65.98	45	31	23	62	6.1	2.35	23	27	8.327	262	0.775
693	3273	72	126	88	28.18	13.96	52.63	26.5	251	41.2	242.06	322.08	7.03	0.93	7.6	32.8	7.9	56.6	2.2	0.6	2.5	0.6	4.3	0.2	0	5.03	15.3	45.5	90.3	30.4	33.7	12.3	224	10.6	0.44	3.35	9.1	50.83	44	19	23	121	6.1	2.475	25	54	12.989	170	1.001
694	3274	80	128	89	48.08	16.11	60.14	26.8	182	38.7	216.23	0.05	6.41	0.93	11.2	20.6	6.5	71.9	0.8	0.3	2.3	0.7	8.1	0.1	0	4.94	14.8	43.7	88.3	30	33.9	13.1	369	6.6	2.44	4.34	5.5	20.6	44	20	16	105	6.4	2.325	22	48	6.772	195	0.775
695	3275	74	126	48	28.1	15.39	64.26	24	111	72.7	335.79	0.035	5.09	1.82	7.3	28.1	5.2	65.1	1	0.6	2.1	0.4	4.8	0.1	0	4.86	14.2	41.8	86.1	29.3	34.1	12.2	261	7.6	3.69	3.55	4.9	140.9	41	11	16	69	5.4	2.225	22	20	4.441	125	1.13
696	3278	88	126	66	33.33	16.47	53.52	30.8	97	38.1	418.45	0.035	4.22	1.12	8.6	19.8	8.4	67.2	4	0.6	1.7	0.7	5.8	0.3	0.1	4.61	14.3	42.7	92.6	31.1	33.6	13.3	257	8.3	0.16	3.9	5.9	187.2	44	17	28	94	10	2.525	21	29	5.607	162	0.969
697	3279	58	116	78	25.12	16.83	67.84	24.8	202	16.3	415.49	370.4	4.78	1.72	7.6	57.4	9.8	31.3	1.1	0.4	4.4	0.7	2.4	0.1	0	4.14	14.1	41.2	99.4	34	34.2	12.4	249	7.4	0.03	3.43	5.2	15.87	48	32	28	102	6.4	2.4	22	26	4.663	139	1.033
698	3281	70	133	86	40.33	24.52	61.58	39.8	82	55.3	301.1	0.08	4.68	0.73	5.9	39.8	11.4	44.6	3.4	0.8	2.3	0.7	2.6	0.2	0	5.34	17.5	51.9	97.4	32.8	33.7	13.3	173	7.7	1.9	3.33	6	128.6	38	29	26	60	5	2.1	28	18	5.107	151	0.904
699	3291	62	141	45	26.73	16.47	56.56	29.1	95	28.5	88.56	0.035	5.51	1.93	6.6	20	9.3	69.3	0.5	0.8	1.3	0.6	4.6	0	0.1	4.05	12.7	37.4	92.7	31.5	34	12.1	353	8	0.02	3.17	5.6	89.37	43	15	22	70	3.6	2.2	25	18	5.995	128	1.001
700	3292	72	118	49	27.96	30.79	78.58	39.2	230	39.4	321.77	0.22	5.46	1.41	6.4	35.7	14	48	1.7	0.7	2.3	0.9	3.1	0.1	0	4.58	15.6	45.8	99.9	34.2	34.2	13.1	197	6.9	0.5	3.48	5.5	678.1	43	20	26	52	10	2.375	25	55	5.329	177	1.098
701	3293	72	168	90	35	11.99	59.25	20.2	21	24.5	649.44	0.15	4.99	1.22	6.3	31.5	8.1	56.6	2.6	1.3	2	0.5	3.6	0.2	0.1	5.2	14.9	44.3	85	28.5	33.5	12.7	272	9.1	1.95	3.9	8	47.46	42	19	18	95	2.9	2.4	26	60	9.714	112	0.969
702	3294	72	140	78	36.11	16.11	74.11	21.7	126	11.8	211.07	209.71	4.4	1.28	6.6	43.4	6.4	48.4	1.3	0.5	2.9	0.4	3.2	0.1	0	4.69	15.6	45.9	97.9	33.2	33.9	12.4	318	7.8	0.39	4.03	6.3	77.32	41	17	20	93	5.4	2.425	21	53	6.051	134	1.259
703	3296	72	105	62	29.93	15.04	47.61	31.6	376	32.6	532.1	53.38	5.72	1.61	5.6	33.6	8.7	52.5	4	1.3	1.9	0.5	2.9	0.2	0.1	3.72	12.4	37	99.3	33.2	33.4	11.7	181	9.6	0.14	4.12	5.4	31.79	43	17	22	66	5.7	2.375	24	26	5.495	155	1.324
704	3298	74	139	74	21.43	14.68	52.63	27.9	129	26.7	303.32	308	4.71	1.75	6.4	17	8.9	71.8	1.5	0.8	1.1	0.6	4.6	0.1	0.1	5.26	17.3	51	97	32.8	33.8	12.9	226	7.9	0.52	3.86	5.3	13.66	46	25	27	69	3.2	2.2	24	49	4.052	134	1.001
705	3305	64	144	75	34.22	29.71	47.97	61.9	825	24.7	299.63	0.035	6.26	1.45	6.7	25	7.6	62.8	3.8	0.8	1.7	0.5	4.2	0.3	0.1	3.59	12	35.2	98.2	33.6	34.2	13.4	193	6.3	0.33	5.75	5.4	319.2	37	46	70	174	13.2	2.25	24	84	5.44	218	1.388
706	3326	64	108	73	24.29	12.53	56.56	22.2	68	36.5	252.4	0.13	3.26	1.2	5.7	42.6	9.7	46.4	0.9	0.5	2.4	0.6	2.6	0.1	0	4.56	14.6	41.5	90.9	32	35.2	11.5	313	7.6	0.17	2.64	5	98.63	43	13	20	53	4.6	2.35	24	15	4.718	147	1.066
707	3344	98	132	72	25.7	15.04	63.72	23.6	95	37.1	346.12	0.14	4.84	1.25	8.5	18.4	7.8	66.3	7.3	0.4	1.6	0.7	5.6	0.6	0	5.17	15.7	46.9	90.8	30.4	33.4	11.8	277	8.2	0.14	3.72	5.2	65.46	44	40	38	71	5.7	2.375	22	24	3.941	196	0.969
708	3345	78	125	69	21.58	16.83	55.67	30.2	144	63.4	599.26	177.76	4.68	1.45	6.6	22.1	8.2	65.8	2.8	1	1.5	0.5	4.3	0.2	0.1	4.67	14.7	43.6	93.2	31.4	33.7	11.9	212	9.7	0.07	2.11	5.5	301.8	46	13	21	64	3.9	2.7	24	17	5.551	133	0.872
709	3348	70	145	68	21.13	16.65	66.59	25	38	95.6	708.48	0.035	5.82	2.35	6.6	30	7.7	60.1	1.6	0.6	2	0.5	4	0.1	0	4.61	13.9	40.8	88.2	30.2	34.2	12.6	200	9.2	0.44	2.97	5.3	92.94	46	18	23	54	4.6	2.3	26	19	5.107	137	1.066
710	3350	60	151	86	25.94	13.25	55.85	23.7	240	24.2	416.97	0.06	5.15	1.28	5.1	38.8	6.2	50.9	3.4	0.6	2	0.3	2.6	0.2	0	5.1	15.6	45.5	89.3	30.5	34.2	12.4	139	9.9	0.07	2.92	8.8	107.1	43	16	17	100	6.8	2.35	25	38	7.993	142	0.872
711	3355	66	134	81	39.24	9.31	71.78	13	10	29.7	267.16	0.82	4.63	0.72	9.6	26	6.4	65.7	1.7	0.2	2.5	0.6	6.3	0.2	0	4.61	12.3	36.7	79.3	26.5	33.5	14	259	8.8	0.51	4.01	6.2	75.88	38	31	20	101	3.2	2.325	19	23	6.217	181	0.969
712	3356	64	126	71	26.33	22.2	58.35	38	52	31.7	391.88	0.035	5.66	1.08	3.3	52.1	10.2	34.7	2.2	0.8	1.7	0.3	1.1	0.1	0	3.38	12.5	35.7	105.7	36.9	35	13.1	393	6.1	0.04	2.34	5.1	59.35	48	15	17	69	2.1	2.35	24	64	5.162	133	0.807
713	3357	66	156	83	22.48	13.07	52.09	25.1	100	169.9	1245.01	0.255	4.68	1.62	5.1	28.8	9.8	55.9	4	1.5	1.5	0.5	2.9	0.2	0.1	3.87	12.9	38.4	99.3	33.3	33.5	12.2	261	7.5	0.06	3.95	5.3	75.57	43	19	23	80	3.9	2.2	25	23	5.384	142	1.259
714	3358	74	135	74	29.38	15.04	81.98	18.3	149	62.1	292.25	0.22	5.28	1.72	7.3	28.4	6.8	61.8	2.1	1	2.1	0.5	4.5	0.2	0.1	4.91	15	44.7	91.1	30.5	33.5	12.5	315	6.5	0.72	3.81	5.3	57.55	45	37	32	95	6.4	2.275	27	28	5.273	185	1.195
715	3359	66	192	68	27.06	7.88	63.72	12.4	20	41	544.64	1.35	5.46	1.16	10.1	17.1	7.9	72.9	1.7	0.5	1.7	0.8	7.4	0.2	0.1	4.29	12.3	35.6	82.8	28.7	34.6	13.8	295	8	0.06	4.08	7.6	629.6	41	26	18	76	22.8	2.15	28	44	13.156	287	1.388
716	3382	64	158	68	36.63	22.38	68.92	32.5	65	20.2	191.88	0.035	5.12	0.87	8.6	34.7	9.3	51.6	3.5	0.9	3	0.8	4.4	0.3	0.1	5.2	16	47.9	92.2	30.8	33.5	13.4	157	9.9	0.58	4.06	7.7	460.1	48	30	34	66	5.4	2.5	25	52	4.774	277	1.066
717	3387	64	122	78	30.36	12.17	88.78	13.7	6	29.2	357.19	0.755	5.02	1.18	5.3	32.8	7.3	55	4.7	0.3	1.7	0.4	2.9	0.2	0	4.89	12.9	40.1	81.9	26.4	32.3	15	355	7.5	0.12	3.38	5.3	28.37	46	27	30	51	4.3	2.275	23	16	5.218	141	1.13
718	3403	76	125	92	41.82	12.89	51.91	24.8	251	25.6	273.06	0.18	5.46	1.56	5.8	29.2	5.8	56.3	8.7	0	1.7	0.3	3.3	0.5	0	4.7	14	43.3	92	29.8	32.4	13.2	231	8.4	0.8	4.98	6	24.43	43	19	15	84	5.7	2.425	25	14	5.829	185	0.904
719	3408	70	129	57	26.51	15.93	65.87	24.2	74	81.5	312.17	3.06	5.07	1.09	5.1	36.5	16.1	43.6	3.1	0.8	1.9	0.8	2.2	0.2	0	4.93	16.2	47.9	97.3	32.8	33.7	13.1	178	8.9	0.14	2.69	6.1	51.97	44	32	25	50	5.7	2.425	30	31	5.384	162	1.098
720	3412	70	166	84	30.74	20.59	80.55	25.6	47	44.2	357.93	0.035	4.53	1.09	5.9	30	10.2	56.3	2.9	0.7	1.8	0.6	3.3	0.2	0	4.99	16.4	48.3	96.6	32.9	34	12.4	202	7.9	0.32	4.03	5.4	236.4	46	29	28	66	5.7	2.475	29	40	5.329	186	1.227
721	3415	88	125	66	41.62	5.55	35.44	15.7	373	22.2	328.41	64.4	4.19	0.76	12.8	20.7	6.2	70.4	2	0.8	2.6	0.8	9	0.3	0.1	5.07	14.1	42.1	83	27.7	33.3	12.5	268	9	1.07	5.64	9.6	29.48	39	28	25	109	6.4	2.35	26	34	7.993	144	1.13
722	3433	100	114	85	25.99	15.04	56.92	26.4	166	46.2	433.21	0.035	4.03	1.23	10.2	19.7	6.4	71.9	1.5	0.4	2	0.7	7.3	0.2	0	4.44	13.1	39.2	86.6	29.1	33.6	13.7	240	8	0.74	5.35	5	42.51	41	32	20	60	4.3	2.175	18	19	4.274	143	1.13
723	3436	68	141	71	32.13	18.44	58.89	31.3	79	17.7	224.35	0.035	3.39	1.36	5.1	32.4	7.4	55.3	4.2	0.8	1.7	0.4	2.8	0.2	0	4.91	14.1	41.7	84.9	28.8	33.9	12.2	140	12.1	0.21	3.23	5.7	88.28	46	32	33	100	5	2.325	22	25	5.718	170	1.162
724	3438	70	156	90	29.26	19.33	62.83	30.8	121	25.1	393.35	0.035	7.86	0.95	5.2	30.8	5.4	60.9	2.6	0.5	1.6	0.3	3.2	0.1	0	5.23	16.4	46.9	89.6	31.3	34.9	12.1	240	8.9	0.15	2.97	5.1	62.85	47	108	40	117	4.3	2.375	21	140	4.496	150	1.098
725	3446	64	116	62	26.37	27.75	53.88	51.5	274	14.7	192.62	394	4.73	1.16	6.1	41.9	9.9	45.7	1.5	1	2.6	0.6	2.8	0.1	0.1	4.52	14.1	42.9	94.9	31.3	32.9	13.4	320	8	1.18	3.52	4.5	66.03	41	18	21	115	4.6	2.35	26	17	5.273	110	1.033
726	3455	80	149	60	34.78	16.83	61.58	27.3	68	28.3	307.01	1.44	5.12	1.88	8.5	16.2	9.3	71.9	2.1	0.5	1.4	0.8	6.1	0.2	0	4.2	13	37.2	88.6	30.9	34.9	14.1	279	8	1.02	4.98	5.8	1560	40	15	23	81	6.8	2.425	25	29	6.661	165	0.969
727	3459	52	132	66	31.92	2.86	77.33	3.7	3	7.5	400.73	0.035	4.45	1	5.3	37.3	8.7	50.9	2.2	0.9	2	0.5	2.7	0.1	0	4.11	8.5	27.6	67.1	20.7	30.8	17.4	204	10.6	0.18	2.93	5.4	95.16	40	17	23	100	3.6	2.225	23	27	5.218	150	1.001
728	3462	80	157	67	29.8	17.01	63.19	26.9	262	36	468.63	0.035	6.18	0.98	8.6	33.9	5.7	58.8	1.3	0.3	2.9	0.5	5.1	0.1	0	4.66	14.5	41.4	88.9	31	34.9	12.1	216	9.1	0.5	4.63	12.9	73.81	44	18	13	109	8.9	2.35	25	19	18.041	153	0.936
729	3466	52	104	66	27.84	10.74	68.56	15.7	59	67.5	461.99	0.23	7.6	1.2	8.8	35.3	7.6	54.1	2.5	0.6	3.1	0.7	4.8	0.2	0.1	4.63	15.4	45.4	98.2	33.3	34	12.4	301	8.1	0.77	3.15	5.3	378.8	41	29	27	120	5	2.475	22	28	4.885	218	0.872
730	3469	78	121	74	27.83	18.8	60.5	31.1	86	77.9	263.47	219	7.42	1.28	5.9	30.5	6.9	59.7	2.1	0.9	1.8	0.4	3.5	0.1	0.1	5.23	15.8	47	89.9	30.2	33.6	12.9	127	9.1	0.4	3.93	4.9	87.34	44	18	23	84	6.1	2.4	24	22	4.607	135	1.162
731	3476	68	101	70	21.22	18.97	62.11	30.5	196	21.1	415.49	0.85	5.46	1.6	5.1	16.2	15.5	60.3	6.9	1.2	0.8	0.8	3.1	0.4	0.1	4.84	15.8	46.6	96.4	32.8	34	12.2	201	7.9	0.25	3.08	5.3	3.54	47	65	46	68	4.6	2.525	26	318	4.829	146	1.356
732	3478	76	131	88	36.53	15.93	71.06	22.4	168	15.9	319.55	0.28	6.39	1.03	7.6	24.1	6.7	67.1	1.5	0.6	1.8	0.5	5.1	0.1	0	4.8	14.9	43	89.7	31	34.5	12.4	263	7.9	0.55	3.52	5.5	19.97	42	29	18	82	5.7	2.425	22	37	4.607	160	1.13
733	3482	82	107	69	26.45	16.83	48.33	34.8	169	32.8	123.25	0.035	4.86	1.34	7.6	39.6	8.2	48.4	3.4	0.4	3	0.6	3.7	0.3	0	4.78	14.6	42.6	89.1	30.5	34.2	12.8	239	8.9	0.25	3.66	6.4	126.3	48	11	19	73	7.1	2.45	22	19	5.829	128	1.227
734	3492	88	139	60	24.28	16.29	68.38	23.8	22	80.6	352.76	0.035	4.32	1.31	6.7	14.3	11.1	70.7	3.7	0.3	1	0.7	4.7	0.2	0	4.48	13.9	41.3	92	30.8	33.5	12.5	236	9	0.08	3.55	5.7	14.23	46	20	23	66	8.2	2.325	29	14	5.829	115	1.033
735	3498	60	178	103	30.12	36.87	61.93	59.5	276	10.6	430.25	0.05	4.6	1.56	4.3	39.2	7.5	50.7	2.2	0.4	1.7	0.3	2.2	0.1	0	5.23	15.6	48.9	93.4	29.8	31.9	12.7	197	10.6	0.09	3.88	5.4	128.1	46	25	32	51	3.9	2.45	24	19	5.607	222	0.872
736	3509	60	106	76	33.19	19.87	69.09	28.8	14	33.1	372.69	0.035	4.24	1.16	7.9	28.3	5.4	62.1	3.8	0.4	2.2	0.4	4.9	0.3	0	4.99	15.3	44.1	88.2	30.6	34.7	12.6	308	9.1	0.4	3.83	5.2	10.98	44	19	21	54	6.4	2.15	24	19	4.774	146	1.001
737	3513	92	112	74	24.22	31.68	66.05	48	14	58.7	446.49	0.06	6.39	1.98	5.1	38.4	6.4	52.2	2.4	0.7	2	0.3	2.7	0.1	0	4.8	14.4	43.1	89.9	30	33.3	12.3	287	8.4	0.07	3.1	4.9	16.28	48	12	21	51	3.2	2.35	24	11	4.607	122	1.13
738	3514	70	158	0	21.21	18.97	43.32	43.8	441	86.3	747.59	0.2	5.48	2.5	6.8	15.5	9	69.9	5.1	0.4	1.1	0.6	4.8	0.3	0	3.62	11.6	34.5	95.3	32.1	33.7	14.5	191	7.4	0.7	5.69	5.5	880	42	24	26	70	20.7	2.375	25	100	5.884	214	1.421
739	3519	88	145	72	19.57	21.84	48.15	45.4	428	29.2	445.01	172.22	6.15	3	7.1	16	11.5	60.1	12.3	0.2	1.1	0.8	4.3	0.9	0	4.48	15.1	44.3	98.8	33.8	34.2	12	195	7.6	0.3	4.56	5.4	155.2	44	50	52	153	2.5	2.45	26	153	5.551	155	0.936
740	3523	88	127	87	47.46	25.06	73.21	34.2	110	41.9	568.26	3.24	6.44	1.41	10.2	29	9	59.3	1.8	0.8	3	0.9	6	0.2	0.1	4.7	15.1	43.6	92.9	32.2	34.7	12.1	258	8.4	1.02	4.63	5.6	18.15	42	23	28	92	5.7	2.325	25	35	6.106	213	1.195
741	3531	70	85	55	20.66	8.77	56.92	15.4	77	28.1	422.87	0.035	4.91	0.95	5.3	26.3	7.2	64.4	1.5	0.6	1.4	0.4	3.4	0.1	0	4.56	14.2	42	92.3	31.2	33.8	11.5	239	9.1	0.07	2.59	4.9	75.57	46	15	24	52	6.8	2.25	23	10	4.441	142	0.936
742	3535	56	126	63	31.45	26.85	67.66	39.7	453	13.6	298.89	0.061	6.18	0.89	6.6	32.7	5.9	54.3	7.2	0.1	2.2	0.4	3.6	0.5	0	4.26	13.1	38.3	89.8	30.8	34.3	12.7	315	8.4	0.36	3.49	8.9	58.98	43	27	25	64	6.1	2.45	24	49	10.158	141	1.033
743	3536	74	126	72	24.7	15.75	71.24	22.1	357	73.2	352.76	0.078	5.43	1.54	4.6	19.9	6.7	71.7	0.9	0.9	0.9	0.3	3.3	0	0	5.67	16.2	46.6	82.2	28.6	34.8	12.2	261	8	0.08	3.4	5	11.28	49	28	23	63	6.4	2.425	29	12	7.216	152	0.84
744	3538	56	127	64	25.21	27.57	63.9	43.1	140	29	569.74	0.035	6.41	1.19	4.4	40.3	8.6	49.3	0.9	0.8	1.8	0.4	2.2	0	0	5.51	15.5	46.7	84.6	28.1	33.2	13	246	9.4	0.08	3.38	8.9	46.8	42	18	17	68	7.9	2.35	25	20	7.993	165	0.904
745	3541	64	111	70	30.02	25.96	71.6	36.3	218	60.5	281.92	0.035	4.53	1.12	6.6	29.1	5.1	63.6	1.7	0.5	1.9	0.3	4.2	0.1	0	5.31	15.7	45.9	86.4	29.6	34.2	11.7	251	7.6	0.15	3.12	4.9	18.51	52	25	21	96	5.7	2.45	25	21	4.885	113	1.033
746	3545	72	143	78	24.29	16.29	57.28	28.4	36	27.4	264.2	250.72	6.65	1.67	7.6	38.8	8.6	48.3	2.8	1.5	2.9	0.7	3.7	0.2	0.1	4.64	15.3	45.4	98.1	33	33.7	14.1	232	9.8	0.27	3.1	5.2	104.6	43	18	20	88	5.4	2.45	24	37	5.384	157	1.324
747	3547	78	156	70	32.47	8.77	58.18	15.1	145	22	378.59	0.101	4.63	1.42	8.4	27.9	6.7	62.1	2.8	0.6	2.3	0.6	5.2	0.2	0.1	4.59	12.3	37.5	81.7	26.8	32.8	13.9	388	8.4	2.32	4.25	6.7	132.6	45	15	18	71	5	2.175	29	21	7.05	112	1.227
748	3548	48	104	62	23.33	13.78	51.73	26.6	185	49.8	484.87	0.035	4.65	1.56	4.2	24	7.7	65.6	1.9	0.9	1	0.3	2.8	0.1	0	4.4	13.5	39	88.8	30.6	34.5	12.7	144	9.3	0.03	3.06	7.8	144.8	43	18	27	76	6.4	2.225	27	12	7.827	176	1.098
749	3551	70	127	76	28.83	8.95	49.23	18.2	1003	48.7	388.19	0.035	6.03	0.8	6.9	31.7	8.9	57.4	1.6	0.4	2.2	0.6	4	0.1	0	5.63	16.8	49.2	87.4	30	34.3	12.5	239	7.6	1.83	4.22	12	15.16	45	42	24	105	3.6	2.325	21	41	15.765	139	0.936
750	3552	74	122	68	24.94	16.47	64.62	25.5	95	41.2	439.85	0.035	5.3	1.98	5.3	25	6.9	62.8	4.7	0.6	1.3	0.4	3.3	0.2	0	4.71	13.9	42.8	90.9	29.4	32.3	13.5	177	7.6	0.07	3.93	5.6	77.21	42	19	25	61	6.1	2.325	26	16	5.662	140	0.904
751	3559	58	178	83	34.35	15.57	58	26.9	75	37.8	260.51	0.035	5.22	1.25	7.4	20.8	7.8	69.5	1.5	0.4	1.5	0.6	5.1	0.1	0	5.69	16.9	50.1	87.9	29.7	33.8	12.8	174	9.6	0.23	2.46	5.8	195	44	42	33	75	3.6	2.325	22	33	6.495	181	0.872
752	3566	54	118	50	25.36	8.77	57.46	15.3	83	24.5	483.39	0.035	5.15	1.37	7	27.4	6.7	64.4	1	0.4	1.9	0.5	4.5	0.1	0	4.12	12.1	35.8	86.9	29.3	33.7	11.9	189	9.3	0.21	4.18	5.6	147.8	42	13	20	90	7.1	2.4	23	13	4.718	141	1.13
753	3570	72	136	82	30.26	10.2	67.48	15.1	119	41	247.23	0.035	4.53	1.02	9	31.2	9.5	57.1	1.4	0.9	2.8	0.9	5.1	0.1	0.1	4.87	15.1	45.3	93.1	31.2	33.5	12.2	399	7.3	0.14	4.19	5.3	42.54	52	20	21	136	5	2.4	24	18	4.496	202	1.162
754	3573	90	122	86	31.48	17.18	86.46	19.9	74	8.6	391.88	0.13	5.64	0.84	7.6	38.7	8.4	48.1	4	0.9	2.9	0.6	3.7	0.3	0.1	5.4	17.2	49.5	91.6	31.8	34.7	12.4	230	8.3	0.12	2.99	7.6	26.47	47	78	44	68	5	2.525	23	83	6.606	159	1.388
755	3575	60	125	78	28.58	22.55	68.74	32.8	154	10.6	431.73	0.035	3.98	0.56	5.7	41.6	9.9	43.9	3.7	0.9	2.4	0.6	2.5	0.2	0.1	5.13	16	48.5	94.6	31.4	33.2	12.5	222	8.8	1.4	4.77	6.8	94.94	42	18	20	74	5	2.275	29	21	7.105	158	1.001
756	3583	90	143	60	33.87	8.95	64.08	14	344	27.4	265.68	0.035	5.25	0.81	7.2	18	8.1	68.1	4.9	0.9	1.3	0.6	4.9	0.4	0.1	4.61	11.9	37.3	80.9	25.8	31.8	15.9	376	6.9	1.14	5.82	5.1	126.7	41	15	18	102	7.5	2.175	26	68	5.44	151	0.936
757	3584	78	140	74	26.93	15.04	74.29	20.2	81	31	266.42	0.035	5.09	1.36	7.4	33	8.1	56.4	1.8	0.6	2.4	0.6	4.2	0.1	0	4.65	14.9	43.5	93.5	31.9	34.1	13.3	159	10.5	0.3	3.83	5.8	873.7	42	18	19	53	6.1	2.45	23	22	5.273	195	1.195
758	3592	76	102	81	21.13	31.5	47.44	66.4	34	30.6	561.62	0.035	7.55	1.42	5.9	34.1	7.2	54.7	3.2	0.9	2	0.4	3.2	0.2	0.1	5.47	17	49.2	90.2	31.2	34.5	12	236	8.1	0.13	3.42	5.2	8.6	47	22	21	93	7.1	2.45	25	26	4.663	144	1.001
759	3596	72	118	76	31.21	16.83	62.11	27.1	423	27.4	341.69	289.01	4.97	0.98	11.3	43	11.4	43	2	0.6	4.9	1.3	4.9	0.2	0.1	3.82	12.3	36.8	96.4	32.2	33.3	12.2	380	7.5	0.9	4.81	6.8	24.23	42	15	19	139	3.9	2.275	24	16	5.718	111	1.324
760	3597	66	145	84	28.34	19.69	52.81	37.3	394	18.3	189.67	0.035	4.99	1.2	6.3	29.6	8.5	57.3	3.8	0.8	1.9	0.5	3.6	0.2	0.1	4.5	15	44.5	98.8	33.3	33.7	12.2	251	8	0.3	3.52	5.1	57.6	42	33	22	98	5.7	2.5	24	39	4.885	144	0.936
761	3606	80	109	66	22.39	6.98	68.56	10.2	12	31.7	194.09	3.02	4.65	1.71	10.4	26.1	10.4	61.4	1.3	0.8	2.7	1.1	6.4	0.1	0.1	4.15	13.2	39.8	95.9	31.8	33.2	12.5	309	9.1	0.21	2.97	4.9	42.12	47	14	17	48	4.6	2.4	23	11	5.051	135	1.324
762	3611	62	105	70	23.48	22.73	66.05	34.4	108	36.7	274.54	0.035	5.15	0.87	6.4	32.8	7.9	55.5	3.3	0.5	2.1	0.5	3.6	0.2	0	4.89	15	44.2	90.3	30.6	33.9	11.9	318	7.5	0.18	2.96	4.9	20.21	47	22	22	41	3.9	2.275	29	15	4.829	117	0.969
763	3614	64	116	85	32.28	14.14	69.99	20.2	320	28.3	219.92	0.035	5.25	1.56	9.3	38.6	8.9	47.8	4	0.8	3.6	0.8	4.4	0.4	0.1	4.75	14.5	43.4	91.4	30.4	33.3	13.5	216	8.5	0.22	3.6	6.2	206.5	42	57	61	82	4.6	2.4	23	69	4.663	224	1.195
764	3617	52	150	65	31.42	24.7	66.41	37.2	145	37.1	140.96	19.5	4.78	1	5.4	25.9	8.6	62.4	2.8	0.4	1.4	0.5	3.4	0.2	0	3.95	15	39	98.8	37.8	38.3	13.9	202	8.2	0.21	3.76	5.4	120.2	43	18	17	89	5	2.2	24	22	5.051	169	0.872
765	3624	100	121	74	30.28	12.17	70.88	17.2	65	51.9	340.96	1.15	5.4	1.28	10.2	12.8	6.9	79.4	0.8	0.3	1.3	0.7	8.1	0.1	0	5.24	15.8	46	87.6	30.2	34.4	12.7	268	8.4	0.52	4.19	5.9	39.44	46	16	16	69	8.9	2.375	21	17	6.439	116	1.033
766	3628	70	128	70	33.65	31.68	54.24	58.4	370	44.4	206.64	0.035	6.47	0.93	6.5	27.4	9.1	60.5	2.5	0.4	1.8	0.6	3.9	0.2	0	4.56	15.1	43.3	94.8	33.3	35	12	246	7.8	0.98	4.06	7.3	59.64	45	27	35	59	4.6	2.3	28	38	6.384	209	1.195
767	3635	60	126	88	27.4	17.18	77.33	22.2	48	50.3	188.93	34.5	5.87	1.28	7.4	19.9	9.1	67.2	3.1	0.7	1.5	0.7	5	0.2	0.1	4.98	15.2	45.5	91.4	30.6	33.4	12.5	350	8.1	0.66	4.46	5	91.23	47	14	18	78	9.3	2.375	21	22	4.774	115	0.936
768	3646	64	96	65	20.58	11.28	61.76	18.3	83	41.4	721.03	0.231	4.68	2.29	5.1	18.6	8.9	68.7	2.3	1.5	0.9	0.5	3.5	0.1	0.1	3.98	13	38.3	96	32.7	34	12.4	259	9	0.04	2.83	4.9	34.3	45	16	23	84	4.6	2.225	30	12	3.886	203	1.292
769	3649	64	118	78	29.6	21.48	51.73	41.5	66	17.9	270.11	0.035	7.55	1.09	6.9	32.1	7.4	57.2	2.5	0.8	2.2	0.5	3.9	0.2	0.1	4.99	16.6	46.8	93.7	33.2	35.5	12.1	264	6.6	0.07	2.78	5.2	30.89	49	43	24	66	3.9	2.3	28	41	4.718	176	0.904
770	3652	74	145	102	33.68	14.86	69.63	21.3	66	26.5	185.98	0.05	6.1	1.52	5.4	27.9	9.4	60.2	1.9	0.6	1.5	0.5	3.3	0.1	0	5.31	15.7	47.8	89.9	29.6	33	12.8	221	8.6	0.3	3.98	6.2	11.58	43	23	19	71	5.7	2.3	23	32	6.273	184	1.098
771	3678	60	153	69	22.39	13.43	68.38	19.6	38	38.7	480.44	0.594	5.07	1.36	5.9	26	7.4	64.4	1.7	0.4	1.5	0.4	3.8	0.1	0	4.8	14.7	42.2	88	30.6	34.8	12.8	210	7.7	0.05	3.13	5.1	106.3	44	23	21	67	4.6	2.325	26	23	4.829	160	1.13
772	3681	52	126	94	25.87	14.14	55.49	25.5	81	43.3	948.33	0.09	2.72	1.41	5.4	33	8.3	53.4	5	0.4	1.8	0.4	2.9	0.3	0	5.07	14.2	42.9	84.6	28	33	12.8	215	8.8	0.23	2.75	6	64.2	42	36	33	83	4.3	2.325	25	21	5.94	148	1.324
773	3686	62	138	73	26.47	23.27	53.16	43.8	225	16.8	219.92	0.961	5.64	0.93	4.4	24.2	11	60.2	3.9	0.8	1.1	0.5	2.6	0.2	0	4.25	14.2	40.5	95.4	33.4	35	12.5	251	6.9	0.41	3.21	4.9	219	45	20	24	99	5	2.275	26	54	5.551	162	0.84
774	3687	86	186	69	33.85	15.39	75	20.5	243	28.8	397.04	103.49	5.38	1.09	6.6	20.3	10.2	62.7	5.8	0.9	1.3	0.7	4.1	0.4	0.1	4.81	14.4	41.4	86.3	29.9	34.6	12.4	259	9.1	0.46	3.69	5.3	80.52	42	11	17	81	3.6	2.4	22	25	4.718	140	1.162
775	3689	72	133	88	36.23	7.7	60.14	12.8	159	21.5	273.06	0.324	6.23	1.23	7.3	40	6.2	52.1	1.3	0.5	2.9	0.5	3.8	0.1	0	4.57	13.2	40.7	88.9	28.9	32.5	13.7	227	8.9	0.58	3.72	5	18.62	46	13	20	99	3.6	2.25	28	16	5.884	151	0.872
776	3690	98	141	78	28.28	17.18	42.42	40.5	1162	35.8	2911.41	0.19	3.9	1.08	2.8	36.5	16	21.3	25.5	0.8	1	0.4	0.6	0.7	0	3.91	15	44.8	114.6	38.3	33.5	15.8	73	9.3	0.74	2.93	7.3	144.1	31	29	48	92	3.6	2.3	19	156	5.773	265	0.775
777	3695	62	162	85	28.1	18.44	54.95	33.6	144	24.2	203.69	0.08	4.89	1.47	4.9	35.3	9.5	54.3	0.9	0.1	1.7	0.5	2.7	0	0	3.98	13.2	38.3	96.1	33.2	34.5	13.4	189	8.4	0.17	2.9	5.4	152.1	48	16	20	62	6.1	2.55	24	12	4.774	144	1.13
778	3702	80	109	60	24.53	11.1	55.31	20.1	148	27	307.01	74.21	6.41	1.03	5.6	29.4	6.9	61	2	0.8	1.6	0.4	3.4	0.1	0	4.24	13	37.8	89.2	30.7	34.4	13.3	266	6.8	0.14	3.5	6	25.27	40	15	16	124	5.7	2.425	24	24	7.438	143	1.13
779	3709	46	115	62	22.78	22.55	77.15	29.2	32	43	390.4	0.035	5.51	1.48	5.7	52.8	7.9	36	2.7	0.6	3	0.5	2.1	0.2	0	3.85	12.9	37.2	96.7	33.3	34.5	12.4	220	7.5	0.07	2.79	5.1	57.81	46	19	22	44	5	2.3	27	11	4.663	119	1.066
780	3711	66	123	72	28.04	17.36	63.37	27.4	193	37.1	351.29	0.035	5.15	1.12	5.6	36.6	8.7	51.3	2.7	0.8	2	0.5	2.9	0.2	0	5.43	16.7	48.1	88.6	30.7	34.7	14.1	185	8.5	0.07	2.76	5.3	24.76	49	20	17	71	4.6	2.3	26	23	5.329	117	1.066
781	3718	62	108	64	27.02	11.28	47.97	23.5	126	101.5	256.82	0.071	6.23	1.36	5.6	29.5	7.7	59.5	2	1.3	1.7	0.4	3.3	0.1	0.1	3.78	12.5	36.7	97.1	33.2	34.2	11.7	215	8.1	0.27	3.76	5.7	141.8	40	15	22	44	4.6	2.175	27	13	6.439	153	0.904
782	3724	74	102	76	22.55	20.76	66.05	31.4	163	54.4	385.97	0.035	4.78	1.65	8	28	7.7	60	3.3	1	2.2	0.6	4.8	0.3	0.1	4.81	15	42.6	88.4	31.2	35.2	12	242	8	0.01	3.08	5.5	57.38	44	24	26	70	6.8	2.4	23	16	4.996	168	1.356
783	3727	88	131	57	22.5	17.54	66.05	26.6	131	70.9	501.1	0.035	5.2	1.38	5.9	33.7	5.9	58.6	0.8	1.1	2	0.3	3.5	0	0.1	3.88	12.3	35.3	90.9	31.6	34.8	11.4	311	7	0.35	3.08	5.4	83.58	46	14	22	50	6.4	2.35	25	21	5.162	126	1.162
784	3729	68	134	78	25.13	17.36	73.03	23.8	251	8.6	254.61	339	6.78	0.64	11.6	24	8.7	61.9	4.9	0.6	2.8	1	7.2	0.6	0.1	5.22	17.5	50.4	96.4	33.5	34.7	12.3	254	9.3	4.45	3.79	5.3	42.67	51	35	29	97	4.6	2.5	25	85	5.662	127	1.098
785	3730	74	184	74	32.93	13.78	70.71	19.5	124	30.4	183.02	0.035	6	1.31	9.3	25	9	63.2	2.2	0.8	2.3	0.8	5.9	0.2	0.1	4.56	14.1	41.6	91.3	30.8	33.8	11.9	386	7.5	0.95	4.11	5.8	182.1	44	17	21	102	6.1	2.5	23	28	5.384	173	1.195
786	3740	64	128	78	25.03	28.64	56.39	50.8	186	25.1	338	0.11	4.03	1.37	5	30.3	8.4	58.8	2.2	0.4	1.5	0.4	2.9	0.1	0	5.2	15.4	45.2	86.8	29.5	34.1	11.4	144	11.2	0.11	2.08	4.8	16.98	44	21	27	55	4.6	2.35	25	45	4.996	151	0.84
787	3750	50	139	72	29.38	17.9	52.98	33.8	150	28.5	205.9	0.035	6.21	1.31	4.2	34.7	6.7	56.4	1.8	0.4	1.5	0.3	2.4	0.1	0	4.39	14.3	41.3	94.2	32.4	34.4	12.3	254	7.2	0.08	2.88	5.7	312.2	44	14	18	68	7.1	2.275	25	11	5.273	133	1.098
788	3752	92	106	76	25.14	5.19	69.27	7.5	9	32.2	237.64	0.062	3.36	1.22	3.5	25.9	15	55.2	3.5	0.4	0.9	0.5	1.9	0.1	0	4.11	12.5	36.6	89.1	30.3	34	12.9	230	8	0.52	3.7	4.7	70.65	45	13	19	61	2.5	2.175	24	8	4.885	142	1.195
789	3753	104	160	89	29.29	13.07	58.71	22.3	82	17.7	122.51	0.05	6.1	1.47	7.3	40.9	7.7	48.2	2.7	0.6	3	0.6	3.5	0.2	0	4.47	14.5	42.2	94.4	32.5	34.4	13.1	311	6.9	0.28	3.32	5.3	798	42	9	18	92	2.9	2.45	24	8	4.663	164	1.001
790	3757	68	131	73	26.48	13.6	53.88	25.2	92	22.2	321.77	0.035	5.17	1.23	7.3	18.1	8.5	68.8	3.8	0.7	1.3	0.6	5	0.3	0.1	4.96	15.4	46.8	94.8	31.1	32.8	12.1	175	11.1	0.35	3.9	5.4	267.4	44	20	20	97	6.8	2.275	26	31	5.607	134	0.969
791	3769	96	119	53	32.33	18.8	72.67	25.9	96	37.4	210.33	448	7.14	1.42	5.7	29.2	7.7	60.9	1.7	0.5	1.7	0.4	3.5	0.1	0	4.72	14.3	43.2	91.4	30.2	33	12.6	376	8.2	1.15	5.17	5.8	17.88	42	11	19	73	3.6	2.325	27	25	5.329	146	0.872
792	3774	82	119	75	19.45	21.66	70.17	30.9	33	33.7	321.77	0.12	5.38	1.34	6.8	30	10.6	56.3	2.8	0.4	2	0.7	3.8	0.2	0	4.66	14.1	41.3	88.9	30.2	34	12.6	278	8.4	0.04	3.96	5.5	30.91	44	21	34	110	3.9	2.4	24	16	4.663	162	1.098
793	3780	62	119	78	25.22	39.2	68.2	57.5	160	50.3	601.47	0.035	3.44	0.89	6.4	16.3	9	71	3.6	0.1	1	0.6	4.5	0.2	0	5.78	19.2	54.9	94.8	33.1	35	15.9	97	9.9	0.59	3.15	6.9	488.5	48	28	33	80	8.2	2.375	25	104	4.829	189	0.936
794	3785	62	118	74	27.09	24.34	59.07	41.2	466	36.7	487.82	0.035	4.58	1.39	3.3	51.3	9.9	35.3	3.3	0.2	1.7	0.3	1.2	0.1	0	5.04	15.3	45.5	90.3	30.4	33.6	12	186	7.9	0.14	3.22	5.3	5.37	45	19	24	61	3.9	2.3	26	31	4.663	171	1.098
795	3786	58	147	76	22.4	5.73	54.6	10.5	133	40.1	194.83	0.035	4.78	1.72	10	13.9	8.4	75	2.1	0.6	1.4	0.8	7.5	0.2	0.1	4.93	14.9	44.8	90.8	30	33.1	13.3	177	9.4	4.95	5.33	5.9	312.7	45	22	28	61	6.8	2.4	24	27	5.829	168	0.969
796	3792	88	132	73	28.84	7.34	62.11	11.8	104	26.3	373.43	0.035	5.72	1.72	9	30.3	8	59.1	2.4	0.3	2.7	0.7	5.3	0.2	0	4.61	14.4	41.6	90.3	31.3	34.6	12.9	353	9.8	0.92	4.06	5.9	253.6	45	14	19	87	7.5	2.325	22	30	4.33	177	1.388
797	3797	72	127	86	37.67	22.73	68.56	33.2	29	19.9	391.88	0.035	4.78	1.5	4.9	22.4	10.9	64.2	2	0.6	1.1	0.5	3.1	0.1	0	4.76	15.1	46.1	96.9	31.8	32.8	12.9	179	9.9	0.55	3.16	5.2	24.41	41	30	29	102	6.4	2.225	25	12	6.217	173	0.872
798	3798	62	128	74	32.15	12.53	59.07	21.2	113	15.6	261.25	1.04	5.97	1.06	4.6	23.1	10.2	64.9	1.3	0.4	1.1	0.5	3	0.1	0	4.79	13.6	41.1	85.7	28.5	33.1	13	184	6.1	0.88	3.58	5.9	867.2	41	12	18	51	5.7	2.2	28	39	5.829	166	1.259
799	3799	70	135	73	25.98	29.54	75	39.4	47	26.7	302.58	0.076	7.37	2.17	5.1	18.7	15.6	61.7	3.7	0.4	1	0.8	3.1	0.2	0	5.27	16.3	50	94.8	30.9	32.6	12.7	228	7.9	0.17	3.02	4.9	45.2	43	30	30	77	6.4	2.35	25	26	5.495	193	1.066
800	3802	90	153	86	29.72	10.92	48.69	22.4	235	21.7	196.31	0.09	6.75	1.34	5.8	27.9	7.8	59.9	3.8	0.6	1.6	0.5	3.5	0.2	0	4.49	13.1	39.8	88.7	29.1	32.9	13.7	251	8.9	4.63	6.3	5.5	86.49	41	31	33	132	4.6	2.25	20	29	5.051	270	0.969
801	3804	70	126	75	33.68	23.99	66.41	36.1	62	50.5	265.68	0.035	6.59	2.03	4.4	39	7.4	49.3	2.7	1.7	1.7	0.3	2.2	0.1	0.1	4.28	13.6	40.3	94.1	31.7	33.7	12.6	277	8.3	0.24	3.59	5.5	39.24	39	23	16	54	4.3	2.275	25	23	5.718	136	1.098
802	3814	62	123	56	29.52	13.6	63.9	21.3	111	22.7	202.95	0.09	4.5	1.06	6.9	23.3	11	60.5	4.7	0.6	1.6	0.8	4.2	0.3	0	3.59	11.2	32.8	91.3	31.1	34	12.9	170	8.6	1.89	3.96	5.3	6513	40	14	18	53	12.1	2.45	26	44	5.273	118	1.098
803	3816	66	125	97	29.04	18.62	61.22	30.4	248	39.2	570.47	0.035	6.34	1.17	5.3	31.4	9.8	55.6	2.1	1.2	1.7	0.5	2.9	0.1	0.1	4.89	14.7	43.7	89.3	30	33.7	13.5	376	7.3	0.38	3.95	5.3	9.47	45	41	30	89	5.4	2.45	25	129	5.218	154	1.033
804	3840	64	135	76	24.58	16.65	56.21	29.6	236	53.5	354.24	1.02	6.41	1.23	8.3	30	8.9	58.8	2.3	0.1	2.5	0.7	4.9	0.2	0	4.77	14.9	43.8	91.8	31.1	33.9	11.6	329	8.4	0.81	4.59	5.1	22.62	46	22	23	71	3.6	2.35	26	24	5.662	151	1.066
805	3852	58	107	71	26.38	13.07	45.82	28.5	57	73.8	620.66	0.035	4.45	0.89	5.4	31.3	9.1	56	3.4	0.2	1.7	0.5	3	0.2	0	4.72	14.7	44.1	93.2	31.1	33.3	12.4	206	9.5	0.12	3.02	5.7	10.52	45	38	25	60	6.1	2.3	24	23	5.829	139	1.13
806	3870	68	144	72	28.45	13.96	68.02	20.5	173	53.2	218.45	0.91	5.87	0.87	9.9	44.3	8.4	45.3	1.5	0.6	4.4	0.8	4.5	0.1	0.1	4.72	15	44.9	95.2	31.8	33.4	13.3	215	8.6	0.6	3.76	5.7	104.1	45	56	51	106	5	2.425	24	86	4.774	168	1.162
807	3878	66	130	68	29.06	8.06	59.61	13.5	188	39.9	424.35	0.035	5.66	1.17	9.5	30	6.1	58.9	3.9	1.1	2.9	0.6	5.6	0.4	0.1	4.15	12.9	35.8	86.4	31	35.8	12.6	299	8.8	0.93	3.2	5.4	107.5	46	14	20	71	4.6	2.325	24	17	4.718	130	1.195
808	3880	82	110	79	30.38	12.89	80.37	16	29	38.5	140.22	0.093	10.24	1.06	4.9	39.9	8.9	47.7	3.1	0.5	2	0.4	2.3	0.2	0	4.97	13.9	42.6	85.7	28	32.7	12.6	281	8.4	0.13	3.05	5.1	69.89	43	23	25	50	3.6	2.325	21	20	4.885	210	1.227
809	3884	76	124	66	32.33	11.81	59.43	19.9	54	14.9	290.03	325.58	5.3	0.78	8.6	33.4	7.6	57.7	0.8	0.6	2.9	0.7	5	0.1	0.1	4.89	14.5	43.1	88.1	29.6	33.7	12.7	233	8.6	1.03	4.72	6.2	195.8	42	9	12	103	2.1	2.35	27	24	6.55	124	1.098
810	3888	74	97	60	29.79	12.17	60.5	20.1	203	35.8	340.96	0.035	5.48	1.14	5.1	23.9	10.4	62.4	2.8	0.4	1.2	0.5	3.2	0.1	0	4.56	14.3	41.3	90.6	31.3	34.6	12.9	166	7.1	0.32	2.89	5.6	348.5	42	17	19	44	9.6	2.25	22	10	5.107	182	0.904
811	3889	62	135	67	21.31	22.38	68.02	32.9	30	20.2	261.99	0.035	4.94	1.28	7.1	19	12.9	65.9	1.9	0.3	1.3	0.9	4.7	0.1	0	5.3	16.4	49.6	93.5	31	33.2	12.9	299	8.3	0.07	3.86	6.3	75.91	46	16	12	90	6.4	2.45	25	10	5.44	126	0.969
812	3890	58	115	65	28.01	16.83	69.63	24.2	31	56.6	560.14	2.27	6.62	1.41	4.8	29	6.6	58.1	5.5	0.8	1.4	0.3	2.8	0.3	0	4.78	14.1	42.4	88.8	29.5	33.3	12.2	257	8.2	0.14	3.79	5.1	104	43	12	21	66	4.6	2.225	23	15	4.885	160	1.195
813	3893	74	142	92	31.03	17.01	57.28	29.7	159	24.7	377.12	0.09	5.38	1.08	7.1	44.7	10.1	35.8	7.8	1.5	3.2	0.7	2.5	0.6	0.1	5.18	14.9	43.4	83.9	28.7	34.2	12	262	9.2	0.55	3.54	6.2	79.41	42	79	36	85	4.3	2.325	21	83	5.995	185	0.904
814	3914	58	130	76	25.31	13.25	63.19	21	287	76.8	500.36	255.91	6.36	1.67	8.9	22.5	4.7	69.3	2.7	0.9	2	0.4	6.2	0.2	0.1	4.46	14.7	42.7	95.5	32.9	34.5	12.5	280	7.3	0.37	5.02	5.5	55.43	46	14	21	81	3.9	2.4	20	24	4.552	126	1.033
815	3915	72	126	84	32.48	15.57	59.43	26.2	83	65.5	287.82	0.035	5.79	1.5	6.3	25	7.6	61.7	4.5	1.3	1.6	0.5	3.9	0.3	0.1	4.82	14.4	43.5	89.6	29.9	33	11.2	338	6.4	1.61	4.27	5.2	94.06	38	20	18	63	5.7	2.35	24	9	5.162	118	0.936
816	3921	82	118	82	26.89	10.92	64.62	16.9	19	42.8	410.33	0.035	5.79	0.96	6.4	33.9	8.9	52.9	3.4	0.8	2.2	0.6	3.4	0.2	0.1	5.14	15.3	45.3	88.1	29.8	33.8	12	257	8.3	0.12	2.52	4.8	6.97	47	28	22	62	5.4	2.275	23	15	5.218	140	1.13
817	3923	98	124	64	25.12	11.1	62.47	17.8	39	37.6	718.81	0.035	5.69	0.98	7.6	26.3	10.9	60.5	1.6	0.8	2	0.8	4.6	0.1	0.1	4.95	14.1	41.4	83.6	28.6	34.1	13.4	316	6.1	0.4	3.63	5.7	47.91	49	22	23	84	5.4	2.4	28	28	4.385	222	1.098
818	3924	60	123	79	20.25	9.67	92.01	22.8	37	23.3	236.16	93.97	4.71	1.59	6.9	19.5	9.5	67.8	2.3	0.9	1.3	0.7	4.7	0.2	0.1	4.7	14.8	42.9	91.2	31.5	34.5	12.4	256	7.7	0.72	4.2	5.1	202	47	17	24	172	8.6	2.425	24	53	7.161	124	1.066
819	3930	62	178	82	37.35	7.34	62.65	11.7	149	26	259.04	0.035	4.55	0.83	6.1	36.8	12.1	45.9	4.9	0.3	2.2	0.7	2.8	0.3	0	4.15	12.6	36.4	87.7	30.4	34.7	12.4	207	8.9	1.02	4.11	6.9	380.4	38	18	21	63	6.4	2.2	26	20	6.772	148	1.388
820	3935	66	140	90	34.74	9.13	87.89	11.6	14	89	546.86	0.035	6.88	1.59	5.1	29.1	10.3	57	2.6	1	1.5	0.5	2.9	0.1	0.1	4.41	13.3	38.8	87.7	30	34.2	13.1	334	7.8	0.76	3.95	5.3	76.35	44	37	35	100	4.6	2.4	22	56	5.329	179	1.162
821	3936	80	120	75	24.32	8.95	69.81	12.8	123	18.3	282.65	0.035	5.33	1.51	7.8	26.9	7.3	61.8	3.5	0.5	2.1	0.6	4.8	0.3	0	4.03	13.1	37.6	93.5	32.5	34.8	11.6	308	7.3	0.19	3.49	5	36.43	47	21	23	78	3.6	2.325	27	21	4.774	150	1.227
822	3937	86	131	87	36.41	16.83	49.4	34.1	262	29	340.96	3.87	5.72	0.69	6.6	32.7	9.3	56	1.8	0.3	2.2	0.6	3.7	0.1	0	5.16	16.1	47	91.4	31.3	34.3	12.7	157	8	0.34	3.74	6.4	37.01	42	39	29	84	4.6	2.2	25	52	6.828	139	1.066
823	3945	64	222	92	34.82	9.13	60.86	15	77	43	347.6	0.035	5.22	0.78	9.5	26.3	7.8	63.5	1.9	0.5	2.5	0.7	6	0.2	0	4.95	14	42.2	85.1	28.2	33.2	12.9	289	7.7	0.39	4.33	6	228.9	43	19	21	133	5.4	2.375	23	20	5.384	128	1.13
824	3946	72	122	70	31.02	3.04	90.04	3.4	11	35.1	814.01	0.035	5.07	1.7	6.1	30.5	8.7	58.2	2.6	0.1	1.9	0.5	3.6	0.2	0	4.89	12.5	38.9	79.6	25.4	32	16.3	484	7.5	1.24	3.93	5.1	25.34	44	17	20	99	7.9	2.325	20	29	4.774	140	1.195
825	3955	68	134	36	21.73	16.83	51.91	32.4	52	12.5	420.66	0.035	6.49	2.34	3.9	15	12.9	68.3	3.4	0.5	0.6	0.5	2.7	0.1	0	3.68	11	32.5	88.6	29.8	33.7	13.1	280	7.5	0.76	3.13	4.8	437.9	40	16	27	124	3.2	2.25	24	194	4.663	199	1.195
826	3956	70	124	73	27	8.95	74.11	12.1	65	33.1	290.03	267.27	4.73	1.12	9.3	27.5	4.7	65.9	1.6	0.3	2.6	0.4	6.1	0.1	0	5.49	16.8	50	91.2	30.5	33.4	12.8	151	9.1	0.25	4.04	6.3	31.14	45	19	14	96	6.8	2.4	24	21	4.885	128	1.388
827	3959	60	124	78	45.79	20.05	49.4	40.6	56	11.8	402.95	0.035	5.66	1.34	3.7	45.8	5.9	43.2	2.2	2.9	1.7	0.2	1.6	0.1	0.1	4.52	14.1	42.3	93.7	31.3	33.3	12.3	308	9	0.51	4.39	5.3	107	43	13	16	77	3.9	2.325	23	19	5.162	165	0.969
828	3960	86	109	58	33.92	11.81	64.62	18.3	587	23.6	254.61	574.22	6.96	1.2	11.8	18.9	5.4	71.5	4	0.2	2.2	0.6	8.4	0.5	0	5.27	15.4	46.9	89.1	29.2	32.7	14.3	224	8	1.51	4.68	8.1	554.4	39	21	15	75	9.6	2.35	29	48	15.543	172	1.162
829	3963	70	132	81	38.01	11.99	50.12	23.9	326	18.1	135.79	0.13	4.6	0.89	5.1	32.3	12.5	52.7	1.9	0.6	1.6	0.6	2.7	0.1	0	4.83	14.2	41.7	87.3	29.8	34.1	13.1	173	9.2	0.28	2.96	5.7	14.69	42	58	27	74	4.3	2.3	24	23	4.885	210	0.969
830	3965	74	127	78	27.66	22.2	73.75	30.1	197	18.3	385.24	235.88	4.76	1.06	9.6	40.2	9.6	47.7	2	0.4	3.9	0.9	4.6	0.2	0	4.78	15.8	46.3	96.8	33.1	34.2	12.1	228	8.1	0.1	2.51	5.5	19.42	47	51	29	105	3.9	2.45	20	48	4.163	184	1.13
831	3967	52	101	72	26.31	20.41	62.29	32.8	36	44.4	489.29	399.32	4.71	1.22	6.1	34.1	13.7	49.1	3	0.2	2.1	0.8	3	0.2	0	4.98	15.2	44.3	89.1	30.6	34.3	12.2	198	8.6	0.05	2.98	5.2	78.33	42	28	24	50	5	2.375	23	55	4.718	129	1.162
832	3981	56	159	58	26.2	9.49	69.81	13.6	75	56.9	254.61	0.05	5.3	1.03	6.1	24.1	7.1	64.8	2.6	1.4	1.5	0.4	4	0.2	0.1	4.72	14	41.1	87.1	29.8	34.2	12.9	262	7.5	0.2	3.69	5.3	374.3	45	16	20	105	7.5	2.425	24	29	4.774	172	1.259
833	3983	54	135	93	26.02	15.39	81.98	18.8	361	45.3	574.9	0.57	5.46	2	5.7	21.7	11.5	62.6	2.9	1.3	1.2	0.7	3.6	0.2	0.1	4.82	15.5	47	97.3	32.2	33.1	11.7	419	8.1	0.04	2.82	5.1	76.66	49	27	22	88	6.1	2.525	25	36	4.829	168	1.162
834	3989	66	111	70	24.05	14.5	65.69	22.1	34	16.3	312.17	0.25	6.36	0.75	5.4	36.4	7.1	53.9	1.8	0.6	2	0.4	2.9	0.1	0	5.01	14.9	44.5	88.9	29.8	33.5	12	243	8.9	0.22	3.35	5.9	75.05	41	19	19	141	5	2.275	24	16	6.162	152	0.904
835	3990	74	149	77	31.66	18.44	69.63	26.5	126	36.5	464.2	0.035	5.74	0.86	7.6	23.6	7.6	66.2	2.3	0.4	1.8	0.6	5	0.2	0	4.98	16.5	47.6	95.7	33.3	34.7	11.9	291	8	0.66	3.46	5.2	115.4	41	52	31	75	6.1	2.225	26	71	6.106	133	0.904
836	3991	72	152	65	23.89	22.55	71.96	31.3	281	41.4	432.47	475.28	3.96	0.98	8.2	28.1	9.9	57.7	2.6	1.7	2.3	0.8	4.7	0.2	0.1	4.89	15.4	45.4	93.1	31.7	34	12.2	313	10	0.21	3.71	6.2	233.1	41	25	29	134	5	2.45	25	47	7.938	134	1.227
837	3993	54	110	72	28.88	17.54	61.58	28.5	110	57.5	219.19	0.035	6.65	1.36	6.1	25.8	6.4	64.7	2.4	0.8	1.6	0.4	3.9	0.1	0	5.04	15	45.5	90.1	29.6	32.9	11.8	264	7.6	0.04	2.96	5	18.96	46	24	27	69	6.1	2.35	25	11	4.607	152	1.033
838	3995	64	124	83	22.27	25.42	46	55.3	43	31.3	180.07	0.035	6.36	1.71	4.3	37.6	9.2	48.4	2.8	2	1.6	0.4	2.1	0.1	0.1	4.47	13.8	41.1	92	30.9	33.6	11.2	204	8	0.19	2.52	4.8	78.04	42	12	15	54	3.9	2.35	26	10	4.829	140	1.098
839	3999	80	127	69	34.88	14.5	63.37	22.9	129	30.4	207.38	0.29	5.74	1.17	8.4	32.4	12.4	51.8	2.9	0.6	2.7	1	4.4	0.2	0.1	3.86	14	41.1	106.4	36.3	34.1	12.9	195	7.9	0.81	3.69	5.1	242.9	45	20	22	72	3.9	2.25	25	50	4.552	181	0.807
840	4000	74	129	87	24.22	17.54	87.53	20	8	26.5	629.51	0.035	4.55	1.16	5.4	19.7	7.3	68.2	4.6	0.3	1.1	0.4	3.7	0.2	0	5.48	15.4	48	87.6	28.1	32	12.3	247	7.3	0.25	3.16	4.9	107.3	43	25	20	72	5.4	2.3	23	25	5.107	138	1.066
841	4011	66	130	85	53.1	13.78	78.04	17.7	33	28.1	209.59	0.035	4.97	0.87	10.2	29.4	10.9	56.9	2.3	0.6	3	1.1	5.8	0.2	0.1	4.93	15	44.2	89.6	30.3	33.9	13.1	213	8.4	0.19	3.71	6.6	23.36	43	37	26	69	6.1	2.35	22	21	4.829	131	0.969
842	4015	70	132	76	27.11	19.69	63.37	31.1	96	23.8	284.13	0.139	5.79	1.14	6.6	32	6.6	52.4	8.2	0.9	2.1	0.4	3.5	0.5	0.1	4.93	14.1	42.5	86.2	28.5	33.1	12.5	363	7.4	0.45	3.93	5.3	19.04	44	26	22	121	3.6	2.35	24	38	5.495	159	1.195
843	4020	64	153	69	49.8	12.17	69.63	17.5	84	45.3	400	0.035	5.28	1.5	7.3	26.4	6.1	64.9	2.3	0.3	1.9	0.4	4.7	0.2	0	4.65	14.3	41.6	89.3	30.9	34.6	12.5	260	7.4	0.65	4.47	5.4	185.8	40	21	20	112	5.7	2.275	23	23	5.551	207	0.904
844	4022	92	121	80	22.65	30.07	74.46	40.4	285	27.2	326.93	286.95	4.14	1.2	6.6	36	13.5	48.4	2	0.2	2.4	0.9	3.2	0.1	0	5.01	16.8	49.2	98.2	33.6	34.2	12.5	196	8.8	0.09	2.84	5.4	8.69	47	91	72	147	3.2	2.35	22	53	6.495	163	0.969
845	4029	38	115	61	23.12	15.75	72.14	21.8	30	20.8	373.43	0.035	3.59	1.52	5.6	35.1	7.8	54.6	2.3	0.4	2	0.4	3.1	0.1	0	4.08	12.8	37.8	92.7	31.3	33.8	12.1	229	9	0.02	2.79	5.1	60.28	46	26	29	84	7.1	2.225	25	24	4.496	169	1.098
846	4032	58	130	62	37.77	16.47	77.15	21.3	34	74.3	599.99	0.07	4.63	1.25	8.5	24.4	6.4	65.3	3.4	0.6	2.1	0.5	5.6	0.3	0.1	4.29	13	38.6	90.1	30.3	33.7	15.5	295	7.6	0.45	4.93	5.8	181.3	40	18	19	97	8.6	2.275	26	14	5.162	204	1.388
847	4033	86	126	62	43.12	6.27	43.32	14.5	237	17.7	991.87	256	4.58	0.8	7.1	41.5	7.3	47.8	3	0.4	2.9	0.5	3.4	0.2	0	4.05	12.2	38.4	95	30.2	31.7	13	310	7.5	10.3	4.7	7.7	129.1	43	20	24	102	6.1	2.25	22	35	7.161	166	0.678
848	4037	68	143	49	24.63	15.93	63.37	25.1	356	109.9	236.16	77.83	5.09	1.2	6.4	34.8	8.1	54.1	1.9	1.1	2.2	0.5	3.5	0.1	0.1	4.65	14.1	43.3	93	30.2	32.5	12.3	246	8.6	0.16	3.73	7.7	84.53	46	18	16	104	4.6	2.475	23	18	8.382	129	1.162
849	4038	46	110	57	34.86	14.14	51.91	27.2	240	21.7	178.6	0.035	4.6	0.98	5.5	20.2	8.8	69.4	1.1	0.6	1.1	0.5	3.8	0.1	0	4.97	15.6	45	90.5	31.5	34.8	12.5	177	8.1	0.23	3.81	5.3	119.4	44	25	26	106	5	2.2	22	7	5.051	188	1.13
850	4042	80	126	82	32.22	16.83	68.2	24.7	89	51.2	619.18	0.12	6.93	1.31	9.8	32.7	7.9	57	1.8	0.6	3.2	0.8	5.6	0.2	0.1	5.36	16.5	49.3	91.8	30.8	33.6	12.1	262	8.9	0.21	2.91	5.4	3.54	44	42	26	73	7.5	2.4	20	42	5.44	158	1.259
851	4045	68	126	46	24.65	6.62	53.7	12.3	51	67.5	605.16	0.05	4.6	1.2	18.2	13.1	6	78.8	1.9	0.1	2.4	1.1	14.3	0.3	0	4.84	14.5	43.2	89.3	30	33.6	18	425	8.2	0.11	3.23	5.3	111.1	45	22	29	66	7.1	2.35	27	21	5.218	371	1.195
852	4053	60	159	93	26.99	14.5	57.46	25.2	119	24	408.85	0.09	4.37	1.01	8.4	37.8	9.9	45.3	6.3	0.8	3.2	0.8	3.8	0.5	0.1	4.65	13.2	39.4	84.6	28.4	33.5	13.1	280	8.6	0.4	3.81	5.4	92.73	44	35	24	80	5	2.375	22	37	4.829	132	1.033
853	4058	70	134	81	21.4	12.53	42.07	29.8	47	69.1	656.08	197	4.14	1.39	4.4	46	10.2	42	1.4	0.4	2	0.4	1.8	0.1	0	4.97	13.8	42.8	86.3	27.7	32.1	13.2	321	7.7	0.02	3.4	5.2	65.1	45	12	20	76	4.3	2.225	29	17	4.607	139	1.356
854	4066	62	122	79	26.23	18.8	58.18	32.3	64	24.2	490.77	349	4.42	1.6	6.4	36.8	11.1	45.5	5.6	0.9	2.4	0.7	2.9	0.4	0.1	4.89	15.2	45.7	93.3	31.2	33.3	12.6	285	8.1	0.1	3.03	4.8	11.74	47	34	25	66	3.6	2.275	23	94	5.051	145	1.259
855	4078	70	108	66	27.5	18.44	40.45	45.6	136	38.7	485.6	0.067	4.34	0.75	5.7	26.4	6.4	65.7	1.1	0.4	1.5	0.4	3.7	0.1	0	4.8	14.9	43.9	91.4	31	33.9	12	248	8.2	0.16	2.83	5.9	91.52	45	23	24	75	3.9	2.175	30	25	6.606	161	0.936
856	4083	90	119	82	23.27	24.88	85.38	29.1	1822	32.6	814.75	246.5	5.82	0.5	4.7	49.5	10.1	38.9	1	0.6	2.3	0.5	1.8	0	0	4.64	16.2	47	101.4	34.8	34.3	13.1	74	10.9	0.05	1.81	11.2	19.03	41	147	129	236	5.7	2.475	24	464	18.596	231	1.227
857	4088	72	134	90	28.12	7.16	58.71	12.2	10	15.6	211.81	0.035	4.01	1.52	6.4	21.9	12	63.6	1.6	1	1.4	0.8	4.1	0.1	0.1	5.22	14.5	43.2	82.7	27.7	33.5	13.4	316	7.7	0.98	4.4	5.2	21.08	46	25	23	133	7.5	2.35	24	19	4.996	139	1.033
858	4092	70	117	77	27.51	12.71	54.6	23.3	70	19	256.82	0.421	6.15	1.45	5.6	15.9	11.4	68.1	3.9	0.7	0.9	0.6	3.8	0.2	0	4.93	15.1	45.3	91.9	30.8	33.4	12.1	243	8.1	0.14	2.36	5.3	36.11	51	39	35	63	2.5	2.4	29	45	5.051	168	1.292
859	4094	60	99	57	27.31	18.8	53.88	34.9	332	27.9	270.85	0.118	3.88	1.31	5.3	31.5	11.2	51.3	5.7	0.3	1.7	0.6	2.7	0.3	0	5.65	11.7	36.1	63.8	20.8	32.5	14.8	195	10.3	0.04	2.43	4.5	81.92	45	16	19	41	5.4	2.2	24	18	5.329	122	1.098
860	4096	94	118	74	25.13	16.29	54.6	29.8	92	77.5	690.03	0.035	5.07	1.45	6.6	26.4	10.2	45.9	16.7	0.8	1.7	0.7	3	1.1	0.1	4.78	14.9	44.1	92.2	31.1	33.8	12.7	203	7.8	0.62	5.4	5.3	132.9	45	18	19	89	5.7	2.4	23	23	5.329	145	0.936
861	4101	52	122	71	25.51	13.07	66.95	19.8	55	40.1	560.14	0.19	3.36	1	7.4	22.8	8.5	64.6	2.9	1.2	1.7	0.6	4.8	0.2	0.1	4.91	14.7	43.7	89	29.8	33.6	12.5	289	7.6	0.66	4.08	5.6	81.83	44	23	22	72	6.8	2.425	21	21	4.441	159	1.162
862	4106	70	135	53	29.34	8.41	56.03	15	126	16.3	269.37	751	5.61	1.28	10.1	18	8.3	73.3	0.2	0.3	1.8	0.8	7.4	0	0	5.13	16.1	47.6	92.8	31.3	33.8	13.3	276	7.4	0.21	4.34	5.8	111.1	48	12	13	92	5	2.35	31	36	7.05	183	1.324
863	4108	58	139	71	24.98	15.57	57.82	26.9	197	55.9	122.51	483.06	5.2	1.58	5.7	33.8	8.7	54.5	2.2	0.8	1.9	0.5	3.1	0.1	0	5.03	14.9	44.5	88.4	29.7	33.6	13.8	307	7.1	0.42	4.41	5.5	50.11	46	17	23	57	4.3	2.3	25	23	5.273	169	1.033
864	4116	72	173	113	29.07	10.56	54.77	19.3	258	18.3	378.59	0.32	4.81	0.93	6.8	30.9	10.7	56.6	1.3	0.6	2.1	0.7	3.8	0.1	0	5.31	15.2	44.5	83.9	28.7	34.2	13.4	216	10.1	0.08	3.74	5.4	51.74	44	13	13	97	4.3	2.475	23	30	4.718	128	1.13
865	4119	74	134	72	21.19	16.47	67.66	24.3	225	55	394.83	0.035	6.8	2.24	7.7	16.1	3	80.3	0.6	0.1	1.2	0.2	6.2	0	0	4.42	13.9	40.7	92.2	31.5	34.2	12.2	336	8.8	0.06	4.27	5.7	186.3	47	23	24	70	6.1	2.4	24	25	5.773	164	1.227
866	4120	68	136	64	43.34	17.54	60.68	28.9	462	55.7	474.53	0.035	5.3	1.7	7.2	24.2	8.8	63.4	3	0.7	1.7	0.6	4.6	0.2	0.1	4.74	15.9	46.2	95.7	33	34.5	12.4	169	8	0.33	3.95	6.6	62.67	45	35	28	84	6.8	2.35	23	33	5.718	157	1.001
867	4122	92	148	99	47.09	7.52	76.08	9.9	20	10.9	725.45	385.72	6.18	1.31	5.6	40.5	11.4	42.8	4.6	0.7	2.3	0.6	2.4	0.3	0	3.92	11.6	35.1	89.4	29.7	33.2	13.9	251	9	1.01	4.12	6.1	8.49	40	12	12	80	4.3	2.35	22	22	7.66	116	1.13
868	4130	78	157	86	27.36	23.81	52.63	45.2	105	34.9	728.41	0.035	5.38	1.22	5.8	30.3	11.6	52.2	5.4	0.4	1.8	0.7	3	0.3	0	4.3	15	43	100.4	35	34.8	11.6	197	8.9	0.12	3	5.3	122.1	42	33	32	96	6.8	2.3	22	23	5.162	170	0.872
869	4133	54	129	79	27.96	8.23	66.95	12.3	27	57.5	307.75	0.035	3.88	0.76	7	42.6	7.6	47.4	2.1	0.4	3	0.5	3.3	0.1	0	4.89	13.4	40.7	83.1	27.4	32.9	12.4	388	8.1	0.05	3.21	5.1	78.42	44	12	15	72	3.6	2.375	23	22	4.163	100	1.356
870	4143	62	118	66	26.89	16.29	76.08	21.4	98	22.9	217.71	0.165	4.89	0.93	4.7	34.2	8.5	52.7	4.3	0.4	1.6	0.4	2.5	0.2	0	4.67	15	43.4	93.2	32.3	34.7	11.9	283	7.1	0.17	3.16	5.2	19.02	47	35	21	85	7.1	2.375	24	40	6.273	156	1.033
871	4155	82	100	65	26.3	5.01	70.88	7.1	15	27.2	299.63	0.035	3.65	1.5	5.5	38.7	12.7	35.3	12.5	0.7	2.1	0.7	1.9	0.7	0	4.13	12.3	36.5	88.5	29.8	33.6	12.6	258	7.6	0.87	3.1	5.4	16.76	43	15	17	83	5	2.1	27	17	4.774	133	1.324
872	4158	70	138	60	31.96	14.5	73.03	19.9	245	22	312.17	0.05	5.95	0.49	6.8	33.3	7.9	55.7	2.4	0.8	2.3	0.5	3.8	0.2	0.1	3.8	13.2	37.2	97.6	34.8	35.7	11.8	249	7.3	1.2	3.54	5.4	91.67	45	143	218	131	3.6	2.4	20	145	5.162	215	1.066
873	4159	68	117	81	32.62	20.23	63.72	31.7	435	11.8	352.76	351.32	6.44	0.89	8.2	20.9	8.4	68.1	2.3	0.4	1.7	0.7	5.6	0.2	0	5.23	16.8	48.7	94.1	32.5	34.5	12.3	245	9.3	0.2	3.94	5	19.65	43	22	24	78	7.1	2.3	20	51	5.218	122	0.936
874	4164	92	135	86	20.17	8.95	55.67	16.1	342	21.1	233.21	385	4.29	1.55	5.2	24.7	5.5	67.7	0.8	1.4	1.3	0.3	3.5	0	0.1	4.73	14.9	44.6	94.3	31.5	33.3	12.9	337	8.1	1.03	3.98	5.3	81.25	45	15	19	76	4.3	2.375	21	37	6.717	164	1.098
875	4169	72	114	61	30.57	2.15	78.76	2.7	3	43.9	143.17	272.95	5.02	1.19	9.8	12.2	5.6	80.4	1.4	0.4	1.2	0.5	7.9	0.1	0	5.8	11.6	36.8	63.6	19.9	31.4	16.2	304	8.5	0.35	3.09	5.2	63.02	45	22	22	102	3.9	2.2	23	27	5.218	114	0.969
876	4170	72	134	76	31.87	14.5	71.06	20.4	189	20.2	568.26	57.82	5.38	1.17	6.6	24.5	8.8	64.1	1.8	0.8	1.6	0.6	4.2	0.1	0.1	4.95	13.7	42.5	85.8	27.7	32.3	16.3	181	10	4.13	6.3	9.4	4942	40	12	11	99	22.1	2.525	23	64	12.157	133	1.066
877	4181	52	130	69	22.91	24.52	69.99	35	106	41.9	230.26	0.035	5.28	2.62	4	24	7.8	65.6	2.3	0.2	1	0.3	2.6	0.1	0	4.64	14.7	44.2	95	31.6	33.3	12.9	229	7.3	0.1	2.95	4.8	77.23	46	17	17	69	7.5	2.4	25	12	5.051	125	0.969
878	4187	74	156	94	26.23	34.73	66.77	52	253	19	231.73	331.84	5.56	2.61	4.1	29.8	9.4	58.5	0.9	1.3	1.2	0.4	2.4	0	0.1	4.22	14.2	42.1	99.7	33.7	33.7	12.1	184	7.6	0.19	3.24	4.6	583.4	48	48	70	95	5.4	2.675	21	214	4.663	152	0.872
879	4199	62	158	100	39.68	11.1	60.68	18.3	203	50.7	466.42	0.1	6.98	1.11	4	30.6	11.8	53.8	2.5	1.3	1.2	0.5	2.2	0.1	0.1	4.95	14.5	43	86.9	29.2	33.7	13	175	11.4	0.55	3.91	5.8	195.4	43	17	17	85	5	2.425	22	40	5.773	150	0.84
880	4206	62	132	85	24.71	17.01	57.1	29.8	944	36.2	354.98	0.035	7.47	1.61	4.6	19.8	10.6	64.3	3.4	1.9	0.9	0.5	3	0.2	0.1	4.5	14.5	42.3	93.9	32.2	34.2	12	179	8.9	0.13	3	4.8	80.98	49	399	506	72	5.7	2.3	29	151	5.051	360	0.807
881	4212	66	132	74	29.86	10.56	61.4	17.2	193	45.1	280.44	0.19	6.21	1.21	8.8	24.6	6.9	65.4	2.7	0.4	2.2	0.6	5.8	0.2	0	5.74	17.9	53.6	93.4	31.2	33.4	13.1	218	7.9	0.08	3.02	6.1	17.7	45	31	26	83	6.4	2.375	24	32	4.885	149	0.904
882	4215	80	124	69	29.73	19.33	76.61	25.2	17	39.6	346.86	0.503	5.35	1.52	8.1	24	6.1	67.3	1.9	0.8	1.9	0.5	5.5	0.2	0.1	3.86	12.6	36.3	94	32.7	34.8	12.1	310	8.4	0.92	3.79	5.1	32.75	44	19	21	72	4.3	2.275	19	69	4.885	123	0.969
883	4248	66	122	78	33.24	21.66	69.45	31.2	243	60.2	583.02	0.035	7.11	0.76	5	35.2	11.6	46.3	6.1	0.8	1.8	0.6	2.3	0.3	0	4.79	15.8	45.3	94.5	32.8	34.8	12.5	264	7.7	0.28	4.11	5.1	7.7	48	100	47	82	6.4	2.325	22	30	5.107	96	1.001
884	4250	78	135	74	36.78	18.8	58.71	32	316	22.2	200.74	0.11	4.76	1.89	8.6	31.4	7.6	58.9	1.5	0.6	2.7	0.7	5.1	0.1	0.1	5.11	13.5	40.5	79.1	26.3	33.3	15.9	510	6.8	0.2	3.04	6.4	76.76	38	18	21	70	6.1	2.35	23	61	5.495	244	1.195
885	4255	64	120	65	29.8	15.57	63.55	24.5	101	57.3	315.13	0.035	6.03	1.2	7	23.8	7.5	65.2	2.8	0.8	1.7	0.5	4.6	0.2	0.1	4.66	13.3	39.2	83.9	28.6	34	12.6	255	9.2	0.45	4.12	5.4	68.7	42	16	19	64	5.4	2.3	25	11	5.329	124	1.033
886	4260	90	126	68	29.63	11.46	93.08	12.3	78	29.7	406.64	0.09	6.39	1.01	8.9	40.7	5.8	51.6	1.7	0.3	3.6	0.5	4.6	0.2	0	5.14	15	43.9	85.5	29.1	34	12.3	250	8.1	0.49	4.49	5.2	35.19	45	22	28	224	3.2	2.425	22	58	5.273	187	0.969
887	4262	82	146	86	28.33	8.77	65.51	13.4	411	23.6	445.75	0.149	6.93	1.57	6.7	32	7.6	55.8	3.7	1	2.1	0.5	3.7	0.2	0.1	4.93	15.3	45.2	91.8	31	33.8	12.1	295	8.5	0.17	3.18	11	17.98	46	16	14	75	7.5	2.35	24	33	10.547	85	1.324
888	4263	72	163	66	24.96	12.35	55.49	22.3	448	58.2	515.12	0.035	5.66	1.65	8.4	37	6.2	54.9	1.7	0.3	3.1	0.5	4.6	0.1	0	4.39	13.9	40	91	31.7	34.8	12.4	300	8.6	0.47	4.66	5.4	478.3	47	16	22	97	7.1	2.45	23	15	5.384	159	1.13
889	4273	90	147	81	48.93	7.7	74.11	10.4	3	36.9	383.02	0.035	3.8	1	8	26.6	7.6	59.4	5.9	0.5	2.1	0.6	4.8	0.5	0	4.69	12	37.1	79	25.5	32.3	17.5	263	9.5	0.17	5.09	7.9	57.87	36	18	18	110	9.3	2.175	23	12	8.16	160	1.356
890	4277	88	110	71	37.62	14.5	53.34	27.2	246	33.1	358.67	0.035	5.3	1.19	6.6	22.4	8.1	66.6	2.3	0.6	1.5	0.5	4.4	0.2	0	5.1	15.1	44.3	87.1	29.7	34.1	12.8	293	8.1	0.57	3.9	5.4	45.57	43	21	17	69	7.9	2.3	26	17	4.94	137	1.162
891	4280	66	158	70	34.74	22.55	61.76	36.5	79	48	312.17	0.084	4.63	1.13	6	22.7	5.5	70.6	0.8	0.5	1.4	0.3	4.2	0	0	4.59	15	44.7	97.2	32.7	33.7	11.4	168	7.2	0.22	2.63	5.1	103.9	42	18	18	58	4.6	2.125	23	31	6.883	144	0.807
892	4281	72	103	74	20.72	17.36	73.93	23.5	12	36	279.7	0.035	6.52	1.86	6.1	36.3	6.4	46.1	10.5	0.9	2.2	0.4	2.8	0.6	0.1	4.41	13.4	39.2	88.7	30.3	34.2	12.8	213	7.5	0.03	2.96	5.3	40.22	45	13	26	67	5	2.325	26	12	4.996	166	1.324
893	4283	70	96	69	38.42	11.64	69.81	16.7	24	27.9	207.38	0.06	4.19	1.15	5.4	26.3	7.2	62.6	3.3	0.7	1.4	0.4	3.4	0.2	0	4.28	13.2	38.4	89.9	30.8	34.3	12.1	249	7.6	0.38	3.65	5.4	139.8	42	23	20	75	4.3	2.3	21	19	5.218	133	1.162
894	4292	62	118	73	23.48	23.63	61.04	38.7	93	35.3	511.43	0.035	4.71	1.11	5.1	39.6	10.7	47.2	2	0.4	2	0.5	2.4	0.1	0	4.92	14.9	43.8	89	30.3	34	11.4	210	7.7	0.04	3.18	4.8	36.56	48	27	32	65	5.4	2.425	27	23	4.552	135	0.969
895	4298	68	104	67	23.83	17.01	64.44	26.4	80	219.7	228.04	24.96	3.1	0.78	4.2	39.7	4.4	53.4	1.8	0.6	1.7	0.2	2.2	0.1	0	5.18	15.1	45.3	87.6	29.2	33.4	12.6	188	6.8	0.06	3.42	5	112.3	46	27	21	53	5.7	2.4	23	16	5.718	112	1.259
896	4300	68	142	97	31.29	13.78	57.64	23.9	96	25.6	549.81	178.13	4.68	0.98	9.3	22	8.8	67.7	1	0.4	2	0.8	6.3	0.1	0	5.57	17.3	51.9	93.2	31.2	33.4	12.6	197	8.3	0.11	2.9	5	20.21	45	23	21	66	5.4	2.3	20	22	4.94	159	0.872
897	4303	86	133	60	23.12	13.6	60.32	22.6	884	55.5	530.62	0.32	5.82	1	10.8	26.3	6.9	62.8	2.8	1.1	2.8	0.7	6.8	0.3	0.1	5.32	14	43.5	81.6	26.3	32.2	12.6	391	8.4	0.5	5.17	7.2	45.41	51	24	25	112	5.4	2.45	22	59	6.106	184	1.066
898	4312	82	128	84	26.1	18.44	69.63	26.5	194	48.9	682.65	0.035	5.97	2.68	8.1	33.2	7.4	48.4	9.8	1.3	2.7	0.6	3.9	0.8	0.1	4.77	14.9	43.7	91.6	31.2	34	12.2	414	7.9	0.27	2.82	5.5	37.83	46	20	19	70	3.9	2.475	28	55	4.496	144	1.162
899	4316	76	151	75	29.56	23.09	68.56	33.7	61	15.9	233.21	0.16	5.48	1.11	8.1	30.5	8.3	58.1	2.7	0.5	2.5	0.7	4.7	0.2	0	5.11	14.9	44.2	86.4	29	33.6	13.1	257	8.3	0.24	3.35	5	81.66	40	21	21	59	3.9	2.3	24	23	4.663	144	0.969
900	4318	60	135	79	33.01	3.58	73.75	20.4	16	70	273.06	0.035	3.75	1	3.4	28.8	6.9	58.7	4.8	0.8	1	0.2	2	0.2	0	3.51	10	29.8	85.1	28.6	33.6	18.9	304	6.9	0.52	3.3	4.9	2721	38	13	22	89	4.6	2	18	33	3.997	154	1.162
901	4326	88	116	81	32.53	17.36	59.43	29.2	155	53.7	490.03	0.035	5.15	0.91	6.8	31.2	7.3	58.3	2	1.3	2.1	0.5	4	0.1	0.1	4.5	14.1	41	91.1	31.5	34.5	12.7	262	8.2	0.28	4.16	5.3	3.54	44	27	20	39	7.1	2.3	23	23	4.663	157	1.324
902	4330	64	131	93	23.45	21.66	52.63	41.2	40	53	561.62	0.035	6.03	1.58	4.4	37.9	9.9	48.9	2.5	0.7	1.7	0.4	2.2	0.1	0	4.43	14.1	42	94.9	31.9	33.6	12.2	216	8.3	0.04	2.15	5	94.74	46	23	30	62	6.1	2.4	22	13	4.552	171	0.936
903	4331	70	108	72	36.63	12.35	61.4	20.1	108	18.1	292.99	0.216	6.52	1.69	6.8	32.9	5.6	59.6	1.5	0.4	2.2	0.4	4.1	0.1	0	4.56	14.6	43.1	94.5	31.9	33.8	12.7	209	8.6	0.25	2.62	5.3	71.32	43	7	17	53	3.6	2.175	27	12	5.218	151	0.84
904	4332	58	158	76	38.48	15.22	54.24	28.1	263	27.4	315.13	0.035	4.06	0.93	7.8	23.9	6.4	67.2	2.2	0.4	1.9	0.5	5.2	0.2	0	4.95	15.6	45.2	91.1	31.7	34.8	12.3	241	7.3	0.07	3.3	5.6	241.5	44	18	21	104	7.9	2.175	24	18	5.44	160	1.066
905	4333	70	129	63	30.97	10.2	62.29	16.4	135	25.6	354.98	0.312	4.5	1.15	5.6	34	9	53.4	2.8	0.8	1.9	0.5	3	0.2	0	5.88	15.4	47	79.9	26.2	32.7	14.4	212	8.7	0.07	3.16	5.8	9.1	43	21	26	69	6.1	2.475	25	25	5.384	128	0.84
906	4336	76	171	57	37.8	10.38	57.46	18.1	146	42.1	349.07	0.035	7.19	1.28	7.7	25.6	6.1	65.1	2.5	0.8	2	0.5	5	0.2	0.1	4.14	12.5	35	84.8	30	35.4	12.8	205	8.7	0.6	5.31	6.7	1350	43	17	21	69	10.7	2.325	27	18	7.383	168	1.259
907	4338	72	125	78	22.53	6.98	59.97	11.6	76	29	403.69	201.99	5.74	1.33	6.3	24.1	8.7	64.6	2.2	0.4	1.5	0.5	4.1	0.1	0	4.86	15.3	45.5	93.5	31.5	33.6	13	291	9.5	0.46	4.74	5.2	40.74	43	9	9	146	5	2.325	23	13	5.162	152	0.969
908	4343	86	132	83	33.85	6.27	61.93	10.1	145	59.3	535.79	0.063	6.15	1.45	7	16	8.9	72.3	2.1	0.8	1.1	0.6	5.1	0.1	0.1	4.46	14.1	41.7	93.4	31.6	33.9	11.9	209	7.5	4.32	4.85	4.8	114.2	44	23	20	91	3.9	2.225	25	68	5.273	128	0.904
909	4351	70	140	52	19.85	36.7	56.21	65.3	70	29.7	256.09	0.06	5.74	1.91	6.2	24	10.4	63.7	1.4	0.5	1.5	0.6	3.9	0.1	0	4.85	15.2	45.7	94.4	31.3	33.3	13.7	252	7.4	0.06	2.72	5.3	300.4	43	13	22	51	5	2.325	24	22	4.441	152	1.033
910	4354	72	138	88	25.91	14.14	62.11	22.8	83	35.8	208.12	0.035	5.43	1.8	5.4	29.5	6.4	60.8	2.4	0.8	1.6	0.3	3.3	0.1	0	3.76	12.9	38	101	34.3	34	12	275	7.9	0.98	3.55	4.6	171	49	12	21	49	5	2.275	22	17	5.107	128	1.098
911	4362	64	112	72	28.48	30.79	47.61	64.7	302	69.3	253.87	0.059	5.09	1.05	5.1	26.7	7.3	63.4	2.3	0.3	1.4	0.4	3.2	0.1	0	4.59	15.5	45.2	98.5	34	34.4	12.4	216	7.6	0.66	3.29	4.9	29.17	44	42	49	68	8.6	2.175	21	25	5.051	191	0.84
912	4373	58	150	77	35.93	14.14	49.4	28.6	449	41.7	609.59	0.035	4.55	0.93	6.4	26.5	8.1	62.3	2.3	0.8	1.7	0.5	4	0.1	0.1	4.81	13.9	41.7	86.8	29	33.4	12.7	222	8.1	0.42	3.81	6	388.2	39	20	25	106	4.6	2.325	24	17	5.995	214	0.936
913	4382	68	102	56	27.03	13.78	64.44	21.4	30	48.9	578.59	0.099	4.65	1.45	8.1	33.4	5.4	57.3	3.2	0.6	2.7	0.4	4.6	0.3	0	4.24	12.6	36.6	86.1	29.6	34.4	12.2	203	9	0.95	4.28	5.4	133.4	45	15	19	74	3.9	2.275	24	12	5.051	131	1.066
914	4385	96	112	73	41.12	21.48	52.27	41.1	223	20.8	422.14	199	8.33	1.38	11.4	31.1	5.3	62.4	0.9	0.4	3.5	0.6	7.1	0.1	0	4.13	14.6	42.2	102.2	35.3	34.5	13.1	264	9.1	0.65	3.7	8.9	14.03	41	16	15	129	3.9	2.35	20	37	17.597	137	0.936
915	4386	62	149	89	28.51	15.75	67.48	23.3	92	21.5	249.44	0.099	7.14	1.8	4.6	37.3	9.6	49.3	3.4	0.4	1.7	0.4	2.3	0.2	0	4.58	14.4	43.8	95.6	31.3	32.8	12.2	272	9	0.19	3.47	5.1	103.4	48	14	20	65	6.1	2.45	27	22	5.829	143	1.162
916	4393	104	135	0	28.08	27.21	70.53	38.6	42	44.8	352.03	20.59	5.12	2.28	7.5	35.7	8.9	53.8	1.2	0.5	2.7	0.7	4	0.1	0	4.55	14.5	43.8	96.1	31.9	33.2	13.6	241	8.9	0.19	3.03	5.5	67.01	42	23	25	135	7.1	2.35	23	223	5.107	199	1.195
917	4396	60	136	62	23.08	18.26	66.05	27.6	35	45.1	361.62	0.18	4.11	1.44	4.9	23.4	5.9	67.3	2.5	0.9	1.1	0.3	3.3	0.1	0	4.11	13.1	39.4	95.6	31.8	33.3	12.4	213	8.9	0.01	2.43	5.4	31.04	44	24	36	76	5	2.35	24	10	5.718	186	0.775
918	4399	78	148	66	28.83	32.76	53.88	60.8	58	68.9	538	0.05	4.78	1.06	8.5	14.5	7.5	76.8	1	0.3	1.2	0.6	6.5	0.1	0	4.85	15	44.5	91.7	31	33.8	12.6	277	7.4	0.23	3.78	5.2	178.7	44	23	24	59	5.7	2.35	22	21	4.885	94	1.098
919	4405	64	127	75	28.35	22.02	85.2	25.8	24	61.6	459.04	0.035	5.09	1.15	5.1	36.3	6.4	54.3	2	1	1.9	0.3	2.8	0.1	0.1	4.53	14.9	42.4	93.8	33	35.1	12.3	243	8.2	0.2	3.33	5.3	11.72	49	41	26	122	3.9	2.375	25	80	4.774	136	1.388
920	4419	74	118	76	41.08	16.11	78.76	20.5	271	14.7	254.61	0.63	6.05	1.09	4.7	31	9.6	54.5	4.4	0.5	1.5	0.5	2.6	0.2	0	5.1	16.5	47.4	92.9	32.3	34.8	13.1	184	8.3	0.35	3.65	5.2	33.62	43	67	50	84	5	2.275	25	47	5.44	179	0.71
921	4426	72	124	76	36.13	9.49	59.07	16.1	87	15.9	247.97	265.39	4.01	1.12	7.9	26.4	5.7	65.1	2.5	0.3	2.1	0.5	5.1	0.2	0	5.12	15.6	45.8	89.3	30.4	34	14	231	8.2	0.24	3.23	5.3	59.36	40	56	29	86	2.9	2.225	21	33	5.218	131	1.033
922	4431	52	153	79	30.99	25.6	61.76	41.4	346	25.4	253.13	0.035	4.65	1	5.9	34.1	8.1	55.2	2	0.6	2	0.5	3.3	0.1	0	4.45	14.4	42.4	95.3	32.3	34	11.9	152	8.8	0.35	2.8	8.4	42.02	43	29	24	84	6.1	2.275	23	21	5.884	185	0.969
923	4439	44	101	73	23.8	15.04	50.48	29.8	99	181.2	318.08	0.308	5.84	1.22	4.7	27.8	8.7	55.8	6	1.7	1.3	0.4	2.6	0.3	0.1	4.66	14.7	43.9	94.2	31.5	33.5	12.1	193	8.7	0.02	2.53	4.9	57	47	24	38	56	6.1	2.275	25	16	5.162	159	1.292
924	4444	74	130	65	27.96	10.74	50.3	21.4	67	10.6	420.66	265.49	5.84	0.95	10.2	17.4	6.9	71.4	4.3	0.1	1.8	0.7	7.3	0.4	0	4.89	15	44.8	91.7	30.8	33.6	13.1	285	7.7	0.65	4.81	6.4	630.5	45	18	19	90	7.1	2.5	21	31	4.607	166	0.872
925	4445	72	129	62	23.68	22.91	72.14	31.8	118	58	512.91	0.11	4.14	1.99	6.6	27	7.8	63.4	1.4	0.4	1.8	0.5	4.2	0.1	0	4.82	14.6	44.3	91.9	30.3	33	11.7	396	8.1	0.1	2.89	5.3	60.03	44	23	21	62	7.5	2.325	24	16	5.218	163	1.066
926	4446	80	111	69	27.33	14.32	66.59	21.5	65	14.9	754.24	0.035	4.45	1.6	9.8	16	4.6	76.1	2.1	1	1.6	0.5	7.5	0.2	0.1	4.39	13.7	41.1	93.7	31.2	33.3	12	403	8.4	0.32	3.57	5.4	62.88	47	23	21	70	10.7	2.4	27	23	4.607	151	1.227
927	4452	64	200	89	18.79	13.6	41.17	33	86	11.1	529.88	0.035	7.29	1.9	3.7	44.3	7.6	46.2	1	0.8	1.6	0.3	1.7	0	0	3.71	11.2	33.3	89.9	30.2	33.6	13.5	247	8.1	0.01	3.77	4.9	255.3	47	6	18	57	5.4	2.275	25	9	4.774	151	1.356
928	4461	84	186	86	29.9	8.06	62.65	12.9	25	88.8	357.19	0.035	5.12	0.72	7.6	12.7	7.5	78.4	1.3	0.1	1	0.6	6	0.1	0	4.74	13.9	40.5	85.2	29.4	34.4	14.7	282	7.1	0.64	4.25	5.1	548.6	43	15	23	81	6.8	2.4	21	20	6.384	229	1.033
929	4463	56	123	68	21.89	14.86	61.04	24.3	107	82.7	258.3	0.035	6.57	1.25	3.4	30.2	9.6	53.8	5.3	1.2	1	0.3	1.8	0.2	0	4.94	14.4	42.9	86.8	29.1	33.6	11.6	218	8.1	0.16	4.06	5.4	145.6	44	28	24	76	4.6	2.325	28	18	5.44	136	1.227
930	4472	64	149	70	28.81	18.8	67.48	27.9	127	19.5	369	0.035	3.96	0.89	10.1	34.8	6.4	55.3	2.8	0.5	3.5	0.6	5.6	0.3	0.1	5.76	17.4	51.4	89.2	30.2	33.9	13.4	262	7.8	0.08	3.98	5.6	180.7	47	45	27	98	5	2.175	23	30	4.94	145	1.259
931	4473	60	114	75	29.84	8.23	53.16	15.5	116	32.6	557.93	0.199	4.68	0.96	6.7	31.3	7.6	54.2	5.4	1.7	2.1	0.5	3.6	0.4	0.1	5.15	15.4	45.6	88.5	29.9	33.8	13.1	222	9.5	0.27	3.21	5.5	10.03	47	29	21	50	3.2	2.275	26	48	4.94	168	1.227
932	4497	52	115	53	25.91	14.68	72.67	20.2	26	20.8	185.24	0.035	4.86	1.13	10	28.1	5.5	62.7	2.8	0.9	2.8	0.6	6.3	0.3	0.1	4.49	13.5	39.1	86.9	30	34.4	12.4	357	8.6	0.38	3.16	6.8	141.1	46	8	9	78	5.4	2.45	22	17	7.827	95	0.807
933	4502	86	122	76	24.07	17.18	69.81	24.6	50	87.9	323.24	51.3	5.2	1.53	6.6	28.8	7.7	60.1	2.3	1.1	1.9	0.5	4	0.2	0.1	3.99	13.6	38.3	96.1	34.1	35.3	11.6	374	7.5	0.1	3.02	5.1	42.32	49	33	29	69	4.3	2.325	23	60	4.552	130	1.195
934	4525	72	146	101	26.2	37.23	75.72	49.2	198	60.2	289.3	160.45	5.22	1.56	6.7	18.8	10.3	67	2.3	1.6	1.3	0.7	4.5	0.2	0.1	4.82	16.5	48.7	101.1	34.2	33.8	13.9	200	9.6	0.69	3.33	5.3	2348	45	57	45	78	5	2.3	24	106	5.384	143	1.098
935	4526	82	154	80	38.61	8.77	49.4	17.8	117	19.3	430.99	0.18	4.03	0.96	8.6	30.6	10	53.6	4.9	0.9	2.6	0.9	4.6	0.4	0.1	4.95	14.3	41.5	84.6	29	34.3	11.6	315	8.7	2.37	4.7	8.1	141.5	39	58	38	94	3.9	2.25	21	47	6.939	139	1.324
936	4530	70	116	57	28	24.34	68.38	35.6	110	22.2	497.41	0.36	4.73	1.59	9.6	27.8	7.8	62.9	0.6	0.9	2.7	0.7	6	0.1	0.1	4.88	15.2	44.9	91.9	31.3	34.1	12.9	241	8.2	0.17	3.52	4.9	81.91	42	48	39	127	5	2.7	25	54	4.718	180	1.066
937	4557	70	87	60	21.88	22.73	60.5	37.6	110	39	374.17	0.035	5.17	1.82	4.8	28	8.8	62	0.8	0.4	1.3	0.4	3	0	0	4.8	14.1	43.6	90.7	29.5	32.4	13.6	234	9	0.17	3.29	5.4	66.12	48	17	24	90	6.1	2.4	27	14	4.829	147	0.936
938	4559	98	129	76	28.54	12.53	50.84	24.6	412	16.1	845.75	142.68	7.34	1.15	11.1	29.5	7.4	57.8	4.6	0.7	3.3	0.8	6.4	0.5	0.1	4.86	15.1	45.3	93.2	31.3	33.6	12.9	311	7.6	2.12	4.46	5.5	111.8	46	18	23	134	7.5	2.45	25	23	4.552	236	1.421
939	4563	54	108	64	22.93	12.71	62.47	20.3	80	42.6	282.65	0.035	6.26	1.39	5.7	21.6	6.9	69.4	1.3	0.9	1.2	0.4	4	0.1	0.1	4.25	14.1	42.1	99.1	33.4	33.7	12.3	185	7.7	0.03	2.69	5.2	27.1	46	27	27	63	7.1	2.4	26	46	5.329	206	0.84
940	4564	54	132	66	23.63	19.87	82.52	24.1	105	31.9	289.3	142	5.22	1.12	5.3	38	7.2	50.9	3.1	0.9	2	0.4	2.7	0.2	0	4.83	14.9	43.9	90.9	30.7	33.8	12.9	211	8.9	0.1	2.96	5.6	99.58	47	26	25	79	6.4	2.325	26	11	5.162	166	1.162
941	4565	68	118	75	36.47	14.32	73.39	19.5	68	38.1	449.44	283.31	6.98	0.83	9.5	31.4	4.9	61.7	1.7	0.4	3	0.5	5.9	0.2	0	5.3	15.9	47.3	89.2	29.8	33.5	13.3	215	8.2	0.95	4.18	5.7	19.63	46	24	22	79	4.6	2.525	25	19	4.385	139	1.195
942	4567	60	132	87	26.99	17.9	76.97	23.3	44	33.3	149.81	0.061	5.4	1.05	10.6	28.5	4.1	65.5	1.2	0.8	3	0.4	6.9	0.1	0.1	4.43	14.2	41.3	93.4	32	34.2	12	397	6.5	0.03	2.73	5.4	45.43	49	35	37	92	5	2.325	23	37	4.94	175	1.388
943	4570	56	142	70	25.54	16.83	69.99	24	153	12.2	174.17	0.16	4.81	0.8	3.8	30.7	4.8	63.5	0.9	0.2	1.2	0.2	2.4	0	0	5.33	14.5	44.7	83.8	27.2	32.4	13.3	190	9.3	0.08	2.34	6.2	16.85	45	21	23	64	3.6	2.45	25	26	6.661	163	1.001
944	4571	104	197	106	42.34	7.16	81.09	8.8	104	54.8	245.02	0.035	8.12	1.28	6.6	44.6	8.6	44.5	1.5	0.9	2.9	0.6	2.9	0.1	0.1	4.77	14.1	40.6	85.2	29.5	34.7	12.8	276	7.6	2.06	3.48	10.2	87.95	43	28	21	96	3.2	2.35	23	24	14.599	203	0.904
945	4579	92	126	64	28.94	10.56	69.09	15.3	59	30.1	405.9	0.035	6	1.22	7.7	16.8	10	69.9	2.8	0.5	1.3	0.8	5.4	0.2	0	4.68	14	41.2	88.1	29.8	33.8	14.2	217	8.9	0.88	4.12	5.8	101.3	43	15	15	65	3.9	2.425	23	79	5.44	122	1.292
946	4596	68	145	49	25.92	13.07	73.03	17.9	30	47.6	469.37	0.035	7.24	1.07	4.6	31.5	10.8	52.2	5	0.5	1.4	0.5	2.4	0.2	0	4.24	12.7	38.5	90.7	30	33.1	13.5	185	7.4	0.24	3.83	5.5	616.7	42	27	31	75	8.6	2.375	28	45	5.718	165	1.259
947	4600	66	102	77	23.88	21.84	58.35	37.4	130	34.4	216.23	0.035	4.27	1.08	4.1	40.7	9.6	47.8	1.4	0.5	1.7	0.4	2	0.1	0	5.22	14.4	43.9	84.4	27.7	32.8	12.1	295	7.1	0.01	2.86	5.6	29.42	48	22	21	46	4.6	2.3	26	19	5.162	151	1.098
948	4601	64	134	92	39.08	12.53	67.84	18.5	29	12.2	329.89	114.06	8.95	1.11	6.6	39.3	6.8	49.4	3.3	1.2	2.6	0.4	3.3	0.2	0.1	4.74	14.6	44.4	93.6	30.8	33	14.9	211	8.6	0.22	3.61	8.2	148.9	42	29	44	66	6.8	2.425	24	27	7.827	359	1.162
949	4604	74	122	84	31.63	9.31	66.77	13.9	31	18.3	312.17	0.11	5.95	1.02	9.6	24.5	4.8	67.4	2.6	0.8	2.4	0.5	6.5	0.2	0.1	4.99	15	43.3	86.7	30	34.6	11.9	179	10.4	0.56	3.24	4.8	10.78	47	42	34	129	5.4	2.375	23	82	4.94	166	1.227
950	4605	74	123	79	35.89	16.11	64.44	25	167	44.4	433.21	0.035	5.53	0.68	5.7	32.8	8.8	56.5	1.4	0.6	1.9	0.5	3.2	0.1	0	4.71	14.4	42.8	90.9	30.6	33.7	13.8	156	10.5	0.58	3.76	5.7	18.11	43	20	20	57	5	2.225	23	22	5.162	129	1.195
951	4608	64	123	84	24.36	10.02	51.91	19.3	90	43.3	371.21	0.035	5.09	1.34	6.8	40.3	10	47.3	2.2	0.3	2.7	0.7	3.2	0.1	0	5.16	15.4	46.5	90.1	30	33.3	12.5	206	7.1	0.09	2.76	5.5	10.66	48	23	27	97	6.1	2.3	29	18	4.774	139	1.13
952	4614	58	133	66	38.59	11.64	60.14	19.3	129	20.2	395.57	0.08	6.7	0.89	6.9	40.4	6.2	50.2	2.6	0.7	2.8	0.4	3.5	0.2	0	4.47	14	39.9	89.3	31.3	35.1	13	257	8.9	0.46	4.16	6.1	80.89	45	33	28	108	5.4	2.25	25	18	5.551	211	1.162
953	4616	88	127	104	41.03	16.47	73.57	22.4	91	51.9	436.16	0.035	4.47	0.89	9.1	34.5	8.4	54.3	1.9	0.7	3.1	0.8	4.9	0.2	0.1	5.32	17	49.3	92.7	32	34.7	13.2	229	9.3	0.46	3.76	6	3.54	46	48	33	111	3.6	2.3	22	16	4.774	157	1.066
954	4621	62	135	72	29.1	10.56	66.05	16	67	26.5	301.84	0.05	7.01	1.09	9.4	33.1	9.8	54.1	2.5	0.7	3.1	0.9	5.1	0.2	0.1	4.69	14.7	43.2	91.9	31.3	33.9	12.9	287	8.4	0.13	3.1	8.8	165.6	42	18	17	60	7.9	2.325	25	29	8.882	138	0.969
955	4624	66	123	69	22.99	17.36	63.37	27.4	546	33.7	497.41	0.035	5.33	2.1	5.8	18.8	8.6	70.3	1.7	0.6	1.1	0.5	4.1	0.1	0	4.83	15.9	46.7	96.7	32.9	34	12.7	177	8.9	0.11	2.92	10.2	117.3	46	50	38	88	6.1	2.325	24	22	9.437	211	1.227
956	4641	78	153	81	33.29	15.04	70.17	21.4	103	31.7	521.03	49.98	6.75	0.96	7.1	37.6	8.4	50.5	2.6	0.9	2.7	0.6	3.6	0.2	0.1	4.71	13.8	41.6	87.1	28.9	33.2	13.1	318	8.7	0.18	3.29	6	3.54	50	66	44	57	3.2	2.35	23	74	5.773	158	1.227
957	4644	66	126	91	32.04	13.96	68.74	20.3	98	34.9	163.1	0.06	6.18	1.11	4.6	25	9.1	58.6	5.8	1.5	1.2	0.4	2.7	0.3	0.1	4.37	12.3	36.5	83.5	28.2	33.7	13.7	191	8.4	0.91	3.71	5.7	145.7	43	22	21	81	5.4	2.3	29	15	5.107	182	1.227
958	4645	82	127	73	33.25	13.6	76.97	17.7	37	23.3	266.42	223	5.43	1.28	5.9	29	7.8	60.4	2.3	0.6	1.7	0.5	3.6	0.1	0	4.42	14.7	42.7	96.6	33.3	34.4	12.2	269	8	0.42	3.16	4.9	27.49	43	19	16	71	3.2	2.225	22	21	4.33	121	1.098
959	4648	84	148	97	30.85	9.49	51.91	18.3	20	29.4	165.31	0.19	4.16	1.38	8.1	14.1	11.3	72.9	1.3	0.4	1.1	0.9	5.9	0.1	0	4.41	13.8	40	90.6	31.3	34.6	12	263	8.2	0.3	3.3	5.1	49.69	42	20	20	46	4.6	2.3	26	10	4.33	188	1.098
960	4665	82	116	87	23.82	12.71	71.06	17.9	30	44.2	386.71	0.035	5.79	1.45	3.7	38.9	7.1	52.5	1	0.4	1.4	0.3	1.9	0	0	4.24	12.8	38	89.4	30.2	33.7	12	208	8.5	0.11	3.19	5.5	35.11	46	18	22	70	5.4	2.375	21	16	4.607	214	1.227
961	4666	66	171	94	18.68	11.81	67.3	17.6	258	19.3	585.97	0.035	5.84	2.29	4.4	23.1	6.7	63.9	5.5	0.9	1	0.3	2.8	0.2	0	4.82	14.8	43.9	91	30.7	33.7	12.2	284	7.3	0.07	3.14	4.7	102.6	50	33	27	64	4.3	2.35	27	40	4.94	228	0.84
962	4669	60	120	71	25.27	20.23	80.73	6.7	41	44.4	252.4	0.035	5.97	1.59	7.8	36.7	7.7	52.6	2	1	2.9	0.6	4.1	0.2	0.1	4.24	13.6	40.5	95.5	32	33.5	11.6	308	8.4	0.08	2.3	5.9	69.14	50	31	29	70	5.4	2.5	22	17	5.218	174	1.259
963	4679	68	114	74	21.74	32.4	67.3	48.1	214	18.3	301.1	229	5.66	0.79	7.6	33.9	8.3	53.8	3.2	0.9	2.6	0.6	4.1	0.2	0.1	5.17	16.3	47.9	93.1	31.6	33.9	12.4	228	8.1	0.06	3.83	5.3	18.27	50	24	24	104	3.2	2.375	26	25	5.273	142	0.807
964	4680	62	111	76	28.63	26.13	58.53	44.6	60	33.5	284.87	2.96	5.22	1.46	8	28.5	10	57.4	3.4	0.7	2.3	0.8	4.6	0.3	0.1	4.89	16	46.8	95.8	32.6	34.1	12.3	285	8.6	0.08	2.75	5.4	57.96	44	25	22	80	5	2.3	24	18	4.496	164	0.872
965	4683	92	110	83	19.73	22.55	75.54	29.9	116	78.4	676.75	0.05	5.59	1.36	4.2	39.5	10.2	47.7	2.3	0.3	1.7	0.4	2	0.1	0	4.92	15.5	45.9	93.3	31.5	33.8	11.5	177	7.6	0.05	3.88	5.1	20.58	47	25	28	71	6.1	2.5	23	36	4.552	151	1.518
966	4688	80	138	70	46.5	11.46	69.81	16.4	124	12.2	577.85	170	5.38	0.98	7	30.4	8.5	56.2	4.6	0.3	2.1	0.6	3.9	0.3	0	4.74	13.5	41.7	87.9	28.5	32.4	13.7	223	9.2	0.6	4.89	7.3	14.62	39	8	14	74	6.4	2.35	24	20	3.497	132	1.033
967	4693	64	103	65	30.93	27.39	64.44	42.5	110	24.7	394.83	1.41	5.9	1.12	9.4	26.5	3.7	68	1.3	0.6	2.5	0.3	6.4	0.1	0.1	4.93	14	42.5	86.4	28.4	32.9	12.2	274	8.9	0.83	4.11	4.8	61.91	46	32	30	61	4.3	2.3	24	30	4.94	147	1.098
968	4697	70	112	76	28.42	9.85	76.08	12.9	3	34	347.6	0.035	4.19	1.59	4.7	31.8	8.6	55.4	3.7	0.5	1.5	0.4	2.6	0.2	0	4	12.4	36.3	90.9	31.1	34.2	12.7	287	9.2	0.22	3.72	5	22.36	46	12	15	92	3.9	2.225	26	12	4.496	151	0.969
969	4707	64	187	37	31.72	11.1	67.48	16.4	33	37.8	414.02	0.084	6.52	0.63	7.7	25.4	9	57.4	7.6	0.6	2	0.7	4.4	0.6	0	4.76	13.9	40.7	85.5	29.4	34.4	12.6	330	6.9	1.03	4.4	5.6	426.2	43	19	24	108	10.7	2.775	23	17	5.051	165	0.969
970	4709	64	115	70	27.93	18.08	61.22	29.5	29	38.5	684.86	0.035	5.66	1.5	5.5	28.6	6.9	61.8	1.8	0.9	1.6	0.4	3.4	0.1	0	3.9	13	38	97.3	33.4	34.4	12.3	372	7.8	0.12	4.34	5.1	196.6	43	30	28	57	3.9	2.175	26	9	4.441	132	1.13
971	4713	48	121	79	27.18	7.7	71.24	10.8	76	11.8	303.32	1.18	5.22	0.82	6.6	30.3	6.9	59.7	2.3	0.8	2	0.5	3.9	0.2	0.1	4.49	14.2	40.9	91.2	31.6	34.7	12.5	270	7.6	0.53	3.37	5.3	30.65	43	33	25	70	5.7	2.425	23	77	4.33	157	1.13
972	4714	52	106	76	30.63	17.01	57.82	29.4	37	43.5	230.99	0.035	5.28	1.21	6.9	20.4	6.2	70.4	2.4	0.6	1.4	0.4	4.9	0.2	0	4.51	14.1	41.3	91.9	31.4	34.2	12.9	250	7.8	0.21	3.74	4.4	95.91	44	18	23	82	5.4	2.275	20	13	4.219	152	1.001
973	4727	64	171	86	37.36	16.47	54.6	30.2	65	147.7	605.9	0.74	4.78	1.28	6.1	26.5	8.3	60.6	4.1	0.6	1.6	0.5	3.7	0.3	0	3.42	11.2	33.1	96.9	32.8	33.9	12.4	240	8.1	0.55	4.95	6.1	508	37	21	28	109	10	2.2	22	14	5.829	245	0.969
974	4728	62	133	63	28.84	16.65	58.18	28.6	228	32.6	563.83	0.035	5.66	1.08	6.2	43.8	10.4	42.6	2.6	0.6	2.7	0.6	2.6	0.2	0	4.06	13.1	38.7	95.7	32.1	33.7	12.6	189	9	0.46	3.68	6.7	76.96	45	26	19	53	7.1	2.2	23	20	8.049	113	1.033
975	4732	82	124	78	27.53	23.27	73.93	31.5	50	56.6	188.19	0.035	8.04	1.56	8.1	27	9.2	62.1	0.9	0.8	2.2	0.7	5	0.1	0.1	5.11	15	45	88.1	29.5	33.3	12.2	324	8.1	0.34	3.72	5.5	259.5	47	14	18	82	4.3	2.525	24	11	5.107	163	1.001
976	4734	62	152	71	24.03	8.06	67.13	12	42	68.4	174.17	154.89	5.04	1.61	6.1	23.8	7.2	65.2	1	2.8	1.5	0.4	4	0.1	0.2	4.66	14.3	42.7	91.4	30.6	33.3	12.8	315	7.9	0.12	3.95	5.2	203.1	43	14	24	62	2.9	2.5	25	14	5.218	145	1.13
977	4736	52	118	70	29.79	17.36	67.66	25.7	131	65.2	411.8	0.035	4.65	0.94	5.6	36.6	8	53.4	1.5	0.6	2	0.4	3	0.1	0	4.72	14.5	42.4	90	30.7	34	11.9	231	7.1	0.05	3.28	4.8	36.04	48	17	24	92	7.5	2.375	24	34	4.552	128	0.904
978	4751	88	131	84	39.45	9.31	78.76	31.8	35	21.3	205.16	174.37	6.49	1.72	9.3	24.8	5.6	63.6	4.8	1.3	2.3	0.5	5.9	0.4	0.1	4.45	13.7	40.2	90.3	30.8	34.2	12.9	168	10.2	1.18	4.11	5.2	644.7	39	21	23	109	6.8	2.225	24	46	4.885	150	1.066
979	4753	74	134	79	32.11	10.56	64.08	16.5	94	32.6	371.95	0.05	5.15	1.41	8.5	40.7	4.3	51.4	3	0.6	3.5	0.4	4.4	0.3	0.1	4.35	12.6	37	85.1	29	34.1	11.9	308	5.9	1.64	3.55	5.5	98.03	43	14	15	73	3.6	2.2	19	13	5.329	148	1.066
980	4754	80	142	93	21.73	15.75	72.85	21.6	351	46.7	349.81	0.035	6.36	2.18	5.4	29	8.4	61.3	0.9	0.5	1.6	0.5	3.3	0	0	4.22	13	39.3	93.1	30.8	33.1	12.3	256	7.9	0.04	3.14	5.1	36.71	44	29	35	65	7.5	2.4	19	26	6.328	177	1.098
981	4757	70	130	32	38.27	17.54	60.14	29.2	496	96.5	580.07	0.099	5.72	1.1	5.5	27	11.4	58	2.8	0.8	1.5	0.6	3.2	0.2	0	3.99	13.1	36.5	91.7	33.1	36	12	192	9.1	0.27	2.63	5.2	37.1	41	18	17	60	7.9	2.45	23	39	4.219	126	1.098
982	4764	72	138	64	20.6	11.81	77.33	15.3	149	42.1	241.33	0.09	5.07	1.37	7.2	13.7	18.5	66.9	0.9	0	1	1.3	4.8	0.1	0	4.03	12.5	36.7	91.1	31.3	34.3	12.5	367	7.5	0.08	2.75	5.8	69.74	46	28	31	85	7.5	2.525	19	17	6.772	189	0.775
983	4768	84	111	70	22.13	23.09	52.45	44	166	77.5	517.34	0.035	6.23	1.41	8	40.5	6.6	50.7	1.4	0.7	3.2	0.5	4.1	0.1	0.1	4.52	13.8	41.2	91	30.5	33.5	11.6	267	8.9	0.09	3.11	4.7	145.2	47	18	22	49	4.6	2.6	25	13	4.94	113	1.098
984	4772	58	98	59	24.76	10.92	76.25	14.3	35	59.6	428.78	45.12	5.53	2.29	8.6	20.6	8.3	68.9	1.6	0.6	1.8	0.7	5.9	0.1	0.1	4.8	13.5	41.3	86.1	28	32.5	15.1	440	7.2	1.46	6.7	4.9	35.21	45	23	32	138	1.8	2.375	23	17	4.496	140	1.421
985	4775	64	127	71	24.12	25.78	72.85	35.4	33	58.4	210.33	0.125	5.4	1.18	6.3	50.2	6.8	41.3	1	0.7	3.2	0.4	2.6	0.1	0	4.29	13.5	39.7	92.5	31.5	34	12.5	257	9.4	0.09	3.33	5	66.69	41	22	21	82	3.9	2.275	27	8	4.774	145	1.098
986	4776	70	118	78	26.99	18.44	59.07	31.2	798	47.6	1464.93	0.136	7.01	1.59	8.8	25.8	8.8	60.3	3.8	1.4	2.3	0.8	5.3	0.3	0.1	4.93	15.4	44.4	89.9	31.2	34.7	11.8	312	8.4	0.06	2.83	4.9	20.79	45	55	50	79	4.3	2.175	24	257	4.885	151	1.098
987	4778	58	197	0	30.15	14.32	51.55	27.8	42	72.5	349.81	0.084	4.78	0.87	7.3	20.1	8.6	69.3	1.6	0.5	1.5	0.6	5.1	0.1	0	4.57	13.7	41.5	90.8	30	33	13.4	146	9.8	0.27	4.25	5.3	840.4	44	22	24	84	5.4	2.35	27	42	6.106	144	0.84
988	4783	74	125	83	25.01	15.57	73.21	21.3	30	33.5	220.66	0.035	5.48	2	4.3	31.2	8.1	58	2.1	0.6	1.3	0.3	2.5	0.1	0	4.89	14.7	43.1	88.3	30.2	34.2	11.6	181	8.8	0.15	3.29	5.2	29.53	44	54	41	80	8.6	2.475	20	99	5.829	185	1.356
989	4789	94	76	56	29.13	20.59	56.56	36.4	30	28.5	359.41	0.09	4.37	0.98	9.5	25.4	6.9	63.7	3.1	0.9	2.4	0.7	6.1	0.3	0.1	4.86	15.1	44.5	91.3	31	33.9	11.6	346	8.9	0.12	2.17	5.6	13.84	45	16	16	50	6.8	2.425	22	29	4.829	111	1.098
990	4792	70	122	82	24.57	5.91	54.95	10.7	139	51	475.27	0.035	6.21	1.67	11	21.5	5.9	70.2	2	0.4	2.4	0.6	7.7	0.2	0	4.61	14.3	42	91.2	31	34	12.1	364	8.4	1.77	3.57	5.2	116.2	42	19	18	118	3.6	2.3	25	15	5.107	156	1.098
991	4797	58	125	72	28.27	6.44	73.39	8.8	74	18.8	340.96	261.58	6.41	1.34	8.9	27.5	8.2	56.1	7.7	0.6	2.4	0.7	5	0.7	0.1	4.89	14.3	43.5	88.8	29.2	32.9	13.9	293	7.2	1.17	4.17	5.4	96.87	42	27	31	69	3.9	2.4	23	36	4.219	137	1.259
992	4800	60	135	63	26.18	14.68	51.91	28.3	1045	48.7	321.03	0.035	4.97	0.68	4.9	22	7.1	67.3	2.7	0.9	1.1	0.3	3.3	0.1	0	4.82	15.5	44.6	92.4	32.2	34.8	11.9	242	8.2	0.54	3.7	6.7	129.1	45	27	24	88	8.2	2.35	25	27	9.326	184	1.001
993	4803	106	155	80	21.71	37.77	65.16	58	390	22	245.75	223.06	5.17	1.46	7.1	36.8	12.6	48.6	1.5	0.4	2.6	0.9	3.5	0.1	0	4.73	16	45.8	96.9	33.7	34.8	11.6	168	6.9	0.73	3.24	6.4	40.26	43	54	68	138	2.1	2.3	21	434	7.66	146	1.001
994	4804	64	109	61	31.7	6.8	62.47	10.9	65	16.3	300.37	276.57	4.22	0.93	9.9	13.6	8.9	75.9	1	0.5	1.3	0.9	7.5	0.1	0	5.01	15.3	46.9	93.7	30.5	32.6	13.8	288	7.9	0.96	4.59	5.6	30.85	40	24	22	104	2.5	2.425	22	34	6.495	158	0.807
995	4805	64	116	78	18.69	21.48	55.49	38.7	80	60.2	464.2	0.035	4.78	1.42	5.6	28.9	10.4	57.5	2.3	0.9	1.6	0.6	3.2	0.1	0.1	4.79	14.8	43.8	91.3	30.8	33.8	12.1	210	8.9	0.04	2.65	4.8	59.52	46	20	27	49	7.1	2.3	27	15	4.496	130	1.259
996	4809	86	107	58	35.63	10.74	54.77	19.6	34	21.3	454.61	0.08	3.78	1.31	5.1	37.1	8.1	51.7	2.3	0.9	1.9	0.4	2.6	0.1	0	4.64	13.7	40.9	88.1	29.4	33.3	12.1	251	8.1	0.13	2.86	4.9	55.81	42	10	13	43	4.6	2.175	21	13	4.385	129	1.259
997	4812	94	175	73	25.86	10.92	61.04	17.9	504	21.7	547.6	0.035	7.09	0.87	10.6	39.2	4.6	52.6	2.9	0.7	4.2	0.5	5.6	0.3	0.1	5.28	15.9	47.5	89.9	30.2	33.6	11.9	256	9.3	0.61	3.72	11.6	41.02	45	21	18	159	3.9	2.35	25	40	13.045	197	1.033
998	4823	90	129	70	27.46	21.66	92.72	23.4	589	22	334.31	0.035	3.7	1.1	9.6	17.8	6.4	73.3	1.5	1	1.7	0.6	7	0.1	0.1	4.36	13.3	40.1	92	30.3	33	14.1	346	8.9	0.17	2.56	5.5	87.33	49	40	39	48	3.2	2.225	18	62	5.107	159	0.807
999	4827	76	104	59	28.2	14.32	55.13	26	143	36.7	311.44	0.17	5.77	1.59	4.6	20.3	6	70.9	2.3	0.5	0.9	0.3	3.3	0.1	0	3.36	12.1	34.5	102.9	35.9	35	14	157	7.9	1.16	3.83	5.1	649	41	33	31	73	5.4	2.375	24	47	5.551	192	1.227
1000	4828	66	127	79	28.63	9.49	52.98	17.9	396	59.6	169	0.035	5.82	2.08	5.3	40	8.1	50.2	1.2	0.6	2.1	0.4	2.7	0.1	0	4.44	12.7	37.8	85.3	28.6	33.6	12.5	220	7.1	0.02	3.29	5.4	187.5	47	17	24	54	3.6	2.475	25	11	4.829	167	0.969
1001	4830	76	142	34	39.21	15.39	67.66	22.8	186	24.7	622.87	197.79	5.02	1.42	5.7	42	7.2	48.2	1.9	0.6	2.4	0.4	2.7	0.1	0	4.51	13.3	40.4	89.7	29.4	32.8	12.3	294	8.5	0.6	4.03	9.5	196.1	42	9	11	102	2.9	2.4	26	26	7.938	150	1.292
1002	4831	64	131	83	54.46	33.83	36.7	92.2	927	20.4	396.31	6.36	4.32	0.86	5.6	40.3	10.2	39	8.2	2.2	2.3	0.6	2.2	0.5	0.1	4.43	15	44.3	99.9	34	34	12.3	242	8.6	0.15	3.55	6.1	38.32	40	41	40	79	3.6	2.25	25	103	5.44	176	1.195
1003	4834	78	121	77	20.47	14.32	65.16	22	91	32.8	326.2	0.035	5.72	1.2	9.4	32.4	8.2	55.5	3.2	0.7	3	0.8	5.2	0.3	0.1	4.12	12.9	37.7	91.4	31.5	34.4	11.5	313	5.9	0.23	3.86	6.1	81.06	45	20	19	92	6.1	2.3	26	30	6.828	122	0.936
1004	4840	72	153	72	27.61	11.81	81.8	14.4	21	42.6	200.74	0.035	6.1	1.29	5.1	18.5	6.6	71.5	2.8	0.6	0.9	0.3	3.6	0.1	0	4.61	12.8	39.9	86.4	27.8	32.1	13	237	5.7	0.23	5.22	6.5	706.5	42	10	20	68	4.6	2.35	27	13	4.829	118	1.13
1005	4842	84	123	84	23.21	14.86	46.36	32	56	34.9	383.76	0.22	5.64	1.67	3.7	28.1	9.6	59.8	2.3	0.4	1	0.4	2.2	0.1	0	4.25	13.6	39.8	93.7	31.8	33.9	11.5	236	9.1	0.21	2.99	5.5	116	43	16	20	74	6.8	2.475	22	9	4.94	139	1.388
1006	4844	68	121	45	25.19	3.94	61.93	6.4	6	33.3	232.47	214	3.93	0.21	7.4	33.3	8.9	53.7	3.4	0.9	2.5	0.7	4	0.3	0.1	4.13	11.9	35.8	86.8	28.9	33.3	14.3	315	8	0.74	3.53	5.2	73.45	41	10	17	79	3.6	2.325	27	18	4.441	118	1.098
1007	4853	76	146	86	23.37	20.23	50.66	39.9	96	43	635.42	0.035	5.82	1.22	5.9	28.7	6.4	61.2	2.8	1	1.7	0.4	3.6	0.2	0.1	4.05	12.4	36	88.9	30.6	34.3	11.6	250	7.7	0.11	4.06	5.2	272.2	45	20	26	71	5.4	2.325	28	13	4.885	157	1.066
1008	4858	66	115	68	29.28	13.07	50.66	25.8	91	23.8	357.19	0.07	5.53	0.78	4	40.3	14.8	41.8	2.4	0.7	1.6	0.6	1.7	0.1	0	5.1	15.3	45.6	89.4	30	33.6	13.3	174	8.6	0.1	3.25	5.5	26.86	41	47	34	79	3.6	2.375	23	29	5.107	204	0.936
1009	4860	82	108	82	35.8	8.95	45.65	19.6	44	41.2	442.8	0.081	5.97	1.34	5.7	45.1	7.2	43.9	2.3	1.6	2.6	0.4	2.5	0.1	0.1	4.66	13	40.1	86.1	28	32.4	12.9	392	7.9	1.79	4.7	5.1	27.19	44	11	17	55	3.6	2.2	26	28	4.885	108	1.001
1010	4863	68	193	77	27.84	15.75	68.2	23.1	15	73.4	376.38	0.035	3.72	0.96	6.4	21.6	7.8	65.8	3.9	0.9	1.4	0.5	4.2	0.2	0.1	4.16	13.2	38	91.3	31.6	34.7	12.4	252	7.9	0.55	3.51	5.2	186.8	44	17	18	62	6.1	2.3	22	85	4.829	155	0.936
1011	4867	62	174	54	29.47	11.46	53.52	21.4	554	16.8	509.96	0.233	7.73	2.21	10.9	30	5.5	63	1	0.4	3.3	0.6	6.9	0.1	0	4.59	13.7	40.4	88.1	29.8	33.8	14.1	371	8.6	0.1	4.89	5.1	188.8	47	12	23	130	6.4	2.325	26	10	6.051	179	1.033
1012	4868	56	118	70	21.28	18.62	71.6	26	35	18.3	479.7	0.035	4.91	1.66	5.1	32.9	6.9	56.2	3.1	0.9	1.7	0.4	2.9	0.2	0	4.44	13.7	40.9	92	30.7	33.3	12.1	230	7.9	0.02	2.32	5.3	14.66	49	21	18	109	6.1	2.625	27	12	5.162	171	0.936
1013	4869	60	175	67	29.24	11.81	59.61	19.8	136	23.3	475.27	0.035	3.78	1.01	6.1	31.3	8.1	59.3	0.9	0.4	1.9	0.5	3.6	0.1	0	3.89	11.9	37	95.2	30.6	32.2	13.1	234	8.7	0.15	4.37	7.1	34.18	40	19	18	58	5.7	2.35	24	22	6.661	170	1.033
1014	4872	62	134	83	31.05	16.83	62.47	26.9	59	20.2	335.05	170.34	6.13	1.19	12.2	35.3	7.6	55.2	1.2	0.8	4.3	0.9	6.7	0.1	0.1	5.33	16.2	47.4	88.9	30.3	34.1	11.8	291	8.6	0.58	3.54	5.7	69.65	42	19	12	106	6.1	2.3	22	20	5.218	119	1.001
1015	4877	54	165	70	25.15	19.15	58.53	32.7	119	56.6	397.78	0.05	6.08	1.28	6.7	27.7	5.4	58.9	7.5	0.6	1.9	0.4	3.9	0.5	0	5.09	15.8	46.8	92	31.1	33.8	12.4	308	8.4	0.14	2.73	5.8	245.4	44	27	22	67	7.5	2.425	21	21	6.217	138	1.195
1016	4880	66	145	77	31.91	11.46	80.91	14.2	437	36.9	285.61	627.45	4.37	0.91	7.4	20.5	5.9	70.9	2.2	0.6	1.5	0.4	5.2	0.2	0	5.03	16.8	48.8	97.2	33.3	34.3	13.4	163	8.1	1.25	4.66	5.3	138.2	45	31	32	90	4.6	2.3	23	30	5.162	152	0.969
1017	4903	76	153	84	35.74	15.04	82.52	18.2	100	37.1	317.34	0.035	8.28	1.02	9.4	28.9	7.3	59.6	3.2	1	2.7	0.7	5.6	0.3	0.1	5.4	15.4	45.3	83.7	28.3	33.8	12.3	303	7.6	0.68	4.11	5.8	5.22	46	51	27	103	4.6	2.35	22	38	4.718	194	1.162
1018	4905	64	116	57	29.19	12.35	52.98	23.3	148	44.6	264.2	0.035	6.39	1.22	6.4	34.5	7.7	54.9	2.3	0.7	2.2	0.5	3.5	0.1	0	4.29	13	38.6	89.9	30.3	33.8	13.5	296	8.1	0.24	2.91	5.5	81.28	45	26	22	94	5	2.3	27	21	4.94	121	1.259
1019	4907	66	118	73	32.78	13.07	78.4	16.7	9	26.5	428.78	0.12	4.22	1.11	9.3	34.5	5.9	57.1	1.5	1	3.2	0.5	5.3	0.1	0.1	4.6	13.6	42	91.3	29.6	32.5	13.5	353	9.2	1.13	3.86	5.3	73.88	43	28	25	68	5.4	2.3	20	23	4.385	175	1.001
1020	4918	80	131	83	30.94	17.36	69.09	25.1	115	60.7	394.09	0.035	5.38	1.12	4.7	35	10.5	51.4	2.4	0.8	1.6	0.5	2.4	0.1	0	4.66	14.9	44.5	95.4	32	33.5	12.7	238	7.9	0.48	2.19	5.2	106.1	45	23	20	53	4.3	2.4	29	33	4.885	127	1.098
1021	4922	84	117	90	30.12	23.99	48.69	49.3	387	65.5	484.13	0.035	6.13	0.98	7.6	30.7	5.1	62.5	1.3	0.5	2.3	0.4	4.8	0.1	0	5.72	17.7	52.1	91	30.8	33.8	12.3	254	9.6	0.47	3.51	5.7	3.54	47	51	29	112	7.1	2.25	28	43	5.718	218	1.162
1022	4931	64	119	80	22.44	8.23	79.12	10.4	70	16.8	156.46	6.67	5.72	1.91	6.1	50.2	9.4	38.6	1.7	0.1	3.1	0.6	2.4	0.1	0	4.76	15.9	45.9	96.6	33.3	34.5	13.4	269	7.6	0.46	3.2	5.6	72.31	49	33	34	59	3.6	2.35	27	33	5.607	156	1.066
1023	4934	64	103	57	26.02	14.86	67.84	21.9	85	62.1	237.64	0.035	3.88	0.89	6.8	36.1	8.6	48.2	6.8	0.4	2.5	0.6	3.3	0.5	0	4.45	14.8	44.1	99	33.1	33.4	12.6	345	8.1	0.27	4.43	5.4	35.55	48	29	34	96	4.6	2.3	23	11	5.218	205	1.098
1024	4935	78	125	73	25.38	13.25	74.82	17.7	8	52.1	695.2	0.035	5.69	1.44	6.5	42.5	8.6	47.3	0.6	1	2.8	0.6	3.1	0	0.1	4.5	13.4	40.3	89.4	29.8	33.3	13.3	284	9.2	1.95	4.14	14	101.3	42	19	18	102	5.7	2.225	25	26	17.208	114	1.098
1025	4938	68	108	75	33.58	18.26	86.99	21	17	20.6	468.63	0.05	4.29	1.61	9.1	29.8	9.8	58.6	1.6	0.4	2.7	0.9	5.3	0.1	0	4.77	15.1	44.5	93.2	31.6	34	12.1	295	7.3	0.3	3.03	5.3	30.2	44	21	23	67	8.6	2.325	21	27	4.663	150	1.001
1026	4940	50	174	85	30.05	22.2	62.29	35.6	128	58.2	383.02	0.035	5.74	1.39	4.9	27.4	9.7	59	2.8	1	1.3	0.5	2.9	0.1	0	5.1	15.1	46	90.1	29.6	32.9	12.9	242	7.7	0.09	2.63	5.4	40.24	47	28	26	48	5	2.375	24	28	5.107	215	0.969
1027	4941	66	127	55	24.73	14.5	61.58	23.5	150	34.9	313.65	0.035	7.55	1.69	5.9	38.4	8.2	52.1	0.8	0.5	2.3	0.5	3.1	0	0	4.13	13.8	40.1	97.1	33.4	34.4	12.4	278	7.4	0.07	3.23	5.2	131.2	46	14	19	88	3.9	2.5	25	12	4.885	174	1.13
1028	4945	76	140	80	20.94	13.25	61.93	21.4	200	27.2	467.89	0.035	5.25	1.12	7.1	26.1	6.2	61.1	6.1	0.6	1.9	0.4	4.3	0.4	0	4.99	15.1	45.5	91.1	30.4	33.3	12.4	215	7.9	0.23	4.34	5.2	106.2	47	23	20	91	6.1	2.45	25	16	4.885	134	0.936
1029	4952	60	116	0	21.54	14.86	56.39	26.3	125	58	614.75	0.035	6.03	1.76	5.1	30.8	8.6	58.5	1.7	0.5	1.6	0.4	3	0.1	0	4.96	13.6	40.7	82.1	27.5	33.4	12.6	230	8.4	0.2	3.15	5.4	140.1	41	19	27	49	3.9	2.225	25	12	4.829	177	1.001
1030	4957	58	105	71	22.49	10.38	66.23	15.7	48	87	599.99	0.035	4.94	1.83	5.3	32.1	6	56.1	4.2	1.7	1.7	0.3	3	0.2	0.1	4.32	13.2	38.3	88.9	30.5	34.3	11.6	213	8.7	0.23	3.5	4.8	142.3	43	18	22	53	4.3	2.35	29	9	4.441	146	1.292
1031	4964	58	144	81	31.1	19.69	58.89	33.4	183	29.9	314.39	78.4	6.85	1.09	5.3	31.5	10	53.8	4	0.7	1.7	0.5	2.9	0.2	0	4.74	14.9	44.5	93.9	31.3	33.3	12.8	226	8.1	0.96	4.63	5.5	701.6	43	23	24	96	4.3	2.275	26	21	5.218	122	1.001
1032	4966	72	120	77	30.31	15.22	66.05	23	36	37.4	173.43	0.035	7.24	0.91	7.3	16.5	9	68.5	5.3	0.6	1.2	0.7	5	0.4	0	5.24	15.5	45.1	85.9	29.6	34.5	12.4	252	8.9	0.43	5.13	5.6	29.12	44	26	22	144	6.4	2.35	24	118	5.773	147	0.936
1033	4982	98	138	54	22.83	15.22	63.55	23.9	66	40.5	346.12	132.27	4.5	1.77	7.9	24.4	2.5	71.2	2	0	1.9	0.2	5.6	0.2	0	4.23	12.9	39.2	92.4	30.6	33.2	12.4	321	8.6	0.01	3.36	9	293.6	39	11	21	88	6.8	2.35	22	12	8.438	165	1.162
1034	4985	54	125	55	23.85	22.73	81.27	28	135	56.2	328.41	0.035	5.02	1.36	6.1	30.6	11.1	56.1	1.7	0.5	1.9	0.7	3.4	0.1	0	4.05	13.3	38.2	94.4	32.9	34.9	12.2	177	8.1	0.03	3.37	5.5	358.6	45	27	29	65	5.7	2.425	27	32	4.829	166	1.195
1035	4986	70	97	57	28.25	11.64	79.12	14.7	26	52.8	431.73	0.07	5.04	1.19	5.1	32.2	8.5	54.1	3.7	1.5	1.6	0.4	2.8	0.2	0.1	4.39	12.9	37.3	85	29.3	34.5	12.6	260	9.4	0.07	2.3	5.1	68.84	43	23	20	56	5	2.625	23	14	4.607	140	0.872
1036	4988	84	131	94	32.58	22.91	64.98	35.3	235	19.9	283.39	241.6	6.1	1.22	8.4	24.4	7.3	64	3.4	1	2	0.6	5.4	0.3	0.1	4.57	16.3	47.1	103	35.7	34.7	11.6	227	9.3	0.08	2.78	5	173.4	44	21	21	67	4.3	2.325	22	34	5.107	153	1.195
1037	4990	66	154	59	22.29	27.57	86.28	32	142	32.4	3015.47	72.49	5.25	1.36	8.7	40.2	6.7	48.5	3.7	0.9	3.5	0.6	4.2	0.3	0.1	5.45	16	48.8	89.6	29.5	32.9	12.1	183	10.5	0.16	3.24	7.7	47.98	45	31	32	67	6.1	2.425	19	16	2.609	147	1.033
1038	4993	68	109	69	21.79	20.23	59.79	33.8	85	78.8	509.22	0.035	3.96	1.69	6.3	31	10.5	54.7	2.7	1.2	2	0.7	3.4	0.2	0.1	3.93	13.4	38.9	99.3	34.2	34.4	11.3	182	10.4	0.01	2.91	4.4	114.9	49	19	22	46	3.6	2.3	24	16	4.718	129	0.807
1039	4995	114	109	61	27.59	9.67	46.72	20.7	34	43.3	96.68	0.14	4.45	1.02	7.8	24.2	7.6	53	14.4	0.9	1.9	0.6	4.1	1.1	0.1	4.82	15.1	43.3	89.8	31.3	34.9	12.7	248	8.8	0.18	3.56	5.5	180.6	40	31	33	76	3.2	2.35	24	24	5.495	208	0.807
1040	4998	70	124	80	27.4	20.94	64.08	32.7	84	30.1	266.42	0.035	8.25	1.17	6	26.8	6.5	63.8	2.3	0.6	1.6	0.4	3.8	0.1	0	5.13	14.9	44.3	86.3	29	33.6	12.5	261	8.9	0.48	3.81	5.5	16.03	43	65	28	88	7.1	2.275	26	46	5.273	146	0.807
1041	5002	96	140	52	26.48	10.2	56.92	17.9	181	41	355.72	124	3.59	1.73	6.6	31.7	13.6	52.8	1	0.9	2.1	0.9	3.5	0.1	0.1	4.28	13.9	41.2	96.4	32.5	33.7	15	150	10.7	1.64	3.55	5.2	4922	42	21	24	94	3.2	2.225	24	46	5.218	185	1.227
1042	5006	76	119	75	32.7	11.99	76.97	15.6	107	27.2	861.98	0.035	5.56	1.39	6.2	28.1	7.8	59.3	3.7	1.2	1.7	0.5	3.7	0.2	0.1	5.1	14.6	44.7	87.7	28.7	32.7	12.7	287	9.5	0.41	4.08	5.4	44.07	53	26	23	77	4.3	2.35	28	19	4.441	201	1.227
1043	5013	98	148	82	25.49	18.8	72.14	26.1	7	9.7	211.07	0.22	4.89	0.98	8.1	42.9	8.1	46.8	1.3	0.8	3.5	0.7	3.8	0.1	0.1	4.42	13.5	40	90.5	30.6	33.8	12.5	339	8.6	0.05	2.54	5.6	34.7	42	22	18	68	3.2	2.375	24	18	6.162	167	0.872
1044	5016	88	130	78	21.4	19.33	61.4	31.5	342	24	369	390.9	7.16	1.9	9.7	23.6	5.9	69.1	0.8	0.8	2.3	0.6	6.7	0.1	0.1	4.35	15	43.3	99.7	34.5	34.7	12.6	268	8.9	0.18	4.21	5.3	17.79	44	30	43	114	4.3	2.325	22	45	3.997	207	1.227
1045	5018	72	141	70	31.2	4.12	103.46	4	3	28.8	288.56	0.035	5.07	1.39	6.4	24.3	9.1	58.7	6.9	1	1.6	0.6	3.8	0.4	0.1	5.69	11.6	37.3	65.6	20.5	31.2	19	374	8.8	0.25	3.14	5.9	87.84	46	19	18	78	5.4	2.375	23	19	5.162	130	1.162
1046	5027	78	90	67	26.27	22.02	61.04	36.1	120	78.8	965.3	0.32	4.53	0.87	10	37.2	11.4	47.7	3.2	0.6	3.7	1.1	4.8	0.3	0.1	5.01	16.2	47.6	94.9	32.4	34.1	12.1	233	7.6	0.18	3.76	5.4	173.7	48	36	25	110	5.7	2.45	29	30	5.384	151	1.518
1047	5043	68	138	83	33.62	12.89	66.05	19.5	242	33.5	357.19	0.07	6	1.02	8	44.1	8.1	41.2	5.9	0.8	3.5	0.6	3.3	0.5	0.1	4.57	14	42.2	92.3	30.6	33.2	13.2	202	8.6	0.45	3.16	8.2	36.79	45	37	34	67	5.4	2.425	22	50	5.829	153	1.259
1048	5050	78	114	66	32.16	9.31	70.17	13.3	100	28.1	426.56	0.035	7.19	1.56	9.8	35.6	5.3	57.2	1.3	0.6	3.5	0.5	5.6	0.1	0.1	4.52	13.9	40.1	88.6	30.8	34.7	12	314	7.4	0.35	3.66	5.4	107.7	46	24	22	99	6.8	2.35	21	29	5.107	171	1.453
1049	5052	80	126	76	34.15	4.3	82.52	5.2	3	81.5	483.39	0.035	5.04	1.28	6.1	33.1	8.7	55.2	2.4	0.6	2	0.5	3.4	0.1	0	4.58	12.5	38.7	84.4	27.2	32.2	13.4	365	8.6	0.52	3.95	5.2	61.78	43	24	20	76	4.3	2.275	24	14	4.94	199	1.227
1050	5053	70	127	71	55.22	8.06	77.51	10.4	11	34	438.37	0.08	5.07	1.28	11.4	21.1	5.1	70	3.2	0.6	2.4	0.6	8	0.4	0.1	4.44	13.4	39.2	88.2	30.1	34.2	13.1	346	8.5	0.75	4.08	5.3	103	41	17	17	93	3.9	2.275	25	13	4.552	201	1.033
1051	5055	78	119	82	26.77	18.44	51.02	36.1	356	29.7	220.66	0.035	5.02	1.04	6.4	29.2	8.4	58.8	3.2	0.6	1.9	0.5	3.8	0.2	0	4.42	15	43.7	98.8	33.9	34.3	12.6	205	6.3	0.18	3.31	4.9	199.9	45	15	22	72	6.8	2.375	23	19	4.996	163	0.969
1052	5060	92	101	67	23.74	18.97	48.87	38.8	110	41.9	725.45	73.34	5.9	1.42	8.1	36.5	8.1	51.8	2.8	0.8	3	0.7	4.2	0.2	0.1	4.18	14.1	41.6	99.6	33.8	33.9	12.3	406	7.2	0.22	3.56	5.1	138.6	42	14	17	126	5.7	2.35	23	21	5.051	120	1.388
1053	5064	76	127	81	37.88	16.47	57.46	28.7	144	19.3	217.71	18.4	5.3	1.39	4.7	24.2	7.8	65.1	2.8	0.2	1.1	0.4	3.1	0.1	0	5.53	16.2	49.1	88.8	29.2	32.9	12.5	198	8.6	0.42	4	5.6	27.24	42	17	18	106	5	2.2	22	23	5.384	99	0.872
1054	5073	72	121	77	31.15	8.95	60.5	14.8	186	21.1	319.55	246.03	8.43	0.87	10	34.6	11.1	50.5	2.8	1	3.5	1.1	5.1	0.3	0.1	4.95	14.8	45.1	91	29.9	32.8	13.6	413	7.7	1.05	4.51	6	30.29	42	59	34	210	5.4	2.375	20	145	5.551	162	1.162
1055	5076	56	178	88	34.98	15.04	73.03	20.6	29	38.1	498.89	0.035	5.2	1.55	6.1	22.4	5.4	69.7	2	0.6	1.4	0.3	4.3	0.1	0	4.26	13.5	39.2	91.9	31.6	34.3	12.4	299	7.7	0.79	4.4	7.9	148.3	42	21	17	77	5	2.15	23	18	7.771	234	1.227
1056	5078	60	114	75	24.44	20.59	64.44	31.9	126	31.9	240.59	102.7	4.19	1.63	7.9	22.4	8.8	62.6	5.2	1	1.8	0.7	4.9	0.4	0.1	4.72	15.8	46.1	97.7	33.5	34.2	12.3	291	8.4	0.29	4.04	5.1	13.31	41	22	18	63	7.5	2.425	26	32	5.773	117	1.162
1057	5083	76	106	69	21.61	17.54	91.47	10	31	60	399.26	0.035	5.48	1.65	7.6	52.8	8.3	37.3	1.3	0.3	4	0.6	2.8	0.1	0	3.58	12.6	35.8	99.9	35.2	35.2	11	205	6.3	0.59	3.63	4.9	186.2	42	15	28	76	4.6	2.25	25	5	5.051	88	1.453
1058	5085	70	125	82	28.46	22.02	52.81	41.7	73	22.4	171.95	0.111	4.81	1.08	6.6	22.5	9.9	65.1	2	0.6	1.5	0.7	4.3	0.1	0	5.13	14.8	45.4	88.4	28.8	32.5	12.1	244	8.4	0.02	3.72	4.9	14.47	45	18	19	76	4.6	2.2	24	19	5.551	120	0.872
1059	5092	70	111	74	25.25	26.13	55.85	46.8	83	24	153.5	0.07	5.74	1.39	7.3	24.3	10.8	62.4	2	0.5	1.8	0.8	4.6	0.1	0	4.61	14.9	42.9	93	32.3	34.7	12.4	298	6.6	0.04	2.88	4.7	50.02	40	19	18	86	5.7	2.2	23	26	4.718	133	1.098
1060	5093	64	127	56	23.4	12.89	96.3	13.4	21	44.2	400.73	0.035	5.04	1.36	6.9	34.2	7.5	53.8	3.9	0.6	2.4	0.5	3.7	0.3	0	4.78	14.2	41.6	87	29.8	34.2	12	288	6.8	0.92	3.12	5	39	42	13	20	70	6.1	2.25	24	11	4.274	125	1.292
1061	5104	78	142	68	50.42	14.32	63.9	22.4	42	24.2	247.23	39.82	4.6	1.72	6.8	47.6	6.6	42	3.2	0.7	3.2	0.4	2.9	0.2	0	3.94	11.9	34.7	88.1	30.2	34.3	13	325	7.9	0.9	3.22	7.3	48.81	39	34	18	99	2.5	2.4	23	454	9.215	129	0.807
1062	5111	68	100	62	23.9	3.58	80.19	4.5	5	16.5	605.16	244.16	4.91	1.48	6.1	21.4	7.4	68.2	2.5	0.5	1.3	0.5	4.2	0.2	0	3.49	8.9	27.1	77.9	25.8	33.2	15.9	208	8.4	0.17	3.12	5.7	114.7	41	13	18	46	3.6	2.325	29	20	4.829	158	1.227
1063	5113	78	121	70	30.64	11.46	66.23	17.3	142	84.3	402.21	0.328	6.13	1.18	7.5	24.8	8.3	63.6	2.7	0.7	1.9	0.6	4.8	0.2	0.1	4.91	15.6	45	91.6	31.8	34.8	11.7	275	7.7	0.26	4.2	5.1	26.8	47	36	31	73	5.4	2.3	26	142	5.218	160	1.13
1064	5118	88	102	74	27.55	22.2	81.09	27.4	10	24.2	309.22	1.91	5.84	1.28	5.5	29	8.3	56.3	5.6	0.8	1.6	0.5	3.1	0.3	0	4.5	13.8	39.8	88.4	30.7	34.7	12.5	229	7.3	0.1	3.18	5.2	58.63	43	16	17	66	3.6	2.325	22	12	5.384	146	1.066
1065	5124	80	146	82	40.17	14.68	80.55	18.2	145	28.5	222.14	369	6.26	1.28	11.7	28.2	6.4	63.1	1.5	0.8	3.3	0.7	7.4	0.2	0.1	5.6	15.3	46.6	83.2	27.4	32.8	13.7	399	7.3	0.54	3.44	6.1	37.28	45	30	23	109	4.6	2.275	24	35	4.885	138	1.001
1066	5127	80	153	58	44.26	12.71	52.27	24.3	112	111.4	305.53	0.035	6.28	1.14	7.4	27.3	6.6	61.8	1.9	2.5	2	0.5	4.6	0.1	0.2	4.77	15.1	44.6	93.6	31.8	34	13.5	334	7.6	0.67	4.4	5.3	222.2	44	24	26	107	6.8	2.35	27	18	5.551	159	1.098
1067	5128	56	142	82	34.56	12.53	62.83	19.9	28	26.5	360.14	181.53	5.69	1.52	10	38.6	8.6	50.1	2.2	0.6	3.9	0.9	5	0.2	0.1	4.53	13.3	38.7	85.3	29.2	34.1	14.5	328	7.5	0.77	3.96	5.5	23.24	44	30	21	94	4.6	2.425	21	25	4.441	165	1.162
1068	5136	58	116	61	28.22	23.63	55.85	42.3	282	34.2	206.64	0.035	5.43	1.1	6.2	29.7	6.6	61.1	2.2	0.4	1.8	0.4	3.8	0.1	0	4.7	15.5	44.3	94.4	32.9	34.8	12.7	195	8.1	0.07	2.49	5	140.6	52	46	33	72	4.3	2.5	26	21	4.663	150	1.098
1069	5139	64	125	76	36.32	7.88	56.39	14	317	18.3	269.37	0.035	6.83	0.78	5.5	40	7.5	49.3	2.7	0.6	2.2	0.4	2.7	0.1	0	4.96	15.6	46.3	93.2	31.5	33.8	13.8	213	7.6	0.36	3.21	10.1	49.56	41	29	23	119	6.1	2.4	21	27	13.1	211	1.227
1070	5143	70	131	60	31.63	15.22	58.89	25.8	642	45.3	671.58	73.72	4.63	1.17	5.7	28.6	11.5	57.2	2.3	0.4	1.6	0.7	3.3	0.1	0	5.01	15.1	46.5	92.7	30.3	32.6	13.6	192	8.6	0.59	3.06	9.4	81.72	43	11	21	82	6.4	2.475	23	39	9.381	182	0.969
1071	5144	66	84	50	24.68	14.68	57.1	25.7	60	21.5	397.04	0.068	6.28	1.15	5.1	37.4	9.6	51.6	0.8	0.6	1.9	0.5	2.6	0	0	4.61	13.6	40.6	88.1	29.4	33.3	12.6	248	9.6	2.17	4.06	5.7	54.88	45	33	31	81	5	2.325	26	23	5.662	169	0.84
1072	5157	72	92	65	25.09	6.8	76.61	8.9	3	24	388.93	0.035	4.68	1.7	6.8	35.1	5.9	57.4	1.3	0.4	2.4	0.4	3.9	0.1	0	4.64	12.8	38.3	82.4	27.7	33.6	13.3	265	8.9	0.17	3.9	5.4	52.57	43	11	21	61	4.6	2.225	26	8	4.718	135	1.098
1073	5164	86	163	86	19.82	14.14	66.41	21.3	56	18.8	258.3	317	7.63	0.94	9.7	29.9	5.1	61.2	2.4	1.4	2.9	0.5	5.9	0.2	0.1	5.11	15.3	45.8	89.7	30.1	33.5	13.3	315	8.2	1.02	3.95	5.2	235.3	50	16	18	69	5	2.475	24	27	4.718	154	1.582
1074	5184	70	132	48	24.77	18.62	60.86	30.6	197	29.4	573.43	0.035	3.59	1.11	6.8	26.3	7.2	63.4	2.7	0.6	1.8	0.5	4.3	0.2	0	4.94	15.9	46.3	93.8	32	34.2	12.3	190	8.6	0.08	2.79	6.4	42.01	49	22	17	62	5.4	2.525	21	18	8.493	138	1.162
1075	5188	72	143	83	27.09	18.08	41.71	43.3	150	38.3	247.97	0.05	4.89	1.17	9.5	34.8	5.9	56.1	2.7	0.5	3.3	0.6	5.3	0.3	0	5.1	15.8	48	94.1	31.1	33.1	12.5	198	9.2	0.08	4.01	5.4	18.09	51	27	24	74	5.7	2.575	25	22	4.607	182	1.001
1076	5191	76	129	79	33.69	15.39	72.67	21.2	206	36.7	202.21	0.518	4.58	1.15	8.8	36.4	9.2	51.1	2.9	0.4	3.2	0.8	4.5	0.3	0	4.83	15	44.4	92	31.3	34	12.1	355	8	0.67	3.7	10.9	55.48	40	19	16	91	2.1	2.3	22	28	11.435	119	1.162
1077	5195	62	195	87	30.67	12.89	66.59	19.4	92	71.1	232.47	0.14	4.45	0.94	7.9	29.6	6.8	61.6	1.6	0.5	2.3	0.5	4.9	0.1	0	5	14.5	44.4	88.8	29	32.6	12.8	273	7.5	0.45	3.09	5.9	1078	44	13	23	102	4.6	2.325	28	15	5.94	151	1.292
1078	5202	58	124	74	34.82	17.9	51.73	34.6	417	13.8	239.85	6.46	6.39	0.72	6.9	35.8	5.9	53.8	4.1	0.6	2.5	0.4	3.7	0.3	0	4.99	14.6	42.6	85.1	29.2	34.4	12.7	312	7.6	0.22	2.79	5.7	35.4	44	33	25	90	4.3	2.375	21	29	4.385	125	1.324
1079	5217	58	108	68	25.76	19.69	55.31	35.6	23	6.6	213.28	355.25	4.81	1.11	8.6	31.6	4.9	60.9	2.5	0.1	2.7	0.4	5.2	0.2	0	4.74	15.1	44.3	93.6	31.8	34	11.5	314	7.9	0.12	3.03	5.1	93.02	45	11	15	82	2.5	2.375	21	11	4.885	116	1.324
1080	5222	58	141	77	34.46	20.76	48.51	42.8	570	45.3	561.62	0.035	6.57	1.76	6.3	24.3	6.2	65.4	3.8	0.3	1.5	0.4	4.1	0.2	0	4.04	12.9	38.4	95.2	31.9	33.6	13.4	390	8.1	0.36	3.12	5.5	112.7	46	20	23	80	4.6	2.45	29	16	6.939	180	1.13
1081	5225	88	144	59	25.39	10.2	69.63	14.7	26	20.8	668.63	0.035	5.15	1.02	10.7	18.9	5.2	73.4	2.2	0.4	2	0.6	7.9	0.2	0	3.84	11.9	34	88.8	31	34.9	13.9	290	7.3	0.2	4.24	6.6	1065	43	14	16	68	7.1	2.4	25	20	6.273	224	1.098
1082	5226	84	142	84	20.23	15.57	69.63	22.4	150	36	292.25	432.29	5.69	1.14	9.3	21	8.1	67.8	2	1	2	0.8	6.3	0.2	0.1	4.64	14.9	43.7	94.3	32.1	34.1	14.1	290	7.3	0.11	3.79	5.3	65.91	48	18	23	59	7.9	2.375	21	18	4.441	138	1.195
1083	5229	64	160	85	34.04	10.38	85.38	12.2	16	25.1	461.99	0.15	5.28	1.25	7.1	30.5	8.1	58.6	1.9	0.8	2.2	0.6	4.2	0.1	0.1	4.76	13.7	41.3	86.6	28.8	33.2	13.6	382	8.4	0.11	3.91	6.2	54.11	42	49	42	153	4.6	2.425	23	30	4.996	215	1.13
1084	5230	68	115	66	26.45	13.6	69.81	19.5	73	41.2	220.66	0.035	5.17	1.45	7.9	35	8.2	52.9	3.3	0.6	2.8	0.6	4.2	0.3	0	4.4	13.6	38.5	87.4	30.8	35.3	11.6	272	7.4	0.58	3.65	5.5	68.56	44	14	15	92	4.6	2.4	22	22	4.441	128	1.227
1085	5234	62	122	75	24.68	10.74	56.03	19.2	59	68.4	702.58	0.035	5.9	1.55	4.6	31.5	7.1	57.2	3.4	0.8	1.4	0.3	2.6	0.2	0	4.56	13.4	39.7	87	29.3	33.7	12	251	7.6	0.1	3.15	5.5	30.68	47	18	19	64	6.1	2.45	27	11	5.884	156	1.13
1086	5235	84	157	60	38.51	21.3	60.32	35.3	98	23.8	156.46	0.035	3.23	0.98	4	41.7	7.4	49.2	1.4	0.4	1.7	0.3	2	0.1	0	3.7	12.1	36	97.2	32.6	33.6	12.3	212	7.8	0.26	3.29	5.2	114.5	41	24	25	125	4.6	2.225	22	20	6.217	186	0.84
1087	5236	74	137	78	36.97	11.1	63.37	17.5	78	17.7	173.43	0.31	7.29	1.39	8.5	24	6.4	67.9	1.3	0.4	2	0.5	5.8	0.1	0	4.64	13.4	40.8	88	28.8	32.8	12.9	315	8.4	0.7	3.73	5.1	326.7	47	15	22	40	5.4	2.475	23	25	5.551	164	1.259
1088	5240	60	129	64	39.33	7.52	45.47	16.5	131	99.7	293.72	0.035	6.34	1.18	5	20.9	6.5	69.3	2.9	0.4	1	0.3	3.5	0.1	0	3.68	11.5	33.8	91.9	31.3	34	15.1	221	8.2	0.64	3.88	7.1	78.67	42	15	17	99	8.2	2.2	26	37	7.161	179	1.098
1089	5247	70	135	85	26.46	18.97	70.71	26.8	50	29.2	346.86	0.336	5.79	1.65	9.4	19	5.8	70.7	3.9	0.6	1.8	0.5	6.6	0.4	0.1	4.36	13.2	39.3	90.2	30.3	33.6	12.2	253	8.5	0.26	2.56	4.9	65.72	45	48	111	54	4.6	2.275	26	33	5.218	220	0.872
1090	5248	72	142	89	40.2	11.46	83.06	13.8	20	22.9	225.83	0.035	4.76	0.87	5.7	26.3	7.3	62	3.7	0.9	1.5	0.4	3.5	0.2	0.1	4.92	14.2	43.6	88.6	28.8	32.5	14.7	141	9.8	0.53	4.12	7.6	101.6	46	83	55	63	11.8	2.325	24	104	6.772	200	1.098
1091	5255	62	133	89	35.1	13.07	56.56	23.1	53	32.4	273.06	0.035	5.38	1.17	6.8	33.3	6.3	57.6	2.4	0.4	2.3	0.4	3.9	0.2	0	5.13	15.4	46.1	89.9	30.1	33.6	12.9	209	8.3	0.22	3.86	5.6	88.76	43	26	25	68	7.9	2.3	21	24	4.829	130	1.066
1092	5265	72	114	62	30.82	6.98	51.55	13.5	584	14.7	245.02	0.035	9.31	0.83	8.4	26.3	8	63.8	1.5	0.5	2.2	0.7	5.4	0.1	0	4.78	14.6	42.7	89.2	30.5	34.2	13.5	252	8.6	2.59	4.85	13.1	113.4	39	14	14	111	5	2.35	25	66	18.207	176	1.001
1093	5273	58	115	60	24.97	24.17	58.89	41	28	30.1	227.3	0.035	4.22	1.72	5.9	24.5	5.9	60.1	8.6	0.9	1.4	0.3	3.5	0.5	0.1	4.23	13.1	38.6	91.1	30.9	33.9	12.3	202	9	0.2	2.88	4.7	97.77	45	11	20	53	3.6	2.225	24	15	4.441	119	1.033
1094	5274	80	152	67	33.12	12.53	58.89	21.3	77	61.6	432.47	0.035	6.39	1.46	7	23.7	8.2	62.7	4.5	0.9	1.7	0.6	4.4	0.3	0.1	4.53	14.4	43.1	95.3	31.7	33.3	12.6	229	8.6	0.52	3.81	6.1	3455	43	16	23	120	8.6	2.4	22	35	5.107	201	0.969
1095	5275	60	119	79	35.57	19.87	56.03	35.5	354	50.3	346.86	0.18	5.64	0.67	6	31	8.4	57.8	2.3	0.6	1.9	0.5	3.5	0.1	0	4.76	15.8	45.1	94.8	33.2	35	11.6	282	7.2	0.32	3.67	5.8	67.25	43	25	24	55	5.4	2.325	21	34	5.773	146	0.84
1096	5276	88	136	76	42.95	8.06	62.29	12.9	31	43	246.49	333.92	4.73	1.14	9.3	28.5	5.5	59.7	5.6	0.6	2.7	0.5	5.6	0.5	0.1	5.27	14.7	43.3	82.1	27.8	33.9	13.9	225	8.9	2.46	3.63	5.7	178.7	42	34	23	75	3.6	2.4	24	37	4.607	181	1.13
1097	5278	78	149	73	26.17	13.25	60.32	22	311	13.8	11763.72	0.12	5.48	0.94	7.8	29	6	60.2	4.4	0.5	2.3	0.5	4.7	0.3	0	5.35	17.2	49.4	92.6	32.2	34.8	12.3	241	7.6	0.22	3.7	5.5	71.29	42	33	31	101	8.2	2.175	24	26	5.495	156	0.936
1098	5282	80	136	71	25.76	17.36	61.76	28.1	65	42.1	309.22	402.53	6.18	1	9.6	28.8	4.8	64.2	1.9	0.4	2.8	0.5	6.2	0.2	0	5.08	15.4	46.6	91.6	30.3	33.1	12.8	213	9.1	0.58	3.67	5.8	119.1	47	17	18	122	5	2.425	24	29	4.996	175	1.066
1099	5294	72	117	81	29.77	11.46	53.7	21.3	285	31.7	512.17	0.514	5.92	1.66	4.6	35.7	7.6	54.3	2.2	0.3	1.6	0.3	2.5	0.1	0	4.03	12.2	35.6	88	30.1	34.2	12.9	279	8.4	0.23	3.63	5.2	75.7	44	20	19	54	4.6	2.325	26	21	5.329	154	1.13
1100	5295	74	141	69	24.6	17.01	63.19	26.9	115	13.6	391.14	0.035	5.35	1.72	5.5	25.8	8.8	62.6	2.4	0.4	1.4	0.5	3.4	0.1	0	4.42	13.9	41.3	93.2	31.5	33.7	12	245	9	0.44	4.28	5.3	147.8	45	12	13	90	6.4	2.3	28	10	4.829	122	1.195
1101	5301	78	127	79	24.27	23.09	74.29	31.1	98	42.4	323.98	447	5.07	1.44	9.1	27.4	6.8	64.5	0.9	0.5	2.5	0.6	5.9	0.1	0	5.16	15.6	47.8	92.6	30.3	32.7	13.7	186	8.2	0.63	3.75	6.6	24.83	48	39	26	60	6.8	2.45	23	32	3.22	101	1.066
1102	5302	58	137	77	23.54	22.2	74.46	29.8	27	53	370.48	296.67	7.29	1.34	5.9	25.8	8.2	61.9	2.9	1.1	1.5	0.5	3.7	0.2	0.1	4.64	15.2	45	97	32.8	33.8	12.7	248	8.2	0.21	4.18	5.5	99.07	48	18	24	76	6.1	2.525	22	20	5.218	139	1.001
1103	5306	68	135	83	29.02	16.47	78.22	21.1	158	36.7	228.04	0.088	5.53	1.03	9	37.8	9.4	49.7	2.8	0.3	3.4	0.8	4.5	0.3	0	5.34	15.7	45.2	84.7	29.4	34.8	12.8	199	9.3	0.1	3.2	8	57.26	48	18	21	85	4.3	2.275	25	20	6.328	143	1.098
1104	5309	62	124	60	25.28	11.99	69.81	17.2	74	15.2	863.46	0.07	5.4	1.44	6.9	26.5	6.8	63.7	2.5	0.6	1.8	0.5	4.4	0.2	0	4.45	13.6	39.8	89.3	30.5	34.1	12.7	245	8.9	0.84	3.13	5.4	50.5	42	18	16	90	3.6	2.225	22	16	4.774	115	1.066
1105	5315	44	125	77	25.85	26.67	69.99	38.1	63	12.5	309.22	0.11	5.48	1.03	4.2	39.9	10.1	45.9	3.4	0.6	1.7	0.4	1.9	0.1	0	5.9	14	45.4	76.9	23.8	30.9	14.1	205	9	0.02	3.72	5.4	11.44	42	37	34	132	3.2	2.675	23	25	5.051	168	0.775
1106	5320	56	172	70	23.7	6.27	67.66	9.3	675	43.5	485.6	0.09	5.4	1.87	7.9	34.1	12.1	49	4.1	0.9	2.7	1	3.9	0.3	0.1	4.18	11.1	33.8	80.7	26.4	32.7	14.6	198	10	3.38	4.87	5.9	185.1	43	129	126	110	7.5	2.4	22	142	5.107	409	1.356
1107	5321	68	136	30	20.57	9.85	73.03	13.5	59	42.1	532.1	0.035	6.9	1.83	5.9	36.1	6.9	50.1	5.4	1.6	2.1	0.4	3	0.3	0.1	4.59	13.5	40.7	88.6	29.4	33.1	12.9	306	7.6	0.35	3.79	5.5	197.6	45	18	24	94	5.4	2.375	24	17	5.107	140	1.162
1108	5322	64	113	64	34.24	12.53	72.5	17.3	268	27.6	379.33	0.453	5.09	1.15	5.9	32.5	8.4	51.7	5.6	1.7	1.9	0.5	3.1	0.3	0.1	4.11	12.3	36.7	89.2	29.8	33.4	12.2	223	8.6	0.72	3.18	5.6	24.7	49	22	24	131	4.3	2.25	24	44	4.996	166	1.162
1109	5332	80	135	55	29.06	12.89	68.38	18.8	27	24.5	363.1	0.09	7.6	1.22	8	31.6	6.1	60.3	1.6	0.4	2.5	0.5	4.8	0.1	0	4.95	14.5	43.6	88	29.2	33.2	13.1	254	10.4	0.26	4.52	6.1	58.19	44	15	22	96	5	2.3	24	17	5.384	197	1.421
1110	5333	86	126	76	32.02	18.62	84.85	21.9	624	40.1	501.84	0.035	7.03	1.28	7.2	33.7	8.6	54.7	2.2	0.9	2.4	0.6	3.9	0.2	0.1	4.98	15.1	45.7	91.6	30.3	33	12.5	243	9	0.37	3.37	6.3	13.71	48	260	113	78	4.3	2.4	22	159	5.384	229	1.001
1111	5335	74	99	61	22.94	20.41	74.46	27.4	36	34	257.56	0.035	4.6	0.86	3.7	32.5	6.7	58.7	1.5	0.7	1.2	0.2	2.2	0.1	0	3.87	12.5	37.6	97.1	32.2	33.2	11.6	223	9.1	0.05	3.24	5.2	18.45	47	53	23	112	3.6	2.35	24	109	5.162	135	1.227
1112	5336	50	125	77	27.19	18.62	72.67	25.6	804	44.2	463.46	0.54	5.17	0.67	5.8	38	8.9	50.1	2.5	0.6	2.2	0.5	2.9	0.1	0	5.38	17.1	48.2	89.4	31.8	35.6	12.4	152	9.1	0.32	2.42	7.6	23.04	48	156	94	54	6.4	2.45	24	102	6.717	166	0.969
1113	5338	78	109	55	26.3	10.74	77.69	13.8	12	24.5	261.99	0.035	6.15	1.47	9.4	25.2	8.1	60.7	5.3	0.7	2.4	0.8	5.7	0.5	0.1	3.74	11.9	34.8	93	31.7	34.2	13.1	252	9.1	0.43	4.08	5.7	204.1	40	12	19	137	6.4	2.25	22	19	4.829	142	1.55
1114	5341	56	97	59	32.94	11.1	70.88	15.7	41	29.2	134.32	203.2	4.78	0.83	9.5	31.8	9.9	54.2	3.8	0.3	3	0.9	5.1	0.4	0	4.28	13.5	40.4	94.4	31.5	33.5	13.1	367	7.5	0.13	4.27	5.1	42.86	42	29	14	87	6.1	2.325	19	17	4.718	128	1.227
1115	5348	56	113	76	24.98	18.97	78.4	24.2	168	41.9	479.7	185.19	6.83	1	10.4	19	5.6	72.1	3.1	0.3	2	0.6	7.5	0.3	0	5.52	17.8	50.9	92.3	32.4	35.2	12	240	8.9	0.51	4.04	5.8	20.49	47	35	23	72	6.8	2.45	23	61	5.718	125	1.13
1116	5353	84	109	70	63.91	14.32	45.47	31.5	31	15.4	518.81	0.34	3.88	0.93	5.6	43.6	14.1	38.2	3.5	0.6	2.4	0.8	2.1	0.2	0	4.57	12	37	80.9	26.3	32.5	13.1	373	8.1	2.4	4.39	5.9	28.92	40	23	27	76	3.6	2.275	24	21	5.662	208	0.904
1117	5363	62	131	75	23.94	24.52	47.61	51.5	434	57.3	293.72	0.035	4.65	1.59	5.1	31.8	10.4	54.4	2.7	0.7	1.6	0.5	2.8	0.1	0	3.32	12.5	36.3	109.7	37.7	34.4	12.2	229	7.1	0.05	3.17	5.5	66.98	46	21	21	92	5.4	2.525	21	25	5.495	143	1.13
1118	5364	76	126	90	42.51	12.89	55.49	23.2	305	18.1	343.91	0.07	5.22	0.72	8.3	34	9.3	49.3	6.7	0.9	2.8	0.8	4.1	0.6	0.1	4.94	14.9	43.8	88.8	30.2	34	12.4	188	11	0.48	3.76	6.2	10.25	39	31	22	81	5.4	2.25	22	64	5.607	112	1.033
1119	5371	64	173	65	28.31	10.02	66.05	15.2	34	75.2	336.53	0.035	6.98	1.14	6	24.8	8	64.9	1.9	0.5	1.5	0.5	3.9	0.1	0	4.82	13.9	41	85.1	28.8	33.8	13.5	317	7.5	0.49	5.07	5.3	281.5	43	14	18	104	7.1	2.275	24	16	5.495	162	1.033
1120	5376	70	127	89	29.64	12.35	63.37	19.5	210	15.9	348.34	0.08	6.31	1.05	5.9	40.1	10	47.2	2.2	0.6	2.4	0.6	2.8	0.1	0	4.55	14.2	42	92.3	31.2	33.8	12.1	281	8.1	0.16	2.92	5.6	43.51	45	36	26	72	5.4	2.475	21	40	5.329	199	1.098
1121	5390	74	131	82	29.87	12.53	55.85	22.4	50	33.5	411.8	0.035	5.66	1.61	6.8	31.3	6.6	61.2	0.6	0.3	2.1	0.4	4.2	0	0	4.4	13.5	39.1	88.9	30.7	34.4	12.2	193	9.1	0.53	3.18	9.1	23.09	47	16	16	59	2.9	2.475	22	34	7.105	166	1.324
1122	5393	58	139	77	25.59	11.1	39.38	28.2	162	20.2	455.35	609	5.64	1.29	7.5	28.1	5.9	64.4	1.2	0.4	2.1	0.4	4.8	0.1	0	4.63	13.7	40.8	88.2	29.7	33.6	14.4	231	7.1	0.67	4.4	4.9	46.6	45	23	32	98	4.6	2.25	28	26	4.607	154	1.066
1123	5396	56	112	64	24.32	18.26	71.24	13.1	138	39	113.65	207.14	6.41	0.95	8.2	27.8	9.9	55.9	5.1	1.4	2.3	0.8	4.6	0.4	0.1	5.31	16.2	47.8	90.1	30.4	33.8	13.2	217	9.1	0.29	3.61	5.5	137.9	44	19	21	77	5.7	2.3	22	37	4.663	144	1.162
1124	5401	68	141	74	30.59	19.69	65.69	30	68	21.5	363.83	0.035	4.55	1.23	6.3	35.1	6.1	55.4	2.9	0.4	2.2	0.4	3.5	0.2	0	4.53	13.8	40.9	91.5	30.4	33.7	11.9	211	9.4	0.36	4.77	5.6	42.4	41	30	24	111	4.3	2.225	25	27	5.384	142	1.066
1125	5406	74	99	67	26.36	14.32	62.83	22.8	26	21.7	344.65	0.035	4.94	1.22	3.4	33.7	6.8	57.9	1.6	0.1	1.1	0.2	2	0.1	0	3.94	12.9	37.9	96.4	32.8	34	12.3	203	8	0.01	2.09	5	85.17	45	29	23	46	3.9	2.25	23	11	5.273	159	1.001
1126	5411	68	134	80	31.56	15.57	65.51	23.8	77	34.7	242.06	0.035	6	1.09	7.3	31	6.2	59.5	2.3	1	2.3	0.5	4.3	0.2	0.1	4.57	15	43.8	95.9	32.8	34.2	12.7	284	8.1	1.36	3.49	5.3	37.03	44	11	16	53	3.9	2.275	21	11	4.774	139	0.807
1127	5432	76	174	106	25.49	13.07	60.86	21.5	80	56.2	349.81	0.34	7.19	0.87	6.3	39.7	7.7	47.7	4.3	0.6	2.5	0.5	3	0.3	0	5.04	14.7	43.6	86.5	29.2	33.8	13.1	480	7.3	0.77	4.51	5.7	66.38	46	16	18	76	4.6	2.425	26	53	6.106	144	0.872
1128	5434	82	137	76	19.5	17.36	62.11	28	369	4.5	484.13	178.48	6.31	3.53	3.8	17	14.4	67.5	0.5	0.7	0.6	0.5	2.6	0	0	3.81	12.3	36.5	96.1	32.2	33.5	15.6	168	8	0.09	2.64	5.4	186.6	43	85	139	232	6.8	2.275	26	776	6.384	174	1.098
1129	5436	58	106	77	28.63	40.1	66.41	60.4	132	26.7	281.18	28.6	6.28	2.46	10	37.6	10.2	49.2	2.4	0.6	3.8	1	4.9	0.2	0.1	5.27	16.6	49.9	94.1	31.3	33.3	13.1	256	8.7	0.13	3.3	5.7	3.54	47	51	30	64	6.8	2.4	27	31	4.996	134	1.292
1130	5442	60	133	70	29.2	16.83	69.99	24	46	25.1	231.73	1.02	7.19	1.45	6.9	29.8	8.1	59.3	2.3	0.5	2.1	0.6	4.1	0.2	0	4.97	15.2	44.7	89.8	30.7	34.2	12.1	237	8.9	0.06	3.2	5.3	23.99	49	39	32	52	5.4	2.35	27	30	4.219	211	1.13
1131	5448	80	130	74	24.58	28.64	56.56	50.6	1105	39	284.87	396.28	5.22	1.34	7.6	38	9.2	48	3.9	0.9	2.9	0.7	3.6	0.3	0.1	5.18	15.1	46.7	90.1	29.1	32.3	12.9	229	8.6	0.05	3.01	5.5	14.32	40	407	329	107	3.9	2.325	25	408	5.829	295	1.356
1132	5450	82	119	68	40.33	13.78	74.82	18.4	195	40.8	314.39	0.035	5.84	1.74	8.8	19.7	6.9	70.1	2.5	1	1.7	0.6	6.2	0.2	0.1	4.9	14.8	44.2	90.2	30	33.3	12	499	7.5	3.27	5.43	5.2	90.95	44	17	16	67	4.3	2.375	22	20	4.552	121	1.001
1133	5456	58	111	66	32.47	23.99	58.18	41.2	85	19.7	180.07	0.035	5.92	1.34	4	38.3	6.4	52.2	2.3	0.9	1.5	0.3	2.1	0.1	0	4.35	14.7	42.5	97.6	33.7	34.6	11.8	245	8.4	0.13	2.55	4.9	39.62	44	26	18	44	3.9	2.175	25	10	5.218	157	0.936
1134	5457	78	159	81	32.85	9.13	66.41	13.7	41	18.6	978.59	0.035	4.24	0.89	6.5	27.8	9.5	58.8	3.7	0.4	1.8	0.6	3.8	0.2	0	4.68	14.1	40.3	86	30	34.8	13.3	231	9.8	1.48	4.63	8	45.96	44	22	17	99	6.4	2.1	23	14	6.883	144	1.162
1135	5459	70	151	71	28.65	7.88	71.6	11	640	99.7	384.5	0.035	7.24	0.76	6.4	22.9	5.6	65.9	4.4	1.4	1.5	0.4	4.2	0.3	0.1	4.47	13.6	39.5	88.4	30.4	34.3	12.2	259	7.5	0.31	4.64	6.3	65.03	46	21	18	68	3.2	2.525	25	43	5.384	168	1.162
1136	5461	64	157	65	27.72	10.2	72.14	14.1	17	41.7	371.21	0.035	7.14	1.67	6.3	22.9	11.7	61.3	2.8	1.3	1.4	0.7	3.9	0.2	0.1	5.23	14.5	43.8	85.2	28.1	33	13.8	225	8.4	0.27	4.7	5.6	385.6	40	25	27	101	6.8	2.3	28	20	5.384	213	0.904
1137	5463	48	138	64	27.46	17.01	51.55	33	122	29	203.69	0.35	7.37	1.47	4.6	38.3	15.2	42.8	2.8	0.8	1.8	0.7	2	0.1	0	5.27	15.9	47.4	89.9	30.2	33.6	12.5	239	7.7	0.08	3.54	5.4	50.08	44	25	28	78	6.1	2.3	26	17	5.384	153	0.807
1138	5464	78	111	80	39.23	11.99	54.6	22	243	29.2	325.46	0.082	3.9	1.04	10.4	32.8	5.6	58.4	2.5	0.7	3.4	0.6	6.1	0.3	0.1	5.1	14.5	44.8	87.1	28.1	32.3	12.4	325	8.8	1.77	4.77	6	27.31	44	81	46	68	6.1	2.325	27	24	4.552	166	1.098
1139	5472	50	174	82	30.97	28.1	65.69	42.8	16	36.7	477.49	0.161	5.15	1.39	7.4	23.8	10.2	59.5	5.4	1	1.8	0.8	4.4	0.4	0.1	4.97	14.4	42.5	85.6	28.8	33.7	15	162	9.1	0.52	3.9	5.3	351.5	42	17	24	71	7.5	2.2	22	10	4.441	175	1.227
1140	5475	92	119	77	34.2	17.72	74.29	23.9	3	70.2	509.96	0.035	6	0.93	7.7	33.9	8.5	55.7	1.3	0.7	2.6	0.7	4.3	0.1	0.1	4.72	11.4	35	74	24.3	32.8	16.4	410	7.3	0.38	3.03	5.3	22.68	44	27	28	81	5	2.3	24	26	4.552	163	1.001
1141	5476	100	107	75	29.74	4.3	55.85	7.7	159	41.4	297.41	0.035	3.7	0.86	12.7	23	6.5	69.6	0.6	0.3	2.9	0.8	8.8	0.1	0	4.87	14.3	42.2	85.8	29.1	33.8	11.6	284	8.1	7.83	5.93	5.8	86.25	42	19	19	97	2.9	2.35	22	25	5.829	157	1.162
1142	5479	74	123	63	31.17	14.14	62.83	22.5	635	60.7	567.52	0.22	5.69	0.87	8.5	30.9	10.4	56.3	1.9	0.6	2.6	0.9	4.8	0.2	0.1	4.43	13.6	39.1	88.4	30.6	34.7	12.5	268	8.6	0.15	4.11	5.3	68.86	43	16	22	78	5	2.5	22	16	5.051	141	1.066
1143	5480	64	179	117	19.72	22.91	61.58	37.2	124	81.5	383.02	0.035	6.36	1.57	5.5	30	7.6	56.5	5.5	0.4	1.7	0.4	3.1	0.3	0	6.51	14.1	45.8	70.3	21.7	31	14.6	264	7.9	0.04	3.79	5	123.7	52	28	25	106	4.3	2.425	24	32	4.94	133	1.033
1144	5482	70	199	99	28.28	13.6	52.81	25.8	121	20.2	349.07	228	5.2	0.89	10	24.3	5.8	66.2	3.3	0.5	2.4	0.6	6.6	0.3	0.1	4.51	14	41.1	91	31	34.1	12.6	267	9.3	1.13	6.23	8.5	1050	35	14	15	88	12.1	2.275	24	16	10.991	155	1.001
1145	5484	68	93	54	18.46	8.95	58	15.4	23	69.5	467.15	0.035	3.36	1.44	4.4	20.1	5.7	72.2	1.1	0.8	0.9	0.3	3.2	0	0	4.41	13.5	39.7	89.9	30.5	33.9	12	162	9.4	0.02	2.28	5	102.6	48	12	15	52	4.3	2.225	25	9	4.274	112	1.227
1146	5488	70	140	88	49.92	17.01	64.08	26.5	26	19.3	324.72	0.035	4.84	1.1	6.8	35.8	8.5	53.2	2.1	0.4	2.4	0.6	3.6	0.1	0	4.89	14.6	42.8	87.6	29.9	34.2	13.1	258	9.3	0.45	3.63	5.1	23.46	41	18	15	83	5	2.275	19	22	5.551	140	1.195
1147	5493	66	107	69	24.47	6.09	62.47	9.7	31	31.5	559.4	0.158	4.94	1.54	6.7	32	6.1	60.7	1	0.2	2.1	0.4	4.1	0.1	0	4.09	13.1	37.8	92.4	32	34.7	12.2	240	8.8	0.12	3.79	5.2	63.61	45	13	16	50	3.2	2.325	26	10	4.94	132	1.292
1148	5496	76	134	71	24.43	4.65	66.59	7	42	24.5	277.49	0.035	3.83	1.04	6.3	16	8.4	71.6	3.7	0.4	1	0.5	4.5	0.2	0	3.88	12	35.3	91.3	30.8	33.8	13.2	170	7.1	0.7	4	6.4	214.5	44	9	14	53	7.5	2.275	27	15	5.051	117	1.227
1149	5498	68	125	76	22.82	5.73	78.4	7.3	6	98.8	180.07	0.603	6.8	1.14	7.3	17	6.7	73.4	2.1	0.9	1.2	0.5	5.4	0.2	0.1	5.07	12.9	40.1	78.8	25.6	32.3	15	307	6.4	0.58	4.14	5.4	9.61	42	19	21	98	5	2.325	23	21	6.772	121	0.969
1150	5503	72	126	66	25.48	14.32	56.92	25.2	203	42.1	326.93	0.11	5.07	1.95	9.6	18.3	6.6	73.3	1.4	0.5	1.8	0.6	7	0.1	0	5.15	15.6	47.2	91.8	30.2	33	12.2	206	8.6	0.78	4.52	5.3	163.2	43	21	16	99	8.2	2.275	23	30	5.44	154	1.033
1151	5508	60	103	72	28.93	16.83	69.99	24	162	63.6	306.27	386	6.21	1.18	8.1	28.1	7.1	61.6	2.9	0.4	2.3	0.6	5	0.2	0	5.16	17	48.7	94.4	32.8	34.8	12.4	306	7.9	1.64	3.86	5.6	5.09	51	40	38	128	3.9	2.425	25	26	5.162	189	1.162
1152	5510	86	103	71	37.42	13.6	56.03	24.3	87	22.7	203.69	122.62	4.86	1.71	6.4	26.3	8.9	58.4	5.7	0.6	1.7	0.6	3.7	0.4	0	5.02	15	42.7	85	29.8	35.1	12.5	210	9	0.19	3.86	5.2	170.6	44	14	17	78	4.3	2.35	27	13	3.775	147	1.13
1153	5514	68	115	70	22.71	28.46	52.45	54.3	112	31	480.44	0.07	3.03	1.17	6	38.2	9.7	49.3	2.1	0.6	2.3	0.6	3	0.1	0	5.65	15.2	44.9	79.4	27	33.9	13.1	113	9.8	0.01	2.11	5	10.84	47	14	20	70	4.6	2.4	25	13	4.94	159	0.872
1154	5519	54	122	72	34.43	25.78	52.63	49	328	24.7	228.78	0.035	4.45	0.91	7.5	17.2	7.4	73.6	1.2	0.8	1.3	0.6	5.5	0.1	0.1	4.92	15.3	45.6	92.7	31.1	33.5	12.5	235	8.2	0.27	3.69	5.7	102.6	44	20	17	88	6.4	2.425	25	24	5.162	110	0.969
1155	5520	96	125	58	26.61	11.28	75.54	14.9	35	74.7	196.31	0.035	4.76	1.26	6.8	30.1	4.9	63.5	1	0.4	2	0.3	4.3	0.1	0	5.34	14.5	44.4	82.7	27	32.6	13.2	248	8.5	0.08	2.86	10.3	246.5	48	20	23	80	6.1	2.35	21	23	12.823	132	1.162
1156	5522	78	105	64	18.26	25.24	70.88	35.6	41	97.8	3150.52	0.035	4.78	2.2	5.8	24.8	5.7	68.4	0.6	0.5	1.4	0.3	4	0	0	4.27	13.4	38.9	91	31.3	34.5	12.4	183	9.3	0.15	3.31	5.1	118	49	31	37	98	4.3	2.325	25	19	5.218	166	1.066
1157	5533	84	112	68	23.66	6.62	43.86	22.4	171	12	105.53	0.035	3.15	0.83	2.4	51	10.9	37.1	0.3	0.8	1.2	0.3	0.9	0	0	2.97	10	27.8	93.6	33.7	36	13.4	202	6.8	0.19	3.69	4.1	768.5	37	21	32	65	6.8	2.1	22	11	4.441	203	1.066
1158	5542	58	144	62	17.1	18.97	61.76	30.7	89	68	605.16	0.061	4.68	1.23	4.1	34.6	8.1	55.9	0.8	0.6	1.4	0.3	2.3	0	0	4.81	13.8	42.8	88.9	28.7	32.3	12	209	7.4	0.01	2.77	4.9	47.41	48	16	21	86	3.6	2.325	30	16	5.051	122	1.098
1159	5548	64	123	89	28.11	15.57	67.13	23.2	129	34.9	321.03	1.82	5.28	1.28	8.9	30.6	7.9	59.8	1.4	0.4	2.7	0.7	5.3	0.1	0	5.19	16.8	46.7	89.9	32.3	35.8	12.3	191	8.9	0.47	3.9	4.8	8.14	48	18	21	73	6.1	2.45	22	27	4.829	139	1.13
1160	5549	78	98	64	19.39	17.9	61.76	29	87	15.6	180.81	0.05	5.66	1.91	4.3	33.8	9.6	53.4	2.1	1.2	1.5	0.4	2.3	0.1	0.1	4.12	12.6	37.9	91.9	30.8	33.4	12.5	291	7.5	0.03	3.23	5.6	78.19	45	16	21	84	5	2.425	22	16	4.663	157	1.098
1161	5553	72	130	72	32.29	17.72	73.39	24.1	11	51.2	343.91	0.05	4.09	1.29	10.8	20.6	7.6	69.7	1.5	0.6	2.2	0.8	7.5	0.2	0.1	5.11	14.6	43.2	84.4	28.5	33.7	13	348	8.6	0.28	4.25	5.3	36.96	43	18	18	82	3.6	2.175	22	15	4.552	129	1.388
1162	5555	92	134	91	45.27	17.18	77.87	22.1	60	31.7	302.58	0.06	4.6	1.17	6.7	26.5	9.4	62.2	1.4	0.6	1.8	0.6	4.2	0.1	0	4.64	13.9	41.6	89.8	30.1	33.5	14.1	365	6.4	0.43	3.48	6.8	60.15	42	48	32	150	3.6	2.375	23	52	5.273	251	1.098
1163	5562	66	130	72	21.06	13.96	41.89	33.3	50	16.5	167.53	119.28	3.93	1.34	9.2	39.2	15.2	37.7	7.6	0.4	3.6	1.4	3.5	0.7	0	5.47	16.9	51.2	93.6	31	33.1	12.5	297	8.6	0.1	2.47	5.1	61.41	45	19	26	128	2.5	2.325	25	21	4.829	148	0.969
1164	5568	68	101	79	32.92	6.44	75.9	8.5	3	20.6	343.17	0.035	5.61	1.39	4.7	40.9	10.7	44.7	2.2	1.7	1.9	0.5	2.1	0.1	0.1	4.26	11.6	35.3	82.9	27.3	33	15.6	479	7.9	0.16	3.98	5.5	16.38	43	14	21	79	2.9	2.4	21	18	4.774	175	1.227
1165	5571	66	116	74	21.92	13.07	57.1	22.9	71	31.3	240.59	0.092	3.98	1.23	5.3	22.8	8.9	64.4	2.8	1.1	1.2	0.5	3.4	0.1	0.1	4.02	13.5	39	97	33.6	34.7	11.6	194	9.2	0.06	2.51	4.8	144.1	44	17	16	56	6.1	2.375	26	16	4.996	132	1.324
1166	5577	54	137	84	26.3	22.02	66.77	33	50	64.1	425.09	3.4	5.17	1.34	6.3	31.1	8	59.2	1.4	0.4	2	0.5	3.7	0.1	0	5.01	16.2	48.3	96.4	32.3	33.5	12.2	226	9.2	0.07	3.56	5.3	37.27	48	50	31	61	5	2.4	24	63	4.885	143	1.001
1167	5579	78	113	71	41.93	11.28	68.02	16.6	33	39.2	234.68	1.14	5.12	2	8.1	37.5	6.6	54.3	1.1	0.6	3	0.5	4.4	0.1	0	4.12	12.5	37.6	91.2	30.3	33.2	12.5	275	8.5	0.39	3.14	4.9	174.1	43	13	18	62	7.5	2.525	18	22	4.774	156	1.162
1168	5590	80	112	64	22.74	15.22	58.18	26.2	177	14.3	194.09	141.42	4.65	1.07	5.7	43.5	6.7	48.8	0.6	0.5	2.5	0.4	2.8	0	0	3.68	12.4	36	97.5	33.6	34.4	11.8	245	8.6	0.07	3.86	5.1	22.8	43	9	16	172	4.6	2.475	24	13	4.33	143	1.162
1169	5591	84	129	75	33.87	16.29	80.37	20.3	35	50.5	496.67	0.035	5.56	1.36	6.6	31.7	7.7	58.3	1.8	0.4	2.1	0.5	3.8	0.1	0	4.71	14.3	42.2	89.5	30.3	33.8	12.2	301	8.9	0.55	3.41	5.1	30.23	47	25	23	59	5.7	2.5	23	21	4.441	182	1.098
1170	5592	56	127	80	36.52	16.65	64.08	26	84	28.1	214.76	0.051	6.08	1.02	5.9	31.2	8	57	3.1	0.9	1.8	0.5	3.4	0.2	0.1	4.27	13.7	41.6	97.4	32	32.8	13	240	8	0.58	4.11	5	62.2	39	24	22	75	4.6	2.225	26	16	4.996	136	0.969
1171	5595	78	179	66	28.71	11.64	76.43	15.2	53	168.5	600.73	0.035	6.41	2	8.1	27	8.2	61.4	2.8	0.6	2.2	0.7	5	0.2	0	4.03	11.3	34.5	85.4	27.9	32.7	12.9	200	8.9	3.7	3.9	5.2	859.8	43	17	23	75	8.6	2.475	23	15	4.552	115	1.098
1172	5605	74	137	88	29	11.99	99.52	12.1	258	82.9	464.94	1.68	5.53	1.06	8.1	36.7	10.5	49.5	2.8	0.4	3	0.9	4	0.2	0	4.56	15.4	45	97.4	33.3	34.2	11.5	362	8.6	0.23	4.03	5.3	117.7	49	33	27	100	6.8	2.55	23	14	4.94	155	1.55
1173	5608	86	136	69	20.65	25.96	61.58	42.2	177	17.9	97.42	323.29	4.89	1.65	8.1	24.8	8.8	64.5	1.6	0.4	2	0.7	5.2	0.1	0	4.06	16	46.5	113.7	39.6	34.5	13.6	274	7.9	0.13	3.93	4.8	47.99	41	17	21	68	2.9	2.35	23	30	5.329	125	1.292
1174	5610	36	108	54	24.36	34.73	51.02	68.1	100	68.2	442.06	0.035	4.09	1.12	6.3	31.2	12.4	50.5	5.2	0.8	2	0.8	3.2	0.3	0.1	4.9	16.2	47.7	97.3	33	33.8	11.4	170	7.6	0.1	2.61	5.2	481.5	46	37	43	72	5.7	2.35	26	43	5.384	188	1.066
1175	5613	56	118	54	30.04	13.25	49.58	26.7	500	24.7	183.02	268.8	4.55	1.25	9.4	44.7	7.3	46.4	1.3	0.3	4.2	0.7	4.4	0.1	0	4.26	14	41.4	97.3	33	33.9	13.5	212	8.1	0.22	3.48	5.6	147	44	18	20	71	5.4	2.4	22	22	4.885	160	1.227
1176	5623	72	126	56	22.03	12.53	42.78	29.3	137	25.1	339.48	0.035	5.2	0.83	5.7	20.4	8.9	67.4	2.8	0.5	1.2	0.5	3.8	0.2	0	4.94	15.6	46.3	93.6	31.5	33.7	12.5	187	8.4	0.19	3.52	5.4	109.9	43	21	26	70	6.4	2.45	26	34	4.996	163	1.033
1177	5625	62	128	73	24.12	16.11	58.71	27.4	17	23.8	454.61	211.46	6	0.55	9.6	26.7	6.6	64.3	1.9	0.4	2.6	0.6	6.2	0.2	0	5.14	14.3	43.7	85.1	27.8	32.7	14.8	231	8.4	0.98	4.21	5.5	863.9	47	9	14	85	6.8	2.35	20	19	5.162	129	0.775
1178	5630	90	151	74	38.09	18.08	48.87	37	360	64.8	630.25	0.17	5.9	1.11	12.1	17.9	5.4	75.1	1.2	0.5	2.2	0.7	9.1	0.1	0.1	4.99	16.5	47.5	95.1	33.2	34.8	11.6	268	8.6	0.44	3.59	7.6	30.82	44	33	26	88	4.3	2.4	21	89	6.606	140	1.259
1179	5650	64	130	82	32.88	14.86	62.29	23.9	25	35.3	272.32	0.14	4.78	1.39	5.6	39.1	6.6	51	2.3	1	2.2	0.4	2.9	0.1	0.1	4.02	12.5	37.3	92.9	31.3	33.7	12.2	280	8.6	0.36	3.33	5.6	20.16	39	18	29	105	3.9	2.425	20	14	5.495	159	1.324
1180	5651	70	119	64	29.42	8.95	66.05	13.6	96	10.6	246.49	0.035	4.19	1.34	4.4	9.9	7.1	79.3	3.1	0.7	0.4	0.3	3.5	0.1	0	4.58	12.6	37.8	82.6	27.6	33.4	14.7	167	9.2	1.19	3.64	5.6	254.7	42	32	39	110	6.4	2.25	23	43	4.774	138	0.775
1181	5652	62	132	66	26.91	15.39	62.29	24.7	132	81.5	276.01	0.035	3.8	1.05	8.4	39.6	9.6	48.6	1.8	0.4	3.3	0.8	4.1	0.2	0	4.96	15.9	46.7	94.3	32	34.1	12.3	258	8.1	0.13	3.86	5	121.6	45	20	24	73	5.7	2.4	26	21	4.885	185	1.001
1182	5654	66	153	71	27.61	19.33	74.11	24.6	125	207.9	206.64	0.035	6.28	1.78	6.6	25.7	8.1	63.7	1.7	0.8	1.7	0.5	4.2	0.1	0.1	4.76	15.8	46.6	97.9	33.2	33.9	12.7	218	8.6	0.21	3.63	8	63.34	44	25	20	78	5.4	2.325	22	36	11.879	157	0.969
1183	5666	74	134	72	19.26	15.22	69.63	21.9	60	8.6	264.94	253	5.09	2.67	7.2	29.5	6.4	62.9	1	0.3	2.1	0.5	4.5	0.1	0	3.93	13.9	38.8	98.5	35.2	35.8	12.1	290	8.6	0.08	2.16	5	89.28	50	13	20	85	3.2	2.375	23	29	4.996	110	1.421
1184	5672	76	161	50	27.17	6.98	87.53	8	25	40.5	556.45	0.16	6.88	1.54	4.9	22	9.3	66.8	0.6	1.2	1.1	0.5	3.3	0	0.1	4.9	12.3	37.8	77.1	25	32.4	14.9	282	10.2	0.12	3.42	7.4	200.8	41	12	17	70	5.7	2.375	23	25	11.546	195	1.066
1185	5673	74	135	77	27.1	6.98	74.11	9.4	10	55.7	569	0.035	5.51	1.06	8.2	17.1	5.9	75.9	0.5	0.5	1.4	0.5	6.2	0	0	5.36	14.7	45.5	84.7	27.4	32.3	14.4	343	6.8	0.98	4.4	5.2	132.6	46	28	24	91	5	2.45	26	26	4.774	134	0.969
1186	5676	50	173	112	26.6	16.29	64.98	25.1	129	20.2	535.05	173.84	6.41	0.98	5.3	42.9	11.2	39.3	6.1	0.6	2.3	0.6	2.1	0.3	0	6.12	14.7	45.9	75	24	32	15.8	275	7.9	0.66	3.78	6	15.63	45	20	21	98	5.7	2.35	24	31	4.607	160	1.292
1187	5678	62	116	82	24.92	23.27	67.13	34.7	90	19.3	244.28	0.035	5.69	2.03	5.7	28.8	7.8	59.7	3	0.9	1.6	0.4	3.4	0.2	0.1	4.7	15.1	43.5	92.4	32.1	34.8	12.6	381	7.7	0.06	2.66	5	19.27	47	18	20	41	5.4	2.3	26	41	5.329	129	1.259
1188	5683	84	143	60	25.23	7.88	50.48	15.6	270	58.4	460.51	0.19	4.11	1	6.7	26.7	6.4	63.6	3.1	0.3	1.8	0.4	4.3	0.2	0	3.46	9.9	30	86.6	28.6	33.1	12.6	230	7.8	3.45	4.78	7.4	190.6	40	13	16	90	11.1	2.225	22	27	13.655	181	1.324
1189	5700	52	170	78	19.74	7.88	55.31	14.2	487	29.4	279.7	0.54	5.04	2.73	3	36.4	11.2	49	2.7	0.7	1.1	0.3	1.5	0.1	0	3.66	11.4	34	92.8	31.2	33.6	16.9	134	9.7	0.11	3.21	4.8	4350	41	15	26	78	5.4	2.275	23	67	4.663	198	1.033
1190	5706	72	130	83	30.44	33.12	61.4	53.9	202	16.8	289.3	0.255	6.98	1.57	6.4	34.3	7.2	55	2.8	0.9	2.2	0.5	3.5	0.2	0.1	4.96	15.4	45.8	92.3	31.1	33.8	13.1	259	8.4	0.06	2.88	5.5	13.37	46	23	19	62	6.1	2.3	26	28	4.052	154	1.033
1191	5713	80	141	90	33.53	11.99	70.35	17	83	21.7	247.97	0.035	5.04	0.87	5.6	21.7	8.1	63.8	5.4	1.2	1.2	0.5	3.6	0.3	0.1	5.33	15.1	45.3	85	28.3	33.3	13.1	247	7.3	0.51	3.32	5.3	88.9	44	39	33	85	3.9	2.275	21	64	5.718	196	0.872
1192	5715	68	151	68	24.08	15.75	70.53	22.3	139	65.2	401.47	254.28	5.61	1.47	7.8	31.7	10.8	52.4	1.4	3.8	2.5	0.8	4.1	0.1	0.3	5.35	16	48	89.8	30.1	33.5	12.7	209	9.3	0.96	3.19	5.2	43.72	46	38	39	114	3.6	2.575	24	25	4.885	160	1.227
1193	5718	70	104	72	25.41	29.54	90.04	32.8	20	22.7	194.83	0.035	5.3	2.02	8	31.6	6.2	60.6	1.1	0.5	2.5	0.5	4.8	0.1	0	4.98	15.4	46.1	92.3	31	33.5	13.2	368	8.7	0.92	3.21	5.4	43.28	43	15	18	64	3.9	2.225	18	23	3.664	132	1.098
1194	5725	66	140	81	29.97	21.84	60.32	36.2	191	37.1	168.26	315.15	5.9	1.64	9.4	11.5	8	79.9	0.4	0.3	1.1	0.8	7.5	0	0	5.01	16.3	47.6	95	32.7	34.3	11.6	249	7.3	0.42	3.95	5.5	83.67	43	23	24	82	5.7	2.175	24	25	5.94	203	0.84
1195	5727	86	134	52	29.95	8.59	68.02	12.6	3	30.1	213.28	0.035	5.64	0.96	8.9	42.8	7.5	46.8	2.2	0.8	3.8	0.7	4.2	0.2	0.1	3.88	11.1	33.9	87.4	28.4	32.5	14.1	379	8.3	0.19	4.59	10.2	157.4	40	11	14	86	8.9	2.25	24	13	13.433	135	1.356
1196	5740	74	146	80	31.7	13.78	54.6	25.2	314	21.7	782.28	153.04	6.44	1.28	6.4	32.2	9.4	52.8	5.1	0.5	2.1	0.6	3.4	0.3	0	5.09	14.9	45.3	89.1	29.2	32.8	12.4	317	8.7	0.09	3.22	5.8	32.69	43	39	24	100	4.3	2.425	25	56	4.885	157	1.162
1197	5747	64	130	74	29.41	18.97	65.34	29	191	21.5	372.69	0.035	4.76	0.71	4.8	38.8	8.7	48.2	3.4	0.9	1.9	0.4	2.3	0.2	0	4.78	14.1	40.9	85.5	29.4	34.4	12.9	144	7.8	0.28	2.88	5.4	19.26	43	91	65	127	4.3	2.35	23	51	5.773	181	1.162
1198	5749	76	129	68	32.33	15.39	64.98	23.7	339	22.4	469.37	0.79	5.09	1.34	4.4	40.2	13.9	44.3	1.4	0.3	1.8	0.6	1.9	0.1	0	3.95	12.5	37.6	95.3	31.7	33.3	11.9	230	7.7	0.25	4.34	6.7	39.51	43	20	24	95	3.9	2.45	23	47	7.05	133	0.936
1199	5752	86	134	71	37.11	6.62	46.54	14.2	74	12.5	495.94	0.035	3.21	1.17	15.1	25.7	4.8	65.4	3.9	0.2	3.9	0.7	9.9	0.6	0	3.86	11.8	34.8	90.1	30.5	33.8	14.6	368	9.4	2.12	4.12	5.8	203.4	36	13	10	86	6.1	2.2	22	13	7.771	151	1.033
1200	5753	66	132	88	33.21	18.08	67.66	26.7	179	21.3	248.71	1.49	7.53	0.98	7.4	20.5	6.3	69.5	3.2	0.6	1.5	0.5	5.1	0.2	0	4.95	15.6	44.3	89.4	31.3	35.1	12.3	208	9.6	0.16	3.03	5.1	41.24	46	24	21	88	5	2.2	25	100	5.162	180	0.84
1201	5759	64	168	86	26.97	21.3	56.92	37.4	116	24.7	4147.56	37.53	4.4	1.31	7.3	38.9	5.6	54.2	1.1	0.3	2.8	0.4	4	0.1	0	4.93	14.3	42.8	87.1	29	33.4	11.6	288	7.8	0.19	3.68	4.9	201	41	28	19	139	5.4	2.175	23	38	4.496	120	0.872
1202	5761	72	114	78	24.23	18.97	55.31	34.3	45	20.2	819.18	0.07	5.72	2.25	4.9	47	6.7	43.9	2.4	0	2.3	0.3	2.2	0.1	0	5.13	14.6	44.1	86	28.5	33.1	13.3	265	7.9	0.05	3.44	5.3	9.48	45	13	14	103	3.6	2.475	26	14	4.94	166	1.13
1203	5765	70	139	61	24.51	20.41	70.17	29.1	176	49.8	366.79	0.035	6.36	1.58	8.4	29.9	8.1	55.8	5.8	0.6	2.5	0.7	4.7	0.5	0.1	5.18	15.1	46.2	89	29.1	32.7	12	413	8.1	1.01	3.35	5.3	57.43	42	27	29	89	5	2.4	21	11	4.996	185	0.969
1204	5777	72	134	67	31.39	11.81	66.95	17.6	90	33.1	640.58	42.45	4.71	0.98	7.6	31.3	7.7	57.6	2.8	0.7	2.4	0.6	4.4	0.2	0.1	4.87	15	45	92.3	30.7	33.2	13	296	7.4	0.18	3.45	8	108.3	44	25	14	82	5.4	2.275	21	24	6.217	123	1.227
1205	5787	54	187	70	21.05	12.71	51.02	24.9	160	20.2	546.86	0.66	4.84	1.63	4.5	35.5	9.8	52.8	1.3	0.6	1.6	0.4	2.4	0.1	0	4.16	12.3	36.3	87.1	29.4	33.7	13.5	253	7.4	0.53	3.96	5.6	86.9	41	12	23	95	6.4	2.35	26	29	5.051	157	1.13
1206	5792	88	138	92	33.7	10.02	68.74	14.6	32	46.4	189.67	0.14	7.16	1.31	6.1	56.9	7.8	31.1	3.5	0.7	3.5	0.5	1.9	0.2	0	4.52	12	36.6	81.1	26.6	32.8	13.3	409	8.1	0.72	3.69	5.6	28.62	42	20	19	79	3.6	2.3	24	11	5.273	163	1.066
1207	5805	82	124	70	29.95	5.55	98.99	5.6	3	25.6	468.63	31.15	4.32	0.61	6.8	28.6	6.1	60.7	3.5	1	1.9	0.4	4.1	0.2	0.1	4.41	9.7	30.4	69.1	22	31.9	14.9	336	8.4	0.23	3.51	7.9	63.28	44	31	23	82	6.4	2.15	19	22	7.216	118	0.872
1208	5806	58	126	77	32.17	10.56	62.83	16.8	53	17.7	261.25	0.035	6.47	1.13	5.9	26.9	7.6	59.6	5.2	0.9	1.6	0.4	3.5	0.3	0.1	5.36	16.1	49.9	93.1	30	32.3	13.4	238	8.6	0.3	2.69	5	30.74	39	31	26	73	5.4	2.2	24	28	5.329	125	0.84
1209	5811	76	118	76	38.18	10.38	50.3	20.6	250	24.9	217.71	0.11	5.53	1.25	8.5	33.8	9.4	52.4	3	1.3	2.9	0.8	4.5	0.3	0.1	4.29	13.9	38.8	90.4	32.3	35.8	11.7	261	8	0.59	2.58	6.1	72.48	43	17	17	79	3.9	2.35	24	20	5.218	145	1.098
1210	5816	56	137	66	25.39	15.22	56.21	27.1	256	31	353.5	163	3.85	0.91	10.1	19.4	7.4	63.9	8.6	0.6	2	0.7	6.5	0.9	0.1	4.07	13.5	40.6	99.7	33.1	33.3	15.6	192	8.6	0.44	4.7	5.3	229.5	47	15	21	68	10.7	2.4	26	11	5.607	116	1.162
1211	5826	58	125	77	23.35	19.15	65.69	29.2	107	29.7	428.78	0.035	7.4	2.22	5.5	27.2	9.9	60.7	1.9	0.4	1.5	0.5	3.3	0.1	0	4.64	13.6	40.1	87.1	29.6	34	14.5	237	8	0.09	2.99	5.9	27.43	45	20	19	137	5	2.5	25	40	4.774	183	1.066
1212	5830	66	133	65	27.65	13.96	62.11	22.5	77	26	254.61	212.34	5.74	1.34	7.6	22.6	9.5	66.8	0.9	0.2	1.7	0.7	5.1	0.1	0	4.53	14.9	43.6	96.4	33	34.2	12.4	297	7.8	0.68	4.89	7.6	24.74	45	17	16	85	7.9	2.55	22	45	7.938	129	1.162
1213	5831	80	131	88	23.24	15.57	65.51	23.8	191	21.1	305.53	410.28	5.64	1.36	11	28.8	7.9	60.9	1.7	0.8	3.2	0.9	6.7	0.2	0.1	4.66	15	44.3	95.1	32	33.8	12.8	288	8.2	0.26	3.06	5.7	59.88	46	19	24	60	5.7	2.45	18	33	4.441	171	1.098
1214	5833	62	136	79	42.05	12.71	69.09	18.4	21	24.9	308.48	0.035	5.82	1.14	8.4	23	6.9	62.7	6.8	0.6	1.9	0.6	5.3	0.6	0.1	4.7	14	41.8	88.9	29.7	33.4	12.9	254	8.1	0.64	3.88	5.1	213.1	40	19	21	91	5	2.275	23	14	4.94	188	1.195
1215	5836	74	111	84	19.81	20.59	57.28	35.9	100	26.7	333.58	207.59	3.88	0.96	7.3	24	9.8	64	1.7	0.5	1.8	0.7	4.7	0.1	0	4.88	15.9	47.4	97.1	32.7	33.6	12.2	200	8.4	0.08	2.59	5.1	39.05	44	24	23	122	5	2.3	25	17	4.552	178	1.13
1216	5842	64	176	89	23.04	19.33	64.62	29.9	91	51.2	765.31	130	5.82	1.59	8.8	45.9	5.4	45.8	2.3	0.7	4	0.5	4	0.2	0.1	5.27	15.8	47.6	90.4	30	33.2	12	423	7.1	0.26	3.74	5.4	90.54	46	24	29	100	3.6	2.375	24	23	5.329	125	1.324
1217	5843	80	140	80	24.23	15.04	58	25.9	102	27.9	397.04	0.035	8.28	1.8	11.6	33.8	6.6	54.3	4.7	0.6	3.9	0.8	6.3	0.5	0.1	4.68	13.6	39.4	84.1	29	34.6	11.6	242	9.3	0.21	5.35	11.8	275.9	40	12	14	128	10	2.35	20	27	21.593	115	1.162
1218	5856	72	153	77	28.87	11.28	59.43	19	297	26	343.17	0.035	4.99	1.47	8.6	16.4	6.8	74.9	1.6	0.4	1.4	0.6	6.4	0.1	0	4.79	15.4	44.5	92.8	32.1	34.7	12.9	273	7.1	0.19	3.95	5.1	662.2	46	16	16	54	2.9	2.325	25	23	5.051	132	0.904
1219	5860	88	149	83	30.53	8.06	59.07	13.6	152	40.3	352.76	0.035	5.9	1.42	7.9	29.4	8.1	54.4	7.2	1	2.3	0.6	4.3	0.6	0.1	4.77	13.9	41.8	87.6	29.2	33.4	11.9	345	7.6	0.82	3.38	9.3	101.5	44	20	17	88	5.4	2.425	27	17	7.605	143	1.001
1220	5862	62	123	69	22.34	25.96	55.13	47.1	329	78.1	298.89	726.11	5.12	1.84	5.1	38	8.8	50.9	1.4	1	1.9	0.4	2.6	0.1	0.1	4.19	14.5	41.8	99.7	34.4	34.5	11.2	210	7.4	0.03	2.57	5.1	364.8	43	11	20	58	5	2.475	23	11	4.996	115	0.969
1221	5865	66	115	79	25.16	9.49	85.74	11.1	16	32.2	274.54	1.14	7.37	1.89	7.1	26.6	7.5	63.9	1.6	0.4	1.9	0.5	4.5	0.1	0	4.95	14.3	43.8	88.6	28.8	32.6	12.4	469	7.3	1.1	4.49	5.5	23.47	43	14	15	90	4.6	2.275	23	15	5.162	179	1.033
1222	5868	66	170	67	24.67	15.22	66.95	22.7	107	17.7	425.09	454.14	4.68	1.61	5.6	41.7	14	41.8	2	0.6	2.3	0.8	2.3	0.1	0	4.03	12.1	36.5	90.6	30	33.1	12.9	270	8.7	0.21	4.44	5.4	50.66	41	15	18	80	5	2.35	23	49	4.718	152	1.033
1223	5874	68	133	85	34.85	15.39	58.89	26.1	92	22	371.95	0.035	6.59	1.84	7.8	24.8	7	66.4	1.4	0.4	1.9	0.5	5.2	0.1	0	3.97	13.2	39.5	99.6	33.3	33.4	12.7	240	8.8	0.9	3.4	5.2	53.25	42	25	23	94	5	2.3	22	26	4.607	207	1.162
1224	5884	76	140	54	32.42	24.52	66.23	37	90	36.9	580.81	0.035	5.92	1.29	7.8	36.2	6.3	55.3	1.6	0.6	2.8	0.5	4.3	0.1	0	4.4	14.3	41.4	93.9	32.3	34.3	13.3	237	7.8	0.64	3.86	6.6	93.63	41	21	28	74	4.6	2.4	23	46	4.996	156	1.001
1225	5894	50	142	71	35.56	13.07	87.35	15	73	72.3	343.91	0.035	6.05	1.12	6.4	26.2	6.5	62.4	3.8	1.1	1.7	0.4	4	0.2	0.1	4.27	13.5	39.2	91.8	31.6	34.4	11.7	178	9.4	0.07	3.72	7	669.5	37	23	21	31	15.7	2.35	25	35	11.38	205	1.388
1226	5901	66	113	74	22.62	11.81	58.71	20.1	608	59.6	626.56	0.035	4.06	1.39	4.1	45.5	7.4	41.9	4.6	0.7	1.9	0.3	1.7	0.2	0	3.57	11.6	33.3	93.5	32.3	34.6	12.2	135	6.8	0.02	2.6	4.4	78.43	48	24	30	57	4.3	2.325	26	12	4.829	172	1.195
1227	5903	72	138	75	45.09	8.59	89.86	9.6	6	23.1	153.5	1.23	5.61	1.05	7.4	26.9	6.4	64.5	1.5	0.7	2	0.5	4.8	0.1	0.1	4.64	12.6	37.8	81.6	27.3	33.5	15.5	346	8.8	0.98	3.69	5.8	26.2	44	11	11	68	4.3	2.325	21	20	5.273	149	1.066
1228	5907	90	125	81	32.57	16.47	65.87	25	75	11.8	223.61	0.035	5.64	1.09	6.8	27.5	8	61.1	2.7	0.7	1.9	0.5	4.2	0.2	0	4.89	15	43.7	89.4	30.8	34.4	12.5	333	6.8	0.13	3.07	5.1	14.53	44	23	18	65	5.7	2.35	23	14	5.384	135	1.453
1229	5908	58	130	86	29.04	21.84	66.59	32.8	117	28.5	385.97	0.69	5.82	1.26	5.1	25.8	9.6	62.2	2.3	0.2	1.3	0.5	3.2	0.1	0	5.47	17.3	50.6	92.5	31.5	34.1	12.8	176	9.1	0.07	2.58	5.2	17.51	44	19	18	170	6.4	2.325	23	19	5.162	166	1.066
1230	5914	74	115	68	48.07	10.74	53.34	20.1	224	82.7	333.58	0.035	5.2	1.28	7.6	34.6	9.7	54.9	0.6	0.2	2.6	0.7	4.2	0	0	4.62	12.8	38.8	83.8	27.8	33.2	14.7	220	7.5	1.16	5.65	5.7	40.26	42	21	29	67	6.4	2.325	26	20	5.94	210	1.033
1231	5915	76	120	87	42.35	30.07	74.46	40.4	111	32.8	408.85	184.36	5.95	0.71	6.9	43.4	10.6	42.7	2.5	0.8	3	0.7	2.9	0.2	0.1	5.73	17.2	51.2	89.3	29.9	33.6	12.7	227	8.8	0.59	3.84	6.3	19.45	43	29	22	103	3.9	2.35	21	23	4.996	136	1.001
1232	5924	88	157	94	24.03	28.82	61.58	46.8	181	65.7	633.94	0.035	5.56	1.44	6.1	27.3	8.2	59.9	3.7	0.9	1.7	0.5	3.7	0.2	0.1	4.94	15.2	45.9	92.8	30.8	33.1	11.9	335	6.8	0.1	3.74	5.5	165.4	47	26	27	86	4.6	2.35	23	34	4.996	184	1.162
1233	5935	84	183	86	30.15	16.29	62.11	26.2	256	40.3	354.24	0.07	5.74	0.95	8.4	22.8	7.7	66.8	2.1	0.6	1.9	0.6	5.6	0.2	0.1	4.3	14.5	41.6	96.7	33.7	34.9	12.4	256	8.3	0.12	3.09	5.9	490.3	47	27	24	72	4.3	2.5	23	32	5.662	181	1.001
1234	5936	66	150	76	23.89	11.81	73.39	16.1	38	19.3	246.49	0.035	5.46	1.1	8.1	31.5	8.3	56.3	3.3	0.6	2.6	0.7	4.6	0.3	0	4.36	13.7	40.2	91.9	31.3	34.2	13.3	275	8	0.16	2.96	5.1	233.4	46	20	24	82	4.6	2.3	27	26	4.663	126	1.388
1235	5941	80	144	60	34.28	8.41	47.97	17.5	82	23.3	236.9	21.62	5.02	1.47	14.1	13.8	3.1	82.2	1	0	1.9	0.4	11.6	0.1	0	4.48	12.2	37.2	82.9	27.2	32.8	16.2	255	8.4	3.35	6.51	6.5	349	44	15	17	51	16.4	2.375	29	44	6.162	169	1.033
1236	5942	58	128	80	27.19	13.96	68.74	20.3	21	69.3	346.12	0.035	8.53	1.02	3.8	23.5	8.5	61.6	5.6	0.8	0.9	0.3	2.3	0.2	0	4.91	14.9	44.7	90.9	30.2	33.2	12.6	291	7.4	0.42	4.85	5.7	20.76	42	24	20	107	5.4	2.3	27	37	4.774	148	0.84
1237	5946	74	134	59	21.79	13.78	70.17	19.6	31	97.4	469.37	0.035	5.69	1.39	6.5	25.9	7.7	63.8	1.7	0.9	1.7	0.5	4.1	0.1	0.1	4.58	14.4	42	91.6	31.3	34.2	12.5	242	8.9	0.06	3.9	5.4	507.9	46	14	20	57	7.1	2.45	30	16	6.051	154	1.388
1238	5949	54	104	68	20.39	18.26	77.51	23.6	13	27.2	304.79	0.035	6.34	2.17	6.7	28.1	6.3	63.4	1.6	0.6	1.9	0.4	4.2	0.1	0	4.62	13.8	41	88.7	29.9	33.7	12.5	249	8.1	0.2	3.03	5.1	148.2	42	22	23	60	3.9	2.325	22	19	4.94	170	1.066
1239	5960	78	117	81	28.29	12.17	51.73	23.5	102	39.9	470.11	0.06	5.48	1.31	6.7	20.3	6.3	70.4	2.3	0.6	1.4	0.4	4.7	0.2	0	4.55	13.5	40.5	88.9	29.7	33.4	13.1	209	10	0.23	3.9	4.9	10.81	49	20	18	52	5.7	2.35	21	16	4.552	147	1.162
1240	5961	90	138	61	37.9	11.81	57.28	20.6	51	14.5	232.47	1.34	4.65	1.14	9.5	41.8	9.9	46.3	1.8	0.3	4	0.9	4.4	0.2	0	4.77	13.3	40.7	85.3	27.9	32.7	13.2	294	9	1.26	4.47	8.9	47.41	44	12	13	109	3.9	2.3	23	73	10.769	144	0.872
1241	5962	74	125	56	31.7	19.15	58.71	32.6	119	47.6	354.98	0.035	6.1	1.2	6.3	34.5	7.8	53.7	3.2	0.9	2.2	0.5	3.4	0.2	0.1	4.43	14.2	41.3	93.5	32.2	34.4	11.9	279	8.1	0.38	3.12	6.3	49.99	43	19	22	83	6.8	2.325	21	34	8.049	112	1.033
1242	5964	76	137	58	21.01	14.32	54.42	26.3	93	14.3	313.65	0.069	4.91	1.42	5.3	27.7	9.4	60.2	2.2	0.6	1.5	0.5	3.2	0.1	0	4.74	14.6	43.4	91.5	30.8	33.7	12.9	229	9.5	0.1	3.21	4.7	78.38	44	15	20	80	6.4	2.275	25	14	5.551	133	1.033
1243	5968	108	160	76	31.16	9.49	58.35	16.3	651	41	2971.93	1.13	5.4	0.85	7.8	21.7	8.2	69	0.8	0.3	1.7	0.6	5.4	0.1	0	4.9	13.3	41.4	84.6	27.2	32.2	11.9	285	7.8	1.26	5.71	11.3	394.6	42	18	20	128	8.6	2.45	30	119	24.369	213	1.292
1244	5970	60	177	62	27.13	11.28	64.62	17.5	75	93.8	298.15	0.115	5.92	0.98	4.4	28.4	7.9	60.9	2	0.9	1.2	0.3	2.7	0.1	0	4.59	14.8	44.9	97.9	32.2	32.8	13.6	230	7.5	1.6	3.2	7.2	452.1	46	23	20	49	5.7	2.475	27	29	5.995	145	1.453
1245	5976	52	124	61	33.35	21.66	47.97	45.1	149	20.6	380.81	176.86	5.02	0.76	8.1	30.8	6.8	59.3	2.8	0.4	2.5	0.6	4.8	0.2	0	4.9	16.4	47.4	96.8	33.3	34.5	13	231	9.1	1.57	4.73	5.8	88.46	39	22	20	66	3.6	2.225	20	28	5.107	90	0.936
1246	5982	68	113	67	32.46	12.89	89.14	14.5	142	47.6	508.48	163.19	4.24	0.68	6.9	45.1	8.8	42.4	3.3	0.5	3.1	0.6	2.9	0.2	0	4.04	12.6	36.5	90.3	31.2	34.5	12.1	301	8.6	0.26	5.43	5.9	50.01	50	31	31	66	6.4	2.575	22	16	5.162	151	1.259
1247	5987	70	128	68	23.9	10.56	60.5	17.5	181	53.5	433.94	0.035	6.52	1.39	5.8	28.9	6.8	58.7	4.6	1	1.7	0.4	3.4	0.3	0.1	5.23	15.2	45.2	86.4	29	33.7	12.4	287	7.9	0.03	2.7	5.3	52.98	48	21	20	62	3.6	2.275	26	21	4.607	107	1.13
1248	6000	50	149	51	27.82	18.08	67.3	26.9	224	18.8	324.72	0.08	4.16	0.93	7.8	35	5.6	57.1	1.9	0.4	2.7	0.4	4.5	0.1	0	4.09	13.3	39.8	97.4	32.6	33.4	11.8	306	7.5	0.28	5.07	8.5	65.3	46	22	22	91	8.2	2.55	22	16	8.438	164	0.904
1249	6003	72	114	61	25.94	14.32	63.19	22.7	269	38.3	619.18	0.38	4.14	0.6	5.1	51	12	35.1	1.7	0.3	2.6	0.6	1.8	0.1	0	3.99	14.1	42.4	106.4	35.2	33.1	13.7	307	9.4	0.58	3.52	6.1	28.56	43	41	39	108	5	2.35	20	95	4.163	231	1.033
1250	6008	78	130	85	24.13	11.46	76.97	14.9	166	43.9	556.45	0.035	5.46	1.59	6.6	16.5	7.6	74.4	0.9	0.6	1.1	0.5	4.9	0.1	0	5.06	14.4	43.2	84.2	28.2	33.4	12.3	254	8.6	1.18	3.96	5.6	120.3	49	36	27	135	3.2	2.45	22	59	4.94	173	1.227
1251	6015	50	115	61	24.45	9.31	59.97	15.5	210	44.2	751.28	0.15	5.74	0.91	4.9	52	7.2	29.9	10.1	0.8	2.5	0.4	1.5	0.5	0	4.31	13.6	38.9	90.3	31.5	34.9	13.3	198	8.6	0.04	3.31	6.3	38.39	42	17	22	100	3.9	2.4	23	17	7.993	143	1.162
1252	6019	78	113	63	29.69	19.51	73.39	26.6	120	24.9	387.45	0.08	4.55	1.31	6.6	31.9	9.2	56.7	2.2	0.1	2.1	0.6	3.7	0.1	0	4.07	13.9	39.2	96.4	34.1	35.3	12	306	7.2	0.39	3.12	5.8	72.24	41	17	20	80	4.6	2.3	24	16	5.662	182	0.872
1253	6025	84	117	82	29.89	10.74	72.32	14.9	39	26	549.81	0.035	4.24	1.12	6.6	22.1	6.5	67.4	3.8	0.1	1.5	0.4	4.4	0.3	0	5.17	15.1	44.7	86.6	29.2	33.8	12.9	315	8.6	0.27	3.65	5.1	13.55	45	23	23	87	4.3	2.4	20	16	6.106	144	1.066
1254	6027	66	168	102	28.58	15.04	61.76	24.3	21	20.4	303.32	0.07	4.6	1.72	6.8	32.8	8.1	54.2	4.2	0.6	2.2	0.6	3.7	0.3	0	4.58	14.2	42	91.6	31	33.8	13	353	8.4	0.34	3.22	5.8	93.81	42	18	16	100	3.2	2.5	25	27	4.996	161	1.227
1255	6030	66	128	74	34.3	25.06	51.91	48.3	225	24.5	307.75	293.2	7.89	1.37	7.1	23	7.9	67.4	1.2	0.6	1.6	0.6	4.8	0.1	0	5.35	16.4	48.6	90.8	30.7	33.8	12.3	344	6.9	0.12	3.67	5.4	21.45	48	30	21	113	7.1	2.425	23	40	5.107	151	0.872
1256	6037	70	116	76	25.84	21.84	63.19	34.6	141	26	306.27	118	5.17	1.39	6.4	27.9	8.8	59	3.7	0.6	1.8	0.6	3.8	0.2	0	4.69	14.8	43.8	93.5	31.6	33.8	12.1	217	8.3	0.18	3.31	5.2	19.07	46	24	23	75	5.7	2.275	25	19	5.384	141	1.001
1257	6039	94	148	87	48.24	14.86	71.24	20.9	60	20.6	242.06	0.07	7.21	0.98	7.6	29.5	6.1	60.3	3.3	0.8	2.2	0.5	4.6	0.3	0.1	4.95	14.3	43.4	87.7	28.8	32.8	12.5	264	10	0.23	3.98	9.1	93.5	42	36	24	60	5.4	2.425	25	30	9.326	167	1.098
1258	6051	56	186	0	27.8	14.68	48.33	30.4	205	48.2	467.15	0.035	4.63	1.34	4.4	43.9	11.7	40.1	4	0.3	1.9	0.5	1.8	0.2	0	3.97	12.9	38.1	95.8	32.4	33.8	14.3	158	8.8	0.16	3.6	5.9	80.87	41	24	23	56	3.6	2.3	25	24	5.218	144	1.066
1259	6054	68	117	87	31.73	14.32	73.93	19.4	12	111.9	618.44	0.035	5.17	1.36	6.7	34.3	5.6	55.2	3.7	1.2	2.3	0.4	3.7	0.2	0.1	4.89	14.4	42.8	87.4	29.4	33.6	12.7	314	8.6	0.38	3.74	6	25.85	42	20	22	88	5.7	2.375	23	23	5.162	137	1.292
1260	6063	70	117	60	26.97	18.62	56.74	32.8	623	75.7	571.95	298	6.03	1.25	7.4	38.8	9.6	48.5	2.6	0.4	2.9	0.7	3.6	0.2	0	5.06	15.9	47.2	94.5	31.7	33.6	12.5	259	7.8	0.41	3.56	5.5	102.4	45	28	24	86	6.4	2.375	27	24	6.384	122	1.001
1261	6072	58	131	79	28.06	18.44	41.17	44.8	104	37.8	228.04	0.139	5.25	1.1	6.5	34.8	7.3	55.9	1.7	0.3	2.3	0.5	3.6	0.1	0	5.23	14.4	45.5	87	27.5	31.6	13.6	174	10.2	0.03	3.18	7.2	214.3	45	28	29	81	4.3	2.35	25	23	4.496	147	1.033
1262	6077	70	122	79	23.1	15.57	73.39	21.2	101	43	215.5	0.035	6.49	2.47	9.8	25.5	7	64.6	2	0.9	2.5	0.7	6.3	0.2	0.1	4.51	14.8	42.9	95.1	32.8	34.5	12.3	272	8.1	0.3	3.04	5.1	59.6	48	20	23	44	7.1	2.325	25	11	4.829	145	1.162
1263	6082	62	143	81	21.36	9.85	78.58	12.5	144	36.5	780.8	0.11	4.73	1.61	6.3	28.1	8.2	61.4	1.6	0.7	1.8	0.5	3.9	0.1	0	4.77	14.2	43.5	91.1	29.8	32.7	13.1	267	9.4	0.66	4.89	6	141.6	45	39	49	182	4.3	2.4	25	212	5.107	250	1.162
1264	6083	84	96	73	19.62	17.01	63.37	26.8	151	37.4	273.06	499.13	5.69	1.58	8.9	19.2	10.1	64.7	4.9	1.2	1.7	0.9	5.8	0.4	0.1	4.88	15.4	45.1	92	31.4	34.1	11.7	373	7.9	0.11	2.42	5	3.54	45	26	21	79	4.6	2.25	22	27	4.607	172	0.936
1265	6086	70	129	86	22.95	19.15	97.38	19.7	20	51.4	288.56	0.035	4.99	1.58	7.1	32.4	9.2	56.5	1.3	0.6	2.3	0.7	4	0.1	0	4.53	14.4	42.8	94.6	31.6	33.4	12.2	355	7.9	0.2	3	5.3	66.05	44	25	23	58	3.2	2.45	22	10	4.829	138	1.098
1266	6090	60	128	70	29.07	7.52	66.41	11.3	142	20.8	275.27	376	5.69	1.15	13.1	32.5	5.1	57.6	2.8	2	4.3	0.7	7.5	0.4	0.3	4.86	15.4	46.3	93.9	31.7	33.2	12.5	293	7.9	1.29	4.22	5.9	8.68	45	24	22	94	4.6	2.275	24	23	5.218	145	1.324
1267	6094	100	192	90	27.84	10.02	48.69	20.6	252	12	512.17	0.035	5.22	1.28	8.7	39.9	8.2	49.6	1.6	0.6	3.5	0.7	4.3	0.1	0.1	4.57	13.7	40.3	88.2	29.9	33.9	12.5	273	8.6	0.28	4.24	6	117.3	44	13	18	117	8.6	2.475	28	39	5.607	195	1.162
1268	6096	62	118	68	30.89	11.28	62.83	17.9	456	41.7	458.3	0.06	6.52	1.31	6.7	25.1	5.8	65.4	2.5	1	1.7	0.4	4.4	0.2	0.1	4.73	13.7	41.6	87.9	29	33	13.5	195	9.4	0.06	4.39	7.7	32.62	46	17	19	79	6.4	2.45	23	20	3.83	153	1.066
1269	6097	70	138	73	27.57	10.56	49.58	21.3	277	21.7	491.51	0.06	4.73	1.04	7.6	27.7	12.5	53.4	5.8	0.5	2.1	1	4.1	0.4	0	4.84	15.2	45.2	93.4	31.5	33.8	12.9	185	8.9	5.78	4.75	5.8	71.03	42	17	19	80	5.4	2.25	23	21	5.329	178	1.001
1270	6102	80	108	80	35.94	20.59	59.61	34.5	27	24.5	374.9	0.035	3.85	1.28	3.9	40.4	11.1	47.6	0.6	0.4	1.6	0.4	1.9	0	0	4.3	11.6	34.9	81.3	27.1	33.3	13.8	258	7.8	1.23	4.22	5.7	58.66	38	12	15	54	4.6	2.25	23	14	4.829	155	1.162
1271	6107	64	154	70	24.12	13.96	54.42	25.7	119	53.9	485.6	0.035	6.39	2.35	3.8	44.3	6.3	46.1	2.5	0.9	1.7	0.2	1.8	0.1	0	3.67	11.6	33.8	92.1	31.6	34.3	12.7	227	8.1	0.38	3.77	5.1	122.2	42	19	21	69	5.7	2.2	28	18	4.607	169	1.13
1272	6109	68	177	81	34.29	12.89	66.95	19.3	54	22.7	152.03	0.45	6.9	1.34	9.3	32.4	6.4	56.9	3.3	0.9	3	0.6	5.3	0.3	0.1	4.36	12.7	37.6	86.3	29.1	33.8	14.3	261	10.2	0.08	4.12	5.5	167.2	43	16	26	57	7.1	2.525	24	15	4.829	172	1.033
1273	6115	56	176	75	28.5	20.76	51.91	40	465	27	312.17	0.035	5.72	2.67	7.1	40.9	6.9	49.2	2.3	0.6	2.9	0.5	3.5	0.2	0	4.26	14.4	42	98.4	33.8	34.3	12	239	10.6	0.44	3.02	4.9	189.6	41	12	16	84	4.6	2.375	25	13	4.885	132	0.904
1274	6116	72	141	95	26.61	12.71	54.77	23.2	32	15.4	434.68	0.035	4.68	2.02	7.6	32.9	7.8	58.3	0.9	0.1	2.5	0.6	4.4	0.1	0	4.72	15	43.7	92.6	32	34.5	14.1	340	8.2	0.14	3.5	5.6	1837	42	41	29	85	4.3	2.4	23	148	5.218	239	1.066
1275	6117	70	114	66	29.42	11.46	74.64	15.3	130	29.9	202.21	0.035	5.82	1.01	7.9	34.8	6.7	55.9	1.6	1	2.7	0.5	4.4	0.1	0.1	4.45	14.1	41.4	93.1	31.6	33.9	11.9	263	8.4	0.16	4.31	5.2	35.45	51	32	24	87	4.6	2.6	29	26	4.607	175	1.259
1276	6122	62	121	79	38.32	12.71	52.09	24.4	102	51.9	439.85	0.18	6.36	1.6	6.9	31.7	7.7	57.7	2.8	0.2	2.2	0.5	4	0.2	0	4.64	14.1	42	90.3	30.4	33.7	12.5	198	9.7	0.69	4.42	5.6	173.8	42	21	17	107	6.4	2.325	25	18	5.384	178	1.033
1277	6124	64	167	81	27.78	27.03	59.61	45.3	144	23.8	189.67	2.29	4.4	1.14	7.3	27.8	7.3	61.2	2.6	1.3	2	0.5	4.5	0.2	0.1	4.53	12.4	37.5	82.9	27.4	33.1	13.1	274	10.6	0.17	3.54	5.4	260.5	42	17	25	92	4.3	2.275	22	21	4.94	178	1.033
1278	6125	64	190	101	23.71	11.46	71.6	16	269	37.1	701.84	0.16	6.36	2.34	5.5	47	9.6	40.8	2	0.6	2.6	0.5	2.2	0.1	0	4.4	14.3	42.5	96.3	32.3	33.6	12.5	201	8.9	0.1	3.98	5.3	87.45	48	24	27	100	6.1	2.45	27	26	4.996	174	1.033
1279	6127	78	130	74	28.99	10.92	51.02	21.4	146	48.5	348.34	0.035	5.64	0.95	6.3	40.4	7.8	48	3.4	0.5	2.5	0.5	3	0.2	0	4.94	16	47.8	96.7	32.3	33.3	13	209	8.7	0.14	2.97	5.7	25.21	43	29	24	135	7.9	2.375	23	27	5.495	136	1.001
1280	6130	76	122	74	25.78	11.99	79.48	15.1	24	42.6	285.61	0.148	6.08	1.66	6.9	22	7.4	68.3	1.8	0.5	1.5	0.5	4.7	0.1	0	4.86	14.3	42.4	87.1	29.3	33.6	12.5	192	9.4	0.31	3.13	5.2	83.34	47	34	24	72	5.4	2.375	24	41	5.718	175	1.195
1281	6138	68	134	57	29.02	9.49	80.19	11.8	12	20.8	149.08	0.1	4.16	0.91	3.8	30.3	9.9	55.7	3.2	0.9	1.2	0.4	2.1	0.1	0	4.7	14.2	41.7	88.7	30.2	34.1	14.3	165	8.6	0.09	2.81	9	81.35	43	17	25	77	2.5	2.325	21	27	8.382	168	1.098
1282	6140	78	152	68	29.61	8.77	51.91	16.9	265	120.3	501.1	0.035	5.59	1.25	9	29	10.4	58.9	1.3	0.4	2.6	0.9	5.3	0.1	0	3.57	11.5	33.3	93.1	32.1	34.4	12.5	284	8.5	0.26	4.12	5.7	169	43	12	20	114	10.4	2.25	20	22	3.719	165	1.388
1283	6147	80	103	67	28.32	12.17	57.46	21.2	33	24.7	431.73	58.2	6.7	1.22	8.1	25.6	8.6	61.8	2.8	1.1	2.1	0.7	5	0.2	0.1	5.05	15.1	45.9	90.9	30	33	13.5	282	7.9	1.51	4.11	5.6	97.46	45	22	20	174	8.2	2.425	26	43	5.051	142	1.001
1284	6159	64	174	88	29.15	23.63	68.74	34.4	142	30.1	434.68	166.04	6.13	1.68	8.5	44.5	6.6	47.1	0.9	1	3.8	0.6	4	0.1	0.1	4.06	12.4	36.3	89.4	30.6	34.2	12.3	317	7.5	0.36	2.16	5.4	104.6	46	14	17	70	6.8	2.325	25	26	4.607	166	1.259
1285	6160	64	128	70	27.81	15.75	68.02	23.2	39	28.1	412.54	0.035	5.2	1.12	6.4	32.1	7.8	57.8	2	0.4	2.1	0.5	3.7	0.1	0	4.82	14.8	44.3	92	30.7	33.4	12	210	8.6	0.07	3.06	5.2	44.18	47	37	24	72	5.4	2.15	22	14	5.107	172	1.098
1286	6161	80	123	87	28.63	24.7	64.08	38.5	236	34.2	2820.64	187	3.88	1.14	8.8	19.8	9	69.9	0.8	0.5	1.7	0.8	6.2	0.1	0	5.17	17.5	49.6	96	33.8	35.3	12.4	238	7.9	0.37	3.7	7.5	7.89	46	37	24	88	5.4	2.325	21	80	7.938	151	0.969
1287	6162	66	100	71	30.86	14.32	83.41	17.2	41	42.4	395.57	0.035	5.59	0.91	7	40.2	8.9	47	3.5	0.4	2.8	0.6	3.3	0.2	0	5.4	13.7	41.3	76.4	25.3	33.1	12.9	193	8.6	0.31	2.85	6.6	66.97	45	87	48	80	10	2.35	23	29	7.161	153	1.195
1288	6167	78	155	74	26.21	16.47	88.61	18.6	11	46.2	202.95	0.035	5.74	1.59	5.7	30.8	5.9	61.2	1.9	0.3	1.8	0.3	3.5	0.1	0	3.88	12.2	35.2	90.9	31.3	34.5	12.5	359	7.9	0.55	3.81	5.1	112.6	43	15	23	73	3.2	2.225	19	13	4.996	185	1.162
1289	6178	84	92	65	18.46	13.25	55.31	23.9	42	27.2	528.41	0.035	5.07	2.1	5.7	26.1	8	63.3	1.8	0.9	1.5	0.5	3.6	0.1	0.1	4.06	12.5	36.5	90.1	30.7	34	12.6	269	7.2	0.18	2.7	4.9	57.47	43	12	16	61	5.4	2.225	26	7	4.496	99	1.292
1290	6183	54	166	71	26.31	20.59	58	35.5	60	18.3	340.96	0.05	5.64	1.61	4.1	23.4	10.4	57.5	7.7	1	1	0.4	2.4	0.3	0	4.04	13.4	38.4	95.1	33.1	34.8	13.3	197	8.2	0.19	3.4	5.5	96.4	44	18	22	74	7.5	2.15	26	17	5.662	192	0.969
1291	6184	76	135	76	29.91	11.28	57.64	19.6	134	22.9	444.28	0.035	6.54	2.1	10.6	19.8	6.9	72	1	0.4	2.1	0.7	7.6	0.1	0	4.15	12.9	38.3	92.4	31.1	33.6	12.5	514	7.6	0.86	3.88	5.8	493.2	42	15	18	106	5	2.325	20	26	5.829	158	1.227
1292	6196	60	141	76	28.03	17.18	66.23	25.9	365	46.2	477.49	0.13	5.33	1.28	6.9	33.8	9.7	50.3	5.3	0.9	2.3	0.7	3.5	0.4	0.1	4.56	15.5	45	98.7	33.9	34.4	12.5	259	8.4	0.55	3.5	5.8	92.47	47	27	19	58	4.3	2.425	22	50	5.495	71	0.904
1293	6198	56	193	87	23.19	11.1	47.08	23.6	124	37.8	343.17	0.19	5.61	1.91	5.9	17.5	9.2	71.3	1.4	0.6	1	0.5	4.2	0.1	0	4.38	14	40.6	92.8	32	34.4	12.9	326	5.5	0.09	3.3	6.2	360.5	44	21	22	88	6.8	2.4	25	12	4.774	180	1.098
1294	6201	84	150	64	27.95	22.73	54.95	41.4	129	25.8	229.52	0.035	5.38	1	8.9	31.7	6.7	44.7	16.8	0.1	2.8	0.6	4	1.5	0	4.96	15.9	47	94.8	31.9	33.7	12.5	229	9.8	0.07	3.6	5.6	62.92	45	13	15	82	5.4	2.375	24	26	5.162	159	1.162
1295	6203	60	96	42	20.81	10.56	67.66	15.6	33	54.1	461.25	166.68	6.31	1.59	7.4	37.8	10.4	43.7	7.4	0.7	2.8	0.8	3.2	0.5	0.1	4.47	13.9	41.4	92.6	31.3	33.8	13.4	256	7.4	0.22	2.89	5.5	43.63	42	30	34	141	4.3	2.225	23	185	4.385	131	1.162
1296	6209	134	174	98	25.7	25.06	75.9	33	36	38.1	240.59	0.035	6.31	1.12	7.1	16.5	4.2	77.6	0.7	1	1.2	0.3	5.5	0	0.1	4.82	15.1	43.6	90.3	31.3	34.7	11.4	326	8.1	0.09	2.91	4.7	19.64	53	15	23	65	5.7	2.55	23	43	5.662	129	1.066
1297	6213	74	140	82	34.8	6.27	48.15	13	182	24	248.71	0.035	3	1.14	8	20	10.6	63	5.7	0.7	1.6	0.8	5	0.5	0.1	3.8	11.3	33.8	88.9	29.7	33.4	13.1	201	9	2.19	4.96	5.7	71.69	40	17	21	116	8.2	2.275	26	25	5.051	185	1.292
1298	6222	70	161	81	33.3	11.1	54.6	20.3	102	31.7	402.21	0.035	5.59	1.06	5.4	22.1	5.8	69.9	0.9	1.2	1.2	0.3	3.8	0	0.1	4.2	12.7	37.1	88.2	30.2	34.3	12.3	414	7.6	0.54	3.98	5.9	730.3	40	22	21	69	5.4	2.3	22	13	6.051	156	1.033
1299	6226	88	186	0	24.57	20.94	81.8	25.6	72	76.1	322.51	0.035	5.33	0.71	11.8	31	6.8	60.4	1.7	0.1	3.7	0.8	7.1	0.2	0	5.43	16.6	48.9	89.9	30.6	34	13	275	7.8	0.81	4	5.9	2593	45	15	21	107	6.1	2.575	24	36	5.495	172	0.904
1300	6231	70	114	88	34.25	12.35	66.77	18.5	187	17	364.57	0.035	4.09	0.73	8.9	34.3	9.3	54.4	1.3	0.6	3.1	0.8	4.8	0.1	0.1	4.72	15.9	45.3	95.9	33.7	35.2	12.9	203	8.2	0.18	3.25	5.7	17.74	45	74	41	90	6.1	2.325	21	81	4.996	192	1.259
1301	6232	72	133	75	28.42	11.99	88.07	13.6	24	74.3	94.46	224.12	4.37	0.98	8.8	34.5	8.6	54.7	1.2	0.9	3	0.8	4.8	0.1	0.1	4.76	15.6	46.2	97.1	32.8	33.8	12.7	268	10.2	0.21	4.03	5.8	46.75	44	23	24	76	7.5	2.425	27	39	5.551	130	0.969
1302	6233	74	117	73	33.5	2.69	85.03	3.2	3	41	453.13	0.059	5.02	1.36	7.4	21	9.7	64.9	3.7	0.7	1.6	0.7	4.8	0.3	0.1	4.23	12.1	35.6	84	28.6	34	13.5	330	7.8	0.35	3.79	4.9	67.73	42	19	17	79	3.2	2.275	22	13	4.774	176	0.969
1303	6237	70	122	79	16.03	7.88	67.3	11.7	177	19.9	295.94	0.205	6.72	1.55	7.9	15.6	8.2	73.3	2	0.9	1.2	0.6	5.8	0.2	0.1	3.93	12.3	37.5	95.7	31.2	32.7	14	314	9.6	0.33	5.6	5.6	128.5	46	15	19	137	6.4	2.4	28	36	5.773	126	1.679
1304	6240	72	120	84	23.52	14.5	78.04	18.6	198	45.3	526.19	0.035	4.53	1.76	6	29	7.7	59.7	3.2	0.5	1.7	0.5	3.6	0.2	0	4.23	13.3	38.6	91.1	31.5	34.6	12.3	320	7.5	0.29	3.81	5.1	19.55	46	23	21	112	4.3	2.525	25	37	5.051	155	1.388
1305	6244	72	115	68	38.6	11.28	50.48	22.3	176	20.4	339.48	0.035	4.81	1.13	7.3	31.3	5.9	60.2	2.3	0.2	2.3	0.4	4.4	0.2	0	4.85	15.1	45.2	90.3	31.5	34.9	12.5	411	7.6	1.77	4.63	5.5	19.88	44	32	21	109	4.3	2.3	23	24	5.94	181	0.84
1306	6245	64	125	77	27.28	23.45	58.89	39.8	157	29.7	270.11	0.051	7.45	1.28	10.1	22.5	5.4	71	0.8	0.3	2.3	0.5	7.2	0.1	0	4.63	15.2	44	95.1	33	34.7	12.3	271	8.4	0.08	3.63	5.1	40.13	48	45	30	93	3.9	2.4	23	56	5.718	148	1.033
1307	6246	64	116	98	41.82	9.31	61.22	15.2	132	46	484.13	0.035	3.98	1.22	6.3	22.4	4	67.4	3.6	2.6	1.4	0.3	4.2	0.2	0.2	5.08	14.3	43	83.7	27.9	33.3	14.8	268	8.2	2.22	4.22	5.2	24.74	44	38	30	102	3.2	2.25	23	18	4.663	127	0.936
1308	6247	60	134	80	27.55	12.71	58.18	21.8	90	14.7	335.05	0.035	5.82	1.28	4.9	29.5	7.7	60.8	1.9	0.3	1.4	0.4	3	0.1	0	5.97	16.3	50	83.6	27.2	32.5	13.1	186	9.6	0.47	3.65	5.5	14.68	47	23	28	126	6.8	2.5	24	24	5.107	164	0.872
1309	6248	56	136	83	21.51	13.25	68.56	19.3	100	33.5	509.22	371.18	3.59	1.06	5.7	45	6.4	45.1	3.1	0.4	2.6	0.4	2.6	0.2	0	5.35	15.4	45.5	84.9	28.8	34	12.6	273	8.9	0.01	2.6	5.2	17.15	48	66	49	74	3.9	2.575	26	90	4.607	179	1.162
1310	6256	56	122	72	31.92	17.54	66.23	26.5	84	30.1	284.87	0.1	4.73	1.72	4.9	57.3	8.2	32.3	1.3	0.9	2.8	0.4	1.6	0.1	0	4.14	13.1	38.3	92.6	31.6	34.1	12.7	217	8.2	1.51	3.95	5.5	97.7	43	12	28	118	4.6	2.45	22	19	4.663	161	1.195
1311	6260	56	112	72	23.12	19.69	71.42	27.6	408	27.9	410.33	0.035	6.23	1	6.6	22.5	10	61.1	6	0.3	1.5	0.7	4	0.4	0	5.28	16.5	49.2	93.2	31.2	33.5	13.2	370	8.1	0.56	4.78	5.9	1283	47	28	22	45	6.4	2.5	26	50	5.718	175	0.936
1312	6266	48	140	74	26.3	31.68	64.26	49.3	454	54.8	260.51	0.035	5.66	1.36	6.1	26.7	9.6	59.9	3.2	0.6	1.6	0.6	3.7	0.2	0	5.08	15.9	47.4	93.2	31.2	33.5	12.4	235	8.9	0.11	3.98	5.2	273	44	20	21	56	7.1	2.375	25	23	5.384	149	0.84
1313	6270	74	120	76	25.96	13.78	44.75	30.8	435	29.9	320.29	0.035	5.43	1.13	8.6	23.1	7.1	66.9	2.3	0.6	2	0.6	5.8	0.2	0.1	4.77	14.6	43	90.2	30.5	33.8	12.5	266	9.4	0.59	3.46	5.3	45.85	43	14	28	106	6.1	2.175	22	27	5.273	119	0.807
1314	6283	62	165	87	29.79	9.67	57.28	16.9	154	40.1	180.81	0.035	4.97	1.47	6.8	27.8	9.3	58.8	3.8	0.3	1.9	0.6	4	0.3	0	5.02	15.9	46.1	91.9	31.6	34.5	13.1	216	8.4	0.53	4.43	5.4	89.1	45	30	24	87	3.6	2.225	22	29	6.162	205	0.936
1315	6287	70	133	64	47.82	6.62	54.42	12.2	121	21.3	237.64	0.06	5.15	1.08	8.8	23.8	4.4	66.4	5	0.6	2.1	0.4	5.8	0.4	0.1	4.2	12.2	37.4	88.9	29.1	32.7	14.7	262	9.4	2.56	5.75	10.3	57.14	38	18	16	109	6.4	2.325	26	56	13.156	150	0.807
1316	6299	62	160	50	34.04	10.56	62.29	17	242	20.8	530.62	0.035	4.68	1.14	6.6	26.9	10.1	60.2	2	0.8	1.8	0.7	4	0.1	0.1	3.87	11.4	34.2	88.4	29.6	33.4	13.7	217	10.6	0.33	4.74	9.3	703	42	20	21	80	7.9	2.4	25	24	9.881	204	1.001
1317	6303	54	161	87	29.57	11.99	56.74	21.1	118	61.2	712.17	0.05	4.97	1.22	3.4	28.6	8.9	54.2	7.3	1.2	1	0.3	1.8	0.2	0	4.22	13.1	38	89.9	31.1	34.6	12.5	207	7.9	0.07	3.01	4.8	165.8	43	25	27	75	5.7	2.25	26	40	4.607	161	0.775
1318	6318	70	111	78	27.87	11.28	69.09	16.3	139	140	940.95	0.06	5.25	1.02	4.4	41	8.2	44.7	5.3	0.9	1.8	0.4	2	0.2	0	4.82	16.3	47.2	98.5	33.9	34.4	12.2	207	7.4	0.03	3.37	7.2	16.4	48	31	22	72	5.4	2.25	28	13	7.66	126	1.001
1319	6327	78	128	72	33.96	23.81	74.29	32	98	20.8	283.39	0.15	3.26	0.89	8.2	29	8.4	58	4.1	0.5	2.4	0.7	4.8	0.3	0	5.05	15.1	44.2	87.6	30	34.2	12.7	193	9.1	0.41	5.25	7.7	49.08	45	18	19	60	7.1	2.4	24	19	9.603	141	1.033
1320	6335	96	122	69	16.16	18.8	58	32.4	164	21.3	329.89	298.28	5.72	1.76	8.6	15.8	8.1	73.4	1.6	1	1.4	0.7	6.3	0.1	0.1	5.08	14.8	44.3	87.3	29	33.3	14.7	234	9.6	0.08	4.52	5.3	52.93	41	14	22	76	3.2	2.45	25	17	6.051	151	1.13
1321	6336	92	152	100	30.93	21.66	58.53	37	172	21.3	279.7	237.38	5.28	0.86	9.9	28.8	6.3	61.6	2.3	0.9	2.9	0.6	6.1	0.2	0.1	5.09	17.3	50.9	99.9	34	34	11.8	211	8.6	0.37	3.07	5	10.03	45	42	32	80	5.4	2.3	22	58	5.107	157	1.195
1322	6337	80	105	74	24.73	19.69	58.35	33.7	424	27.2	110.7	0.035	6.47	1.23	6.4	36.5	11	47.9	4	0.6	2.3	0.7	3.1	0.3	0	5.03	16	48.3	96.2	31.8	33.1	11.9	244	8.1	0.08	3.13	5.2	9.06	51	16	17	75	5.4	2.325	27	19	5.607	114	1.033
1323	6339	68	171	0	28.87	18.26	51.19	35.7	196	26.5	523.24	0.035	4.4	0.96	6.6	35.4	10	49.7	4.4	0.4	2.3	0.7	3.3	0.3	0	5.09	15.9	46.8	91.9	31.2	33.9	12.9	220	8.8	0.43	4.14	8.1	71.44	44	24	20	88	2.9	2.2	23	31	8.16	154	0.936
1324	6341	60	146	87	26.44	17.18	69.81	24.6	557	33.3	236.9	161	7.42	0.98	8.7	32	5.6	56.8	5.1	0.7	2.8	0.5	4.9	0.4	0.1	4.57	15.9	44.9	98.6	34.8	35.3	11.5	288	8	1.44	4.14	5.3	93.72	46	37	40	111	2.9	2.225	27	152	5.718	199	0.969
1325	6344	72	158	75	30.71	12.35	87.35	14.1	13	20.2	171.22	0.035	6.62	0.98	9.2	35.3	9.4	52.4	2.2	0.8	3.2	0.9	4.8	0.2	0.1	4.43	13.2	38.9	87.8	29.8	33.9	13.8	291	10.4	0.36	3.52	5.6	269.6	43	23	28	92	5	2.35	23	18	4.718	207	1.098
1326	6347	70	140	89	24.35	8.59	55.67	15.4	91	7.7	124.72	0.07	3.67	1.08	5.9	40.3	14.6	40.8	3.8	0.5	2.4	0.9	2.4	0.2	0	4.63	14.9	43.8	94.8	32.2	34	12.1	195	11.9	0.29	3.6	5	27.24	43	28	23	125	7.1	2.4	23	17	5.051	158	0.969
1327	6348	64	139	64	34.23	17.36	79.83	21.7	142	18.6	241.33	0.035	3.59	1.42	5.7	34.2	7.9	55.1	2.5	0.5	1.9	0.5	3.1	0.1	0	5.23	15.5	47	90.1	29.6	32.9	12.5	215	8.9	0.23	3.68	5.2	5.83	46	20	22	85	3.6	2.225	25	31	5.107	139	0.775
1328	6352	100	126	78	27.17	12.71	65.34	19.5	58	12.7	329.89	0.035	5.64	1.17	6.6	38.1	8.9	45.7	6.8	0.5	2.5	0.6	3	0.4	0	4.86	14.4	42.3	87	29.6	34	12.7	281	7.6	0.97	5.06	5.6	56.71	43	18	16	69	6.4	2.4	23	16	5.884	131	1.292
1329	6355	90	144	77	26.99	10.56	49.05	21.5	135	57.5	591.14	0.035	4.58	1.03	6.3	23.3	6.1	65.3	5	0.4	1.5	0.4	4.1	0.3	0	4.8	13.6	40.6	84.7	28.5	33.6	13.1	395	7.9	1.53	3.28	5.4	78.7	45	18	20	111	6.1	2.35	22	22	5.607	131	1.259
1330	6360	52	140	85	25.55	14.5	55.31	26.2	108	28.8	486.34	0.18	6.08	1.56	4.6	30	9.4	58.7	1.3	0.7	1.4	0.4	2.7	0.1	0	5.14	14.3	42.4	82.3	27.7	33.7	13.1	222	8	0.15	3.1	5.3	105.1	45	29	21	84	5.4	2.425	22	30	4.885	154	1.098
1331	6373	68	131	68	38.6	9.31	58.53	15.9	152	53	463.46	0.035	6.05	0.8	9	22.1	6.6	67.9	3.2	0.3	2	0.6	6.1	0.3	0	5.53	16.8	48.6	87.8	30.4	34.7	12.5	241	8.9	0.4	3.91	5.4	21.37	42	65	36	66	3.9	2.35	23	45	5.218	187	1.195
1332	6376	64	143	0	25.98	17.72	50.12	35.4	148	44.6	276.01	151.4	5.72	1.06	8.5	40.1	10.2	46.8	2.1	0.8	3.4	0.9	4	0.2	0.1	4.56	14.9	44.8	98.2	32.7	33.3	13.1	320	7.9	0.42	4.25	5.4	239.4	43	20	27	105	7.1	2.225	22	27	5.162	179	1.066
1333	6379	82	154	72	36.5	9.67	76.25	12.7	18	38.7	259.04	0.035	4.78	0.93	5.9	30.7	9.9	57.1	1.7	0.6	1.8	0.6	3.4	0.1	0	5.01	13.9	41.4	82.7	27.8	33.6	13	283	10	0.68	4.49	6.4	23.5	42	24	25	100	3.9	2.35	26	32	7.05	151	1.13
1334	6383	64	136	82	31.55	11.46	52.98	21.6	356	27.9	439.85	245	3.54	0.89	7.5	38.3	8.3	50.3	2.7	0.4	2.9	0.6	3.8	0.2	0	4.82	15.2	42.8	89.4	31.9	35.7	11.9	310	8.5	0.08	3.36	5.6	80.15	46	16	16	76	7.1	2.3	24	12	5.44	128	1.356
1335	6390	72	145	69	28.93	20.76	56.39	36.8	141	28.5	251.66	1.96	4.86	1.37	4.4	63	7.2	28.3	0.6	0.9	2.8	0.3	1.2	0	0	4.88	15	43.7	89.6	30.7	34.2	12.2	275	9	0.15	3.52	11.6	86.41	41	25	19	90	3.2	2.5	23	18	10.38	158	1.066
1336	6395	54	144	85	24.06	9.85	68.74	14.3	8	58.9	337.27	0.16	4.78	1.71	2.8	38.3	8.5	49.8	2.5	0.8	1.1	0.2	1.4	0.1	0	3.97	11.6	35	88.1	29	32.9	14.5	284	8.1	0.27	3.58	6.2	64.18	41	36	36	133	6.1	2.275	25	34	6.883	173	0.678
1337	6396	66	153	63	22.43	8.23	54.95	15	130	82.2	739.48	0.035	3.34	0.87	8.4	12.3	6.5	80.7	0.4	0.3	1	0.5	6.8	0	0	3.59	11.1	32.8	91.2	30.8	33.8	13.9	161	7.6	2.08	5.35	5.5	614.8	44	22	32	103	18.6	2.125	28	20	4.552	176	1.033
1338	6404	86	164	0	22.5	9.67	46	21	311	27.6	204.43	0.05	6.44	1.72	6.9	22.5	6.3	66.5	4	0.7	1.6	0.4	4.6	0.3	0	4.93	15.6	47	95.6	31.7	33.2	13.5	283	7.7	0.13	3.63	5	224.1	43	12	21	107	6.8	2.35	23	20	4.996	144	0.84
1339	6414	90	128	88	49.73	23.27	61.4	37.9	490	37.6	201.47	0.09	4.76	1.09	10	22.1	9.4	67.3	0.8	0.4	2.2	0.9	6.7	0.1	0	4.9	15	45.3	92.6	30.6	33	15.2	210	9.3	0.46	5.54	6.4	332.6	41	25	34	101	14.3	2.325	24	43	5.829	224	1.259
1340	6426	62	135	90	31.02	9.85	60.14	16.4	26	67.5	454.61	0.035	5.43	1.07	11.2	23.1	6	67.2	3.1	0.6	2.6	0.7	7.5	0.3	0.1	4.57	13.8	40.1	87.8	30.2	34.4	12	342	8.1	1.21	4.08	5.6	11.62	43	15	16	95	4.3	2.425	25	21	4.552	157	0.936
1341	6428	60	102	73	26.64	15.22	56.74	26.8	41	18.1	390.4	171	5.64	1.14	7.4	35.8	8	50.4	5.4	0.5	2.6	0.6	3.7	0.4	0	4.69	14.2	41.3	87.8	30.3	34.4	12.7	166	9.3	0.56	3.79	5.2	1371	41	16	22	98	4.3	2.15	28	7	5.218	165	1.162
1342	6435	68	126	76	21.14	13.6	65.87	20.7	74	21.7	515.86	318.47	5.64	2.4	5	47.2	7.8	42.8	1.6	0.8	2.4	0.4	2.1	0.1	0	5.3	16.3	50.2	94.6	30.9	32.7	12.6	244	7.6	0.04	3.5	5.5	17.82	46	41	36	83	5.4	2.475	25	29	4.996	138	1.066
1343	6437	78	120	80	30.52	23.99	48.15	49.8	57	41.2	416.23	65.31	5.33	1.96	6.1	34.6	8.2	53.8	2	1.4	2.1	0.5	3.3	0.1	0.1	4.67	13.8	41.8	89.4	29.5	32.9	12.9	270	9.4	0.78	3.42	5.2	51.95	45	14	20	98	5	2.35	23	14	4.663	176	1.195
1344	6445	70	146	65	28.8	11.64	85.03	13.7	24	41.7	417.71	0.035	6.47	1.07	6.6	20	8.9	67.5	1.7	1.8	1.3	0.6	4.5	0.1	0.1	6.18	16.2	48.9	79.3	26.2	33.1	18.8	351	8.4	0.93	3.35	5.7	490	46	15	24	97	7.5	2.275	28	35	5.94	305	0.904
1345	6448	90	114	70	38.06	12.71	55.31	23	204	40.3	205.9	0.09	4.32	0.89	8.9	31.3	5.6	61.9	0.6	0.5	2.8	0.5	5.5	0.1	0	5.67	12.3	38.2	67.3	21.7	32.3	13.7	228	8.6	1.28	4.09	5.7	303.5	41	18	21	84	7.5	2.35	23	16	5.718	151	0.743
1346	6456	72	123	64	21.73	20.05	71.78	27.9	204	50.7	300.37	284	5.22	2.14	7.8	22.1	8.3	65.6	3.1	1	1.7	0.6	5.1	0.2	0.1	4.91	15.6	47.9	97.5	31.7	32.6	12.9	383	7.6	0.05	2.48	5.4	53.06	49	29	26	64	4.6	2.45	21	35	5.94	124	1.001
1347	6461	70	180	91	32.01	12.71	59.97	21.2	23	35.3	164.57	0.035	6.05	1.54	5.2	40.3	6.1	48.8	4	0.8	2.1	0.3	2.5	0.2	0	4.08	13.3	38.7	94.9	32.7	34.4	12.4	321	7.5	0.09	3	5.5	717.9	44	19	16	63	5.7	2.325	26	15	5.718	125	1.259
1348	6462	80	131	84	27.91	22.38	62.29	35.9	152	23.6	375.64	0.035	6.83	1.31	7.3	40.4	10	45.8	3.4	0.4	2.9	0.7	3.3	0.2	0	5.37	16.5	49.2	91.4	30.6	33.5	12.3	181	9.3	0.4	5.4	5.8	58.66	43	21	22	65	5.7	2.475	24	42	5.607	156	1.227
1349	6463	58	138	66	24.47	17.01	71.96	23.6	196	25.4	276.01	0.083	6.59	1.22	4.1	42.4	11.2	43.3	2.6	0.5	1.7	0.5	1.8	0.1	0	3.91	13.1	36.7	93.8	33.3	35.5	11.9	293	6.3	0.19	2.76	5.2	8.34	43	17	17	67	5.4	2.25	30	21	4.94	127	0.969
1350	6467	74	126	66	61.15	16.83	63.01	26.7	61	10.6	270.85	303.56	5.17	0.85	7.3	24.1	6.1	67.9	1.8	0	1.8	0.4	5	0.1	0	4.18	13.7	39.2	93.7	32.7	34.9	12.9	343	7.6	1.45	4.56	5.1	18.26	41	16	19	122	3.9	2.4	22	20	5.329	178	1.066
1351	6472	54	144	75	22.01	26.67	69.45	38.4	88	89	426.56	0.035	4.47	1.26	4.3	37.9	8.3	49.2	3.7	0.9	1.6	0.4	2.1	0.2	0	4.75	14.5	41.7	87.9	30.5	34.8	11.9	207	10	0.02	3.47	5.1	79.54	46	21	23	91	8.2	2.3	27	11	4.885	156	1.13
1352	6480	52	127	58	27.74	35.62	56.74	62.8	181	31.7	244.28	0.17	5.79	1	4.9	37	8.4	49.7	4.4	0.6	1.8	0.4	2.4	0.2	0	4.66	14.9	43.4	93.1	31.9	34.3	12	210	8.4	0.09	2.7	5.6	140.5	43	20	22	46	5.4	2.425	19	29	4.663	131	1.033
1353	6485	62	180	89	18.87	19.33	64.8	29.8	160	47.1	715.12	149	6.7	1.31	8.4	22	8.1	66.7	2.2	1	1.8	0.7	5.6	0.2	0.1	5.04	16.5	47.9	95.1	32.8	34.5	12.1	414	6.9	0.22	4.63	5.3	411.1	45	17	21	95	6.1	2.3	26	15	4.663	150	1.195
1354	6486	60	106	70	27.99	12.71	59.97	21.2	306	38.5	505.53	221.29	5.02	0.74	9.5	18.6	8	70.1	2.4	0.9	1.8	0.8	6.7	0.2	0.1	4.57	14.9	42.8	93.4	32.5	34.8	12.2	401	7.6	0.28	3.4	7.4	18.65	45	36	26	99	3.6	2.375	21	38	7.66	127	1.356
1355	6493	62	116	82	20.68	20.41	64.08	31.8	65	12.2	162.36	150.39	4.58	1.19	7.4	33.7	3.3	56.9	5.1	0.9	2.5	0.2	4.2	0.4	0.1	3.58	12.7	37.3	104.1	35.5	34.1	13.2	347	8.1	0.1	3.93	5.1	61.47	46	24	24	48	6.1	2.35	19	12	4.774	238	1.001
1356	6499	96	171	66	22.08	15.04	71.24	21.1	84	53.7	493.72	0.035	5.53	2.45	11.7	13.8	4.9	79.9	0.7	0.8	1.6	0.6	9.3	0.1	0.1	4.64	13.8	41.2	88.6	29.7	33.4	12	324	8.6	1.03	4.52	5.2	339.6	45	20	23	55	5	2.45	20	6	4.885	204	1.066
1357	6510	80	132	85	42.14	11.81	55.13	21.4	118	33.5	1008.11	0.08	5.61	1.03	6.8	40.9	7.9	48.3	2.3	0.6	2.8	0.5	3.3	0.2	0	4.79	13.8	41.3	86.2	28.8	33.4	12.5	306	8.2	0.29	3.76	5.3	13.4	46	43	25	93	4.3	2.375	26	51	4.219	166	1.421
1358	6512	66	125	76	20.58	19.33	63.72	30.3	117	29	132.84	90.1	5.59	1.12	7	42.9	7.5	47	2.2	0.4	3	0.5	3.3	0.2	0	4.84	14.4	43.6	90.1	29.9	33.1	13.3	342	7.1	0.08	4.22	5	68.08	41	13	20	68	2.5	2.2	27	14	4.552	114	1.162
1359	6514	72	148	92	45.16	16.65	59.61	27.9	120	15.9	324.72	0.035	5.64	0.91	6.7	36.3	5.6	55.7	1.5	0.9	2.4	0.4	3.7	0.1	0.1	5.3	16	47.8	90.3	30.3	33.6	12.5	194	8.4	0.32	4.49	5.6	63.01	42	45	33	79	6.1	2.2	27	18	5.162	204	0.936
1360	6518	70	128	77	24.24	6.44	75	8.6	61	17.2	509.22	0.119	5.51	1.8	7.2	27.3	9.8	60.1	2.3	0.6	2	0.7	4.3	0.2	0	3.97	11.9	36.3	91.4	30	32.8	22.5	349	7.8	0.04	2.55	4.4	36.62	47	17	18	49	5.4	2.225	24	21	4.94	135	1.033
1361	6529	84	140	74	22.85	12.35	53.34	23.2	103	43	350.55	0.09	8.43	1.59	8.1	16.7	9.2	72.8	0.9	0.4	1.4	0.7	5.9	0.1	0	5.06	14.7	43.1	85.1	29.1	34.2	13.5	353	8	0.13	4.93	5.7	100.2	40	11	21	88	5.4	2.5	24	15	5.495	168	1.356
1362	6534	64	156	87	29.38	21.66	63.19	34.3	37	38.1	125.46	0.28	4.24	0.87	4.8	19.9	8	68.7	2.9	0.6	1	0.4	3.3	0.1	0	4.68	14.7	42.7	91.2	31.5	34.4	12.2	163	7.4	0.16	2.47	5.2	94.94	46	22	28	69	3.6	2.175	24	36	6.384	199	1.066
1363	6539	56	130	76	26.15	22.91	81.98	27.9	267	23.1	190.4	0.035	7.34	2.15	4	56.5	8.6	32	2.7	0.2	2.3	0.3	1.3	0.1	0	4.79	15.6	46.3	96.7	32.4	33.5	11.8	179	9	0.01	2.82	5	24.02	48	28	25	47	5.7	2.525	25	49	5.718	134	0.969
1364	6545	54	111	86	28.64	20.41	69.45	29.4	161	15.9	314.39	0.035	5.84	1.59	5.1	37.4	11.2	50	1.3	0.2	1.9	0.6	2.6	0.1	0	5.33	16.2	49.7	93.3	30.5	32.7	13	158	8.4	0.23	3.49	5.3	48.01	41	111	65	122	2.1	2.15	25	86	4.663	176	0.904
1365	6553	74	121	71	39.4	14.32	68.56	20.9	54	36	375.64	0.035	4.65	1.61	5.7	38.6	7.1	51.7	2	0.6	2.2	0.4	2.9	0.1	0	4.45	13.5	41.3	92.9	30.3	32.7	11.6	301	7.6	0.79	5.34	5.5	57.85	42	16	19	89	5.4	2.325	22	19	5.884	152	1.13
1366	6557	70	92	68	33.12	12.89	69.81	18.5	181	77.9	340.96	0.035	3.96	0.98	6.9	43.3	9	44.1	2.8	0.9	3	0.6	3	0.2	0.1	4.98	16	47.9	96.2	32.3	33.6	12.6	240	8.1	0.14	4.06	5.9	21.18	46	40	28	69	7.1	2.5	20	27	6.106	115	1.066
1367	6559	88	122	62	26.48	15.93	60.14	26.5	53	41.7	464.94	0.22	4.55	1.31	9	33.8	8.8	55.7	1.3	0.6	3	0.8	5	0.1	0.1	4.66	13.9	42.2	90.4	29.9	33.1	12.6	231	8.8	0.1	2.95	10.5	8.65	45	21	15	63	4.6	2.3	23	18	6.384	129	1.162
1368	6565	84	144	54	29.03	4.65	52.81	8.8	24	49.4	377.12	0.035	6.57	0.95	10.2	24.5	6.3	68.1	1	0.1	2.5	0.6	6.9	0.1	0	4.09	13.2	38.3	93.5	32.2	34.4	12.1	242	8.4	0.65	5.64	5.4	207.6	42	13	15	97	4.6	2.425	23	27	5.384	168	1.259
1369	6571	58	159	78	29.87	21.48	69.09	31.1	179	17	194.83	0.035	7.11	0.96	7.8	38.3	7.1	52.4	1.7	0.6	3	0.6	4.1	0.1	0	5.16	16.7	50.1	96.9	32.2	33.2	12.9	415	7.7	0.38	3.21	5.3	76.68	47	30	22	93	6.8	2.275	28	78	5.051	159	1.195
1370	6574	66	130	69	28.31	18.62	38.49	48.4	339	27.2	293.72	0.27	6.88	1.5	7.5	43.3	7.3	37.6	11.3	0.6	3.2	0.5	2.8	0.8	0	4.76	14.8	42.8	90.2	31.1	34.5	13.5	192	10	0.12	2.5	5.7	22.8	46	26	32	52	6.1	2.45	23	35	6.939	207	1.356
1371	6585	66	135	87	29.69	27.39	57.82	47.4	29	31.5	287.08	0.063	3.34	1.47	4.7	32	6.9	58.3	2.7	0.2	1.5	0.3	2.7	0.1	0	5.22	15.9	45.9	88	30.4	34.6	12.5	176	8.7	0.1	2.92	5.7	102.4	45	17	17	52	6.4	2.275	22	13	7.827	150	1.066
1372	6596	92	120	93	33.65	20.59	64.62	31.9	114	38.5	537.26	0.08	8.33	1.25	6.3	27	10.3	57.6	4.2	0.9	1.7	0.6	3.6	0.3	0.1	5.12	15.5	46.1	89.9	30.3	33.6	11.6	269	9.1	0.19	3.4	5.1	14.16	43	108	45	121	6.4	2.425	23	189	4.885	161	1.162
1373	6604	84	145	60	26.92	7.7	61.22	12.6	445	32.4	453.87	0.1	7.14	1.22	6.8	22.8	8.8	66.3	1.3	0.8	1.6	0.6	4.5	0.1	0.1	5.07	14.8	44.4	87.7	29.1	33.2	13.1	337	8.1	0.52	4.25	9.6	148.4	44	24	21	109	7.5	2.35	28	20	8.715	163	1.195
1374	6605	76	136	66	31.04	11.99	84.13	14.3	40	34.7	460.51	0.035	5.09	1.84	10.8	21.7	7.4	66.3	3.9	0.7	2.3	0.8	7.2	0.4	0.1	4.99	13.8	42.5	85.4	27.8	32.5	14	420	8.6	0.36	4.98	5.9	126.5	43	9	17	144	4.3	2.575	20	18	6.162	180	1.259
1375	6610	68	140	10	28.79	18.62	60.86	30.6	497	25.4	239.85	0.035	3.88	0.8	7.6	26.5	8.6	60.9	3.5	0.4	2	0.7	4.6	0.3	0	4.63	14.1	41.9	90.5	30.6	33.8	12.7	144	9.3	0.05	3.16	8.9	488.7	48	22	14	41	7.9	2.4	22	18	11.602	125	0.936
1376	6611	72	99	59	24.66	14.32	59.97	23.9	282	8.8	148.34	1.04	6.31	1.07	7.6	20.9	7.4	69.7	1.6	0.5	1.6	0.6	5.3	0.1	0	4.35	13.5	41.2	94.9	31.1	32.7	11.6	325	8.6	0.41	4.25	5.6	55.69	41	13	16	111	2.5	2.25	25	18	5.884	130	0.678
1377	6613	80	150	48	23.87	17.54	70.35	24.9	63	26.7	310.7	0.05	4.68	1.76	9.8	34.5	8.1	53.5	2.8	1	3.4	0.8	5.2	0.3	0.1	4.72	15	45.4	96.3	31.7	33	12.5	385	6.9	0.25	3.42	8.9	98.82	47	32	28	93	4.3	2.45	26	27	4.163	185	1.001
1378	6614	50	144	46	35.33	18.8	58.89	31.9	102	39.2	253.13	0.11	3.67	1.19	14.9	67.4	4.1	26.8	1.5	0.3	10	0.6	4	0.2	0	4.73	15	44.5	94.1	31.6	33.6	13.1	141	9.1	0.06	2.61	6.5	275.1	46	21	19	99	7.9	2.325	23	11	6.051	213	0.936
1379	6617	98	148	94	32.74	20.05	63.55	31.5	217	34.9	731.36	0.035	6.34	0.95	12.9	12.7	9.4	74.9	2.3	0.6	1.6	1.2	9.7	0.3	0.1	4.86	15.1	44.8	92.2	31.1	33.7	12.8	334	7.5	0.56	3.7	5.8	56.05	44	37	19	87	5	2.3	24	42	5.329	179	1.195
1380	6618	62	122	75	27.01	11.46	55.49	20.6	284	23.1	307.01	1.64	5.9	2.14	4.1	32.3	8.4	55.2	3.3	0.9	1.3	0.3	2.3	0.1	0	4.47	14.2	42	94	31.7	33.8	13	231	8.7	0.16	3.66	5.7	40	45	32	29	65	6.1	2.475	24	27	5.607	156	1.066
1381	6622	96	127	80	42.27	11.99	75.72	15.8	9	28.3	188.93	0.16	5.61	1.55	7.6	45.9	5.6	46.5	1.3	0.6	3.5	0.4	3.5	0.1	0	4.45	12.8	38.3	86	28.8	33.5	14.7	318	8.4	0.68	2.88	5.5	29.99	43	26	23	96	3.6	2.2	26	24	5.162	132	0.904
1382	6642	62	183	86	27.79	13.43	62.11	21.6	67	55.5	385.97	321.43	4.45	1.47	7.1	19.9	14.1	61.5	4	0.6	1.4	1	4.4	0.3	0	4.78	15.6	47	98.4	32.5	33.1	12.5	198	9	0.17	3.76	5.3	380.6	46	24	27	66	5	2.475	23	27	5.051	153	1.227
1383	6646	56	142	68	23.26	14.86	58.89	25.2	537	20.2	465.68	161	5.51	1.55	7.6	22.1	6.3	69.2	2.3	0.2	1.7	0.5	5.3	0.2	0	4.63	15.1	44.1	95.2	32.8	34.5	12.6	225	7.9	0.24	4.19	5.6	94.17	45	21	23	103	4.3	2.25	24	17	5.273	147	1.13
1384	6661	68	146	81	42.85	15.04	62.11	24.2	285	41.2	276.01	0.52	5.02	0.78	6.2	30.3	6.1	60	2.5	1.1	1.9	0.4	3.7	0.2	0.1	4.22	13.4	38.6	91.6	31.6	34.6	13.7	214	8.6	0.85	3.76	7	146.2	42	26	19	108	6.4	2.45	21	37	8.215	131	1.033
1385	6662	70	140	80	40.03	6.44	72.32	8.9	13	15.4	433.94	0.088	6.78	1.25	6.8	31.3	7.3	57.8	2.6	1	2.1	0.5	3.9	0.2	0.1	4.39	12.1	36.1	82.1	27.5	33.5	13.8	303	10	1.23	3.31	6.9	29.7	44	24	22	83	5	2.3	26	27	16.486	120	1.356
1386	6664	62	93	62	28.1	10.74	52.63	20.4	41	4.5	509.96	0.035	6.52	0.91	7.5	27.5	8.1	61.3	3.1	0	2.1	0.6	4.6	0.2	0	4.27	13.9	40	93.6	32.6	34.8	12.3	360	8.9	0.1	3.37	5.2	126	40	11	15	59	5.4	2.3	22	11	4.496	166	1.001
1387	6666	70	163	64	34.79	10.74	60.68	17.7	31	38.5	245.02	0.46	4.45	1.11	8.6	23.3	6.8	65	3.7	1.3	2	0.6	5.6	0.3	0.1	4.37	13.1	38.7	88.5	30.1	34	12.6	249	9.9	0.18	4.31	5.8	492	38	10	20	116	6.4	2.15	23	8	6.883	187	0.904
1388	6670	60	108	72	26.52	3.04	75.36	4	5	14.5	833.94	0.035	5.12	1.22	4.4	42.2	8.6	46.3	1.8	1	1.9	0.4	2	0.1	0	3.94	11.2	33.3	84.7	28.6	33.8	13.3	338	7.9	0.05	3.18	5.2	45.08	44	12	19	65	3.2	2.3	23	10	5.107	149	0.936
1389	6671	54	128	73	40.12	19.87	52.81	37.6	73	24.9	488.56	0.17	4.97	2.44	2.8	42.1	13.7	41.3	1.7	1.2	1.2	0.4	1.2	0	0	4.16	12.9	38.2	91.6	31	33.8	12.4	264	7.7	0.33	4.68	4.9	51.14	41	14	17	74	3.2	2.275	22	12	4.774	205	0.936
1390	6673	58	154	55	39.66	18.97	67.84	28	53	23.6	209.59	1.39	6.13	1.66	6	19	5	73.6	2.2	0.2	1.1	0.3	4.4	0.1	0	3.91	11.9	36	91.9	30.4	33	12.6	214	8.8	1.33	4.61	6.5	308.9	43	17	27	124	16.8	2.275	18	79	7.272	196	1.098
1391	6676	80	132	87	23.68	20.41	69.45	29.4	94	61.8	772.69	0.035	6.31	1.33	6.3	27.2	10.3	56.2	5.6	0.7	1.7	0.6	3.5	0.4	0	5.18	15.2	45.1	87.1	29.3	33.7	12.1	205	8	0.05	3.12	5.1	5.52	52	28	36	73	6.4	2.45	27	17	5.329	150	1.13
1392	6682	54	144	59	24.46	15.57	57.82	26.9	192	61.2	307.01	0.18	5.56	1.64	4.7	27.5	11.8	55.7	4.7	0.4	1.3	0.6	2.6	0.2	0	5.11	15.1	46.7	91.4	29.6	32.4	13.4	256	8.2	0.06	2.86	6.1	163.3	43	24	37	60	7.1	2.425	26	21	6.273	203	0.807
1393	6701	82	136	78	32.63	10.92	64.26	17	55	42.8	226.57	0.2	6.03	1.36	9.6	34.2	5.4	58	1.8	0.6	3.3	0.5	5.6	0.2	0.1	4.57	13.9	41.6	91	30.4	33.4	12.5	349	8.4	0.7	3.75	5.7	83.71	47	21	24	102	5	2.475	22	28	5.773	167	1.001
1394	6702	94	106	76	30.82	9.49	79.3	12	12	24.2	301.1	0.035	5.56	1.42	6.5	39.5	9.5	49.5	1	0.4	2.6	0.6	3.2	0.1	0	4.07	12.3	36.2	89.1	30.3	33.9	14.4	307	7.5	3.85	5.8	5.5	37.06	41	12	14	69	5.4	2.275	24	14	4.607	153	1.227
1395	6703	60	125	65	24.38	25.96	70.35	36.9	69	72.9	352.76	190.02	5.46	1.58	7.1	28	7.6	62.8	1.6	0.1	2	0.5	4.5	0.1	0	4.54	15.1	44.2	97.4	33.3	34.2	13	257	8.2	0.54	4.78	4.9	446.5	45	14	24	65	3.9	2.45	22	13	4.607	151	0.936
1396	6711	66	119	76	25.23	23.81	64.62	36.8	68	15.4	261.99	108	5.64	1.3	8.6	25.5	9.3	62.7	1.9	0.6	2.2	0.8	5.4	0.2	0.1	5.44	15.9	48.2	88.4	29.2	33	12.4	271	7.9	0.51	4.22	5.1	1237	44	30	32	65	6.8	2.475	29	15	4.996	163	1.162
1397	6715	66	107	63	26.53	13.78	59.61	23.1	70	26.3	216.23	169.42	5.35	1.31	6.4	24.6	9.1	63.5	2	0.9	1.6	0.6	4.1	0.1	0.1	5.22	16	48.4	92.8	30.7	33.2	13.1	237	7.9	0.1	3.57	5.4	17.81	45	36	25	65	5	2.35	23	14	5.273	139	0.775
1398	6716	64	108	75	32.8	12.53	50.3	24.9	65	43.5	179.33	0.035	5.53	1.06	9.4	29.6	6.8	60.2	3.1	0.3	2.8	0.6	5.7	0.3	0	4.7	14.9	44.9	95.5	31.7	33.3	12.6	300	8.5	0.69	3.81	5.4	458.8	42	20	15	66	8.9	2.25	18	43	4.441	208	0.969
1399	6720	64	158	89	24.18	33.65	70.17	48	421	37.6	276.01	384.92	6.18	1.22	5.6	37.4	12	48.7	1.7	0.3	2.1	0.7	2.7	0.1	0	5.69	17.1	51.6	90.5	30	33.3	13.3	252	8.9	0.57	3.83	5.7	31.75	49	41	22	79	6.4	2.5	24	33	4.94	138	1.13
1400	6721	62	129	69	31.83	16.65	59.07	28.2	119	24.2	121.03	1.58	5.17	1.01	7.8	22.4	6.8	68.4	2	0.4	1.7	0.5	5.3	0.2	0	5.45	15.9	46.5	86.4	29.5	34.2	12.7	298	8.9	0.33	3.98	5.3	46.59	44	24	25	92	6.1	2.325	22	27	5.051	176	0.872
1401	6732	72	142	85	29.27	17.18	67.13	25.6	335	17.7	176.38	0.035	5.84	1.76	7.6	32.3	5.7	58.6	2.8	0.7	2.5	0.4	4.5	0.2	0.1	5.7	16.6	49.5	86.9	29.1	33.5	13.6	222	8.8	0.29	3.59	5.6	21.49	46	20	16	97	6.1	2.475	24	43	4.885	112	0.936
1402	6734	80	145	68	20.76	12.53	54.24	23.1	127	28.5	522.5	200	3.96	1.23	5.5	31.3	12	53.8	2.4	0.5	1.7	0.7	3	0.1	0	4.14	14.1	42.4	102.7	34.1	33.2	13.9	290	8.6	3.94	4.7	5.1	163.9	44	15	21	93	3.6	2.375	26	26	5.218	143	1.066
1403	6735	58	119	70	23.78	17.18	67.13	25.6	73	13.8	259.04	0.18	6.21	2.22	6.3	36.3	8.2	54.5	0.6	0.4	2.3	0.5	3.4	0	0	4.51	14	41.4	91.9	31.1	33.8	11.7	193	9.8	0.27	3.26	5.1	264.4	43	20	17	60	7.5	2.5	21	33	5.384	179	1.356
1404	6736	80	122	76	38.16	17.18	59.43	28.9	55	25.8	239.85	127.83	4.89	0.85	12.3	48.7	8.1	35.6	2.8	4.8	6	1	4.4	0.3	0.6	4.81	15.6	46.2	95.9	32.4	33.8	13.2	422	7.7	1.23	3.93	5.5	35.84	39	32	27	161	4.3	2.3	21	40	4.219	138	0.969
1405	6738	80	118	68	26.56	22.55	57.82	39	283	53.5	577.12	0.068	4.97	1.15	5.3	38.2	10.1	48.6	2.5	0.5	2	0.5	2.6	0.1	0	4.82	16	46.4	96.3	33.4	34.7	12.5	163	9.1	0.21	2.67	5.1	168.3	47	58	43	61	5.7	2.3	20	131	5.273	179	1.001
1406	6747	86	121	84	28.06	16.65	66.95	24.9	159	34.9	596.3	0.27	5.66	1.39	7.9	31.5	7.4	59.6	0.8	0.8	2.5	0.6	4.7	0.1	0.1	5.59	17	50.1	89.5	30.3	33.8	12.6	253	7.5	0.14	3.06	5.4	8.07	48	29	21	76	6.4	2.375	22	26	4.94	144	1.162
1407	6758	78	131	72	19.71	11.1	69.63	15.9	154	13.8	488.56	148.35	4.37	1.34	6.7	35	10.3	51.6	2.3	0.8	2.3	0.7	3.5	0.2	0.1	4.81	14.5	43.6	90.7	30.2	33.2	14.1	337	8.4	0.22	3.98	5.3	37.03	47	22	26	91	4.3	2.225	22	19	3.941	154	1.066
1408	6771	72	115	79	33.05	15.22	78.58	19.4	152	30.8	400	0.312	5.69	1.5	9	26.7	8.1	59.2	4.7	1.3	2.4	0.7	5.3	0.4	0.1	5.52	17	50.5	91.6	30.9	33.8	12.7	278	8.8	0.17	3.68	5.1	20.54	51	31	24	74	3.6	2.4	26	42	4.552	133	1.356
1409	6781	68	151	97	27.68	13.6	57.46	23.7	53	39.4	367.52	1.5	6.41	1.51	4.4	38.6	8.3	51.2	1.3	0.6	1.7	0.4	2.3	0.1	0	5.23	14.7	45	86	28	32.6	12.4	193	9.1	0.08	2.78	5.1	10.47	47	17	22	79	4.3	2.3	25	25	4.663	188	1.001
1410	6788	72	115	74	30.16	11.64	60.14	19.3	105	34	492.25	0.34	5.82	1.39	5.2	36	13.3	45.2	4.3	1.3	1.9	0.7	2.4	0.2	0.1	4.18	12.7	38.7	92.4	30.4	33	13.2	329	7.8	0.54	4.31	6	52.89	40	11	16	99	6.8	2.325	27	21	7.771	171	1.13
1411	6801	80	154	71	28.57	18.8	46.72	40.2	186	74.3	382.28	212.86	5.4	1.14	7.2	49.9	10.3	36.7	2.2	1	3.6	0.7	2.6	0.2	0.1	4.44	13.5	40.4	91.1	30.2	33.2	12	384	7.1	1.15	4.79	5.5	60.49	44	16	22	91	6.8	2.425	21	19	6.384	169	1.001
1412	6808	64	133	63	29.19	11.28	62.29	18.1	140	29.7	415.49	0.317	4.89	0.96	4.7	21.4	11.9	63.3	2.6	0.9	1	0.6	3	0.1	0	4.59	14.1	40.6	88.5	30.8	34.8	12	145	7.5	0.15	3.03	5.1	44.11	46	28	21	53	7.5	2.275	28	19	4.496	185	1.066
1413	6812	50	136	67	29.92	26.31	63.01	41.8	298	34.9	429.52	1.59	4.94	1.52	5.9	31.7	8.9	54.3	4.4	0.9	1.9	0.5	3.2	0.3	0.1	5.26	15.4	47.6	90.5	29.4	32.5	12.4	234	8.5	0.1	3.26	5.6	25.42	46	26	23	57	4.6	2.3	23	29	5.107	146	1.098
1414	6818	70	133	87	28.6	16.11	49.94	32.3	20	15.6	342.43	0.035	5.61	1.17	8	20.5	6.8	67.8	4.1	0.9	1.6	0.5	5.4	0.3	0.1	5.02	14.4	43.8	87.2	28.7	32.9	12.7	369	7.8	0.31	3.59	5	40.62	45	15	18	62	3.9	2.2	27	14	4.774	122	1.033
1415	6823	60	103	59	30.61	9.49	58.53	16.2	317	26.5	428.04	0.081	4.58	0.64	7.9	28.1	7.4	62.3	1.7	0.6	2.2	0.6	4.9	0.1	0	4.55	14.9	41.7	91.6	32.7	35.6	12.2	193	9.4	1.17	3.61	5.5	157.7	44	33	27	72	5.4	2.35	25	14	4.94	111	1.259
1416	6829	68	131	82	34.56	12.71	73.39	17.3	39	19.9	383.02	0.035	4.22	1.92	7.2	28	5.6	64.3	2	0.2	2	0.4	4.6	0.1	0	3.66	11.6	33.6	91.9	31.6	34.5	11.8	296	7.8	0.24	3.55	5.2	26.99	43	22	19	54	6.8	2.35	24	18	4.163	176	1.098
1417	6841	74	122	84	35.4	15.22	64.26	23.7	121	82.4	306.27	0.102	5.4	0.73	8.1	37.8	14.6	43.1	3.9	0.6	3.1	1.2	3.5	0.3	0	4.72	14.4	42.2	89.3	30.3	34	12.9	289	7.8	0.48	3.53	6.3	11.64	45	33	24	61	6.1	2.275	23	24	4.94	144	1.13
1418	6844	90	126	85	32.05	14.5	63.01	23	143	10	276.75	0.05	6.8	0.95	7.6	32.3	7.8	55.3	3.7	0.9	2.5	0.6	4.2	0.3	0.1	5.19	15.8	45.5	87.5	30.4	34.7	12.4	287	7.9	0.29	2.25	6.1	9.42	47	29	17	128	7.1	2.45	22	147	7.161	131	1.13
1419	6845	60	126	79	46.19	20.59	59.07	34.8	183	44.4	248.71	0.035	6.28	1.22	6.6	36.7	6.2	53.8	2.7	0.6	2.4	0.4	3.6	0.2	0	4.93	14.6	44	89.4	29.5	33.1	12.6	158	10.6	0.29	3.67	6	41.62	41	30	27	99	6.8	2.275	27	82	5.662	199	0.904
1420	6859	84	130	81	28.96	9.85	66.41	14.8	15	31.7	189.67	0.035	5.61	1.34	6.9	27	7.7	63.3	1.6	0.5	1.9	0.5	4.4	0.1	0	4.27	12.4	36.4	85.2	29	34	13	247	7.9	0.8	3.2	5.3	114.5	46	17	22	209	3.6	2.325	26	103	4.552	143	1.066
1421	6861	72	129	80	29	8.23	39.74	20.7	262	13.1	417.71	217	4.84	0.89	6.2	26.2	9.4	60.3	3.3	1	1.6	0.6	3.7	0.2	0.1	5.28	13.8	41.8	79.2	26.2	33	13.8	220	8.6	3.66	5.93	10.7	249.7	40	18	21	95	5	2.375	24	26	14.544	159	0.936
1422	6866	66	124	70	27.09	20.94	67.84	30.9	853	23.3	3268.6	106.76	4.32	1.11	5.7	24.5	11.6	59.8	3.5	0.6	1.4	0.7	3.4	0.2	0	4.72	16.3	47.7	101.1	34.5	34.2	12.6	131	6.9	0.54	3.98	11.1	29.15	37	73	86	195	4.3	2.35	22	907	13.433	135	1.066
1423	6871	82	119	71	19.41	6.98	57.1	12.2	255	100.1	844.27	690	4.03	1.62	9.8	26.7	8.8	62.9	1.3	0.4	2.6	0.9	6.2	0.1	0	4.07	12.9	37.3	90.7	31	34.7	12.3	227	8.4	2.84	5.35	5.6	19.16	39	50	66	95	3.9	2.3	22	41	4.163	232	1.13
1424	6879	82	132	62	24.55	24.52	64.08	38.3	211	30.6	118.08	329.62	4.89	1.5	6.2	21.1	9.6	65.9	2.1	1.3	1.3	0.6	4.1	0.1	0.1	5.28	16.9	49.3	93.4	32	34.3	12	240	8	0.04	2.86	4.9	28.83	49	13	19	44	1.8	2.35	22	35	5.162	108	1.195
1425	6894	66	109	82	29.27	18.62	65.87	28.3	426	42.1	397.04	0.035	4.03	1.23	9.1	40.8	9.5	47.7	1.5	0.6	3.7	0.9	4.3	0.1	0.1	5.61	16.2	49.3	88	28.8	32.7	12.2	196	10.4	0.04	2.82	9.8	16.58	43	53	24	101	4.6	2.25	23	44	12.601	129	0.936
1426	6896	116	134	88	45.66	18.08	66.23	27.3	98	29.2	236.9	0.25	4.53	1.17	5.2	19	9.1	68.1	3.6	0.3	1	0.5	3.5	0.2	0	4.74	15.4	45.2	95.4	32.3	33.9	13.4	196	9.1	0.37	3.56	5.6	384.2	37	22	22	62	5.4	2.15	22	21	5.773	169	0.904
1427	6898	82	143	93	31.84	4.65	92.19	5	3	16.1	549.07	0.06	4.78	0.81	6.2	26.2	6.9	64.6	1.6	0.8	1.6	0.4	4	0.1	0	4.69	12.4	35.7	76.1	26.3	34.6	14.8	300	8	0.17	4.46	5.6	19.47	47	31	27	113	2.5	2.2	22	31	5.329	194	1.13
1428	6903	64	146	87	20.32	16.65	73.93	22.5	23	23.1	235.42	0.32	5.4	1.97	6.4	33.4	7.2	56.6	2	0.9	2.1	0.5	3.6	0.1	0.1	4.19	12.8	37.1	88.7	30.6	34.5	11.9	367	8.2	0.28	2.75	4.9	103.4	42	10	12	53	4.3	2.25	20	25	4.552	127	0.904
1429	6904	62	148	79	33.01	17.54	74.11	23.7	53	39.4	293.72	0.14	5.09	1.05	7.1	45.7	8.1	42.8	2.4	0.9	3.2	0.6	3	0.2	0.1	5.47	15.3	46.8	85.5	28	32.8	12	204	9.2	0.37	3.31	6.1	97.53	41	49	44	100	5.7	2.225	24	28	4.996	149	1.098
1430	6905	76	134	77	28.22	16.47	56.39	29.2	561	83.6	301.84	0.035	4.11	0.91	5.6	24.6	7.9	65.4	1.5	0.6	1.4	0.4	3.7	0.1	0	4.47	14.7	43.5	97.1	32.9	33.8	11.8	240	7	0.1	3.12	4.5	85.06	46	32	32	61	4.6	2.25	23	41	6.051	136	0.872
1431	6907	100	146	87	34.33	9.31	80.01	11.6	32	60.2	403.69	0.035	3.03	0.81	6	29.1	6.7	61.4	1.9	0.9	1.7	0.4	3.7	0.1	0.1	4.1	13	36.8	89.6	31.6	35.3	14.8	240	7.8	0.23	3.12	5.4	85.1	44	48	38	120	2.9	2.175	27	70	5.44	187	1.033
1432	6910	60	126	87	18.82	32.94	76.25	43.2	30	15.9	210.33	203.52	5.43	1.2	9.4	38.4	8.9	51.3	1.1	0.4	3.6	0.8	4.8	0.1	0	5.07	15.9	47.8	94.2	31.5	33.3	13.8	285	8.9	0.29	3.14	5.1	25.49	47	12	17	58	3.2	2.4	26	14	5.162	126	1.066
1433	6922	66	114	68	28.71	17.9	60.86	29.4	207	50.7	335.79	0.035	5.95	1.6	8.4	41.3	7.8	46.4	3.8	0.8	3.5	0.7	3.9	0.3	0.1	4.18	13	38	91.1	31.1	34.2	11.8	351	8.7	0.39	3.2	5.5	56.14	43	14	18	59	5	2.25	24	12	4.885	129	1.195
1434	6931	58	102	60	27.88	10.56	70.35	15	211	39.6	259.04	0.08	5.12	1.17	6.1	38.3	8.1	51	1.7	0.9	2.3	0.5	3.1	0.1	0.1	5.21	14.4	43.1	82.7	27.7	33.4	13	269	8.2	0.18	3.11	5.7	32.49	48	17	17	75	5.4	2.35	22	18	5.551	145	0.969
1435	6934	58	162	90	31.75	15.39	62.11	24.8	412	27.4	350.55	82.1	5.87	1.34	7.4	46.5	8.5	40.1	4.1	0.8	3.4	0.6	3	0.3	0.1	4.75	14.1	42.2	88.9	29.6	33.3	14.1	378	8.1	1.73	4.63	5.8	32.92	42	28	23	95	3.2	2.325	29	53	5.051	117	1.162
1436	6938	78	141	91	28.48	31.86	43.32	73.6	959	38.5	1108.48	0.035	5.66	1.45	9.2	35.8	8.6	52	2.7	0.9	3.3	0.8	4.8	0.2	0.1	5.38	18	53.7	99.9	33.5	33.6	12.4	339	7.4	1.69	2.73	5.2	48.3	48	181	166	132	5	2.35	24	346	5.662	162	0.84
1437	6942	86	108	66	24.09	6.09	78.58	7.7	35	40.1	445.01	248.94	5.82	1.66	8.4	35.1	9	51.9	3.4	0.6	2.9	0.8	4.4	0.3	0.1	4.02	12.7	38.4	95.6	31.8	33.3	15.8	351	7.8	0.28	3.36	5	53.14	43	19	26	121	2.5	2.25	22	67	4.274	161	1.162
1438	6944	76	127	77	31.01	25.24	60.14	42	159	62.5	294.46	0.035	6.13	1.16	8.4	31.8	9.4	49.9	8.4	0.5	2.7	0.8	4.2	0.7	0	5.28	16.3	49.5	94	31	33	13.2	299	8.4	0.22	3.15	5.8	17.87	48	37	28	112	4.6	2.375	21	51	6.328	152	0.936
1439	6948	68	135	74	24.66	19.69	65.34	30.1	69	88.6	938	0.035	4.27	1.16	7.7	16	3.1	78.8	2	0.1	1.2	0.2	6.1	0.2	0	4.84	14.1	41.1	84.9	29.1	34.3	12.5	295	6.6	0.07	3.2	5.5	22.03	50	30	33	73	3.2	2.45	24	39	6.106	139	1.195
1440	6954	58	114	66	28.08	20.94	70.53	29.7	92	23.3	4160.84	160.6	5.53	0.71	7.2	29	6.9	63.7	0.3	0.3	2.1	0.5	4.6	0	0	4.79	14.8	43	89.6	30.7	34.2	12.5	291	8	0.1	3.36	5.4	46.18	46	17	20	114	5.4	2.375	22	42	4.885	131	1.388
1441	6956	78	107	67	26.14	20.94	48.51	43.2	139	44.6	419.18	0.09	4.14	1.54	4.7	18.8	12.5	65.3	2.8	0.6	0.9	0.6	3.1	0.1	0	4.53	14.7	44.2	97.4	32.3	33.2	12.2	245	8	0.24	4.56	5.4	161.1	42	21	24	93	5.4	2.4	23	22	5.607	145	0.84
1442	6957	68	149	84	26.09	20.59	67.84	30.3	128	21.7	220.66	0.035	5.61	1.5	6.4	35.8	11.6	50.5	1.5	0.6	2.3	0.7	3.2	0.1	0	4.13	14.1	40.9	99.1	34.2	34.6	11.4	233	9.8	0.1	2.41	4.5	66.39	46	19	18	56	5.7	2.275	28	36	4.496	114	0.936
1443	6962	64	136	71	23.98	23.45	57.46	40.8	47	36.7	147.6	0.16	4.89	1.42	4.8	32.7	12	51.4	3.5	0.4	1.6	0.6	2.5	0.2	0	4.21	14.5	41.9	99.4	34.3	34.5	12	257	7.3	0.13	3.59	5.3	148.8	44	27	29	56	6.4	2.225	23	18	5.162	185	1.033
1444	6963	102	109	82	26.2	25.96	64.26	40.4	69	52.8	484.87	70.45	4.99	0.95	5.3	36.5	11.8	45.4	5.3	1	1.9	0.6	2.4	0.3	0.1	4.51	14.4	43.5	96.4	31.9	33.1	11.9	226	9.8	0.1	3.29	5.7	95.33	45	16	25	79	4.3	2.375	22	21	5.94	132	1.195
1445	6967	62	149	77	20.34	17.72	86.46	20.5	88	53	451.66	0.035	5.04	2.02	7.2	26.6	11.4	59.7	1.1	1.2	1.9	0.8	4.3	0.1	0.1	3.74	12.6	37	97.8	33.4	34.2	13.1	392	6.5	0.7	3.75	5.3	196.1	43	20	25	60	5.4	2.35	26	13	4.885	152	1.033
1446	6972	72	151	63	20.71	22.02	56.56	38.9	74	83.8	1015.49	0.035	5.64	2	7.6	13.1	6.1	57.6	22.8	0.4	1	0.5	4.4	1.7	0	4.86	14.7	43.7	89.9	30.3	33.7	12.9	294	9.3	0.32	3.98	5	242.1	44	16	23	48	4.6	2.25	26	20	4.607	138	1.356
1447	6974	66	130	85	20.47	3.04	79.3	3.8	3	57.5	380.81	0.035	5.17	1.93	5.5	31.9	8.1	54.6	4.2	1.3	1.8	0.4	3	0.2	0.1	4.15	11.1	34.8	83.9	26.7	31.8	15.6	233	8.1	0.03	2.87	5.1	52.8	45	41	35	70	3.9	2.3	28	58	4.718	160	1.195
1448	6979	62	152	85	31.95	20.23	58.18	34.8	314	24	298.15	0.035	4.45	1.02	6.3	41.3	6.7	49.2	2.5	0.3	2.6	0.4	3.1	0.2	0	3.81	12.9	36.3	95.3	33.7	35.3	11	327	7.9	0.19	2.8	5.6	26.06	41	21	19	82	4.6	2.125	24	11	5.218	166	0.84
1449	6981	66	104	72	27.39	15.39	76.25	20.2	87	59.8	482.65	0.035	5.09	1.93	3.3	28	14.9	53.2	3.2	0.9	0.9	0.5	1.8	0.1	0	4.28	13.5	39.2	91.6	31.5	34.4	12.6	216	8.8	0.44	2.88	6.3	16.65	42	23	31	55	4.3	2.35	22	37	6.328	130	1.098
1450	6985	58	130	70	28.92	17.18	92.36	18.6	13	45.1	363.1	0.35	5.22	1.02	6.9	27.4	10.9	51.7	9.3	0.8	1.9	0.8	3.6	0.6	0.1	5.26	15.7	47.2	89.9	29.8	33.2	12.9	342	8.2	0.08	2.93	5.2	14.98	45	40	27	95	5	2.4	25	20	5.44	150	1.001
1451	6987	72	106	68	34.57	8.59	71.24	12.1	46	25.8	299.63	0.32	5.02	0.82	8.2	24	10.5	61.5	3.8	0.2	2	0.9	5	0.3	0	4.22	13.6	39.7	93.9	32.2	34.3	12.6	251	8.4	0.22	3.74	5.9	40.25	41	68	40	114	4.3	2.3	20	76	6.55	168	1.001
1452	6999	62	152	89	39.6	23.81	73.93	32.2	162	63.4	410.33	0.035	5.77	2.11	6.9	40.6	8.9	44.9	5.6	0.1	2.8	0.6	3.1	0.4	0	4.98	14.9	43.6	87.5	30	34.3	12.4	267	9.3	0.21	3.06	5.7	59.1	47	31	24	52	8.2	2.525	24	22	5.607	217	1.195
1453	7002	68	202	90	34.57	19.33	60.68	31.9	245	41.9	1957.91	0.053	5.53	1.58	8.7	23.6	5.3	69.7	1	0.4	2.1	0.5	6.1	0.1	0	4.46	14.4	41.9	94	32	34.1	12.8	168	11.4	0.25	5.7	5.1	202.2	44	22	23	63	6.4	2.55	24	16	4.552	166	1.001
1454	7008	60	120	78	29.54	12.89	63.9	20.2	12	60.2	543.91	63.3	5.35	1.09	5.3	32.5	8.4	53.8	4.4	1	1.7	0.4	2.9	0.2	0.1	4.42	13.8	40.7	92.1	31.2	33.8	12.7	254	8.6	0.14	4.22	5.1	48.84	45	22	24	73	5	2.225	22	22	5.051	138	1.066
1455	7010	60	149	63	30.02	16.29	61.58	26.5	54	51.6	649.44	0.035	6.15	1.18	8.9	44.3	6.9	45.4	2.8	0.6	3.9	0.6	4	0.2	0.1	4.65	13.4	40.2	86.5	28.8	33.3	12.6	265	8	0.07	3.47	6.8	55.33	47	31	26	75	5.4	2.25	25	17	4.829	203	1.195
1456	7020	72	128	75	32.22	13.78	73.57	18.7	31	8.8	197.78	0.035	5.97	1.16	6.6	30	6.2	60.2	2.8	0.9	2	0.4	4	0.2	0.1	5.36	14.1	43.6	81.4	26.3	32.5	14.9	281	7.1	0.53	4.67	6.2	72.9	44	22	20	93	3.2	2.25	28	26	6.384	125	0.904
1457	7025	64	126	67	34.27	17.9	58.53	30.6	483	61.6	363.1	0.035	6.75	1.03	7.3	33.9	9.5	54.3	2.2	0.2	2.5	0.7	4	0.2	0	4.75	15.2	44.5	93.7	32.1	34.2	12.2	194	8.4	0.28	4.08	5.4	33.94	42	19	21	66	7.1	2.475	25	37	5.384	125	0.84
1458	7030	62	159	87	28.83	10.92	56.56	19.3	439	26.5	230.26	0.07	7.6	1	5.4	48.9	9.2	33.8	7.6	0.6	2.6	0.5	1.8	0.4	0	6.31	14.4	45.4	72	22.7	31.5	13.9	190	10.1	0.1	3.56	9.3	22.35	44	27	22	91	3.2	2.325	24	28	6.439	173	1.259
1459	7037	76	145	83	29.45	30.97	78.04	39.7	644	8.2	206.64	235	5.04	1.59	10	21.6	5.9	69.8	2	0.8	2.2	0.6	7	0.2	0.1	5.32	17	50.4	94.7	31.9	33.7	13	292	8.7	0.06	2.47	4.9	24.85	49	29	28	79	5	2.3	24	52	4.441	152	1.066
1460	7042	60	131	80	27.52	15.39	59.25	26	168	27.2	239.11	0.035	5.56	1.39	7.7	27.3	5.1	64	3.2	0.5	2.1	0.4	4.9	0.2	0	4.8	15.1	44.7	93.1	31.5	33.9	12.5	375	6.9	0.26	3.35	6.5	27.98	47	25	18	93	7.5	2.35	25	82	5.607	88	0.872
1461	7048	62	132	64	23.7	13.96	72.14	19.4	172	92	476.01	0.16	6.65	1.33	9	22.8	8.5	63.8	4.4	0.5	2.1	0.8	5.7	0.4	0	5.26	15.6	47.4	90	29.8	33	12.4	283	8.6	0.08	4.27	5.8	79.81	45	22	23	95	4.3	2.325	23	23	4.885	164	0.872
1462	7053	72	97	69	28.13	8.95	63.37	14.1	251	22.7	189.67	0.035	5.48	1.22	9	25.8	6.8	65.5	0.8	1.2	2.3	0.6	5.9	0.1	0.1	4.48	14.4	41.3	93	32.3	34.8	11.4	254	8.1	0.16	3.24	4.9	61.35	47	22	19	83	4.6	2.35	24	17	4.774	150	1.13
1463	7062	56	133	88	25.23	17.36	52.09	33.3	826	13.6	499.63	2.85	4.58	1.06	3.4	49.7	8.7	38.1	2.9	0.6	1.7	0.3	1.3	0.1	0	4.54	13.1	41.3	91	29	31.9	12.9	228	7.7	0.14	3.9	5.8	84.42	43	16	27	86	3.9	2.175	25	22	5.329	129	0.84
1464	7068	56	127	83	32.07	18.97	72.32	26.2	123	23.1	237.64	0.07	6.05	1	6.9	23.5	7.7	60.2	7.9	0.8	1.6	0.5	4.2	0.5	0.1	5.08	15.4	44.7	87.8	30.4	34.7	12.4	263	8.8	0.34	3.88	5.8	102.4	46	29	20	91	5	2.45	22	19	5.051	131	1.162
1465	7073	68	167	75	25.52	25.24	66.77	37.8	657	13.4	208.85	0.035	4.5	0.7	8.6	24.2	5.6	68.1	1.6	0.6	2.1	0.5	5.9	0.1	0.1	5.83	17.1	49.7	84.6	29.1	34.4	12.8	212	8.8	0.06	4.16	6.8	35.36	48	17	22	93	5.4	2.325	22	29	8.66	134	0.807
1466	7078	72	153	96	29.3	23.27	64.62	36	27	114.6	450.18	0.085	5.38	0.96	7.1	31.2	7.3	59.2	1.9	0.5	2.2	0.5	4.2	0.1	0	4.49	14.1	41.7	92.8	31.3	33.8	11.7	219	7.8	0.09	3.44	4.8	54.33	46	18	21	81	7.1	2.225	22	19	4.496	147	1.066
1467	7082	74	123	76	25.66	23.09	81.27	29.7	136	56.6	624.35	0.035	5.92	2.16	8	14.4	6.9	74.7	3.2	0.8	1.2	0.6	6	0.3	0.1	4.38	13.7	40.3	92.1	31.1	33.8	11.2	288	8.3	0.29	3.5	5.1	126.4	45	16	23	82	5.7	2.275	22	21	5.051	150	1.033
1468	7084	56	110	61	27.35	14.68	48.87	30	81	16.8	817.7	0.035	6.47	2.5	5.8	36.2	6.8	48.6	7.8	0.6	2.1	0.4	2.8	0.5	0	4.32	13.4	39.7	92.2	31	33.6	12.3	239	7.6	0.56	4.09	6.1	91.45	46	23	20	84	8.2	2.45	24	15	5.107	156	1.162
1469	7085	72	133	73	27.57	23.63	67.48	35	45	19.5	392.62	0.035	5.74	1.1	6	36.6	7.6	51.3	3.6	1	2.2	0.5	3.1	0.2	0.1	4.24	13.1	39	92.1	30.8	33.5	12.2	324	10	0.76	3.09	5.1	33.03	44	15	17	76	7.5	2.25	22	18	5.273	127	1.162
1470	7106	70	138	95	30.65	15.39	64.98	23.7	49	70	559.4	156	6.23	0.64	8.5	29.4	7.2	59.3	3	1.2	2.5	0.6	5	0.3	0.1	5.36	16.5	50.6	94.4	30.8	32.6	13.6	268	7.5	0.28	3.08	5	25.66	49	25	24	69	5.7	2.375	22	38	4.829	105	1.001
1471	7114	60	175	76	30.17	14.68	82.52	17.8	104	87.9	488.56	0.035	6.23	0.79	5.7	15.5	8.5	73.8	2	0.3	0.9	0.5	4.2	0.1	0	4.6	14	41.6	90.4	30.5	33.7	12	231	9.8	1.05	3.93	5.5	69.62	43	42	35	160	5.4	2.425	27	46	6.106	211	1.195
1472	7125	68	144	64	27.25	26.49	79.83	33.2	121	35.3	349.07	0.035	4.42	1.03	9.6	38.9	11.9	46.5	2.4	0.4	3.7	1.1	4.5	0.2	0	6.28	12.6	39.7	63.2	20.1	31.8	14.4	250	8.7	0.13	2.89	6.3	223.3	43	28	36	81	3.2	2.425	26	46	6.661	136	1.098
1473	7132	82	143	90	31.29	12.35	100.96	12.2	31	34.7	405.9	0.035	5.02	1.74	6.8	31.1	9.3	56.7	2.3	0.6	2.1	0.6	3.9	0.2	0	4.75	14.1	41.7	87.8	29.5	33.7	12.4	388	7.3	0.33	3.58	5.3	164.2	42	16	17	81	5	2.375	23	9	4.774	147	1.13
1474	7133	56	129	77	33.96	18.44	74.11	24.9	102	70.7	322.51	0.035	5.22	1.34	5.5	45.9	8.3	43.1	1.7	1.1	2.5	0.5	2.4	0.1	0.1	4.61	14	41.3	89.8	30.5	33.9	12.3	206	8.6	0.36	3.12	5.1	111.2	44	20	21	53	3.9	2.275	25	34	4.441	162	1.033
1475	7134	54	180	68	32.27	14.5	50.48	28.7	187	161	583.02	0.256	4.5	1.31	5.9	16.3	8.5	71.4	3.4	0.4	1	0.5	4.2	0.2	0	3.37	10.4	30.8	91.3	31	34	13.8	188	9.5	5	6.87	8.3	1355	37	18	19	64	18.9	2.15	22	12	5.384	227	1.195
1476	7136	60	116	69	20.32	15.75	53.34	29.5	66	53	321.03	180	4.6	1.53	5.1	39.3	6.1	52.7	1.3	0.6	2	0.3	2.7	0.1	0	4.37	14.1	41.5	94.8	32.3	34	12	201	9.9	0.42	3.18	4.8	75.95	45	11	15	106	4.3	2.2	26	7	4.496	105	1.098
1477	7144	84	122	82	21.7	23.99	61.4	39.1	566	9.5	285.61	237	5.61	1.66	6.4	28.1	13.6	55.5	2.3	0.5	1.8	0.9	3.6	0.1	0	5.05	17	50.4	99.9	33.6	33.6	12.8	171	8.2	1.7	4.56	4.7	38.73	45	57	92	135	1.8	2.3	24	444	4.441	244	1.13
1478	7146	82	137	83	33.08	16.47	68.74	24	95	58.2	214.76	1.57	7.19	1.31	9.2	33.4	6.1	58.6	1.3	0.8	3.1	0.6	5.4	0.1	0.1	4.6	13.8	41.1	89.3	30	33.6	12.4	333	8.9	0.48	4.31	5.5	40.56	43	28	20	129	5.7	2.475	24	32	4.552	150	1.259
1479	7160	72	139	74	24.6	11.28	73.21	15.4	177	31.3	336.53	0.035	5.07	1.11	7.8	28.3	13.4	57	0.8	0.5	2.2	1	4.4	0.1	0	4.7	14.1	43.4	92.2	30	32.6	13.2	342	8.1	0.33	4.25	6	170.6	45	18	21	96	6.1	2.425	25	11	5.44	202	1.001
1480	7161	62	118	48	24.81	10.02	63.55	15.8	313	91.3	657.56	0.26	6.9	1.26	4.9	20.6	11	63.4	3.8	1.2	1	0.5	3.1	0.2	0.1	2.85	9.1	26.6	93.5	32	34.3	13.8	197	9.3	0.26	3.42	6.2	217.1	48	38	30	85	17.1	2.5	23	39	6.384	145	1.259
1481	7162	68	160	84	27.32	23.45	69.27	33.9	195	64.6	659.77	0.13	5.28	1.85	6.4	29.2	7.8	57.6	4.5	1	1.9	0.5	3.7	0.3	0.1	3.87	12.1	34.7	89.6	31.2	34.7	12.9	238	7.7	1.61	3.26	5.4	96.03	41	19	20	90	5	2.25	22	57	4.829	127	0.936
1482	7163	80	104	69	27.57	14.86	70.17	21.2	118	22	225.09	177	6	1.54	7.8	21.5	6.3	68.9	2.9	0.4	1.7	0.5	5.4	0.2	0	3.97	13.9	39.5	99.4	34.8	35.1	12	194	8.4	0.39	3.79	5.1	60.29	45	19	17	69	4.3	2.275	25	18	5.384	127	1.001
1483	7167	88	114	68	53.62	6.44	54.6	11.8	72	14.7	259.04	0.035	5.35	1.58	15.9	22.3	4.7	70.4	1.6	0.9	3.5	0.7	11.2	0.3	0.1	4.89	14.4	42.8	87.5	29.5	33.7	13.4	376	9	2.52	4.91	9.8	13.68	42	35	23	103	5.7	2.475	24	72	9.27	105	1.324
1484	7171	52	134	79	33.02	14.5	61.76	23.5	173	21.5	237.64	0.117	5.07	1.28	6.1	33.7	11.2	51	3	1.2	2.1	0.7	3.1	0.2	0.1	4.74	14.5	42.9	90.7	30.6	33.7	12.4	307	6.6	0.51	3.16	5.4	98.6	45	34	25	64	6.4	2.4	24	30	6.051	167	1.292
1485	7174	88	128	49	22.46	11.28	75.18	15	122	14.3	317.34	203.59	6.1	1.25	6.6	39.7	7.1	50.4	2.3	0.6	2.6	0.5	3.3	0.2	0	5.51	16.3	47.4	86.1	29.7	34.5	12.7	269	7.7	0.16	3.08	5.7	3.54	46	47	31	109	5	2.45	25	58	4.829	150	1.066
1486	7186	64	136	85	37.66	17.72	74.82	23.7	146	32.4	413.28	0.035	6.05	0.93	5.6	37.3	8.3	49.9	3.7	0.8	2.1	0.5	2.8	0.2	0	5.01	15.6	47	93.8	31.1	33.1	12.4	254	8.1	0.26	3.76	5.5	109.5	47	29	21	64	6.1	2.45	26	33	5.662	172	1.066
1487	7187	60	139	77	24.52	11.46	80.55	14.2	45	18.6	248.71	0.71	6.26	0.95	7.4	26.8	7.8	62.2	2.7	0.6	2	0.6	4.6	0.2	0	4.71	14.5	42.1	89.4	30.7	34.2	12.4	212	7.9	0.14	3.6	5.4	68.13	47	14	16	88	7.9	2.5	23	17	5.551	149	1.13
1488	7192	66	132	78	43.93	21.66	70.88	30.6	39	16.1	298.89	0.55	5.95	2.5	4	32.8	8.1	55.4	2.7	1	1.3	0.3	2.2	0.1	0	4.24	13.9	40.5	95.4	32.8	34.3	11.9	289	7.8	0.1	2.72	5.4	21.96	45	22	21	32	3.9	2.275	22	41	4.885	152	1.13
1489	7193	80	111	81	23.44	11.1	52.09	21.3	139	20.8	414.02	87.8	4.6	0.94	4.3	40.9	7.7	43.2	7.5	0.8	1.8	0.3	1.9	0.3	0	4.99	15.4	45.1	90.3	30.8	34	12.9	243	7.4	0.14	2.84	5.4	21.43	43	65	35	98	5.7	2.25	18	27	5.051	124	1.227
1490	7195	70	117	55	31.45	13.07	52.45	24.9	69	68.4	289.3	0.035	5.56	1.17	5.5	22.9	7.6	68.2	1.2	0.2	1.3	0.4	3.8	0.1	0	4.46	14.4	41.4	93	32.3	34.8	12.1	216	8.1	0.41	3.69	5.3	55.66	39	24	21	47	3.2	2.125	24	16	4.996	185	0.84
1491	7196	70	130	71	19.44	22.55	69.99	32.2	56	32.2	4715.82	0.035	6.31	1.57	4.7	37.3	7.6	52.7	1.9	0.6	1.8	0.4	2.5	0.1	0	4.23	12.7	36.3	85.6	30	35.1	12.6	296	7.5	0.07	2.87	4.8	85.17	46	24	27	105	6.8	2.35	24	11	5.162	173	1.162
1492	7205	92	130	0	25.34	11.28	75.9	14.9	97	26.5	255.35	475.82	5.04	1.41	9.3	24.8	7.6	62.8	3.9	1	2.3	0.7	5.8	0.4	0.1	5.64	18.2	52.2	92.5	32.3	34.8	13.5	196	6.9	1.86	4.28	5.4	23.96	44	22	27	87	3.9	2.3	19	19	4.33	184	0.969
1493	7210	70	135	71	26.94	17.01	75.9	22.4	61	22.7	376.38	0.161	6.57	1.76	5.6	23.5	8.4	66.7	0.9	0.6	1.3	0.5	3.7	0.1	0	4.32	14	42.1	97.4	32.4	33.3	12.5	249	7.4	0.29	4.85	5.6	137.7	50	16	25	139	4.3	2.425	23	35	7.272	186	1.066
1494	7211	72	132	74	28.78	12.71	76.79	16.6	34	21.5	293.72	155	5.82	1.49	9.9	21.6	5.9	69.1	3.3	0.2	2.1	0.6	6.8	0.3	0	5.38	16.8	49.4	91.9	31.2	34	12.5	331	7.5	0.37	3.79	5.7	222.8	48	24	20	82	3.2	2.425	27	19	5.107	135	1.195
1495	7212	60	123	82	26.77	20.94	47.61	44	800	19	423.61	29.76	5.84	1.14	7.4	36.8	8	50.3	4.3	0.6	2.7	0.6	3.7	0.3	0	4.86	14.7	44.5	91.4	30.2	33.1	12.5	180	9.6	0.18	4.18	5.4	5.81	43	23	25	102	6.4	2.35	26	24	4.496	159	1.259
1496	7221	78	132	81	25.67	14.86	70.35	21.1	176	48	580.07	0.035	6.05	1.78	5.1	31.2	7.9	56.3	3.7	1	1.6	0.4	2.9	0.2	0.1	4.83	14.8	43	88.9	30.8	34.5	11.9	261	8.8	0.73	4.04	5.1	23.41	47	163	99	68	3.2	2.525	25	254	5.773	182	1.066
1497	7229	64	129	87	28.1	11.64	63.01	18.5	78	31.3	498.15	0.035	5.61	1.06	5.4	36.5	7.2	49.3	6.3	0.8	2	0.4	2.7	0.3	0	5.4	15.3	45.4	84.1	28.3	33.7	12.7	289	7.3	0.09	3.33	5.2	56.04	46	30	31	72	7.5	2.45	26	24	4.94	171	1.227
1498	7230	76	184	86	36.96	18.8	53.7	35	121	42.1	400.73	0.035	5.12	0.68	9.3	17.6	7.7	72.9	1.7	0.1	1.6	0.7	6.8	0.2	0	5.07	15.9	45.5	89.9	31.3	34.8	12.5	246	10	0.86	4	6.9	580.7	41	27	24	70	5.4	2.075	21	57	10.713	204	0.614
1499	7231	80	125	78	22.76	5.91	79.66	7.4	354	28.5	913.64	347.25	4.65	0.89	7.2	42.7	10.9	44.8	1.1	0.6	3.1	0.8	3.2	0.1	0	4.09	13.7	39.2	96.1	33.3	34.7	12.8	241	7.4	0.1	4.24	7.8	11.87	39	31	29	91	4.6	2.425	24	15	9.992	131	1.13
1500	7237	74	150	0	24.06	4.3	47.44	9.1	433	12.7	318.08	0.035	4.45	1.02	9	15.5	9.4	73.8	0.6	0.7	1.4	0.8	6.6	0.1	0.1	4.06	12.1	36.7	90.7	30	33	12.9	296	8.6	10.8	7.21	8.9	1958	39	12	13	61	7.9	2.2	20	18	17.93	140	0.775
1501	7241	64	171	86	27.33	13.43	63.55	21.1	39	63.9	771.95	0.289	4.99	1.63	5.8	23.3	7.5	65.6	2.5	1.3	1.4	0.4	3.8	0.1	0.1	4	12.9	37.8	94.5	32.2	34.1	12	259	8.8	0.2	3.24	5.5	142.9	46	26	23	87	6.4	2.275	24	25	4.94	179	1.162
1502	7243	72	125	81	34.36	19.87	66.95	29.7	52	33.3	335.05	0.09	5.48	0.93	4.3	45	8.9	42.2	2.8	1.3	1.9	0.4	1.8	0.1	0.1	3.9	12.5	35.5	91	32.1	35.2	11.9	296	7	0.18	2.1	6	13.17	42	45	25	79	3.9	2.275	22	27	5.829	164	0.904
1503	7244	60	148	76	24.52	17.01	60.86	27.9	123	56.6	522.5	361.5	4.16	0.95	8.1	31.4	10.3	54	3.5	0.8	2.5	0.8	4.4	0.3	0.1	5.19	15.8	47	90.5	30.3	33.5	11.9	267	8.1	0.28	3.98	6.1	152.2	42	12	20	87	8.2	2.45	24	17	5.051	125	1.033
1504	7249	62	132	70	21.57	26.85	58	46.3	183	39.4	640.58	0.07	5.82	2.15	4.6	25.3	10.5	62.2	1	1	1.2	0.5	2.9	0	0	5.57	14.5	45.9	82.4	26.1	31.6	12.1	253	8.4	0.03	2.41	5.7	30.89	47	16	18	64	4.6	2.4	25	17	4.496	145	1.001
1505	7251	64	126	67	23.25	11.28	51.19	22	204	39.4	211.07	0.053	5.43	1.7	5.4	24	8.6	63.7	2.8	0.9	1.3	0.5	3.4	0.2	0	4.41	12.6	39.2	89.1	28.8	32.3	13.2	198	9	0.29	3.38	5	76.7	43	12	19	64	6.1	2.325	25	10	4.663	140	1.066
1506	7258	66	137	77	24.04	16.11	63.19	25.5	220	10.6	357.93	81.5	4.73	0.89	9.4	21.9	4.7	69.8	2.7	1	2.1	0.4	6.6	0.3	0.1	5.3	16.5	48.3	91.2	31.2	34.2	12.5	313	8.8	0.11	3.18	5.4	51.88	47	56	38	84	8.9	2.275	24	44	5.273	171	1.259
1507	7265	86	113	57	40.73	12.89	47.08	27.4	80	24.2	286.34	0.035	3.83	1.89	4.9	35	7.1	55.1	2.5	0.4	1.7	0.3	2.7	0.1	0	3.82	12.4	36.5	95.6	32.4	34	12.7	209	8	0.48	3.58	6.1	205	40	15	16	116	8.2	2.35	22	22	10.047	207	1.001
1508	7269	60	143	74	28.33	30.61	53.88	56.8	306	22.9	228.78	0.064	5.3	0.99	5.5	31.7	11.4	53.8	2.3	0.6	1.7	0.6	3	0.1	0	5.43	16.7	49.3	90.7	30.7	33.8	12	209	8.1	0.11	2.84	6	156.9	44	21	24	53	6.1	2.325	29	21	5.662	164	0.904
1509	7276	64	139	65	30.63	19.69	68.74	28.6	269	24.7	202.95	0.035	4.97	1.07	6.3	38.1	8.6	49.2	3.3	0.9	2.4	0.5	3.1	0.2	0.1	5.12	15.8	46.3	90.5	30.9	34.2	12.6	222	8.8	0.13	3.72	6	91.41	46	28	23	95	5	2.275	24	17	5.995	183	1.098
1510	7277	58	137	71	24.56	15.39	80.73	19.1	100	94.2	390.4	0.035	6.26	2.21	6.4	20.1	9.8	66.2	2.9	1	1.3	0.6	4.2	0.2	0.1	4.07	12.1	36.2	89	29.5	33.3	12.5	248	6.8	1.05	2.89	5	152.1	42	23	31	67	5.7	2.3	24	20	4.274	196	1.033
1511	7278	100	129	85	34.75	13.6	53.7	25.3	264	27	326.93	0.067	7.34	1.98	3.6	56.3	13.5	26	3.3	1	2	0.5	0.9	0.1	0	4.96	15	44.9	90.5	30.3	33.5	12.9	286	8.2	0.54	3.93	5.5	12.02	43	35	34	53	6.1	2.425	24	93	5.44	140	1.162
1512	7281	74	104	78	36.08	12.17	53.34	22.8	20	34.2	303.32	0.035	6.98	1.34	7.7	33.1	4.8	57.2	4.9	0.1	2.5	0.4	4.4	0.4	0	4.18	13.5	39.2	93.6	32.1	34.2	12.4	329	8.2	0.22	3.24	5.4	47.39	44	14	21	42	5	2.4	24	16	4.829	152	1.227
1513	7284	48	105	58	30.95	22.2	66.77	33.2	128	72.5	464.94	0.035	4.97	0.87	6.3	25.7	8.6	62.6	2.2	1	1.6	0.5	3.9	0.1	0.1	4.93	14.6	44.3	89.9	29.5	32.8	12.3	177	9.7	0.07	3.35	5.6	256.5	44	31	23	91	3.9	2.45	25	19	5.551	154	1.227
1514	7285	68	120	84	29.72	11.99	47.97	25	138	29.7	232.47	0.035	5.3	1.11	5.4	36.5	6.1	55	1.9	0.5	2	0.3	3	0.1	0	5.1	15.1	45.9	89.9	29.7	33	11.6	231	7.8	0.05	2.66	5.5	5.17	51	26	20	70	5	2.25	27	29	4.774	135	1.13
1515	7290	82	113	70	22.87	24.52	58.53	41.9	60	46.9	216.97	262.38	5.59	0.91	7.4	25.5	11	59.2	4	0.4	1.9	0.8	4.4	0.3	0	4.84	15.5	46.3	95.9	32.1	33.5	13.1	260	9	0.26	3.54	5.3	101	41	18	19	94	4.6	2.25	24	9	4.885	141	0.872
1516	7295	68	146	71	25.45	16.11	68.38	17.8	324	44.2	157.19	210.79	6.18	0.89	7.6	34.6	10.1	50.3	3.7	1.3	2.6	0.8	3.8	0.3	0.1	5.08	15.2	45.8	89.9	29.9	33.3	13.6	321	9.3	0.67	4.61	5.7	769	42	25	25	119	5.4	2.35	21	30	5.44	138	1.227
1517	7301	72	140	71	22.53	6.98	58.89	11.9	80	35.6	343.91	0.035	5.48	1.94	4.6	40.8	14	43.3	1.5	0.5	1.9	0.6	2	0.1	0	4.47	13.4	39.9	89.5	30	33.6	12.6	239	7.9	0.65	4.06	5.6	51.68	43	9	22	85	5.7	2.375	25	17	4.996	167	1.066
1518	7312	76	163	92	25.84	18.62	69.63	26.7	80	23.1	140.96	0.035	6.03	1.58	4.9	25.1	9	60.4	4.1	1.3	1.2	0.4	3	0.2	0.1	4.54	12.7	39.7	87.4	28.1	32.2	12.9	341	9.2	0.16	3.65	5.3	228.5	43	14	23	119	3.2	2.325	25	12	4.607	171	1.162
1519	7315	76	134	59	33.29	14.14	75.9	18.6	40	21.1	233.21	0.035	4.71	0.94	8.9	28.3	8.3	61.3	1.7	0.4	2.5	0.7	5.5	0.2	0	4.96	15.2	44.3	89.4	30.7	34.3	12.6	280	7.5	0.12	4.4	6.6	21.51	50	35	29	114	8.2	2.425	24	24	5.884	130	1.13
1520	7318	74	130	65	27.36	13.96	69.27	20.2	60	78.1	357.93	349	4.89	1.09	5.4	31.6	7.7	57.6	2.2	0.9	1.7	0.4	3.1	0.1	0	4.52	13.9	41.5	91.7	30.7	33.5	13.4	227	8.1	2.06	4.81	5.8	504.5	45	11	16	112	4.6	2.35	24	23	5.218	127	1.227
1521	7319	90	156	94	29.97	9.85	82.16	12	18	18.6	489.29	0.74	6.13	2.9	6.6	28.5	6.3	64.3	0.6	0.4	1.9	0.4	4.2	0	0	5.22	15.1	46.1	88.3	29	32.9	12.9	242	8.1	0.06	3.46	5.5	48.42	45	22	20	81	3.2	2.475	21	33	4.885	173	1.066
1522	7322	76	128	86	29.66	15.04	65.87	22.8	122	17.2	244.28	236.92	5.69	0.97	7.3	28.7	9.4	57.8	3.2	0.9	2.1	0.7	4.2	0.2	0.1	5.64	17	49.6	88	30	34.1	12.4	229	7.3	0.12	2.73	6.6	11.74	49	13	16	82	3.6	2.475	23	29	5.44	125	1.001
1523	7337	74	157	72	24.21	20.94	72.32	29	35	107.4	406.64	0.06	6.18	1.17	8.4	24.4	4.3	65.6	4.9	0.8	2	0.4	5.5	0.4	0.1	4.25	13.9	40	94.2	32.8	34.8	11.6	372	7.6	0.54	3.35	5.8	140.1	43	24	27	89	4.6	2.3	22	47	6.217	168	1.066
1524	7342	54	125	48	24.66	32.4	55.85	58	152	29.7	430.25	0.14	6.7	1.62	6.4	26.3	10.7	57.7	4.9	0.4	1.7	0.7	3.7	0.3	0	4.71	15.6	46.1	97.8	33.3	34	12.7	255	8.3	0.11	3.68	5.7	102	47	26	28	62	6.1	2.45	24	28	5.829	169	0.969
1525	7352	82	102	70	27.62	20.59	80.19	25.7	248	35.6	559.4	0.035	4.91	1.47	5.8	22	8.9	66.1	2.4	0.6	1.3	0.5	3.8	0.1	0	5.24	16.1	47.7	91.7	30.7	33.8	11	217	8.3	0.09	4.11	5.6	8.88	43	30	25	94	7.1	2.425	29	32	4.829	169	1.195
1526	7355	70	173	99	33.83	14.68	77.33	19	59	36.2	8782.2	0.035	4.99	1.89	4.4	29	8.9	59.5	2.2	0.4	1.3	0.4	2.6	0.1	0	4.14	12.7	37.5	90.7	30.8	34	13.4	184	7.6	0.24	3.13	5.4	329	43	8	18	91	5.7	2.3	23	18	5.051	170	0.969
1527	7360	72	153	20	22.95	20.76	88.25	23.5	64	59.8	563.09	0.18	4.73	2.56	6.1	29.2	9.5	54.7	4.8	1.7	1.8	0.6	3.3	0.3	0.1	4.4	14.1	41.1	93.2	32	34.3	12.6	220	8.7	0.64	3.28	5.7	93.7	41	21	26	57	4.3	2.425	25	13	4.663	166	1.001
1528	7371	62	124	83	33.14	11.64	54.77	21.2	274	42.6	335.79	0.766	6.03	1.6	7.6	25.4	5.6	65.2	3.4	0.5	1.9	0.4	5	0.3	0	5.43	17.2	49.3	90.6	31.7	35	11.9	240	7.8	0.15	3.09	5.3	36.08	47	24	17	83	5.4	2.325	29	39	5.495	131	1.195
1529	7374	60	108	71	23.7	7.16	90.93	7.9	3	21.7	229.52	0.035	5.22	1.86	4.6	29.7	6.6	53.6	8.8	1.3	1.4	0.3	2.5	0.4	0.1	3.97	10.8	32	80.7	27.2	33.7	14	281	10.2	0.06	3.33	5.3	54.4	47	13	21	75	4.3	2.3	24	9	4.552	118	1.162
1530	7377	74	164	82	31.32	18.44	67.48	27.3	149	42.1	381.55	0.035	5.72	1.1	8.1	30.6	6.2	61.1	1.6	0.5	2.5	0.5	4.9	0.1	0	4.3	13	38.6	89.7	30.3	33.8	12.9	343	7.9	0.18	3.83	6.8	98.52	46	20	27	89	4.6	2.25	23	24	6.273	114	1.162
1531	7381	72	115	86	28.52	12.53	55.49	22.6	73	39.9	330.62	155	5.66	1.02	10.5	37.5	6.7	51.8	3.1	1	3.9	0.7	5.4	0.3	0.1	4.61	13.3	38.9	84.4	28.7	33.9	12.5	281	8.7	0.22	3.98	5.7	3.54	41	16	18	89	4.3	2.25	25	21	6.328	145	1.227
1532	7384	48	129	73	26.06	15.22	54.06	28.1	354	42.1	484.13	0.035	5.28	1.42	5.1	23.4	10.6	64.1	1.7	0.3	1.2	0.5	3.3	0.1	0	4.93	14.8	44.2	89.4	29.8	33.3	13.1	294	8	1.26	3.3	5.3	129.2	45	28	35	71	5	2.45	27	13	5.107	221	1.001
1533	7388	68	144	75	36.79	21.84	73.57	29.7	175	29.2	203.69	0.07	5.69	1.12	5.1	34.8	8.5	55	1.3	0.4	1.8	0.4	2.8	0.1	0	4.45	14.3	42.8	96.4	32.1	33.3	11.8	319	8.1	0.21	4.22	5.4	92.93	45	33	23	113	4.6	2.2	25	29	5.273	177	1.227
1534	7393	78	189	109	29.29	20.76	77.51	26.8	42	11.8	391.14	0.05	4.81	1.78	6.9	27	14.1	57.2	1	0.7	1.9	1	3.9	0.1	0	4.49	13.5	40.1	89.1	30	33.7	13.9	255	9.4	0.89	4.87	5.7	453.7	38	22	33	88	2.5	2.35	29	155	4.885	160	1.356
1535	7398	68	126	69	40.2	3.94	39.56	9.7	294	37.1	417.71	0.437	6.18	1.44	7	20.5	8.4	69.7	0.9	0.4	1.4	0.6	4.9	0.1	0	5.16	11.7	37.8	73.2	22.6	30.9	15.1	259	7.9	5.85	5.71	5.5	185.5	41	14	18	126	5.7	2.275	25	33	6.994	161	1.033
1536	7411	66	178	79	25.64	6.27	56.21	11.1	143	22.4	370.48	0.035	6.18	1.34	4.6	39.2	8.3	51.8	0.6	0.2	1.8	0.4	2.4	0	0	3.93	11.4	33.5	85.4	28.9	33.8	13.7	263	6.9	0.11	3.12	5.7	104.5	43	21	26	67	3.6	2.275	28	25	5.162	199	1.066
1537	7418	72	121	77	27.46	14.32	61.93	23.1	516	56.4	564.57	0.19	4.14	1.14	6.8	20.5	8.6	69.6	1.1	0.3	1.4	0.6	4.7	0.1	0	5.22	15.9	47.3	90.6	30.5	33.7	11.7	158	9.2	0.39	4.59	5.4	9.64	46	33	27	73	3.9	2.425	23	63	5.495	126	1.098
1538	7419	60	117	89	30.32	26.49	83.41	24.7	107	74.1	777.85	0.035	6.08	1.14	7.6	25.1	8.1	64.6	1.6	0.6	1.9	0.6	4.9	0.1	0	5.25	16.8	49.3	93.9	31.9	34	12.4	263	6.8	0.1	3.3	4.9	50.91	48	21	26	85	5.7	2.35	23	35	4.829	160	1.033
1539	7421	50	104	54	26.72	15.75	63.01	25	212	42.1	402.21	0.11	5.12	1.03	5	25.9	11.3	59.4	2.8	0.7	1.3	0.6	3	0.1	0	4.34	13.6	40.3	92.8	31.3	33.8	13	185	7.8	0.67	3.93	5.6	155.3	42	20	25	88	7.9	2.225	25	16	4.829	160	0.969
1540	7435	52	136	79	33.92	9.31	74.82	12.4	85	22.2	321.03	0.086	4.71	1.09	8.8	30.8	7.8	59.5	1.7	0.3	2.7	0.7	5.2	0.1	0	4.81	14.2	41.4	86.3	29.5	34.2	13.9	273	8.1	0.7	3.93	5.6	69.72	45	35	27	65	10	2.475	30	13	5.44	207	1.227
1541	7442	82	142	44	19.36	15.57	55.49	28.1	220	47.3	470.11	10.8	6.03	2.45	8.1	28.2	8.8	56.1	6.3	0.7	2.3	0.7	4.5	0.5	0.1	4.67	14.5	43.6	93.5	31	33.2	13.3	282	7.9	0.23	3.33	5.6	113	44	23	28	58	3.6	2.525	27	15	5.051	193	1.098
1542	7450	76	115	72	33.74	16.29	52.81	30.8	190	35.1	338	0.119	6.49	0.8	7	36.4	10.2	49.7	2.8	0.9	2.5	0.7	3.5	0.2	0.1	4.82	15.2	45.7	94.7	31.5	33.2	12.4	288	7.5	0.4	3.98	5.6	17.5	42	23	22	57	5	2.35	27	25	5.495	129	1.162
1543	7456	68	161	85	28.96	21.12	67.66	31.2	130	41	329.15	0.035	5.82	1.01	10.2	40.4	9.6	45.9	3.7	0.5	4.1	1	4.7	0.4	0.1	4.8	15.6	47.5	99	32.4	32.8	12	254	8.9	0.31	3.02	6.1	21.95	47	78	48	174	5	2.3	21	48	4.052	178	1.162
1544	7466	70	140	15	22.32	23.09	85.2	27.1	127	61.6	429.52	0.035	4.97	1.11	7.6	20.5	10.2	66.4	2.4	0.4	1.6	0.8	5	0.2	0	4.39	14.3	42	95.5	32.5	34	14.6	231	7.4	0.12	3.15	5.2	155.4	47	18	25	35	7.9	2.35	25	11	4.885	193	0.84
1545	7471	64	182	68	28.98	11.1	61.76	18	191	14.7	336.53	1.43	6.23	1.07	6.7	33.6	7.7	56.2	1.3	1.2	2.3	0.5	3.8	0.1	0.1	4.52	14.2	40.6	89.8	31.4	35	13.2	275	9.3	0.54	4.42	5.5	81.67	46	14	22	76	3.9	2.5	25	16	4.94	188	1.292
1546	7476	76	98	65	34.43	13.25	51.19	25.9	190	29.9	271.58	137.63	5.53	1.06	6.4	16.5	11.4	68	3.2	0.9	1.1	0.7	4.4	0.2	0.1	4.01	14.2	41	102.4	35.5	34.7	13.4	229	8.4	1.03	4.12	5.4	46.46	45	18	19	65	5.7	2.475	20	13	4.274	196	0.872
1547	7478	74	97	62	26.66	14.86	50.84	29.2	106	28.3	346.86	0.035	4.81	1.02	3.4	37.2	14.9	45.1	1.9	1	1.3	0.5	1.5	0.1	0	4.28	13.7	40.5	94.8	32	33.8	12	185	7.9	0.32	4.46	5.2	53.32	40	37	27	61	4.3	2.2	27	20	4.829	152	1.292
1548	7482	58	100	66	35.97	8.23	62.11	13.3	105	21.5	386.71	0.035	6.18	1.5	4.7	43.2	7.3	46.6	2.2	0.8	2	0.3	2.2	0.1	0	4.18	12	36.5	84.8	27.5	32.5	13	292	8.8	0.04	4.44	5.5	80.54	42	18	24	76	7.5	2.275	25	16	4.829	195	1.292
1549	7487	72	152	48	22.01	10.38	62.83	16.5	252	66.6	441.32	0.035	5.28	0.89	8.7	33.6	10.2	52.4	3.4	0.6	2.9	0.9	4.6	0.3	0.1	4.47	13.5	39.6	88.7	30	33.9	12.3	244	8.4	3.73	5.1	8.9	374.9	43	26	21	139	9.6	2.55	25	287	11.879	151	1.421
1550	7489	66	142	89	28.22	19.51	52.09	37.5	170	57.1	439.11	0.035	6.34	1.78	6.1	29.5	6.3	59.4	4.4	0.4	1.8	0.4	3.6	0.3	0	4.72	14.9	43.6	92.3	31.3	34	11.7	268	11.2	0.83	3.79	5.1	118.3	43	19	22	74	6.8	2.4	28	46	5.051	163	1.066
1551	7491	80	107	82	22.66	11.28	58.89	19.1	114	16.3	312.91	198.9	6.03	1.19	12.5	16.2	8.4	73.2	2	0.2	2	1.1	9.2	0.3	0	5.18	16.4	49.2	94.9	31.6	33.3	11.9	258	7.6	0.61	4.21	5.8	26.71	45	29	10	100	6.1	2.375	25	27	5.218	161	1.098
1552	7497	74	147	89	20.83	15.39	68.02	22.6	391	21.5	246.49	1.17	5.66	2.73	5.6	51.3	8	37.8	1.3	1.6	2.9	0.4	2.1	0.1	0.1	4.14	12.2	36.2	87.3	29.5	33.8	13.2	243	7.6	0.09	3.38	5.4	26.79	47	17	30	78	2.5	2.475	23	150	5.051	167	1.001
1553	7502	66	114	65	25.28	16.83	49.23	34.2	89	63.6	581.54	0.1	4.47	1.28	8	18.7	15	62.1	3.8	0.4	1.5	1.2	5	0.3	0	4.51	15	44.6	98.8	33.3	33.8	12.5	197	8.2	0.28	4.2	5.4	388	43	8	32	84	6.4	2.3	25	27	5.107	178	0.904
1554	7521	52	173	79	27.63	24.88	56.92	43.7	66	39.2	523.24	0.035	6.36	0.93	5.9	31.5	8.9	51.6	6.4	1.6	1.9	0.5	3	0.4	0.1	4.22	13.1	37.4	88.6	30.8	34.8	13.3	171	8.8	0.36	3.06	4.9	532.7	37	55	91	417	5	2.3	20	661	4.163	199	1.356
1555	7522	70	135	83	27.02	22.55	60.86	37.1	393	27.4	189.67	38.56	6.03	0.89	5.1	22	11.4	62.4	3.6	0.6	1.1	0.6	3.2	0.2	0	5.12	15.6	46.3	90.3	30.4	33.7	13.3	195	10.1	0.11	3.1	5.9	43.98	46	26	24	123	3.6	2.425	25	44	5.329	158	1.259
1556	7523	72	96	67	26.2	6.09	76.25	8	3	23.3	278.23	0.202	5.38	1.28	6.4	22.5	6.9	67.7	2.3	0.7	1.4	0.4	4.3	0.1	0	4.69	12.4	39.2	83.4	26.5	31.7	13.9	206	9.1	0.08	3.21	5.2	10.71	45	24	25	66	7.1	2.25	25	17	4.774	152	1.324
1557	7525	86	148	60	25.23	16.65	76.97	21.6	23	72.9	645.01	0.035	5.84	1.33	10.1	24	10.2	63.3	1.9	0.6	2.4	1	6.4	0.2	0.1	4.69	14.2	42.3	90.2	30.2	33.5	12	495	7.3	0.24	3.76	5.8	83.53	45	24	26	86	3.2	2.45	25	11	4.774	146	1.033
1558	7531	56	132	82	33.8	15.04	44.21	34	87	44.2	430.25	437	3.88	1.39	6.6	29	8.4	56.1	5.3	1.2	1.9	0.6	3.7	0.3	0.1	4.5	15.2	44.1	97.9	33.8	34.6	12.4	182	8.5	0.3	3.81	5.4	390.7	44	26	23	98	5	2.2	23	25	6.273	105	1.033
1559	7537	64	178	66	30.25	11.1	86.64	12.8	158	106	366.05	0.035	6.52	1.12	9.8	24	9.1	64.3	2	0.6	2.4	0.9	6.3	0.2	0.1	4.44	14.3	41.3	92.8	32.1	34.6	11.8	238	9.2	0.4	3.66	5.8	163.8	41	19	16	58	4.6	2.3	28	21	5.107	164	1.259
1560	7542	88	153	105	27.57	15.93	63.9	24.9	119	19.9	329.89	0.035	5.12	0.68	5.3	37.3	10.4	47.4	4.2	0.8	2	0.6	2.5	0.2	0	4.92	15.1	45.3	92.1	30.8	33.4	12.2	329	7.9	0.3	3.9	5.5	43.84	44	32	22	68	3.9	2.1	27	50	5.329	135	0.872
1561	7546	58	134	87	28.43	26.31	50.12	52.5	101	17.2	396.31	4.68	3.54	1.18	6.9	26.8	8.4	59.7	4.4	0.7	1.8	0.6	4.1	0.3	0	5.18	15.1	45.2	87.1	29.2	33.5	12.3	217	8.9	0.1	3.12	4.9	18.31	45	25	22	122	6.4	2.2	28	37	4.774	169	0.936
1562	7548	62	130	79	24.74	20.94	52.63	39.8	57	20.2	168.26	0.035	4.6	1.08	6.6	24	6.8	67.8	0.7	0.7	1.6	0.4	4.5	0	0	5.05	15.4	44	87.1	30.4	34.9	12.9	192	8.8	0.26	2.39	5.9	24.44	44	22	23	102	4.3	2.275	22	27	4.885	145	1.162
1563	7550	68	146	0	32.71	13.96	70.17	19.9	15	39.2	645.75	0.035	5.2	1.25	8.6	19.8	9.4	67.6	2.7	0.6	1.7	0.8	5.8	0.2	0.1	3.72	12	35.9	96.7	32.4	33.5	13	312	6.6	0.58	3.71	5.9	332.7	38	11	19	88	4.3	2.375	25	14	4.94	142	1.033
1564	7553	70	128	73	29.55	13.25	71.96	18.4	22	28.1	145.39	0.035	4.58	1.69	7.1	28.1	6.7	62.1	2.3	0.8	2	0.5	4.4	0.2	0.1	4.66	14.1	41.6	89.4	30.4	34.1	12.6	328	7.5	0.54	3.45	5.4	122.3	42	15	16	108	3.2	2.325	25	17	5.051	165	1.195
1565	7554	70	157	81	28.6	18.62	52.63	35.4	159	53.5	311.44	0.035	5.25	0.94	8.2	20.9	8.6	67.9	2	0.6	1.7	0.7	5.6	0.2	0	5.76	17.1	50.6	88	29.7	33.8	14.3	257	7.7	0.27	4.46	5.3	36.32	48	19	17	76	6.1	2.35	25	19	5.107	126	1.066
1566	7557	78	113	69	21.19	7.34	67.84	10.8	75	33.1	416.23	0.035	5.3	1.8	8.5	31.9	5.2	61.4	0.9	0.6	2.7	0.4	5.2	0.1	0.1	4.3	13.3	39.7	92.3	30.9	33.4	12.4	419	6.9	0.38	3.59	5.4	54.33	45	19	21	83	4.3	2.25	28	11	4.385	162	1.098
1567	7562	82	138	90	34.94	14.32	75.9	18.9	70	39.6	245.75	0.228	5.79	1.5	7.9	30.3	6	60.7	2.2	0.9	2.4	0.5	4.8	0.2	0.1	4.66	14.1	40.6	87.1	30.2	34.7	12.1	206	9.1	0.13	2.75	5.9	7.24	44	46	32	90	5.7	2.4	22	26	4.829	166	1.356
1568	7566	70	105	65	22.79	13.78	60.14	22.9	74	78.1	670.84	0.035	5.28	1.89	6.9	33.1	8.2	53.6	4.6	0.5	2.3	0.6	3.7	0.3	0	4.51	13.9	41.2	91.4	31	33.9	11.8	286	7.3	0.37	3.79	5.5	165.6	45	17	26	89	4.3	2.275	26	19	5.107	138	1.195
1569	7567	84	145	97	24.53	6.8	66.41	10.2	31	18.8	415.49	301.59	5.25	1.17	8.2	26.5	4.6	66.8	2	0	2.2	0.4	5.5	0.2	0	5.3	15	45.4	85.7	28.2	32.9	16.9	329	8.2	2.23	4.33	7.3	43.93	44	17	19	117	3.6	2.775	22	30	7.605	174	1.098
1570	7577	56	138	82	42.92	6.27	62.65	10	103	17	229.52	0.19	5.53	1.92	5.5	28.4	10.2	60.3	0.9	0.2	1.6	0.6	3.3	0	0	4.79	13.2	41.8	87.3	27.7	31.7	17.4	168	9.7	3.6	5.24	5.7	1819	38	20	23	113	5.4	2.3	25	69	5.329	183	1.033
1571	7578	48	188	55	28.21	13.43	44.21	30.4	39	36.2	323.24	0.035	4.71	1	6.5	26.1	7.8	63.4	2.5	0.4	1.7	0.5	4.1	0.2	0	4.42	13.3	39	88.5	30.2	34.1	12.9	171	7.6	0.21	3.33	5.4	176.4	41	19	18	70	6.1	2.15	27	74	6.162	162	0.969
1572	7581	54	175	78	26.71	15.22	64.62	23.5	118	39.9	362.36	0.035	6.88	1.28	6.8	25.7	9.7	60.5	3.2	1	1.7	0.7	4.1	0.2	0.1	3.88	12.4	38	98	32.1	32.7	13.3	319	8.4	0.59	4.43	6	139.3	46	10	19	70	5.7	2.475	25	24	6.273	165	0.872
1573	7582	56	136	83	21.82	6.98	86.82	8	3	54.1	233.21	0.035	6.08	1.37	5.3	42.6	9.3	45.1	2.8	0.4	2.3	0.5	2.4	0.1	0	4.58	11.5	34.6	75.5	25	33.1	16.5	266	8.4	0.07	3.6	5.7	45.54	49	31	28	110	12.1	2.6	25	67	4.996	128	1.356
1574	7598	60	138	76	35.59	14.14	81.62	17.3	76	25.8	298.89	0.035	5.48	1.36	7.3	24.5	11.4	60.8	2.8	0.5	1.8	0.8	4.4	0.2	0	4.26	13.6	40.3	94.4	31.9	33.8	13.6	357	7.9	0.64	4.99	5.8	178.9	43	16	21	101	8.2	2.375	23	19	5.329	230	1.195
1575	7601	66	129	61	25.5	14.68	59.43	24.7	125	48.9	846.49	228.7	6.49	1.42	9.5	21.3	7.9	68.3	2	0.6	2	0.8	6.5	0.2	0.1	5.41	15.8	47.2	87.1	29.1	33.5	14	200	11	0.55	3.48	5.8	389.9	45	39	31	66	6.4	2.475	23	33	5.44	144	1.227
1576	7605	58	122	78	35.7	13.96	60.68	23	18	32.6	425.83	0.035	4.22	1.53	7.7	38.2	7.9	51.8	1.8	0.3	2.9	0.6	4	0.1	0	4.1	13.3	38.2	92.3	32.3	34.9	12.3	283	8.1	0.2	3.24	5.6	22.79	43	18	22	86	3.9	2.225	26	16	4.94	229	1.066
1577	7616	80	122	81	26.83	24.52	52.63	46.6	126	29.9	127.67	1.56	4.01	0.64	6.2	26.6	1.5	69.6	1.7	0.6	1.6	0.1	4.3	0.1	0	4.49	13.7	42	93.2	30.6	32.8	12.3	148	8.9	0.03	2.6	4.8	36.13	44	32	26	65	5	2.35	26	14	5.218	137	0.775
1578	7619	74	124	69	26.04	19.51	62.29	31.3	189	9.1	391.88	0.05	4.4	1.29	8.5	31.2	6.9	58	3.7	0.3	2.7	0.6	4.9	0.3	0	5.07	15.4	46.6	92	30.5	33.2	11.7	279	7.5	0.04	2.53	5.1	7.73	49	21	17	63	5.4	2.3	25	31	4.885	110	1.13
1579	7620	56	157	69	29.99	21.48	65.69	32.7	36	73.4	804.42	0.035	6.05	1.11	6.7	19	8.1	69.4	3.2	0.3	1.3	0.5	4.6	0.2	0	4.94	15.4	46.3	94.1	31.3	33.3	12	237	8.9	0.32	3.52	5.5	44.67	46	30	24	94	8.2	2.375	27	79	4.885	183	1.066
1580	7626	92	158	80	41.57	15.22	51.02	29.8	180	34	564.57	0.035	4.73	1.41	6.9	30.6	5.8	59.9	3.1	0.6	2.1	0.4	4.1	0.2	0	4.57	14.7	43.1	94.1	32.1	34	13.3	216	9.1	0.55	1.78	5.3	69.6	45	21	21	86	5.4	2.375	22	46	4.552	134	1.162
1581	7634	70	120	64	31.45	16.11	70.35	22.9	190	27.9	330.62	0.035	6.13	1.74	7.7	47.1	7.8	42.4	2	0.7	3.6	0.6	3.3	0.2	0.1	4.45	13.1	40.1	89.9	29.5	32.7	13	394	7.9	0.2	4.03	5.4	19.77	45	38	29	86	4.3	2.375	24	17	4.441	170	1.098
1582	7635	80	117	74	29.36	11.64	56.92	20.4	373	17	333.58	0.035	6.21	1	10.7	33.8	8.8	55.1	1.3	0.9	3.6	0.9	5.9	0.1	0.1	4.73	14.2	42.1	89.1	30	33.7	11.4	363	7.8	0.49	4.59	10.6	22.01	41	21	17	132	4.6	2.35	27	25	10.047	159	0.936
1583	7636	82	148	86	35.97	13.96	58.71	23.8	453	31.9	405.9	0.035	5.28	0.93	6.6	40	8.9	49.9	0.9	0.4	2.6	0.6	3.3	0.1	0	5.18	16.7	46.8	90.4	32.3	35.7	12.3	180	7.4	0.05	2.52	9.5	16.41	48	33	24	75	3.9	2.3	25	28	9.881	144	1.033
1584	7656	68	107	70	34.74	8.06	62.47	12.9	13	36.5	612.54	0.27	4.81	1.34	5.1	35.5	10.4	50.7	3	0.5	1.8	0.5	2.6	0.2	0	4.08	11	33.6	82.4	26.8	32.6	15.5	233	10	0.23	3.74	5.4	9.06	41	16	21	63	6.1	2.425	23	24	5.44	176	1.098
1585	7657	56	146	91	24.38	19.15	63.19	30.3	59	34.9	706.27	0.456	6.54	1.22	5.8	24.2	6.8	65.9	2.5	0.6	1.4	0.4	3.8	0.1	0	4.86	14.5	43.3	88.8	29.7	33.5	11.9	249	9	0.17	3.51	4.8	65.75	42	20	24	101	7.5	2.35	23	11	4.885	184	1.13
1586	7659	64	173	65	24.57	14.32	74.82	19.1	52	65	129.89	0.035	4.68	0.91	12.3	29.5	9.6	57.6	2.7	0.7	3.6	1.2	7.1	0.3	0.1	4.37	14.4	43.3	99.1	32.9	33.2	12.9	381	8.5	0.43	4.61	5.6	241.3	43	10	20	93	7.5	2.45	23	30	4.94	141	1.13
1587	7660	80	104	68	22.65	5.37	79.48	6.8	3	14	188.93	142.65	6.13	1.04	8.8	21.7	7.1	65.8	4.6	0.8	1.9	0.6	5.8	0.4	0.1	4.16	12	35.8	86	28.8	33.4	14.3	264	8.5	0.08	3.63	5.3	45.64	41	10	20	71	5	2.525	26	20	4.718	124	1.227
1588	7665	48	114	62	31.08	18.62	57.28	32.5	227	22.2	227.3	0.06	4.97	0.76	5.4	28.7	9.8	56	3.7	1.8	1.5	0.5	3	0.2	0.1	4.8	15.4	45.6	95.1	32.2	33.8	12.1	202	8.4	0.18	3.03	5.2	23.94	43	30	18	121	6.4	2.35	25	176	5.162	177	0.904
1589	7687	82	121	79	33.58	27.03	65.69	41.1	333	29	419.18	173.03	5.9	1.15	7.1	28.9	6.8	60.6	2.9	0.9	2.1	0.5	4.3	0.2	0.1	5.36	16.7	48.8	91	31.2	34.2	12.3	284	8.1	0.45	3.95	5.3	15.14	45	34	21	85	7.1	2.15	22	68	5.44	142	0.936
1590	7695	62	154	65	21.06	11.99	67.66	17.7	12	75	359.41	58.6	5.28	1.45	8.9	22.9	6.8	67.9	1.8	0.6	2	0.6	6	0.2	0.1	4.61	13.2	39.2	84.1	28.3	33.6	13	343	7.9	2.73	6.05	5.3	288.2	40	9	17	91	3.2	2.325	29	7	5.107	106	1.227
1591	7696	60	181	82	27.81	12.17	56.74	21.5	61	25.8	634.68	144.79	5.48	1.21	13.1	21.1	5.9	68.6	3.4	1	2.8	0.8	9	0.4	0.1	4.64	13.2	39.7	85.4	28.5	33.3	12.5	273	8.7	2.12	4.77	9.1	1195	31	12	11	104	9.3	2.075	20	12	9.492	126	1.033
1592	7701	62	154	76	27.98	16.83	75	22.4	376	35.6	272.32	0.035	6.75	2.16	7.1	16.8	9	73.4	0.6	0.1	1.2	0.6	5.2	0	0	5.38	16.8	51.1	93.5	30.8	32.9	11.8	250	8	0.08	4.06	5.5	92.31	47	23	20	120	7.9	2.425	23	23	6.217	179	1.066
1593	7706	68	113	76	25.86	4.65	79.83	5.8	3	15.2	515.12	0.035	6.41	1.72	6.9	24.5	9.3	65.3	0.8	0.2	1.7	0.6	4.5	0.1	0	4.49	12.2	37.4	82.3	26.7	32.5	13.7	314	8.4	0.03	2.97	5.2	49.68	46	17	18	63	4.3	2.375	22	17	5.218	131	0.969
1594	7713	60	139	72	28.23	9.49	54.24	17.5	183	17.7	197.05	0.06	4.89	1.02	7.9	30.9	6.6	58.9	3	0.6	2.4	0.5	4.7	0.2	0	5.35	14.7	43.7	81.7	27.3	33.5	12.7	376	8.4	0.46	4.09	7.8	49.6	42	26	24	86	6.1	2.375	23	36	8.049	159	1.259
1595	7716	50	130	57	29.62	18.97	65.87	28.8	119	32.4	244.28	0.11	4.68	0.87	6.1	18.6	8.4	69.4	3.1	0.5	1.1	0.5	4.2	0.2	0	4.82	14.7	44.2	91.4	30.4	33.2	12.4	148	10.9	0.04	3.58	5.5	257.3	42	23	23	105	5.7	2.425	24	24	4.552	124	1.227
1596	7718	102	149	48	17.33	11.64	70.17	16.6	199	57.1	569.74	223.06	4.84	2.3	10	37.7	6.9	54.5	0.6	0.4	3.8	0.7	5.5	0.1	0	5.15	16	47.1	91.4	31.1	33.9	13.1	345	7.6	0.5	2.72	5.2	406.7	44	17	25	121	2.9	2.475	23	68	5.44	146	1.195
1597	7736	70	119	80	22.17	17.36	65.69	26.4	10	7.5	163.84	10.26	6.72	0.98	7.1	27	7.8	50.9	12.4	1.9	1.9	0.6	3.6	0.9	0.1	4.53	13.9	41.3	91.1	30.7	33.8	12.4	437	7.3	0.29	2.96	5	93.89	43	14	25	99	3.6	2.35	24	20	3.719	155	1.001
1598	7739	48	111	74	27.93	26.67	65.16	40.9	122	22.7	160.88	79.4	4.16	1.44	4.2	26.9	10.9	57.4	4.2	0.6	1.1	0.5	2.4	0.2	0	5.05	14.6	44.6	88.5	28.8	32.7	12.2	194	7.9	0.01	2.44	4.7	88.98	48	21	37	49	5.4	2.35	25	14	4.885	150	1.066
1599	7747	82	140	72	24.33	9.85	68.02	14.5	38	98.8	304.06	0.386	4.01	1.38	6.3	16.5	5.3	74.8	2.5	0.9	1	0.3	4.7	0.2	0.1	4.23	11.9	35.8	84.6	28.2	33.3	12.9	238	7.6	0.47	2.88	5.2	189.2	42	17	18	61	4.3	2.275	27	23	5.107	115	1.259
1600	7748	80	104	73	31.4	18.8	57.64	32.6	139	14	254.61	157.23	6.93	0.87	11.7	45.1	7.6	44.2	2.4	0.8	5.3	0.9	5.2	0.3	0.1	5.31	16.3	48.8	92	30.6	33.3	13.1	322	8.2	0.77	3.9	5.5	28.62	41	21	15	122	3.6	2.275	22	29	5.329	131	0.904
1601	7751	74	141	80	28.9	11.81	54.24	21.8	64	11.3	274.54	0.035	4.97	1.68	6.4	33.7	13.2	50.9	1.8	0.4	2.2	0.8	3.3	0.1	0	4.5	15	43.7	96.9	33.5	34.5	12.9	220	8.1	0.09	3.44	4.8	76.58	47	23	20	90	6.4	2.375	24	24	3.997	172	1.033
1602	7764	56	149	51	22.52	21.3	32.58	65.4	97	33.1	312.91	0.035	4.97	1.8	7.3	39.8	9	46.3	4.3	0.8	2.9	0.7	3.4	0.3	0.1	4.18	13.7	39.8	96.2	33	34.2	12.3	189	8.9	0.03	3.33	5.1	288.5	45	21	27	41	7.5	2.4	25	18	4.718	160	1.001
1603	7767	78	166	85	31.48	5.91	75	7.9	15	22.9	264.94	0.035	6.85	1.22	7.3	16.9	7.5	73.1	2	0.6	1.2	0.5	5.3	0.1	0	4.79	11.5	35.1	73.3	24	32.8	20.8	339	8.6	0.37	3.96	5.5	84.04	40	17	14	85	5.7	2.35	24	13	4.718	104	1.259
1604	7778	70	97	70	20.2	16.83	60.86	27.6	31	68.6	472.32	0.11	5.3	1.89	4.9	30.6	8.4	56.4	3.7	0.9	1.5	0.4	2.8	0.2	0	4.45	14.5	42.8	96.3	32.6	33.9	11.9	233	7.4	0.03	2.57	4.9	73.68	48	17	18	92	3.2	2.4	22	16	4.385	110	1.13
1605	7782	52	155	74	26.3	14.68	55.85	26.3	155	20.4	355.72	0.035	3.96	0.87	5.7	21.8	10	65.4	1.8	0.9	1.2	0.6	3.7	0.1	0.1	4.8	14.5	42.8	89.3	30	33.6	13.2	187	9.9	0.27	3.46	5.9	188.1	44	20	21	112	5	2.35	23	21	5.995	169	1.098
1606	7792	76	101	55	23.11	8.77	66.59	13.2	67	34.7	363.1	0.035	4.11	1.96	6.3	7.9	4.6	87.4	0.3	0	0.5	0.3	5.5	0	0	4.15	12.2	37.2	89.3	29.3	32.8	18.9	366	7.8	3.58	3.28	6.2	21276	36	16	24	150	18.6	2.275	21	85	6.162	214	1.388
1607	7797	88	140	84	37.52	12.71	67.13	18.9	29	68.9	314.39	0.035	5.9	1.3	6.7	32.2	5.6	58.6	3.3	0.3	2.2	0.4	3.9	0.2	0	4.32	13.8	39.7	91.9	31.9	34.8	12.3	237	8.1	0.39	3.88	4.6	40.14	44	18	18	87	5.7	2.475	24	10	5.107	159	1.227
1608	7801	82	156	100	38.74	9.49	56.21	16.9	120	15.4	269.37	0.062	4.68	0.96	7.4	21.3	4.9	70.2	3.3	0.4	1.6	0.4	5.2	0.2	0	4.83	14.4	42.9	89	29.8	33.5	12.3	225	8.3	0.32	2.95	4.9	95.88	42	48	35	56	5.4	2.2	24	34	5.051	149	1.195
1609	7802	76	137	89	25.11	11.64	63.37	18.4	73	65	365.31	0.112	8.12	1.87	4.1	32.5	15.6	49.1	1.6	1.2	1.3	0.6	2	0.1	0	4.43	13.1	39.2	88.7	29.5	33.3	12	268	7.6	0.04	3.59	5.1	36.51	39	17	21	101	6.8	2.4	27	16	5.273	162	0.969
1610	7804	54	123	53	26.63	18.44	52.81	34.9	172	92.6	763.83	0.05	5.33	1.69	6.9	39.8	10.8	46.6	2.5	0.4	2.7	0.7	3.2	0.2	0	4.23	13.6	40.3	95.3	32	33.6	12.4	293	8.1	0.11	4.72	5.2	328	45	6	14	56	12.5	2.65	25	16	5.218	137	1.162
1611	7809	76	153	81	32.5	10.74	60.32	17.8	36	33.3	271.58	0.035	7.58	1.37	6.2	35.2	6.1	56.1	1.8	0.8	2.2	0.4	3.5	0.1	0	4.83	13.8	41.2	85.4	28.5	33.3	14	228	6.6	1.32	5.38	5.9	799.7	42	14	23	108	6.1	2.45	22	13	4.829	194	1.033
1612	7816	94	160	85	25.27	9.67	66.77	14.5	201	64.6	343.91	0.035	5.22	1.82	5.6	16.9	8.1	71.9	2	1.1	0.9	0.5	4	0.1	0.1	4.3	13.8	41	95.2	32.1	33.7	12.2	154	10.5	0.09	3.42	5.4	97.68	47	21	25	36	5.4	2.55	24	22	5.329	141	1.195
1613	7821	70	134	71	33.76	16.83	69.99	24	183	49.8	1005.16	0.12	6.18	0.97	5.4	28.8	7.1	58.3	4.8	1	1.6	0.4	3.1	0.3	0.1	4.44	14.3	42	94.4	32	34	12.1	249	8.9	0.31	4.46	5	57.98	43	23	21	72	5	2.275	24	27	5.051	168	1.001
1614	7822	66	113	75	35.2	10.02	66.23	15.1	90	12.5	389.66	3.37	6.1	0.95	9.6	46.3	5.2	46.4	1.2	1	4.4	0.5	4.5	0.1	0.1	4.4	14.1	40.8	92.6	31.8	34.3	12.5	393	7.8	1.01	4.25	5.3	52.26	44	25	23	64	3.6	2.35	26	33	4.774	127	1.195
1615	7823	60	133	65	25.31	14.5	64.8	22.4	79	95.1	563.83	0.064	4.58	0.89	4.8	38.6	9.2	45.1	6.7	0.5	1.9	0.4	2.2	0.3	0	5.67	13.5	42.8	75.4	23.8	31.6	14.8	244	8.9	0.05	4	8.4	208.9	42	18	18	89	5	2.3	23	16	8.66	122	1.13
1616	7825	70	168	77	25.24	29.71	71.6	41.5	27	28.1	405.16	60.1	5.66	1.17	7.9	21.3	10.3	62.7	5	0.7	1.7	0.8	5	0.4	0.1	4.35	13.1	38.8	89.3	30	33.6	12.9	402	7.6	0.15	4.34	5.5	119.2	45	19	29	108	6.1	2.425	24	26	7.216	225	1.066
1617	7831	72	123	74	20.54	19.69	65.51	30.1	118	7.9	280.44	149.45	6.28	3.25	5.9	39.8	6.5	51.9	1.3	0.6	2.3	0.4	3.1	0.1	0	4.38	15	42.5	97.1	34.3	35.3	13	397	6.8	0.19	2.92	5.5	103.2	44	13	19	65	5	2.25	25	34	3.941	132	0.969
1618	7836	50	183	74	37.77	29.71	64.98	45.7	67	99.4	251.66	0.035	3.88	1.48	5.6	22.4	9.5	66.1	1.4	0.7	1.3	0.5	3.7	0.1	0	4.36	15.2	44	101.1	35	34.7	12.7	251	7.4	0.07	3.02	4.9	130	42	21	23	119	3.9	2.275	25	17	4.663	186	1.195
1619	7837	74	93	53	28.28	17.18	56.92	30.2	58	24.7	188.19	69.3	3.96	0.71	4.6	41.2	7.5	48.9	2.3	0.2	1.9	0.3	2.2	0.1	0	4.49	14.1	41.8	93	31.4	33.8	12.5	196	8.2	0.03	2.92	7.7	128.4	42	15	12	94	4.6	2.225	24	13	11.158	110	0.872
1620	7841	56	137	79	32.88	27.57	55.31	49.8	452	35.3	321.03	0.035	5.61	0.86	7.4	34.8	6.1	56.4	2	0.6	2.6	0.5	4.2	0.1	0	5.15	16.2	47.8	93	31.4	33.8	12.2	177	9.3	0.09	3.5	5.8	48.96	44	32	27	58	7.1	2.4	24	42	7.383	104	1.162
1621	7843	68	104	68	28.03	29	68.74	42.2	105	65.2	394.83	0.035	4.37	1.51	5	30	10.3	56.3	3.1	0.4	1.5	0.5	2.8	0.2	0	4.53	14.9	43.8	96.7	32.8	34	12.3	179	9.9	0.21	3.29	5.4	45.95	46	38	39	62	6.1	2.5	26	23	3.941	140	1.13
1622	7844	76	118	78	25.62	16.29	57.46	28.3	35	21.1	245.75	0.1	6.28	1.31	8.2	16.2	6.7	74.6	2.4	0.1	1.3	0.5	6.1	0.2	0	4.36	14.1	40.6	93	32.1	34.5	12.4	399	8.3	0.24	2.72	5.2	63.15	44	18	15	63	5.7	2.375	25	11	5.107	132	1.162
1623	7848	70	130	54	30.24	17.18	84.31	20.4	20	30.6	355.72	0.035	3.34	1.59	8.4	39.4	7.9	50.7	1.2	0.9	3.3	0.7	4.3	0.1	0.1	5.07	14.9	44.8	88.3	29.3	33.2	13.2	298	8.8	0.07	3.81	6.3	102.1	46	20	20	69	8.2	2.525	22	21	4.219	147	1.292
1624	7861	66	141	66	31.54	6.8	74.82	9.1	106	39	248.71	0.035	4.37	1.48	10.4	29.7	6.7	61.7	1.7	0.4	3.1	0.7	6.4	0.2	0	4.99	14.7	43.8	87.8	29.2	33.3	13.3	338	7.6	0.64	5.2	7.5	247.9	38	12	18	213	5	2.45	23	11	4.274	157	1.227
1625	7862	72	118	77	43.2	23.09	70.17	32.9	188	20.6	300.37	0.035	3.62	0.96	9.7	26.8	6.4	63.9	1.9	0.9	2.6	0.6	6.2	0.2	0.1	5.14	16.2	47.2	91.9	31.5	34.2	11.8	263	8.4	0.58	4.7	5.2	14.77	43	39	33	74	6.1	2.4	25	56	4.496	161	1.033
1626	7865	66	125	84	35.66	10.74	69.27	15.5	13	29.9	425.09	0.035	5.02	1.05	6.8	38.9	6.2	52.8	1.3	0.8	2.6	0.4	3.6	0.1	0.1	4.69	12.9	38	80.8	27.4	33.9	15.1	379	7.6	1.37	3.28	5.3	14.12	45	28	28	63	6.4	2.2	23	12	5.051	205	1.066
1627	7868	80	151	114	35.1	10.56	73.57	14.4	231	21.5	284.13	0.035	5.3	1.06	6.6	27.9	9.2	61.1	1.4	0.5	1.8	0.6	4	0.1	0	5.62	16.5	48.9	87.1	29.4	33.8	11.7	213	9.4	1.87	4.03	5.2	10.1	49	94	56	92	2.9	2.325	26	39	4.718	205	1.001
1628	7876	74	126	74	33.47	14.14	63.01	22.4	74	30.6	374.17	0.035	5.87	1.67	7.1	25.7	8.9	59.6	5.3	0.6	1.8	0.6	4.2	0.4	0	4.43	14	40.9	92.4	31.5	34.2	12.5	243	7.9	0.37	2.93	5.3	24.42	43	15	18	56	3.6	2.375	18	21	5.051	170	1.098
1629	7877	96	143	60	26.96	18.26	75.9	24.1	62	41.4	884.86	0.035	5.2	1.87	8.3	38.6	9	46.2	6.1	0.2	3.2	0.7	3.8	0.5	0	4.48	13.5	41.6	92.6	30	32.5	12.9	326	9.4	0.1	4.14	7.8	57.89	44	36	34	76	4.6	2.375	21	19	11.824	186	1.324
1630	7884	80	110	65	26.89	22.38	61.76	36.2	41	16.3	245.75	0.19	4.47	1.25	8.5	30.5	5.5	61.3	1.6	1.2	2.6	0.5	5.2	0.1	0.1	4.38	13.1	39.7	90.6	30	33.1	12.4	272	9.4	0.1	3.06	5.5	26.36	43	12	11	58	4.6	2.4	24	16	5.273	140	1.066
1631	7886	64	159	63	35.34	7.52	79.48	9.5	75	27.6	960.88	0.035	5.35	1.16	9.1	39.1	6.3	50.9	3	0.7	3.6	0.6	4.6	0.3	0.1	4.61	13.3	40.1	86.9	29	33.3	12	281	7.6	0.56	3.47	5.7	218.1	43	31	27	62	7.5	2.3	28	31	5.607	156	1.388
1632	7918	56	154	80	31.46	14.86	40.45	36.7	64	76.1	324.72	0.035	4.94	1	8.9	22.5	9.6	65	2.8	0.2	2	0.9	5.8	0.2	0	4.72	15	44.1	93.3	31.7	34	13.3	268	9.8	0.48	4.04	5.3	317.5	42	25	24	113	5.7	2.3	27	23	4.552	215	1.066
1633	7926	64	128	83	29.52	14.32	56.92	25.2	170	37.8	384.5	0.035	4.45	1.39	4.9	44.5	6.4	46	2.5	0.6	2.2	0.3	2.3	0.1	0	4.02	12.9	38.1	94	31.8	33.8	12.9	213	9.3	0.89	4.83	5.6	65.23	48	19	25	92	6.1	2.5	25	13	5.995	195	1.098
1634	7927	54	163	70	23.94	20.94	66.23	31.6	67	100.6	368.26	0.035	4.89	1.07	7.3	33.2	7.1	57.3	2	0.6	2.4	0.5	4.2	0.1	0	4.57	13.6	39.7	86.9	29.6	34.1	13.1	247	8.2	0.09	3.12	5.7	60.91	46	18	23	85	5	2.4	27	17	5.162	142	1.162
1635	7929	72	111	79	33.68	13.96	51.37	27.2	461	20.8	315.13	0.035	4.86	1.02	8.2	49.7	6.9	39.8	3	0.6	4.1	0.6	3.3	0.2	0	5.39	16	48	88.8	29.5	33.3	12.1	226	8	0.17	4.11	5.5	9.89	50	41	32	48	7.1	2.3	25	53	4.496	180	1.195
1636	7932	58	133	22	31.79	10.2	62.65	16.3	244	58.9	630.99	232.75	4.86	0.95	12.5	20.5	9.2	67	2.5	0.8	2.6	1.2	8.4	0.3	0.1	5.24	16.4	47.2	90.1	31.3	34.8	14.1	194	9	0.83	5.02	7	559.7	45	33	25	84	11.8	2.425	26	28	5.495	176	1.324
1637	7935	82	127	80	28.33	15.22	69.63	21.9	91	17.7	353.5	0.035	6.31	0.87	7.6	32.4	7.6	58	1.5	0.5	2.5	0.6	4.4	0.1	0	4.85	14.7	43.4	89.6	30.3	33.8	12.3	347	8.1	0.17	4.04	5.2	13.81	46	17	19	94	5.4	2.35	24	15	5.329	157	1.033
1638	7936	62	157	63	35.82	35.98	57.1	63	46	92.2	201.47	0.035	5.46	1.29	10.7	23	7.5	66.5	2.3	0.7	2.5	0.8	7.1	0.2	0.1	4.77	14.6	43.4	91	30.5	33.6	13	452	8.1	0.71	4.19	7.4	1373	41	40	19	86	6.1	2.275	24	96	7.771	138	1.453
1639	7939	74	129	83	36.71	9.31	67.84	13.7	335	17.7	188.93	0.26	6.47	1.11	5.9	28.5	11.3	57.1	2.2	0.9	1.7	0.7	3.4	0.1	0.1	4.97	14.7	43.2	86.9	29.5	33.8	14.5	227	7.4	0.67	3.65	5.4	51.21	45	25	23	82	5.7	2.35	23	22	4.496	185	1.13
1640	7940	76	135	79	34.33	15.57	66.95	23.3	57	30.4	222.14	1.31	5.48	1.03	12	18.8	5.2	74.9	0.8	0.4	2.3	0.6	9	0.1	0	5.13	16.2	47.2	92.3	31.5	34.2	13.1	307	8.3	0.32	4.53	6.1	25.03	43	28	18	128	6.1	2.175	24	42	4.718	156	0.969
1641	7941	56	121	66	33.55	15.04	54.42	27.6	151	17.4	167.53	0.09	5.9	1.09	7.5	21.4	8.1	66.6	2.8	1.2	1.6	0.6	5	0.2	0.1	4.65	14.8	42.9	92.1	31.9	34.5	12.7	296	7	0.4	3.06	5.8	198.6	40	15	17	64	5	2.275	21	16	5.384	138	0.969
1642	7946	64	121	81	26.02	24.17	57.1	42.3	666	39.9	200	51.2	5.38	1.36	6.8	28.2	8.2	61.8	1.3	0.4	1.9	0.6	4.2	0.1	0	5.23	16.2	46.3	88.7	31	34.9	11.7	164	9.6	0.05	2.67	5.1	3.54	48	39	24	90	5	2.425	22	35	4.829	134	1.162
1643	7947	76	104	82	31.39	13.6	61.22	22.2	334	94.7	386.71	1.29	4.63	1.28	3.8	38.1	15.4	36.2	9.8	0.5	1.4	0.6	1.4	0.4	0	4.22	13.1	39.6	93.9	31.3	33.3	13.1	165	9.6	0.41	3.76	5.3	177.4	46	20	23	48	7.5	2.425	25	34	6.661	144	1.292
1644	7951	58	136	87	30.78	11.28	56.21	20.1	50	14.3	263.47	0.035	4.94	1.49	10	31.7	7	56.5	4	0.8	3.2	0.7	5.7	0.4	0.1	4.55	12.8	38	83.5	28.2	33.8	13.3	318	8.8	0.27	3.69	6.2	198.3	40	20	19	80	5	2.35	24	49	6.051	132	0.936
1645	7957	66	124	80	26.23	3.58	90.22	4	3	10.4	299.63	209	5.79	1.05	7.5	29.5	5.6	61.8	1.7	1.5	2.2	0.4	4.6	0.1	0.1	4.39	12.2	35	80.4	27.8	34.5	15.2	239	8.5	0.12	4.25	5.4	64.49	45	11	17	77	3.6	2.175	21	10	4.829	185	1.227
1646	7966	64	107	72	35.42	16.11	74.29	21.7	53	41.4	304.79	289.94	5.09	1.22	10.8	34.8	5.4	57.4	1.8	0.6	3.8	0.6	6.2	0.2	0.1	4.62	14.6	42.2	91.4	31.5	34.4	12.4	316	7.6	0.09	4.22	5.5	59.78	42	16	24	96	2.5	2.4	22	27	4.663	209	1.098
1647	7975	50	155	63	32.77	26.85	91.29	29.4	20	40.1	108.49	187.18	4.32	1.28	6.9	29.5	2	65.1	2.3	1.3	2	0.1	4.5	0.2	0.1	5.2	17	50.9	97.8	32.8	33.5	12.8	199	9.8	0.08	3.37	5.8	63.25	47	21	24	75	4.3	2.6	27	19	5.218	217	1.162
1648	7982	96	132	75	27.54	20.23	50.84	39.8	222	71.1	633.94	18.1	5.51	1.67	7.1	20	11	62.2	6.3	0.4	1.4	0.8	4.4	0.4	0	4.01	14.1	41.2	102.8	35	34.1	11.6	235	8	13.1	6.8	5.2	142.3	49	25	34	46	7.5	2.35	24	34	5.051	166	1.001
1649	7984	82	138	40	28.74	9.31	54.77	17	81	30.6	353.5	0.035	6	0.97	8.1	30.7	6.7	59.3	2.2	1.2	2.5	0.5	4.8	0.2	0.1	4.85	13.8	40.4	83.3	28.5	34.2	12	261	8.4	0.52	3.88	11.8	105.4	40	41	29	142	3.2	2.325	27	32	11.269	147	0.807
1650	7985	68	155	80	29.07	15.57	53.52	29.1	145	64.1	325.46	0.07	5.43	1.09	6.1	22.1	11.4	64.4	1.5	0.6	1.3	0.7	3.9	0.1	0	3.78	12.6	36.3	96.2	33.3	34.7	11.9	151	8.3	0.47	3.69	5.2	965.6	42	11	18	80	7.9	2.225	25	13	4.774	189	0.936
1651	7989	54	102	65	27.42	13.43	62.83	21.4	67	42.6	570.47	0.035	6.08	1.69	5.2	32.9	12.2	48.8	5.1	0.9	1.7	0.6	2.5	0.3	0	4.75	14.4	42.7	89.8	30.3	33.8	11.9	198	8.1	0.03	2.66	4.9	110.7	45	21	20	74	5	2.3	27	44	4.996	141	1.13
1652	7992	106	95	66	38.47	3.4	40.1	8.5	1612	9.5	415.49	0.035	4.5	1.12	8.2	21	8.5	69.2	1	0.4	1.7	0.7	5.7	0.1	0	4.89	12.6	39	79.7	25.8	32.3	13.1	266	8.1	14	9.93	13	33.42	37	20	16	128	3.6	2.3	23	27	17.708	160	0.872
1653	7993	54	152	82	25.08	11.81	65.69	18	56	18.3	298.89	90.81	6.08	1.11	9.6	49.3	4.9	40.9	4	0.9	4.7	0.5	3.9	0.4	0.1	5.31	15.4	46.5	87.8	29.1	33.2	13.1	252	8	0.51	5.3	6	991.9	42	14	19	124	8.2	2.425	26	18	5.162	141	1.066
1654	7994	92	142	75	24.41	22.38	68.74	32.6	227	36.5	321.77	51.95	5.77	2.46	7.2	20.5	8.5	69.4	0.7	0.9	1.5	0.6	5	0.1	0.1	4.56	15.5	45.7	100.3	34	34	11.9	219	8.9	0.23	3.66	5	299.3	51	36	44	72	6.1	2.525	24	30	5.773	193	1.13
1655	8000	72	114	86	25.8	16.65	69.63	23.9	292	53.2	530.62	0.035	4.5	0.98	10.9	22.8	5.7	69.2	1.7	0.6	2.5	0.6	7.5	0.2	0.1	5.68	17.2	50.4	88.8	30.3	34.1	11.9	261	8.8	0.19	3.46	7.7	10.11	47	37	29	99	8.2	2.45	23	24	7.716	175	1.13
1656	8001	60	148	78	25.46	24.88	75.72	32.9	241	25.1	427.3	160	4.78	1.23	7.2	48.6	8.9	39.8	1.8	1	3.5	0.6	2.9	0.1	0.1	5.52	14.1	43.9	79.7	25.5	32	14	219	7.9	0.18	3.35	4.9	23.5	47	38	36	102	3.2	2.45	28	87	4.885	142	1.098
1657	8003	78	148	74	29.29	8.77	64.98	13.5	41	31.3	118.82	1.87	5.82	1.48	6.3	30	6.8	58.4	3.8	0.9	1.9	0.4	3.7	0.2	0.1	4.41	13.6	38.8	88	30.8	35	13.8	224	8.6	2.86	4.92	5.7	157.7	45	9	17	111	3.6	2.375	25	15	5.495	170	1.098
1658	8012	78	145	88	37.6	23.27	57.46	40.5	629	41	383.02	0.6	7.47	0.83	7.5	35.8	7.8	54	2.2	0.4	2.7	0.6	4.1	0.2	0	4.76	15	43.7	91.9	31.6	34.4	12.3	229	9	0.37	3.4	10.9	500.1	42	49	33	45	5.7	2.4	22	50	13.211	151	0.969
1659	8013	58	109	76	27.91	20.59	71.24	28.9	59	15.2	436.16	0.61	4.22	1.14	5.6	43.3	10.4	43.5	1.9	0.9	2.4	0.6	2.4	0.1	0.1	5.07	15.6	48	94.6	30.8	32.6	11.9	184	9.4	0.05	2.55	5.4	31.82	43	34	28	71	7.5	2.25	26	20	4.885	141	1.13
1660	8017	84	150	76	30.56	12.17	54.77	22.2	233	29.9	382.28	6.13	4.94	0.85	10.1	22.7	8.1	62.6	6.1	0.6	2.3	0.8	6.3	0.6	0.1	5.76	16.8	49.7	86.2	29.2	34	12.7	273	8.9	1.85	4.09	6.5	413.2	45	18	22	119	6.8	2.35	22	28	5.995	207	0.807
1661	8020	74	150	63	23.08	18.44	54.06	34.1	121	24.5	305.53	0.035	5.72	0.93	7.8	26.3	10	59.9	3.1	0.8	2.1	0.8	4.7	0.2	0.1	4.47	13.8	40.7	91	30.8	33.8	12.2	276	7.2	0.51	5.82	5	116.3	44	16	21	100	7.9	2.3	25	22	5.44	163	1.033
1662	8028	56	157	25	22.31	17.72	63.9	27.7	26	39.9	256.82	0.862	6.65	1.75	6.4	18.2	8.4	71.4	1.9	0.3	1.2	0.5	4.6	0.1	0	4.72	15.1	45.1	95.7	32.1	33.5	12.8	286	8	0.53	4.88	5.4	323.8	47	11	22	85	3.6	2.325	24	16	4.663	187	1.098
1663	8033	66	119	72	31.6	19.15	65.34	29.3	54	27	278.23	0.035	4.37	1.59	4.7	36.1	15.4	47.8	0.5	0.3	1.7	0.7	2.2	0	0	4.35	13.6	39.2	90.1	31.2	34.6	12.7	43	9.2	0.36	4.37	5.2	258.4	44	14	20	67	4.3	2.225	27	10	4.885	143	0.84
1664	8039	56	141	71	27.19	15.04	56.74	26.5	412	39.6	195.57	0.035	6.05	1.22	6.6	30.3	6.9	58.6	3.8	0.5	2	0.5	3.9	0.3	0	3.81	12.9	37.2	97.6	34	34.9	10.9	261	6.9	0.06	2.64	5.2	287.1	41	18	18	54	6.8	2.3	22	21	4.663	140	1.324
1665	8040	56	131	73	30.98	11.99	44.57	26.9	189	12.7	313.65	0.035	5.95	1.52	3.4	32.3	11.7	50.5	4.6	0.9	1.1	0.4	1.7	0.2	0	4.49	13.3	39.7	88.3	29.5	33.3	12.8	172	10	0.19	3.83	5.5	113.1	38	11	17	80	4.3	2.3	26	9	5.107	134	1.066
1666	8050	60	126	85	28.45	15.39	87.17	17.7	5	24.9	297.41	0.035	5.79	1.09	4.3	17.2	10.5	69.9	1.9	0.5	0.7	0.5	3	0.1	0	4.51	12.5	37	82.1	27.7	33.7	13.2	141	10.2	0.53	3.46	5.4	82.85	43	30	34	113	4.6	2.325	22	51	4.274	135	0.969
1667	8053	58	135	71	21.31	24.88	48.51	51.3	72	34.4	314.39	0.035	7.68	1.23	6.8	35	9.1	51.6	3.2	1.2	2.4	0.6	3.5	0.2	0.1	3.97	13	37.8	95.2	32.7	34.3	12.3	313	7.8	0.01	2.12	5.3	113.7	45	19	23	71	4.6	2.25	27	21	5.662	180	1.13
1668	8055	90	130	63	28	10.38	56.03	18.5	597	45.3	150.55	0.058	4.68	1.17	8.4	32.3	7.1	58.8	0.9	0.8	2.7	0.6	4.9	0.1	0.1	4.01	12.9	37.6	94	32	34.2	12.8	218	8.6	0.54	3.68	8.4	507.4	44	28	31	54	7.1	2.4	22	37	6.883	211	1.259
1669	8056	60	135	76	33	7.88	63.01	12.5	43	38.7	147.6	0.035	4.19	1.85	5.8	26.2	7.5	61.9	3.7	0.8	1.5	0.4	3.6	0.2	0	4.8	14.7	43.5	90.5	30.7	33.8	12.9	230	8.2	0.74	3.5	6.2	124.6	44	27	26	135	7.1	2.275	21	52	4.829	227	1.195
1670	8062	74	137	92	28.73	25.6	43.14	59.3	182	32.6	354.24	0.3	4.76	1.06	8.6	36.3	8	53.9	1.3	0.6	3.1	0.7	4.6	0.1	0.1	5.18	14.9	45.6	88.1	28.7	32.5	12.5	175	9.4	0.09	4.15	6	15.61	41	28	26	53	3.2	2.475	23	23	4.718	133	0.969
1671	8068	56	108	66	22.21	12.71	68.02	18.7	62	45.3	491.51	193.26	4.89	1.06	5.6	29.5	8.2	55.2	5.7	1.3	1.7	0.5	3.1	0.3	0.1	4.65	14.6	42.4	91.1	31.5	34.5	12.3	198	8.8	0.08	4.49	5.3	45.68	45	16	26	85	3.6	2.45	25	11	5.329	150	1.259
1672	8077	64	98	74	22.76	24.17	63.01	38.4	18	42.6	410.33	0.035	5.38	1.7	5.7	23.9	9.4	61.8	3.7	1.2	1.4	0.5	3.5	0.2	0.1	4.11	13	38.5	93.6	31.6	33.8	12	226	8.6	0.02	2.38	4.6	73.13	44	13	18	52	4.3	2.275	24	14	5.273	147	1.066
1673	8079	56	161	72	28.05	23.09	49.23	46.9	95	104.4	121.03	0.035	5.09	1.54	6.7	27.4	8.4	61	2.3	1	1.8	0.6	4.1	0.2	0.1	4.14	12.9	39.2	94.7	31.3	33.1	11.9	248	7.9	0.11	2.52	5.1	211.2	47	22	29	40	5.7	2.225	25	43	4.774	142	1.227
1674	8081	70	142	96	29.54	11.99	70.53	17	180	36.5	421.4	53.21	6.1	1.48	8.1	35.4	10.9	49.8	3.4	0.6	2.9	0.9	4	0.3	0	5.03	16.2	47.6	94.4	32.2	34	12.3	259	7.9	0.28	3.65	5.1	48.38	48	38	33	91	7.1	2.675	28	91	5.495	169	1.098
1675	8088	70	106	64	27.03	28.28	62.47	45.3	298	38.3	386.71	0.111	5.25	1.2	5.5	39	7.6	51.8	1.3	0.3	2.1	0.4	2.8	0.1	0	4.76	16	45.5	95.8	33.8	35.3	12	216	8.2	0.22	2.78	4.8	35.15	48	20	21	61	5.4	2.3	23	24	4.33	162	1.033
1676	8095	64	150	83	30.1	19.87	69.81	28.5	181	21.7	1115.86	0.035	6.08	1.31	7.1	25.8	5.6	64.8	3	0.8	1.8	0.4	4.6	0.2	0.1	4.59	14.2	42.1	91.7	30.8	33.6	12.6	290	8.4	0.63	4.08	5.9	55.58	47	42	32	76	6.1	2.35	24	90	5.384	165	1.066
1677	8099	72	122	69	31.96	11.28	59.07	19.1	397	72.7	503.32	0.035	4.97	0.89	6.4	22.6	12.6	61.9	2.2	0.7	1.4	0.8	4	0.1	0	4.9	15	44.9	91.5	30.7	33.5	13.4	211	7.5	0.22	3.78	5.7	22.33	43	19	31	86	7.1	2.35	23	19	4.441	139	1.098
1678	8100	62	147	72	23.28	22.73	57.1	39.8	214	37.6	430.25	0.035	4.55	1.06	5.9	30.5	6.5	60.9	1.5	0.6	1.8	0.4	3.6	0.1	0	4.57	14.6	41.4	90.6	31.9	35.3	11.8	256	9.2	0.21	3.17	5.4	38.57	46	22	18	58	4.3	2.4	24	25	4.829	146	1.13
1679	8108	56	135	78	19.9	19.51	50.48	38.7	724	35.3	419.18	509.49	4.71	1.45	5.3	40.2	13	43	2.3	1.5	2.1	0.7	2.3	0.1	0.1	3.74	13.4	38.8	103.9	36	34.7	12.3	280	8	0.21	3.76	4.8	285.1	45	22	38	100	4.3	2.375	23	378	4.996	158	1.195
1680	8109	74	109	78	28.08	17.54	78.04	22.5	64	21.5	678.96	117.52	5.4	1.09	7.9	28	6.3	64.3	1	0.4	2.2	0.5	5.1	0.1	0	4.55	14.2	40.7	89.4	31.2	34.8	11.8	286	7.3	1.08	3.39	5.4	31.65	46	32	28	68	3.9	2.35	24	42	4.552	166	0.743
1681	8113	58	176	52	24.6	17.9	69.09	25.9	35	42.4	332.84	0.035	5.66	2.38	5.5	16.4	4.1	78.4	0.8	0.3	0.9	0.2	4.3	0	0	3.98	12.9	38.5	96.7	32.5	33.6	13.3	192	9.8	0.15	3.23	5.4	5904	44	35	25	72	6.1	2.525	23	91	6.717	246	1.162
1682	8119	64	124	56	30.33	10.92	64.26	17	33	16.8	585.23	0.035	5.35	1.02	6.7	23.5	6.1	66.8	3.1	0.6	1.6	0.4	4.5	0.2	0	4.27	13.9	40.8	95.5	32.7	34.2	12.1	335	8.5	0.21	4.63	5.2	140.5	41	24	28	91	5.7	2.35	26	23	4.829	162	1.13
1683	8120	60	118	82	28.6	17.36	74.82	23.2	236	36.7	569	0.31	6.85	1.18	11.1	27.8	5.6	61.9	4.2	0.6	3.1	0.6	6.9	0.5	0.1	4.97	15.4	44.9	90.4	31	34.2	12	254	7.9	0.25	3.44	5.6	84.19	47	24	18	89	5	2.325	26	63	4.996	146	1.033
1684	8125	76	120	76	26.69	15.57	82.16	19	41	13.1	297.41	0.035	6.03	1.39	9	23.6	5.5	67.5	2.7	0.8	2.1	0.5	6.1	0.2	0.1	4.07	12.6	37.6	92.1	30.8	33.5	12.4	329	8.1	0.23	3.12	5.2	73.76	43	14	18	69	7.5	2.1	24	12	5.662	169	0.904
1685	8133	58	106	66	21.14	10.38	61.58	16.9	3	50.5	504.79	0.035	3.93	1.37	7.3	35.6	10.5	50.5	2.8	0.6	2.6	0.8	3.7	0.2	0	4.67	12.4	37	79.3	26.5	33.5	13.8	242	7.6	0.12	2.34	4.9	55.94	43	25	16	43	5	2.325	25	15	4.385	102	1.033
1686	8148	80	199	132	25.95	16.29	55.31	29.4	93	31.3	425.09	26.06	6.03	0.99	8.9	24.9	5.2	67.1	2	0.8	2.2	0.5	6	0.2	0.1	5.82	17.2	49.8	85.5	29.3	34.4	12.5	236	10.1	0.31	3.76	5.1	127.8	47	36	23	96	3.6	2.45	24	39	4.94	137	0.904
1687	8150	62	124	78	23.68	14.86	57.1	26	216	26.7	424.35	361.41	6.03	1.17	11.1	20.8	4.8	72.4	1.9	0.2	2.3	0.5	8	0.2	0	4.26	14.9	42.4	99.4	34.8	35	11.3	225	8.8	0.2	4.06	5.1	43.44	45	19	21	99	5.4	2.325	24	15	5.107	149	1.066
1688	8155	62	184	76	28.05	8.77	62.47	14	135	17.2	495.94	0.035	5.79	0.99	6.8	16.5	8.2	70.6	4.4	0.4	1.1	0.6	4.8	0.3	0	3.68	11.5	33.8	91.6	31.3	34.1	13.5	162	8.7	1.32	5.31	5.3	389	40	10	10	82	13.6	2.275	19	27	5.218	166	1.098
1689	8157	70	132	80	32.63	15.04	55.67	27	219	40.8	174.17	0.035	4.91	1.34	5.5	39	15	40.3	4.9	0.6	2.1	0.8	2.2	0.3	0	5.26	17	49.7	94.4	32.2	34	12.7	206	8.8	1.15	3.23	5.3	351.4	46	29	26	64	5	2.25	26	46	5.218	122	1.033
1690	8168	64	164	64	18.58	28.46	54.6	52.1	156	141.1	750.55	0.14	5.53	2	6.8	24	8.4	63.8	3.6	0.3	1.6	0.6	4.3	0.2	0	4.32	14.8	43.4	100.2	34.1	34.1	12.9	215	9.3	0.06	3.22	5.2	330.7	43	25	32	115	6.8	2.575	32	146	5.495	163	1.13
1691	8171	76	162	102	35.54	11.46	71.42	16	333	16.5	505.53	78.7	6.18	1.68	10.6	38.8	8	51.6	1.2	0.6	4.1	0.8	5.5	0.1	0.1	4.39	13.6	40.5	92.4	30.8	33.3	13.1	332	10	0.26	3.36	5.4	121.4	42	35	29	93	3.2	2.325	24	45	5.162	160	1.13
1692	8174	100	130	74	27.61	17.54	73.39	23.9	144	50.5	450.18	0.035	4.86	1.21	7.7	26.3	9.1	60.9	2.8	0.9	2	0.7	4.7	0.2	0.1	4.78	16	46.2	96.5	33.5	34.7	12.3	235	8.6	4.65	5.09	5.7	20.19	44	16	16	65	4.6	2.325	22	51	5.884	130	1.227
1693	8177	58	93	65	30.06	21.3	63.9	33.3	73	45.1	773.42	0.069	4.94	1.33	5.6	29.8	9.1	57.2	3	0.9	1.7	0.5	3.2	0.2	0.1	4.32	13.7	40.4	93.5	31.6	33.8	12.2	217	9.1	0.08	3.07	5.7	27.71	46	44	32	102	3.6	2.325	25	34	5.329	147	1.292
1694	8180	82	117	76	29.34	25.6	69.99	36.6	58	22.9	903.31	0.32	4.86	1.28	6.2	20.6	12.9	63.7	2.3	0.5	1.3	0.8	3.9	0.1	0	4.34	14.6	41.6	95.9	33.6	35	12.1	172	9.6	0.57	2.57	5.3	15.31	40	17	18	68	5.7	2.125	21	28	5.551	134	0.872
1695	8181	68	89	47	24.53	15.04	51.19	29.4	187	96	369.74	0.035	5.74	1.01	7.7	27.2	9.4	60.7	2.1	0.6	2.1	0.7	4.7	0.2	0	4.24	15.1	43.2	101.9	35.6	34.9	14.1	222	9.9	0.09	3.25	6	946.8	42	19	18	87	5	2.4	24	121	7.827	108	1.033
1696	8185	76	128	71	28.7	15.75	63.01	25	61	31.7	208.12	0.035	5.53	1.28	4.6	41.1	9.9	46.6	1.7	0.8	1.9	0.5	2.1	0.1	0	4.6	14.4	43	93.4	31.3	33.6	12.3	298	8.2	0.15	3.58	5.5	55.85	44	15	16	91	7.1	2.5	26	15	5.551	122	1.066
1697	8186	74	121	79	32.65	12.89	58.18	22.2	221	61.4	329.15	0.035	5.79	1.08	7.4	19.8	9.2	68.8	1.7	0.5	1.5	0.7	5.1	0.1	0	4.53	15.1	44.3	98.1	33.3	34	13.3	156	8.9	0.24	2.93	5.9	71.86	47	74	52	71	4.3	2.35	23	35	5.384	167	1.13
1698	8189	58	191	84	26.6	15.39	61.93	24.9	71	22.9	569.74	0.035	6.31	1.36	5.3	38.8	5.9	52.4	2.2	0.6	2.1	0.3	2.8	0.1	0	4.53	13.9	41.1	90.7	30.8	33.9	12.3	282	8.1	0.26	3.4	6	44.39	47	36	24	140	5.7	2.25	24	25	5.495	197	1.162
1699	8194	60	136	79	22.79	13.43	69.81	19.2	76	45.8	250.92	0.094	6.15	1.87	5.6	31.1	6.1	59	3.1	0.9	1.7	0.3	3.3	0.2	0.1	5.26	15.7	46.3	88.1	29.8	33.8	12.2	153	9.2	0.06	3.2	4.8	28.38	46	23	25	64	5.4	2.325	25	19	5.051	130	1.001
1700	8199	58	122	77	27.96	22.02	59.61	36.9	83	36.9	99.63	0.035	4.99	1.42	5.1	44.8	8	44.2	2.6	0.5	2.3	0.4	2.3	0.1	0	5.12	15.6	47.9	93.6	30.5	32.6	12.3	200	9.6	0.13	3.21	5.5	79.13	46	25	31	134	4.6	2.175	30	162	5.384	174	1.001
1701	8202	62	132	76	24.88	19.33	68.38	28.3	155	37.6	479.7	0.068	6.18	1.17	6.1	49.9	7.9	37.8	3.5	0.9	3	0.5	2.3	0.2	0.1	4.59	13.9	42	91.3	30.3	33.1	12.5	243	8.1	0.24	3.54	5.8	44.92	48	29	25	68	4.6	2.25	27	20	6.273	171	0.904
1702	8204	86	105	68	27.2	34.19	72.14	47.4	99	63.4	315.86	196	5.04	1.36	6.6	24.6	7.2	65.9	1.6	0.7	1.6	0.5	4.3	0.1	0	4.86	15.9	44.9	92.4	32.6	35.3	13.2	252	7.9	0.08	3.33	5.2	117.6	48	36	41	75	2.9	2.4	22	44	5.44	121	1.033
1703	8208	66	114	79	26.56	9.85	65.51	15	40	40.3	644.27	0.06	5.79	1.2	8.8	39	7.8	48.5	3.7	1	3.4	0.7	4.3	0.3	0.1	4.66	14	41.9	89.8	30	33.4	12.5	302	8	0.37	3.19	5.8	13.77	44	31	25	84	5.4	2.375	26	17	5.051	168	1.098
1704	8209	58	124	70	24.78	14.86	62.83	23.6	66	22	309.96	0.035	4.78	1.51	7.5	22.1	5.6	67.6	3.9	0.9	1.7	0.4	5.1	0.3	0.1	4.97	15.4	46.3	93	31	33.3	12.3	232	7.5	0.06	2.7	5.4	28.72	44	22	20	95	6.8	2.275	26	17	5.051	147	1.259
1705	8214	74	119	83	19.71	23.99	57.28	41.9	110	9.1	242.06	0.035	5.28	1.26	5.2	36.5	7.6	53	2	0.9	1.9	0.4	2.8	0.1	0	4.03	12.9	37.7	93.7	32	34.2	12.1	262	8.1	0.01	2.79	5	73.26	43	15	22	56	3.6	2.45	24	20	4.663	122	0.872
1706	8219	74	124	60	26.38	10.2	69.81	33.1	188	45.1	653.13	0.035	5.79	1.31	5.4	29.1	9.3	56	4.7	0.9	1.6	0.5	3	0.3	0	5.02	14.9	45.6	90.7	29.5	32.6	13.1	184	9.8	0.24	4.72	5.3	241.6	45	30	21	88	6.8	2.425	22	40	5.829	153	0.904
1707	8230	96	176	0	19.54	17.72	70.53	25.1	45	62.3	354.98	0.035	6.78	1.53	9.2	17	10.1	70.4	1.7	0.9	1.6	0.9	6.5	0.2	0.1	4.4	13.9	40.8	92.5	31.5	34.1	13.5	503	8.6	1.21	4.61	6	144.3	43	19	19	118	5.4	2.45	22	35	5.218	186	1.292
1708	8235	64	128	66	30.4	23.09	77.15	29.9	232	32.4	377.86	0.28	4.5	1.33	9.2	19.8	8.1	70.4	1.6	0.1	1.8	0.7	6.5	0.1	0	5.85	17.4	51.9	88.4	29.6	33.5	12	202	8.4	0.1	3.48	6.8	28.71	45	25	17	73	6.4	2.4	22	30	8.215	117	1.13
1709	8241	52	137	74	30.73	12.35	52.09	23.7	113	23.1	308.48	0.05	5.07	2.05	5.8	32.3	7.2	57.6	2.2	0.8	1.9	0.4	3.3	0.1	0	4.54	13.9	40.9	90	30.6	34	11.6	242	8.8	0.14	3.52	5.5	71.24	43	16	18	87	5.4	2.35	24	16	4.607	203	1.259
1710	8243	68	118	52	22.86	7.88	51.19	15.4	477	80.2	450.92	1.65	4.22	0.89	7.9	14	6.5	75.5	3.9	0.2	1.1	0.5	6	0.3	0	4.82	14.5	43.3	89.7	30	33.5	12.2	241	7.4	7.36	6.05	11.4	104.9	41	15	11	165	5.7	2.3	29	46	26.645	119	1.162
1711	8247	66	118	82	29.24	22.73	82.52	27.5	57	43	204.43	36.19	5.9	1.96	9.3	35	6.6	56.7	0.9	0.9	3.3	0.6	5.3	0.1	0.1	4.92	14.3	43.2	87.8	29	33	11.5	333	7.7	1.38	4.56	5.2	30.62	43	17	20	81	5	2.45	21	36	4.441	129	1.453
1712	8248	86	124	69	31.48	21.48	66.95	32.1	63	28.3	436.16	0.08	5.22	2.01	7.4	25.5	9.4	62.4	2	0.6	1.9	0.7	4.6	0.1	0	4.78	15	46.2	96.5	31.4	32.5	12.1	428	7.3	0.22	4.21	5.9	42.2	46	16	17	63	4.6	2.475	28	31	5.829	135	1.227
1713	8261	60	130	77	28.14	37.23	55.49	67.1	136	43	521.77	0.035	3.1	1.34	3.8	47.8	9	41	1.6	0.7	1.8	0.3	1.6	0.1	0	4.34	14.2	41	94.5	32.8	34.6	11.8	259	7.1	0.09	2.51	4.9	173.4	42	72	42	49	5.7	2.025	30	29	4.829	129	0.904
1714	8264	58	124	79	22.58	19.69	63.19	31.2	122	28.5	229.52	0.035	5.22	1.45	5.8	41.4	5.5	47.7	4	1.6	2.4	0.3	2.8	0.2	0.1	4.12	13.1	38.8	94.4	31.7	33.7	10.9	138	11.3	0.03	2.82	5	55.52	44	14	18	53	3.2	2.375	24	23	3.553	147	0.969
1715	8268	62	112	66	38.72	14.5	45.29	32	74	27.4	591.88	0.035	4.63	1	8.1	34.8	5.7	57.1	1.7	0.6	2.8	0.5	4.6	0.1	0	4.79	14.4	43.6	90.9	30	32.9	12.9	362	8.5	0.81	4.54	6.3	35.16	43	23	24	111	3.6	2.375	27	44	5.662	150	1.13
1716	8271	84	122	66	24.84	15.57	66.95	23.3	74	41	310.7	0.035	7.58	2.11	6.1	26	5.3	66.1	0.8	1.9	1.6	0.3	4	0	0.1	4.4	13.7	41.3	93.7	31	33.1	12.5	271	7.4	0.52	3.29	5.3	140.5	47	18	18	47	4.3	2.325	23	25	4.885	133	1.001
1717	8275	76	123	67	32.95	7.88	66.95	11.8	28	18.1	484.13	1.04	5.84	1.61	6.6	44.9	9.1	43.1	2.1	0.8	3	0.6	2.8	0.1	0.1	3.76	11.4	34	90.6	30.6	33.8	12.6	343	8	0.08	4.03	5.2	53.77	43	18	19	45	4.6	2.35	22	22	4.163	151	1.195
1718	8277	84	130	58	37.35	9.13	73.39	12.4	13	45.8	331.36	0.035	4.4	1.09	11.2	27.1	9.6	61.4	1.7	0.2	3	1.1	6.9	0.2	0	4.69	14.3	42.3	90.1	30.5	33.8	12.2	399	8.7	0.08	4.09	7.5	45.6	44	16	18	81	3.2	2.475	26	17	7.993	120	1.227
1719	8285	50	171	64	30.08	7.88	70.53	11.2	132	26	329.89	1.99	6.67	2.11	10.1	28.6	4.9	64.1	1.9	0.6	2.9	0.5	6.5	0.2	0.1	4.23	12.6	37.8	89.4	29.8	33.3	13.1	316	8.6	1.94	4.77	5.4	371.3	45	12	22	187	4.6	2.3	25	10	4.885	171	1.001
1720	8289	90	159	66	27.93	11.99	63.72	18.8	38	12.7	264.94	0.035	4.58	0.83	5.1	28.1	8.3	60.7	2.8	0.3	1.4	0.4	3.1	0.1	0	4.92	14.7	44.3	89.9	29.8	33.2	14.1	309	7.9	0.52	4.52	6.2	251	41	28	19	104	11.8	2.45	21	76	7.161	103	0.936
1721	8293	50	107	72	25.62	10.56	64.98	16.3	74	39.6	202.95	0.09	5.07	1.44	4.4	32.3	12.5	46.7	7.2	1.4	1.4	0.6	2.1	0.3	0.1	4.46	13.4	39.7	88.9	30	33.8	12.7	222	10.2	1.82	4.22	5.1	28.03	45	20	26	68	6.4	2.3	25	25	5.829	121	1.13
1722	8299	76	176	74	30.49	17.9	66.77	26.8	264	30.1	327.67	0.035	5.92	1	6.3	32.3	10.6	53.3	3.3	0.6	2	0.7	3.4	0.2	0	5.13	15.5	45.5	88.6	30.2	34	12.5	262	8.4	0.14	3.35	5.8	53.55	44	32	27	65	5	2.2	28	29	4.996	137	1.066
1723	8314	80	117	67	27.5	9.31	58.18	16	662	31.5	442.8	0.035	4.99	1.18	6.8	30.3	12.9	51.3	4.7	0.8	2.1	0.9	3.5	0.3	0.1	4.93	15.4	45.7	92.6	31.1	33.6	12.7	228	7.9	3.19	5	5.2	40.78	46	38	36	62	5.4	2.35	23	31	4.774	157	1.259
1724	8337	86	168	0	24.05	11.99	60.14	19.9	127	90.6	761.62	0.035	4.22	1.36	6	35.4	9.6	52.5	2.3	0.3	2.1	0.6	3.2	0.1	0	4.05	14.1	39	96.2	34.7	36.1	12.7	220	7.8	0.04	3.54	4.9	307.5	44	46	53	85	6.8	2.475	25	9	4.885	244	1.033
1725	8343	60	120	58	29.25	20.76	59.25	35	282	15.4	422.14	0.035	7.32	0.64	5.7	30.4	7.8	54.5	6.9	0.4	1.7	0.4	3.1	0.4	0	4.47	14.7	42	93.8	32.7	34.8	12	204	9.4	0.09	2.51	5.3	33.09	46	56	30	97	7.1	2.275	23	83	5.718	116	1.162
1726	8353	78	131	81	30.41	15.04	65.69	22.9	157	30.4	256.82	0.035	6.34	0.89	7.8	33.5	7.7	56.6	1.6	0.6	2.6	0.6	4.4	0.1	0	5.23	15.2	45.3	87	29.1	33.6	12.9	261	8.8	0.18	3.79	5.5	43.05	45	21	18	64	3.9	2.175	22	20	4.718	140	0.969
1727	8365	92	158	55	31.13	23.99	61.4	39.1	114	72	816.97	0.1	5.12	1.42	6.2	39.4	9.6	49.5	1	0.4	2.4	0.6	3.1	0.1	0	4.78	15.6	45.8	95.7	32.7	34.2	12.2	227	8.3	0.08	3.38	5.8	114.8	46	20	19	55	4.6	2.225	20	52	5.162	156	1.195
1728	8376	92	132	65	24.74	5.73	67.66	8.5	109	42.6	261.99	0.08	5.74	1.78	7.5	25.8	5.9	66.9	0.8	0.5	1.9	0.4	5	0.1	0	4.59	13.9	41.4	90.3	30.4	33.7	13.4	346	7.8	1.64	5.06	5.4	115.9	43	19	14	91	3.6	2.375	23	19	5.273	119	1.421
1729	8381	78	125	83	28.84	19.69	69.99	28.1	48	30.8	250.18	0.035	6.65	1.09	7.6	29.6	4.4	63.9	1.1	0.9	2.2	0.3	4.9	0.1	0.1	4.98	15.2	43.7	87.7	30.5	34.8	11.8	207	9.9	0.17	2.74	5.3	59.95	45	15	17	72	3.2	2.425	19	12	5.495	166	1.259
1730	8382	76	154	100	24.73	13.07	71.6	18.3	137	14.7	281.92	500.97	5.61	1.09	6.6	19.9	9.6	68.9	1	0.6	1.3	0.6	4.5	0.1	0	5.18	14.7	45.2	87.1	28.3	32.6	12.9	229	8.4	0.38	4	5.2	56.11	45	14	14	87	5	2.35	23	20	5.162	108	1.13
1731	8384	82	120	77	30	17.54	68.02	25.8	65	36.7	380.81	0.788	6.8	1.28	7.8	29.5	7.5	61.3	1.4	0.4	2.3	0.6	4.8	0.1	0	4.38	12.9	37.7	86.1	29.5	34.3	12.6	364	8.7	0.18	3.16	5.9	18.36	48	27	21	53	3.2	2.325	24	33	4.829	133	1.033
1732	8388	48	147	70	26.94	7.16	56.92	12.6	21	21.7	297.41	358.5	4.32	1.03	6.1	28	14.2	56.2	1	0.6	1.7	0.9	3.4	0.1	0	4.49	15.8	48.3	106.8	35.1	32.8	13	198	8.5	0.56	3.06	4.8	129.3	42	23	27	70	2.9	2.325	22	78	4.829	107	0.904
1733	8390	72	134	0	28.86	9.31	78.22	11.9	8	38.1	240.59	0.035	7.34	1.34	9.1	11.8	4.4	83	0.8	0.1	1.1	0.4	7.6	0.1	0	5.4	16	47.5	87.9	29.6	33.7	17.3	312	7.8	0.29	3.81	5.7	44.78	45	22	25	85	6.4	2.325	26	17	5.995	155	0.807
1734	8392	72	112	79	24.7	37.05	56.03	61.3	599	15.6	520.29	13.8	6.54	1.68	7.2	36.6	8.6	52.4	1.9	0.6	2.6	0.6	3.8	0.1	0	4.8	15.6	47.2	98.5	32.7	33.2	12.6	186	8.9	0.03	2.57	7.8	3.54	47	39	25	69	5.4	2.375	27	57	7.05	127	1.033
1735	8396	66	119	76	30.14	8.41	55.67	15.1	136	45.1	287.82	0.49	5.3	1.04	5.8	26.4	9.6	60.6	2.4	1	1.5	0.6	3.5	0.1	0.1	4.74	14.7	42.8	90.3	30.9	34.2	11.6	272	7.9	0.26	3.67	5.2	45.84	42	36	27	75	4.6	2.35	24	40	5.218	161	1.13
1736	8397	84	123	68	30.56	6.27	69.99	9	46	77.9	455.35	0.11	3.83	1.23	7.7	21.6	9.1	66.9	1.6	0.8	1.7	0.7	5.2	0.1	0.1	5.14	13.9	42.2	82.1	27.1	33.1	12.7	229	8.8	0.61	4.43	5.2	56.98	46	19	18	108	4.3	2.175	24	17	5.051	167	1.001
1737	8399	60	204	119	22.58	13.78	59.43	23.2	58	35.6	174.91	0.035	5.48	1.28	4.7	28.1	6.3	64.4	0.5	0.8	1.3	0.3	3	0	0	4.54	13.1	39	85.9	29	33.8	12.6	236	6.8	0.01	2.77	5	77.11	44	9	16	87	6.1	2.325	26	8	5.384	127	1.098
1738	8401	74	164	50	22.57	20.05	77.69	25.8	63	28.3	388.19	0.035	6.36	1.41	7.1	25.2	10.1	61.7	2.6	0.4	1.8	0.7	4.4	0.2	0	4.72	14.9	44	93.4	31.6	33.8	11.4	232	9.4	0.24	3.58	5.4	134.6	43	21	26	68	8.2	2.5	24	16	4.441	182	1.195
1739	8403	64	116	78	33.31	22.91	66.41	34.5	386	33.5	247.97	282.61	4.22	0.67	8.6	19.3	8.7	69.9	1.9	0.2	1.7	0.7	6	0.2	0	5.28	17	49.5	93.8	32.2	34.2	13	227	9.1	0.32	3.67	8.8	75.67	43	46	36	93	5.7	2.4	25	72	12.49	182	1.292
1740	8405	66	132	75	49.51	13.07	62.83	20.8	344	38.7	325.46	33.47	5.17	1.02	13.7	41.7	9.5	44.2	3.7	1	5.7	1.3	6.1	0.5	0.1	4.86	14.5	44.5	91.6	29.9	32.6	12.6	334	9	3.08	5.43	7.2	162.9	34	42	63	176	4.6	2.4	27	63	5.551	174	1.162
1741	8408	72	140	84	29.38	11.64	61.93	18.8	33	40.5	527.67	0.035	6.31	1.76	5.8	30.4	8.3	49.9	10.1	1.3	1.8	0.5	2.9	0.6	0.1	4.34	12.4	37	85.2	28.5	33.4	13.4	441	7.8	0.61	3.66	5.5	89.5	42	16	17	64	5.4	2.25	26	18	4.718	129	0.969
1742	8412	82	159	17	28.83	11.1	48.15	23	342	16.3	967.52	0.14	4.99	1.1	8.4	30.3	9.6	56.7	2.7	0.8	2.5	0.8	4.8	0.2	0.1	5	14.1	43.2	86.4	28.3	32.8	12.4	257	9.6	0.62	4.43	12.3	186.6	40	15	12	94	7.1	2.225	24	17	12.712	154	1.13
1743	8414	70	99	63	31.13	14.86	66.59	22.3	11	31.5	240.59	107	4.78	1.36	6.6	26.7	7.5	63.6	2	0.2	1.8	0.5	4.2	0.1	0	4.38	13.5	38.4	87.7	30.7	35	12.3	287	8.1	0.32	2.91	5	119.7	42	23	15	80	3.6	2.15	21	39	4.885	92	1.162
1744	8418	62	130	85	29.48	13.25	62.83	21.1	177	43.3	341.69	0.06	5.79	1.25	6.9	32.3	9.2	55.1	2.8	0.6	2.2	0.6	3.8	0.2	0	5.66	17.2	49.2	86.8	30.3	35	12.9	155	9.5	0.05	2.99	5.5	5.67	46	21	17	103	7.5	2.375	25	19	5.551	151	0.904
1745	8424	80	133	72	35.61	15.39	67.66	22.8	111	25.6	299.63	37.68	7.6	1.28	8.8	24.5	8	63	3.8	0.6	2.2	0.7	5.5	0.3	0.1	4.61	14.5	42.4	92	31.6	34.3	12.3	260	8.9	0.55	3.3	7.1	206.8	41	21	18	117	4.6	2.375	24	16	6.106	196	1.259
1746	8425	60	154	84	29.04	23.45	60.5	38.8	70	44.8	352.76	0.035	3.98	1.34	5.4	24.6	11.8	54.4	8	1.2	1.3	0.6	2.9	0.4	0.1	5.11	15.4	46.5	90.8	30.3	33.3	12.1	205	8.5	0.21	2.93	5.3	168.9	44	27	30	58	6.8	2.325	27	22	4.774	167	0.904
1747	8426	72	121	77	24.9	15.93	78.04	20.4	13	27.9	157.93	0.11	5.07	1.84	7.1	28.9	4.3	48.7	17.5	0.6	2.1	0.3	3.5	1.2	0	4.45	13.4	40.2	90.2	30	33.3	12.2	326	8.1	0.03	3.11	5	3.54	43	6	13	51	3.2	2.25	23	12	5.107	115	1.033
1748	8432	74	109	67	39.19	12.35	61.4	20.1	151	39.9	266.42	0.035	6.41	1.37	13.1	30.6	7.3	59.6	2.2	0.5	4	1	7.8	0.3	0.1	4.65	14.3	42.6	91.6	30.7	33.5	11.6	377	7.6	0.75	4.21	5.3	90.01	43	20	21	50	6.4	2.425	23	16	5.051	150	1.066
1749	8440	68	132	63	21.49	15.75	70.88	22.2	47	40.8	286.34	0.079	3.39	1.13	6.4	30.9	11	55.7	1.7	0.8	2	0.7	3.6	0.1	0.1	4.83	15.2	45.2	92.6	31.5	33.7	12.3	208	7.1	0.05	4	5.2	124	46	22	21	79	4.6	2.35	22	34	5.551	114	1.227
1750	8441	70	160	47	33.96	28.1	53.88	52.2	270	21.1	221.4	0.078	4.19	2.11	2.5	30.5	22.8	44.3	1.3	1.3	0.8	0.6	1.1	0	0	6.16	16	48.8	79.2	26	32.8	12.3	174	8.3	0.12	3.95	5.3	343.9	40	27	29	70	5.4	2.4	30	22	5.107	134	1.388
1751	8460	76	123	67	25.02	21.84	72.14	30.3	138	77.7	726.19	0.035	5.87	1.49	5.1	24.8	8.5	65.8	0.6	0.4	1.3	0.4	3.4	0	0	4.5	14.4	42	93.4	31.9	34.2	12.2	222	7.2	0.34	4.47	5.1	39.52	42	21	28	95	3.9	2.325	26	33	4.385	168	1.001
1752	8467	70	99	69	24.97	20.76	69.81	29.7	7	31.7	131.36	97.8	5.43	1.42	6.8	48.5	8.2	39.9	2.7	0.7	3.3	0.6	2.7	0.2	0	4.16	13	38.7	92.9	31.3	33.7	12.9	252	9	0.19	3.44	4.9	67.37	43	16	16	85	4.3	2.325	25	18	4.274	122	1.388
1753	8470	72	134	75	39.12	18.97	61.93	30.6	121	27.6	347.6	0.09	6.54	2.17	4.4	40.9	7.8	44.2	5.9	1.3	1.8	0.3	1.9	0.3	0.1	4.44	13.3	39.3	88.4	30	33.9	12.9	244	8.7	0.28	4.16	5.2	75.27	44	17	19	111	5.7	2.325	23	24	5.162	157	1.033
1754	8475	70	116	64	21.78	22.73	59.07	38.5	213	11.3	315.13	0.072	7.11	1.17	6.1	29.4	7.7	60	2.3	0.8	1.8	0.5	3.7	0.1	0	4.9	15.4	45.5	92.2	31.1	33.8	11.6	474	7.3	0.12	3.02	5.1	52.8	48	23	24	78	5.4	2.35	26	24	5.495	144	0.904
1755	8481	58	116	69	28.4	6.44	64.98	9.9	150	31.3	390.4	0.035	3.1	0.99	10	19.1	4.9	74.6	1.1	0.4	1.9	0.5	7.5	0.1	0	4.88	14.1	41.7	85.3	28.8	33.8	11.7	361	6.9	0.7	4.73	7.5	36.79	47	17	19	93	5	2.25	28	12	7.66	157	1.001
1756	8485	64	180	68	29.81	25.24	60.68	41.6	271	39	574.9	0.12	5.74	1.65	5.1	38	8.9	47.9	4.8	0.4	1.9	0.5	2.4	0.2	0	4.81	14.8	43.9	91.3	30.7	33.7	12.1	203	8.9	0.66	2.94	7.5	52.84	44	61	38	82	5	2.4	24	95	9.048	196	1.001
1757	8487	70	122	62	26.6	20.23	64.8	31.2	191	27.9	325.46	0.035	6.44	0.78	8.4	24.9	7	66.7	1.3	0.1	2.1	0.6	5.6	0.1	0	5.36	15	44.8	83.5	28	33.5	12.6	270	9.1	1.16	3.91	5.9	25.66	42	34	22	89	7.5	2.5	19	88	4.885	120	1.388
1758	8489	66	182	72	25.71	12.17	62.29	19.5	97	48.5	489.29	0.035	6.23	1.21	4.4	41.2	6.6	49	2.6	0.6	1.8	0.3	2.2	0.1	0	4.98	15.1	44.2	88.8	30.3	34.2	12.1	207	8.3	0.74	3.93	10.3	66.64	41	15	16	109	4.3	2.15	24	42	12.767	180	0.904
1759	8492	88	111	57	35.77	8.06	54.95	14.7	275	24.9	200	0.035	5.64	1.09	6.6	26.9	8.6	61.8	2	0.8	1.8	0.6	4.1	0.1	0.1	4.51	13.5	39.5	87.6	29.8	34.1	13.2	284	7.8	0.57	4.25	5.9	372.6	39	10	23	89	8.2	2.4	22	16	4.996	156	1.001
1760	8496	72	148	73	32.29	10.92	55.49	19.7	99	53.9	488.56	0.035	5.79	1.42	8.8	33	4.1	58.8	3.4	0.8	2.9	0.4	5.2	0.3	0.1	3.91	12.2	36.6	93.4	31.2	33.4	11.9	241	8.6	3.02	6.8	8	183.4	40	13	10	131	7.9	2.275	26	24	7.327	161	1.356
1761	8497	68	160	105	31.29	12.89	76.79	16.8	31	20.6	370.48	0.035	4.84	0.93	7.1	25.1	9.4	61.4	3.4	0.8	1.8	0.7	4.4	0.2	0.1	5.47	16.3	50.2	91.8	29.7	32.4	13.8	217	9.3	0.47	3.88	6.1	1978	42	25	24	75	5.7	2.5	26	31	6.994	155	1.001
1762	8498	72	129	85	28.45	18.26	74.64	24.5	261	62.5	2042.78	0.16	6.52	1.26	6.4	31.1	10	55.9	2.3	0.6	2	0.6	3.6	0.1	0	5.28	16.5	48.2	91.2	31.3	34.2	11.7	218	8	0.16	3.02	5.5	24.15	48	24	22	86	5.7	2.25	24	62	5.273	143	1.033
1763	8500	74	102	68	26.85	16.29	65.87	24.7	48	16.3	267.16	154.59	5.04	1.34	7.4	23.2	8.2	66.7	1.7	0.3	1.7	0.6	4.9	0.1	0	4.07	13.3	38.2	93.9	32.7	34.8	12.2	217	9.3	0.23	3.76	5.2	44.72	44	35	27	76	5.4	2.375	22	20	4.607	169	1.485
1764	8501	72	116	50	34.81	22.02	50.3	43.8	296	27	425.09	379.83	4.14	1.31	3.9	50.9	10.5	32.2	5.5	0.9	2	0.4	1.3	0.2	0	4.53	14.1	41.4	91.4	31	33.9	13.6	210	9	0.17	2.76	7.3	29.16	40	25	23	57	4.3	2.125	25	22	8.549	154	0.743
1765	8508	78	153	72	31.33	11.28	53.52	21.1	163	63.2	667.15	0.035	5.28	1.11	9.1	26.3	7	63.8	2.1	0.8	2.4	0.6	5.8	0.2	0.1	4.32	13.5	38.8	89.6	31.1	34.8	12.4	418	6.6	0.7	3.74	5.8	245	39	19	26	81	5.7	2.325	24	13	5.273	150	1.13
1766	8509	66	184	48	28.49	14.68	81.09	18.1	9	36.2	233.95	0.035	5.2	1.89	8.4	36.3	5.8	51.7	5.8	0.4	3	0.5	4.3	0.5	0	4.21	12.3	35.8	84.9	29	34.2	14.1	319	8.6	0.67	4.93	5.9	386.3	42	15	17	85	5.7	2.35	23	11	5.051	150	1.227
1767	8511	100	100	77	30.78	12.35	64.98	19	131	17.4	310.7	0.035	5.95	1.06	10	23.6	9.4	55.9	10.7	0.5	2.4	0.9	5.6	1.1	0.1	4.32	13.7	40.9	94.6	31.6	33.4	12.5	196	9.3	0.26	4.08	9.5	319.1	42	25	20	77	5.7	2.425	25	32	11.269	174	1.001
1768	8513	82	157	84	42.9	15.93	75.36	21.1	174	64.1	501.1	0.035	6.15	1.17	7.6	22.8	5	69.5	1.3	1.4	1.7	0.4	5.3	0.1	0.1	4.6	14.1	42.2	91.6	30.8	33.6	12.2	210	8.8	0.49	4.2	5.1	44.95	49	22	21	85	9.3	2.5	26	19	5.162	135	1.292
1769	8514	80	180	68	28.85	11.64	59.25	19.6	243	35.3	300.37	0.035	6.1	1.21	7.6	19.5	6.2	70.5	3.3	0.5	1.5	0.5	5.4	0.3	0	4.33	12.9	37.5	86.5	30	34.6	12.4	258	8.2	0.31	4.4	7.4	93.51	44	17	17	93	5.4	2.35	23	25	8.66	153	0.84
1770	8518	60	139	81	30.31	7.52	64.08	11.7	33	21.1	533.57	0.035	4.84	1.53	7.4	19.8	7.8	70.4	1.5	0.6	1.5	0.6	5.2	0.1	0	4.68	14.4	43	91.9	30.9	33.5	13.3	172	8	0.2	2.88	5.3	70.34	45	39	25	119	5	2.25	23	24	4.552	177	1.292
1771	8525	82	111	66	22.58	9.85	60.32	16.3	275	44.4	214.76	0.035	4.45	2.26	15.4	7.7	3.6	87.9	0.4	0.5	1.2	0.6	13.5	0.1	0.1	4.25	14.1	41.6	97.8	33.1	33.8	12.5	322	7.5	0.13	3.7	4.7	824.9	45	13	20	39	4.3	2.325	24	15	5.107	136	1.195
1772	8535	82	139	85	34	29	62.29	46.6	364	36	346.12	0.035	4.99	1.1	6.2	30.7	7.8	59.7	0.8	1	1.9	0.5	3.7	0	0.1	6.39	17.7	53.9	84.3	27.7	32.8	13.1	195	9.2	0.14	4.16	5.7	463.8	47	33	28	60	6.1	2.3	28	25	5.94	192	0.936
1773	8536	82	127	72	30.22	13.07	42.24	30.9	135	42.8	216.97	0.035	5.07	0.84	4.9	28.8	6.9	60.2	3.2	0.9	1.4	0.3	2.9	0.2	0	5.01	14.4	42.6	85.1	28.7	33.7	13.3	199	8.2	0.66	3.16	8.3	56.24	46	20	19	89	3.6	2.35	24	29	10.935	187	1.13
1774	8539	80	182	101	26.98	23.81	71.96	33.1	109	42.6	660.51	0.035	6.54	1.36	8.1	30.6	6.1	61.6	1	0.8	2.5	0.5	5	0.1	0.1	4.9	13.7	41	83.5	27.8	33.3	12.4	249	7.9	0.38	3.11	5.7	3.54	48	121	59	128	3.6	2.425	23	58	4.829	212	1.388
1775	8541	70	119	75	23.24	20.23	78.94	25.6	29	28.8	211.81	0.035	4.65	2.23	5.7	38.7	8.1	51.1	1.5	0.7	2.2	0.5	2.9	0.1	0	4.51	13.9	40.8	90.9	31.1	34.3	12.3	228	9.3	0.24	2.92	5.2	66.8	44	15	19	75	4.3	2.425	25	18	4.829	124	1.033
1776	8548	72	181	74	25.45	7.34	40.28	18.2	235	10	894.46	0.2	5.56	1.22	7.4	15.4	9.4	71.2	3.4	0.6	1.1	0.7	5.3	0.3	0	4.42	13.5	41.5	93.9	30.5	32.4	14.2	253	7.5	2.14	6.37	5.1	181.8	40	8	14	187	7.5	2.175	21	21	5.718	211	1.033
1777	8551	94	117	72	28.33	24.7	49.76	49.6	105	9.1	278.23	12.17	5.87	1.22	9.4	23.4	10.2	62.4	3.2	0.9	2.2	1	5.9	0.3	0.1	4.8	14.8	45	93.9	30.9	32.9	12.7	376	8.6	0.5	3.63	5.1	47.3	42	89	48	105	3.9	2.35	24	286	4.774	173	1.13
1778	8559	68	138	81	24.01	18.08	73.57	24.6	157	23.8	678.22	228.85	8.9	0.98	8.4	45.3	9.2	41.4	3	1	3.8	0.8	3.5	0.3	0.1	4.28	13.5	39.6	92.6	31.5	34	13.5	400	8	0.46	3.15	5.8	54.17	45	19	20	71	7.5	2.425	22	19	5.273	151	1.259
1779	8563	82	123	76	30.19	9.31	58.53	15.9	672	36.7	236.16	0.035	6.88	0.93	3.4	25	9.9	53.8	11	0.4	0.9	0.3	1.8	0.4	0	4.6	12.9	39.8	86.4	28	32.3	14.1	340	8.1	0.4	5.86	5.4	6.19	38	22	32	93	3.2	2.3	23	93	4.219	200	0.936
1780	8569	72	108	77	24.37	10.02	75.9	13.2	19	20.6	442.06	0.07	5.02	1.76	3.9	25.5	7.1	64.8	1.8	0.8	1	0.3	2.5	0.1	0	4.26	13.6	39.3	92.4	31.9	34.6	11.2	250	7.6	0.02	3.48	4.8	48.99	46	14	14	78	5	2.225	22	12	4.774	142	1.066
1781	8589	82	136	91	27.45	11.1	56.39	19.7	103	87.2	374.17	1.14	3.05	0.81	3.1	44.5	11.4	40.7	2.5	0.9	1.4	0.4	1.3	0.1	0	4.27	12.4	37.4	87.8	29	33	12.8	216	8	0.31	3.63	5.6	5.29	36	24	26	76	1.8	2.2	25	10	5.44	248	1.098
1782	8601	68	108	75	29.7	19.15	77.51	24.7	33	39.9	521.77	0.035	6.59	2.24	8	36.1	6.8	52.9	3.4	0.9	2.9	0.5	4.2	0.3	0.1	4.47	13.4	39.5	88.4	30	33.9	11.6	266	7.9	0.16	3.49	5.1	21.18	48	28	21	80	3.9	2.35	24	18	4.996	139	1.13
1783	8606	80	152	78	32.16	8.06	61.93	13	515	25.1	253.13	0.27	5.53	1.09	7.1	24.5	6.1	65.6	3.5	0.4	1.7	0.4	4.7	0.2	0	5.32	16.8	49.2	92.3	31.5	34	12.1	205	7.9	3.77	5.87	5.1	64.62	42	21	23	78	4.6	2.4	23	27	5.551	169	1.066
1784	8607	72	150	70	22.21	24.34	74.29	32.8	406	27.4	337.27	420.36	5.38	1.9	9.6	25.9	11	61.5	1.4	0.3	2.5	1.1	5.9	0.1	0	4.48	15.9	46.7	104.1	35.6	34.2	11.8	350	7.6	0.03	3.3	5.7	47.3	43	18	19	95	3.9	2.375	25	40	5.94	83	1.098
1785	8610	100	134	72	34.72	15.22	60.68	25.1	76	52.1	343.17	0.035	3.96	0.93	5.6	28.2	6.4	59.3	5.5	0.6	1.6	0.4	3.3	0.3	0	4.88	14.9	43.7	89.4	30.7	34.2	11.8	244	9.4	0.28	3.29	5.3	170.1	41	27	26	110	5	2.2	25	19	5.329	184	1.066
1786	8613	72	120	81	37.21	20.23	67.13	30.1	431	34.7	411.8	0.035	7.11	1.39	4.1	42.6	8	47.1	1.5	0.9	1.7	0.3	1.9	0.1	0	5.1	15.4	46.4	91.1	30.4	33.3	12.3	277	8.1	0.56	3.61	5.3	46.09	46	50	38	100	4.3	2.275	25	28	4.774	161	1.13
1787	8614	60	110	57	22.19	24.88	64.8	38.4	90	45.5	385.24	0.035	3.96	1.55	4.6	39.6	9.4	49.1	1.5	0.5	1.8	0.4	2.3	0.1	0	4.72	14.8	44.9	94.9	31.2	32.9	11.5	265	6.9	0.05	2.53	5	3.54	47	37	26	73	5.4	2.425	27	48	5.107	117	1.162
1788	8618	56	150	76	25.11	25.96	69.81	37.2	41	45.5	383.76	0.511	6.67	2.18	4.9	32	9.9	50.9	6.2	0.9	1.6	0.5	2.5	0.3	0	4.11	13.3	39.2	93.7	31.9	34	12.2	232	7.7	0.39	3.08	5.2	329.4	43	24	23	58	6.1	2.3	26	19	4.885	136	0.969
1789	8620	62	124	66	30.3	15.93	73.39	21.7	224	40.3	387.45	0.035	3.85	1.15	8.3	30.3	9	57.7	2	1	2.5	0.7	4.8	0.2	0.1	4.72	13.6	39.3	83.4	28.8	34.5	11.9	280	9.3	0.81	3.4	10.2	55.12	44	27	20	60	4.3	2.225	28	25	9.714	169	0.969
1790	8629	76	125	79	23.23	9.67	77.33	12.5	8	26.7	754.24	0.035	6	1.15	5.9	45.8	11.9	39.9	1.6	0.9	2.7	0.7	2.4	0.1	0.1	4.49	13	38.6	86.1	29	33.8	13.3	325	8.2	0.14	3.15	5.4	153.3	45	34	38	60	5.7	2.375	22	9	4.829	115	0.969
1791	8633	70	102	76	22.62	40.99	54.6	75.1	1304	20.2	515.12	283.14	5.48	0.91	8.9	30.3	6.3	61	2.2	0.3	2.7	0.6	5.4	0.2	0	5.27	17.2	51.8	98.4	32.6	33.1	12.5	202	8.2	0.36	4.34	6.2	21.41	46	31	30	80	4.6	2.5	24	26	5.995	128	1.001
1792	8638	60	131	86	34.02	23.81	56.56	42.1	581	17.4	450.18	412	4.71	0.83	5.4	33.6	8.8	56.6	0.8	0.3	1.8	0.5	3.1	0	0	4.06	14.1	39.9	98.4	34.7	35.3	12.9	158	9.6	0.67	3.33	4.6	87.33	47	24	23	58	3.9	2.275	26	29	5.44	142	0.969
1793	8639	80	178	86	37.53	14.14	79.12	17.9	23	27.6	536.53	73.94	6.31	1.59	8.4	30.8	11.7	53.8	3.1	0.6	2.6	1	4.5	0.3	0.1	4.83	13.7	40.9	84.6	28.4	33.5	13.6	296	8.2	0.45	3.98	5.6	13.84	42	28	18	84	4.6	2.4	23	47	4.829	177	0.904
1794	8641	56	102	67	29.5	23.09	55.13	41.9	309	19.3	520.29	0.035	6	0.98	4.9	34.9	6.7	53.8	4.6	0	1.7	0.3	2.6	0.2	0	5.58	16.6	49	88	29.8	33.8	12.3	180	8.4	0.15	2.53	5.4	23.41	52	41	29	112	5	2.35	26	142	4.829	156	1.13
1795	8645	68	154	68	34.85	21.48	56.56	38	417	39	380.81	0.51	4.16	0.86	8.4	22.7	8.1	61.5	6.9	0.9	1.9	0.7	5.2	0.6	0.1	5.17	16.3	48.6	93.9	31.6	33.8	12.5	253	8.9	0.28	4.16	5.9	13.27	50	28	22	129	7.5	2.3	24	32	6.994	125	1.13
1796	8687	72	142	79	32.86	4.83	88.07	5.5	7	21.7	251.66	0.035	4.99	1.09	9.6	24.6	4.1	65.5	4.9	0.9	2.4	0.4	6.3	0.5	0.1	4.41	12.3	37.5	85.1	27.9	32.7	15.1	340	9.7	1.6	3.93	5.3	93.45	37	13	16	85	3.2	2.075	23	20	4.885	138	0.904
1797	8688	90	127	80	38.36	19.87	63.01	31.5	165	39.6	289.3	0.035	4.99	1.28	6.1	24.2	8.2	66.3	0.9	0.4	1.5	0.5	4	0.1	0	3.91	12.9	37.8	96.8	33.2	34.3	12	292	7.3	0.41	3.16	4.7	630.5	43	18	19	48	4.3	2.25	26	27	4.996	127	0.969
1798	8697	80	139	66	33.16	20.41	68.92	29.6	222	27.6	248.71	0.2	4.27	0.83	6.3	27.9	8.1	62.1	1.7	0.3	1.8	0.5	3.9	0.1	0	5.01	16.6	47.7	95.1	33.1	34.8	12.5	206	7.4	0.12	3	6.7	32.68	44	27	28	62	4.6	2.3	22	38	8.493	148	0.581
1799	8698	82	168	65	44.25	11.81	56.39	21	61	39.2	343.91	0.11	4.91	1.22	7.6	25.8	6.4	64.5	2.8	0.5	2	0.5	4.9	0.2	0	4.48	13.1	39.7	88.6	29.2	33	13.1	245	8.4	0.73	5.01	7.9	336.7	39	16	21	94	6.4	2.225	22	25	10.713	67	0.84
[truncated: 2,597 more rows]
[truncated: 11 more columns]
