# Supplementary material for: Principal component-based clinical aging clocks identify signatures of healthy aging and targets for clinical intervention
Source: Nat Aging. 2024 Jun 19;4(8):1137–52. doi: 10.1038/s43587-024-00646-8 (PMC11333290; doi:10.1038/s43587-024-00646-8)
Supplement: Supplementary file 9 — linAge_Rscript: Data matrix (normalized) extracted from NHANES IV 99/00 and 01/02 required to run linAge.R example script. [file 43587_2024_646_MOESM9_ESM.csv]

	X	SEQN	BPXPLS	BPXSAR	BPXDAR	BMXBMI	LBDIRNSI	LBDTIBSI	LBXPCT	LBDFERSI	LBDFOLSI	LBDB12SI	LBXCOT	LBDTCSI	LBDHDLSI	LBXWBCSI	LBXLYPCT	LBXMOPCT	LBXNEPCT	LBXEOPCT	LBXBAPCT	LBDLYMNO	LBDMONO	LBDNENO	LBDEONO	LBDBANO	LBXRBCSI	LBXHGB	LBXHCT	LBXMCVSI	LBXMCHSI	LBXMC	LBXRDW	LBXPLTSI	LBXMPSI	LBXCRP	LBDFBSI	LBXGH	SSBNP	LBDSALSI	LBXSATSI	LBXSASSI	LBXSAPSI	LBDSBUSI	LBDSCASI	LBXSC3SI	LBXSGTSI	LBDSGLSI	LBXSLDSI
1	1	2	68	98	56	24.9	11.64	71.6	16.3	55	55.7	521.77	0	5.56	1.39	7.6	21.1	7.1	66.8	4.4	0.5	1.6	0.5	5.1	0.3	0	4.73	14.1	41.8	88.5	29.7	33.6	13.7	214	7.7	-1.02165124753198	3.23	4.7	4.32347018521386	45	16	19	62	6.8	2.325	28	20	4.33	140
2	2	5	66	122	83	29.1	25.24	60.86	41.5	198	38.7	215.5	0	7.21	1.08	5.9	37.8	6.2	52.2	3.4	0.4	2.2	0.4	3.1	0.2	0	5.13	14.5	43.6	84.9	28.3	33.3	13.1	209	10.4	-2.52572864430826	2.8	5.5	3.33505757915761	45	28	22	63	5.7	2.375	25	34	5.273	133
3	3	7	58	123	81	29.39	17.18	62.29	27.6	155	27.6	559.4	0	6.34	2.73	4.9	46.8	8.5	43.3	0.8	0.7	2.3	0.4	2.1	0	0	4.6	13.4	40.2	87.4	29.1	33.3	14.3	244	8.2	-3.2188758248682	3.63	5.8	2.61812549357422	45	15	19	75	3.6	2.45	24	14	4.496	179
4	4	10	58	142	95	30.94	14.86	52.98	28	32	30.6	281.92	3	3.62	1.31	4.6	41.3	10.5	43.8	3.4	1	1.9	0.5	2	0.2	0	5	15.4	46.2	92.3	30.9	33.5	13.7	167	9.4	-2.12026353620009	3.13	5.5	3.67071548348627	42	20	26	86	4.6	2.35	21	25	4.829	201
5	5	13	102	130	66	25.57	13.43	72.5	18.5	87	106.2	264.94	0	8.12	1.28	11.6	13.1	3.8	82.4	0.4	0.4	1.5	0.4	9.6	0	0	5.53	16.8	50.4	91.1	30.3	33.3	14.4	228	8.8	-1.30933331998376	3.72	7.6	5.17218708940382	40	35	24	103	6.8	2.325	29	24	7.882	181
6	6	14	72	136	61	27.33	11.64	68.74	16.9	333	33.1	298.89	3	4.5	1.04	9.1	29.8	5.6	62.5	1.7	0.4	2.7	0.5	5.7	0.2	0	5.32	16.6	48.1	90.4	31.3	34.5	12.4	160	9	0.688134638736401	4.14	5.8	4.30918708849692	45	18	23	110	5	2.25	25	24	6.384	150
7	7	24	82	114	71	25.93	17.54	66.77	26.3	127	22.2	479.7	3	5.66	2.72	9.4	39.1	7.4	51.6	1.5	0.6	3.7	0.7	4.9	0.1	0.1	4.34	14.7	42	96.7	30.8	31.8	12.7	331	8.7	-2.52572864430826	2.81	5.3	2.72589011923054	47	20	18	114	3.6	2.45	24	57	4.718	135
8	8	25	74	119	85	37.6	13.43	70.53	19	97	30.1	482.65	0	4.11	1.42	7.8	33	8.3	53.1	4.9	0.7	2.6	0.6	4.1	0.4	0.1	4.31	13.4	38.3	88.7	31	35	11.7	337	7	0.0295588022415444	3.09	5.1	2.73371794785079	43	24	22	53	5	2.2	22	25	5.273	151
9	9	29	118	124	71	36.94	5.19	70.17	8.7	57	15.6	295.94	0	5.59	1.28	9.5	4.5	5.7	89.1	0.6	0.2	0.4	0.5	8.5	0.1	0	4.81	15.8	44.7	93.1	32.8	35.3	13.8	232	9.9	0.104360015324243	5.02	5.5	5.17501915020354	46	26	17	70	11.8	2.425	25	18	7.549	151
10	10	33	78	107	71	36.16	16.65	58.71	28.4	258	38.1	390.4	0	4.89	1.21	8.6	26.2	6.5	65.1	1.6	0.7	2.3	0.6	5.6	0.1	0.1	5.16	15.3	45.4	88	29.7	33.7	11.5	209	9.2	-1.30933331998376	2.75	6.2	3.65091794782682	42	42	25	83	5.4	2.325	23	45	5.607	130
11	11	40	82	167	76	30.23	7.52	54.42	13.8	136	41.7	611.06	0	6.54	1.39	10.4	33.4	5	58.6	2.5	0.5	3.5	0.5	6.1	0.3	0.1	4.15	11.8	34.7	83.4	28.4	34	12.4	317	8.7	-0.356674943938732	6.05	8	5.46171091345647	44	18	21	105	6.8	2.475	24	25	6.717	192
12	12	55	86	113	67	23.2	11.46	46.9	24.4	97	33.5	755.71	1	7.37	1.7	4.7	43.3	7.2	47.1	1.5	0.9	2	0.3	2.2	0.1	0	4.73	15	42.8	90.6	31.8	35.1	11.7	213	8.4	-1.71479842809193	3.13	6.7	3.41674259299762	46	34	28	101	3.9	2.5	30	19	8.549	168
13	13	59	80	113	71	29.28	21.84	72.5	30.1	70	57.5	205.16	0	6.88	1.5	4.4	14.4	7.7	73	4.9	0	0.6	0.3	3.2	0.2	0	4.63	15.4	44.5	96.3	33.2	34.5	12.9	202	7.8	-0.3147107448397	3.24	5	4.02695754352025	47	17	22	108	4.6	2.2	24	44	5.607	140
14	14	64	78	156	82	20.48	22.2	57.28	38.8	49	18.3	281.18	2	5.04	1.07	7.3	25	3.4	68.8	2.4	0.4	1.8	0.2	5	0.2	0	4.59	13	37.3	81.4	28.3	34.8	14.8	301	7.9	-0.562118918153541	3.64	4.8	6.55777218033298	38	9	14	84	4.6	2.15	24	12	4.163	145
15	15	83	86	118	72	32.14	6.44	72.5	8.9	251	28.8	329.89	0	6.49	1.42	8	37.8	7.3	51.9	2.3	0.6	3	0.6	4.2	0.2	0	4.68	12.5	38.5	82.3	26.8	32.6	12.8	235	10.6	-0.798507696217772	3.17	8.6	3.28503802712187	45	23	20	110	7.5	2.675	24	26	4.552	165
16	16	93	82	118	80	22.85	18.08	84.31	21.4	15	38.1	259.04	0	5.3	1.55	6.3	41.2	5.7	50.3	2	0.9	2.6	0.4	3.2	0.1	0.1	4.31	13.8	40.9	95.1	32.1	33.8	11.9	408	7.1	-2.81341071676004	2.88	4.8	3.11662159082944	47	16	16	45	4.6	2.325	24	13	5.329	139
17	17	94	74	110	66	35.28	14.32	63.55	22.5	198	41	455.35	0	6.31	1.06	6.1	43.9	9.3	45.3	0.9	0.6	2.7	0.6	2.8	0.1	0	3.84	11.6	35.6	92.8	30.5	32.8	12.9	322	8.6	-1.07880966137193	3.09	5.5	3.58101580823799	40	21	21	50	5.4	2.275	25	22	5.051	169
18	18	101	62	101	75	23.55	37.41	70.88	52.8	237	27	265.68	0	3.8	1.26	5.3	33.6	8	56.7	1.2	0.6	1.8	0.4	3	0.1	0	4.47	15.3	43.6	97.4	34.2	35.1	12	222	8.3	-4.60517018598809	2.77	4.7	3.65351131027615	46	71	51	68	5.7	2.275	26	73	4.663	149
19	19	102	64	102	70	26.32	11.81	65.34	18.1	79	55.9	958.66	0	3.75	1.18	5.6	34.2	6.6	56.7	2.1	0.4	1.9	0.4	3.2	0.1	0	5.65	12.2	38.8	68.4	21.5	31.5	15.1	251	8.6	-0.400477566597125	5.81	5.6	3.2296179214001	47	29	31	65	4.6	2.225	24	18	4.219	149
20	20	122	56	134	52	33.56	10.02	67.66	14.8	68	92.9	337.27	0	5.46	0.8	7.8	26.8	12.9	59.1	0.8	0.4	2.1	1	4.6	0.1	0	4.49	14.8	43.5	96.7	33	34.1	12.3	284	8.3	-1.38629436111989	3.86	5.2	2.9274534328007	49	19	20	98	7.5	2.3	27	19	6.217	159
21	21	123	64	117	77	36.57	31.15	63.9	48.7	85	17.7	319.55	3	5.9	0.96	6.4	28.6	8.4	58.7	3.5	0.9	1.8	0.5	3.8	0.2	0.1	4.68	15.2	45	96.2	32.6	33.9	12.8	161	8.4	-1.96611285637283	4.34	6	6.04500531403601	42	16	19	90	7.5	2.425	25	19	5.551	135
22	22	129	72	169	0	38.32	13.43	65.34	20.5	81	29.7	549.07	0	4.81	1.41	6.9	23.5	10	61.2	4.3	1	1.6	0.7	4.2	0.3	0.1	4.31	13.8	40.8	94.7	32	33.7	13.1	378	8.7	-1.56064774826467	3.56	5.5	4.99518318953733	42	24	23	82	3.6	2.25	25	16	5.551	203
23	23	130	80	111	68	26.17	29.54	67.48	43.8	44	15.4	370.48	0	4.5	0.87	5.9	27.5	9.4	57.7	4.1	1.3	1.6	0.6	3.4	0.2	0.1	4.89	14.8	43.6	89.1	30	33.8	12.2	187	8.1	-1.77195684193188	3.04	6.7	4.37172374167799	43	20	19	67	8.2	2.275	23	25	5.884	169
24	24	131	60	118	82	26.83	16.47	60.86	27.1	306	18.8	276.01	0	5.35	0.87	3.8	27.3	9.3	61.7	1.5	0.4	1	0.4	2.3	0.1	0	5.14	16	48.3	93.8	31	33.1	12.5	191	7.5	-1.71479842809193	3.32	5.2	2.73046379593911	48	41	26	120	5.7	2.35	22	107	5.662	146
25	25	132	90	112	67	41.93	13.25	66.77	19.8	111	20.8	509.22	2	4.73	1.02	9.5	21.2	2.9	66.9	7.5	1.4	2	0.3	6.4	0.7	0.1	4.68	14.7	43.6	93.2	31.3	33.6	11.3	375	8.6	1.93152141160321	7.47	5.5	3.72617523885763	40	51	42	146	3.2	2.35	25	108	5.662	164
26	26	147	56	112	64	24.14	20.94	69.27	30.2	36	21.1	380.07	3	4.09	1.15	7.1	19.1	8.4	70.6	1.6	0.3	1.4	0.6	5	0.1	0	5.09	15.6	47.9	94.2	30.8	32.7	13.7	379	8.6	-2.12026353620009	3.44	5.2	3.66893181630424	48	18	20	57	5	2.325	28	11	4.996	157
27	27	149	64	92	59	27.06	16.83	47.61	35.3	37	29	246.49	3	4.84	1.17	6.8	22.4	8.1	68.3	1	0.3	1.5	0.6	4.6	0.1	0	3.8	12.3	36.5	96.3	32.3	33.6	12.5	282	9.3	-1.89711998488588	3.54	5.1	2.80093319524892	45	16	18	85	2.9	2.325	22	23	4.552	119
28	28	150	80	130	84	31.48	18.8	59.79	31.4	180	44.8	447.97	0	5.48	1.06	4.5	20.6	11	65.1	1.9	1.5	0.9	0.5	2.9	0.1	0.1	4.9	15	45.1	91.9	30.7	33.3	12.5	245	6.9	-1.42711635564015	3.32	5.4	2.81120829320484	46	22	27	74	6.8	2.325	24	32	4.885	152
29	29	151	62	131	56	26.6	8.41	44.57	18.9	62	14	250.92	1	4.27	1.28	6.9	24.8	8.1	62.6	3.3	1.2	1.7	0.6	4.3	0.2	0.1	3.27	11.5	32	97.8	35.2	36	13.4	187	10.7	-1.77195684193188	3.29	5.6	7.15929190479756	41	21	19	67	7.5	2.15	25	20	5.44	185
30	30	162	58	154	72	25.41	22.55	69.63	32.4	140	56.6	340.96	1	5.35	1.39	7.6	23.4	7.1	67.7	1.1	0.8	1.8	0.5	5.1	0.1	0.1	4.81	16.6	47.2	98.1	34.5	35.3	12.1	307	8.2	-2.40794560865187	4	5.4	5.15905529921453	47	26	24	74	2.5	2.325	24	32	4.996	125
31	31	163	96	173	0	25.13	19.51	47.44	41.1	303	26.7	262.73	0	6.52	0.74	5.1	38.8	6.9	52.2	1.7	0.4	2	0.4	2.7	0.1	0	4.97	15.4	45.1	90.7	31.1	34.2	12.5	220	9	-2.99573227355399	2.45	8.6	2.86733055874947	45	35	21	70	4.3	2.325	21	57	13.1	112
32	32	164	80	123	76	30.17	7.7	61.93	12.4	229	62.1	332.1	0	2.9	0.83	7.9	23.1	7.6	66.9	1.7	0.7	1.8	0.6	5.3	0.1	0.1	5.59	15.9	47.4	84.8	28.4	33.6	12	214	8.8	-0.0408219945202552	3.61	6.5	2.4518667957098	47	36	27	69	3.9	2.25	26	48	5.94	121
33	33	166	60	104	56	28.79	21.84	77.87	28	80	30.1	346.12	3	4.86	0.65	9.9	38.1	6.8	51.3	3.3	0.6	3.8	0.7	5.1	0.3	0.1	4.71	14.4	43.1	91.4	30.5	33.3	12.4	351	8.1	-3.2188758248682	2.66	5.1	1.99741770620125	48	11	9	86	6.8	2.375	22	13	4.607	86
34	34	172	74	133	94	34.08	17.18	61.58	27.9	348	32.4	330.62	0	6.52	1.23	4.6	31.8	9.6	56.3	1.9	0.4	1.5	0.4	2.6	0.1	0	5.09	16.7	48.7	95.7	32.8	34.3	12.6	260	7.9	-1.77195684193188	2.89	4.6	1.26412672714568	49	18	24	94	4.6	2.425	27	22	5.051	159
35	35	173	72	129	29	26.35	17.54	59.43	29.5	129	28.3	393.35	0	4.47	0.74	8.4	31.7	7.9	56.6	3.4	0.6	2.7	0.7	4.8	0.3	0.1	5.21	15.3	46.6	89.4	29.4	32.9	12.5	254	9.3	-1.02165124753198	2.9	6.7	4.18205014264121	44	23	25	89	7.1	2.525	24	24	5.662	140
36	36	177	72	119	67	35.56	13.43	69.63	19.3	163	16.1	120.29	0	5.95	1.16	8.2	25.3	5.7	67.1	1.3	0.7	2.1	0.5	5.5	0.1	0.1	3.86	12.3	35.8	93.1	32	34.4	11.5	237	8.4	-0.174353387144778	3.02	4.9	3.1389664416399	40	19	13	68	7.1	2.275	22	22	5.995	117
37	37	190	72	180	94	22.82	16.65	61.22	27.2	501	19.9	457.56	0	5.02	1.87	3.2	28.6	15.1	53.3	2.8	0.4	0.9	0.5	1.7	0.1	0	4.79	11.6	36.3	75.9	24.3	32	13.3	206	8.5	-2.04022082852655	3.03	4.9	3.7796338173824	45	17	29	83	6.8	2.45	25	69	6.384	140
38	38	194	54	115	71	31.54	8.59	77.33	11.1	30	21.3	1185.97	0	4.89	1.39	5.6	29.6	7.1	59.2	3.4	0.7	1.7	0.4	3.3	0.2	0	4.82	13.1	40.3	83.9	27.3	32.5	18.5	268	9.5	0.148420005118273	4.2	4.9	4.01041932728434	42	775	430	631	3.6	2.3	19	536	4.996	206
39	39	198	80	117	74	27.74	11.99	43.5	27.6	69	37.4	1214.75	0	5.51	1.71	6.2	41.1	7.1	50.1	0.9	0.8	2.5	0.4	3.1	0.1	0	4.57	14.5	41.3	90.4	31.7	35.2	12.3	187	9.9	-1.66073120682165	2.57	5.5	4.06663072365459	44	32	29	334	5.7	2.475	22	15	5.107	180
40	40	206	56	134	88	25.79	14.5	66.41	21.8	92	51.6	576.38	0	6.57	1.23	5.6	33.8	5.7	58.3	1.6	0.7	1.9	0.3	3.3	0.1	0	4.27	12	36.7	86	28.2	32.8	13.4	301	7.3	-2.20727491318972	3.42	5	4.15997623565093	45	23	25	65	5.7	2.325	27	28	4.607	223
41	41	211	56	144	73	31.3	20.76	56.39	36.8	116	55.7	275.27	0	4.76	1.17	7.9	29.1	12.2	56.7	1.6	0.5	2.3	1	4.5	0.1	0	4.98	15.1	45.2	90.7	30.3	33.5	12.3	267	9.4	-1.30933331998376	4.11	6.4	4.7202829930886	44	20	24	71	6.1	2.375	25	22	6.828	164
42	42	223	74	155	106	26.73	16.65	51.55	32.3	338	39.4	718.81	3	5.66	1.11	6.4	42.1	6.9	45.4	4.9	0.7	2.7	0.4	2.9	0.3	0	5.03	14.9	44.7	88.8	29.5	33.2	11.8	241	8.2	0.708035793053696	4.42	5	3.90237662837634	45	20	28	85	5.4	2.425	25	31	4.996	192
43	43	225	60	92	62	25.91	15.22	56.03	27.2	174	55.9	653.87	0	3.21	1.03	5.3	24.4	11.4	60.2	3.6	0.4	1.3	0.6	3.2	0.2	0	4.03	13	37.5	93	32.3	34.7	12.9	167	7.9	-2.40794560865187	2.59	5.6	5.12693574979242	42	11	24	52	10	2.275	24	14	4.996	148
44	44	232	66	108	63	25.34	29	68.2	42.5	64	54.6	1163.83	0	4.86	2.17	4.6	26.7	9.4	62	1	0.9	1.2	0.4	2.9	0	0	4.39	13.7	39.7	90.5	31.1	34.4	12.7	272	8.2	-2.81341071676004	2.38	5.1	5.00729639283074	44	30	29	77	3.9	2.35	24	38	4.718	139
45	45	234	70	137	69	30.1	18.08	63.01	28.7	168	37.4	635.42	0	6.1	1.42	4.7	26.5	8.6	62.2	2.3	0.5	1.2	0.4	2.9	0.1	0	5.31	15.1	45.9	86.3	28.4	32.9	13.4	141	8.5	-0.2484613592985	3.83	5.5	5.34805945844285	44	25	31	111	6.1	2.7	21	32	4.108	142
46	46	236	80	112	69	27.04	26.31	79.3	33.2	43	70	440.59	3	4.76	1.28	10.6	23.8	4.7	69.8	1	0.6	2.5	0.5	7.4	0.1	0.1	4.84	15.6	45.9	94.9	32.3	34	13.3	409	8.6	-0.210721031315653	3.88	5.5	3.83837646525985	48	16	15	84	3.9	2.325	23	47	5.551	155
47	47	237	76	130	63	30.58	14.86	60.68	24.5	197	43.9	230.26	0	7.11	1.84	6.4	34.3	9.8	53.3	1.9	0.6	2.2	0.6	3.4	0.1	0	4.53	14.3	41.8	92.1	31.5	34.2	12.3	287	8.2	-1.71479842809193	3.37	5.6	4.77912349311153	45	13	19	71	6.1	2.4	23	20	5.107	113
48	48	239	66	149	78	28.31	18.8	70.71	26.6	59	63.4	217.71	0	5.15	1.96	5.7	33.2	7.1	57.4	1.9	0.5	1.9	0.4	3.3	0.1	0	4.31	13.4	40.5	94.1	31.1	33	12	247	11	0.0582689081239758	3.59	5.3	5.63764267215166	44	14	17	50	4.6	2.275	25	9	5.051	136
49	49	257	48	181	64	35.1	21.48	63.55	33.8	39	25.8	385.97	0	4.86	1.54	7.7	27.1	6.4	63.1	2.9	0.4	2.1	0.5	4.9	0.2	0	4.22	14.2	41.4	98.2	33.7	34.3	13.2	191	8	-1.46967597005894	3.83	5.2	6.78964719050181	42	15	21	61	4.6	2.375	24	14	5.051	164
50	50	259	60	120	71	31.66	21.12	81.62	25.9	260	36	278.96	2	5.4	0.68	6.5	29.1	9.7	57.2	3.4	0.6	1.9	0.6	3.7	0.2	0	4.82	15.3	44.7	92.8	31.7	34.2	12.6	301	8.8	-1.71479842809193	4.01	5.3	3.45852244828142	41	23	39	60	7.9	2.35	22	19	5.218	192
51	51	266	74	117	58	29.51	10.38	53.7	19.3	146	37.6	761.62	0	5.53	1.34	6.1	22	8.6	67.1	1.9	0.4	1.3	0.5	4.1	0.1	0	4.57	14.1	40.3	88.2	30.8	34.9	13.1	197	8.7	0.131028262406404	3.52	8.2	3.98322676443448	46	17	23	69	6.4	2.35	22	46	8.493	191
52	52	267	48	133	80	27.96	14.86	57.28	25.9	233	26	306.27	0	7.78	1.88	5.6	39.1	7.1	51.8	1.6	0.4	2.2	0.4	2.9	0.1	0	4.75	15.2	43.8	92.2	31.9	34.7	12.7	219	8.4	-0.916290731874155	3.48	5.2	2.81780106506133	51	36	28	44	7.1	2.425	24	27	4.274	143
53	53	272	70	141	78	22.36	24.34	75.9	32.1	236	41.4	316.6	0	7.53	1.39	8.3	31.2	9.6	55	2.7	1.6	2.6	0.8	4.6	0.2	0.1	5.47	16.5	49.5	90.5	30	33.2	12.1	308	7.8	-1.96611285637283	3.21	8.8	3.87286629022695	45	24	25	117	3.9	2.325	24	52	12.601	166
54	54	273	84	119	67	26.51	11.46	58.89	19.5	77	37.8	309.22	3	6	1.22	10.7	32.5	4.7	60.9	1.7	0.2	3.5	0.5	6.5	0.2	0	4.62	14.4	41.8	90.7	31	34.2	13	210	9.4	-1.13943428318836	4.52	5.8	4.76302827060367	44	17	22	76	5	2.4	22	29	4.718	197
55	55	274	72	147	87	29.74	21.12	58.18	36.3	55	82.7	746.86	0	4.45	1.34	4.4	37	9.8	50.6	1.8	0.8	1.6	0.4	2.2	0.1	0	4.34	13.4	40.1	92.3	30.8	33.3	12.6	209	7.3	-2.40794560865187	3.33	5.2	5.65108468565575	44	27	41	103	3.9	2.325	21	20	4.885	220
56	56	275	58	100	68	34.02	14.32	85.56	16.7	131	24.5	404.42	0	7.27	0.85	7.6	29.6	10.6	56.3	2.5	0.9	2.2	0.8	4.3	0.2	0.1	4.7	13.6	40.4	85.8	29	33.8	12.9	211	7.1	-1.56064774826467	3.33	5.4	4.89335213348152	45	38	29	53	7.5	2.4	23	26	4.885	165
57	57	287	64	94	55	17.8	14.32	70.53	20.3	57	22.9	1951.27	0	5.59	2.3	5.3	25.5	10	62	1.1	1.4	1.4	0.5	3.3	0.1	0.1	4.42	13.7	40.7	92	31.1	33.8	11.9	571	7.1	-1.04982212449868	3.33	5.3	5.90208673595677	42	28	27	79	6.1	2.35	25	44	4.718	203
58	58	289	72	147	83	24.22	21.48	47.08	45.6	243	54.4	157.19	3	4.19	1.34	9.1	20.8	3.7	72.9	0.6	2	1.9	0.3	6.6	0.1	0.2	4.67	16.2	48.4	103.7	34.8	33.5	12.4	226	8.1	-1.13943428318836	3.37	5.3	4.40464392453929	51	28	25	71	4.6	2.275	26	25	5.44	115
59	59	296	70	120	83	24.77	11.64	63.01	18.5	118	27.2	191.14	0	4.63	1.17	5.7	30.3	9.4	53.4	5.7	1.2	1.7	0.5	3	0.3	0.1	4.46	14.3	42.1	94.4	32.1	34	12.5	173	9.4	-2.40794560865187	4.06	5.3	4.81055701571304	43	20	22	55	5	2.225	26	12	5.107	144
60	60	302	64	127	0	28.5	15.57	60.14	25.9	222	29.4	344.65	0	7.03	1.31	8.9	28.1	5	63.9	2.3	0.8	2.5	0.4	5.7	0.2	0.1	4.31	13.3	39.3	91.3	30.8	33.7	11.7	251	10.6	-1.04982212449868	3.98	6.7	4.56933573297888	44	23	23	85	4.3	2.375	22	25	5.773	117
61	61	314	68	118	70	24.18	12.17	53.7	22.7	140	42.1	511.43	0	3.47	1.36	3.8	45.3	10.2	42.3	1.8	0.4	1.7	0.4	1.6	0.1	0	3.82	12.2	35.6	93.1	32	34.3	12	277	7.9	-0.0943106794712413	4.59	5.5	4.27555439016337	38	63	108	55	3.2	2.425	26	11	4.385	179
62	62	321	58	108	52	25.43	13.96	67.66	20.6	99	97.4	329.89	0	5.38	2.07	6.6	25	7.1	66.3	1	0.7	1.7	0.5	4.4	0.1	0	3.89	12.3	36.9	94.7	31.5	33.2	12.9	195	9.9	-1.83258146374831	3.46	5.1	6.34176924403887	38	21	30	57	3.9	2.125	27	15	5.051	127
63	63	328	72	132	81	44.2	13.25	58.71	22.6	198	42.6	451.66	0	6.34	1.17	7.4	23.3	5.9	67.4	2.8	0.6	1.7	0.4	5	0.2	0	4.87	14.8	44.1	90.6	30.3	33.4	13.1	251	7.3	-0.713349887877465	3.5	6.4	3.90921907809541	46	61	42	56	4.6	2.35	24	56	6.717	183
64	64	332	94	172	100	33.48	23.45	100.78	23.3	59	24.5	288.56	0	5.69	1.39	6.1	36.3	11.9	45.5	5.4	0.9	2.2	0.7	2.8	0.3	0.1	5.64	16.8	48.8	86.6	29.7	34.3	13	271	7.6	-2.81341071676004	2.84	5.5	6.7025744280421	48	28	26	72	5	2.425	27	51	5.162	181
65	65	333	56	102	65	33.09	14.86	61.58	24.1	136	24	259.04	0	4.09	0.6	6.5	28.8	9.5	56.7	4.4	0.7	1.9	0.6	3.7	0.3	0	4.87	14.9	43.9	90.1	30.5	33.8	12.2	377	7.1	-2.40794560865187	2.93	5.2	3.02383370366487	43	28	20	58	8.6	2.175	22	75	5.273	160
66	66	334	74	154	60	22.82	20.41	75.36	27.1	156	28.1	209.59	0	5.79	2.53	4.3	32.5	9.4	56.3	0.9	1	1.4	0.4	2.4	0	0	4.55	13.8	41.1	90.2	30.3	33.6	12.4	329	7.9	-0.342490308946776	3.57	5	4.75874927391639	45	14	17	68	3.9	2.225	27	13	4.607	146
67	67	339	66	110	67	26.3	15.39	64.98	23.7	157	25.6	430.99	1	6.36	0.81	8.1	30.3	5.9	60.2	2.7	0.9	2.5	0.5	4.9	0.2	0.1	5.14	15.3	47	91.4	29.8	32.6	12.6	236	9.4	-0.462035459596559	3.7	5.1	2.91235066461494	45	53	29	96	7.5	2.25	25	67	4.385	128
68	68	340	82	131	69	29.09	19.69	68.38	28.8	162	62.3	256.82	1	5.07	0.72	9.4	19	8.4	68.5	4	0.1	1.8	0.8	6.4	0.4	0	4.78	15.2	44	91.9	31.8	34.6	12.2	390	6.8	-1.38629436111989	4.38	5.4	4.24506077960072	44	36	23	197	5	2.4	21	23	5.607	145
69	69	350	78	119	79	28.38	11.46	68.56	16.7	71	40.1	1028.77	0	7.45	1.39	5.1	40	12.2	43.6	3.3	1	2	0.6	2.2	0.2	0.1	4.48	12.6	38.1	84.9	28.3	33.3	14.1	167	10	-1.66073120682165	3.48	5.8	3.37587957367787	42	22	30	88	3.6	2.425	24	19	4.829	206
70	70	351	52	111	63	26.98	17.9	69.81	25.6	77	27.9	365.31	0	4.19	1	5	46.1	9.9	34.8	8.1	1.2	2.3	0.5	1.7	0.4	0.1	5.41	15	45.6	84.3	27.8	32.8	13.5	335	7.8	-1.34707364796661	3.26	5.7	4.84811636459848	46	32	22	90	4.6	2.5	27	14	5.273	122
71	71	352	46	180	78	25.94	19.15	50.84	37.7	383	25.8	195.57	0	5.25	1.14	6.3	23.8	15.6	54.3	5.3	1	1.5	1	3.4	0.3	0.1	5.15	15.8	48.7	94.4	30.7	32.5	12.5	183	8.7	-1.46967597005894	3.05	5.3	5.8805329864007	42	20	24	59	8.2	2.3	23	32	4.996	153
72	72	358	66	173	90	36.98	13.78	59.43	23.2	213	17	371.95	3	7.42	1.1	7.4	45.6	6.3	46.1	1.3	0.8	3.4	0.5	3.4	0.1	0.1	4.31	13.5	39	90.7	31.3	34.4	11.9	370	7.9	-0.400477566597125	3.68	5.5	3.76375498875904	43	14	15	95	5	2.35	24	38	4.996	138
73	73	365	60	121	78	24.95	22.2	58.18	38.2	379	20.8	295.94	3	4.81	2.41	9.2	29.5	9.3	59	1.4	0.8	2.7	0.9	5.4	0.1	0.1	4.95	16.8	48.9	98.2	33.8	34.5	12.5	304	8	-2.81341071676004	3.13	4.7	4.3117382815557	47	23	24	65	5	2.375	26	45	4.663	154
74	74	372	86	151	77	17.81	13.43	56.21	23.9	121	23.1	242.8	2	5.43	2.07	8.4	10.2	7.2	80.3	1.6	0.6	0.9	0.6	6.7	0.1	0.1	4.65	13.9	42.6	91.5	30	32.7	13.6	339	7.2	1.90954250488444	7.67	5.5	5.02190488635449	41	7	18	118	2.1	2.45	26	30	5.773	114
75	75	374	68	130	80	22.09	19.51	60.86	32.1	45	19.9	196.31	3	5.38	1.68	5.1	23.1	6.4	66.1	3.8	0.7	1.2	0.3	3.4	0.2	0	4.15	13.5	40.2	96.9	32.6	33.7	12.5	184	9.3	-1.56064774826467	4.03	5.1	4.43509335561057	45	11	16	71	5	2.35	25	12	4.94	135
76	76	380	72	117	84	30.63	23.63	72.85	32.4	334	24.2	523.24	0	8.07	1.14	5.2	39.6	6.3	53.2	0.9	0.2	2.1	0.3	2.8	0	0	5.54	17.5	50.3	90.8	31.5	34.7	12.4	198	7.8	-1.96611285637283	2.58	4.7	4.21700457495799	49	66	21	79	6.1	2.325	23	45	4.33	147
77	77	389	56	162	68	22.19	15.75	52.98	29.7	85	30.8	623.61	0	4.73	1.39	4.9	21.7	10.9	62.7	3.7	1.1	1.1	0.5	3.1	0.2	0.1	4.16	13.3	38.7	93.1	31.9	34.3	13.3	191	8.7	-1.02165124753198	4.03	5.8	6.39275428380567	42	27	32	75	6.4	2.45	30	30	4.607	222
78	78	392	58	194	78	25.58	30.61	58	52.8	115	43.9	383.02	0	5.02	0.91	6.9	21.2	7.2	68.7	2.4	0.6	1.5	0.5	4.7	0.2	0	5.06	15.9	47	92.9	31.3	33.6	12.3	295	8.2	-1.10866262452161	3.68	5.5	3.80510572308207	44	25	25	94	7.5	2.15	25	30	4.774	141
79	79	393	66	177	67	30.11	12.89	55.13	23.4	74	39.4	82.66	0	5.35	0.93	5.7	31.2	10.2	56.3	1.8	0.4	1.8	0.6	3.2	0.1	0	4.92	16	46.7	95.1	32.5	34.2	12.1	195	8.5	-1.77195684193188	3.53	5.9	3.72255598047332	44	19	26	68	3.2	2.3	25	15	6.55	141
80	80	403	88	121	71	28.03	5.55	53.34	10.4	108	17.9	507.74	0	4.58	1.47	8.9	25.6	5.6	67.4	0.8	0.6	2.3	0.5	6	0.1	0.1	4.27	12.3	36.3	85.1	28.8	33.9	14.7	247	9.7	1.16938135955632	6.11	5.5	5.35941246590785	40	23	21	123	6.1	2.35	23	31	5.107	123
81	81	410	64	168	92	32.77	17.9	72.5	24.7	72	43.5	366.05	0	5.77	1	5.5	36.5	8.5	51.3	2.5	1.2	2	0.5	2.8	0.1	0.1	4.2	13.3	39	92.9	31.6	34.1	12	265	9.3	0.712949807856125	3.44	5.1	5.26217191991168	42	17	20	114	6.8	2.325	23	12	4.385	155
82	82	416	72	118	42	26.91	7.34	83.95	8.7	22	24	250.92	3	5.38	1.22	6.1	49.6	10.1	38.1	1.7	0.4	3	0.6	2.3	0.1	0	4.31	13.2	39.3	91.3	30.7	33.6	12.4	230	10	-0.328504066972036	5.11	5.7	5.25853649653619	44	13	58	107	4.6	2.35	24	58	5.329	167
83	83	419	62	118	70	26.48	13.07	64.8	20.2	147	25.6	329.15	0	5.84	1.48	6.1	25.7	9.1	60.4	4.1	0.6	1.6	0.6	3.7	0.3	0	4.76	14.8	43.7	91.9	31.1	33.8	13.7	206	7.5	-1.66073120682165	3.9	5.2	1.26412672714568	45	25	25	78	6.8	2.275	27	30	5.94	145
84	84	421	68	136	78	27.94	17.9	83.59	21.4	57	24.7	230.26	0	5.09	1.22	7.5	31.1	10.1	55.3	3.2	0.3	2.3	0.8	4.1	0.2	0	5.02	13.7	41.6	82.9	27.3	32.8	14.4	285	7.8	-0.162518929497775	4.51	5.8	4.74927052996185	41	28	27	56	3.6	2.325	26	30	5.495	159
85	85	429	64	118	67	41.23	16.11	55.49	29	65	12	251.66	1	4.47	0.74	8.6	28.5	5.1	61.3	4.6	0.6	2.5	0.4	5.3	0.4	0.1	5.16	14.7	42.9	83.1	28.5	34.3	13.6	264	7.8	0.641853886172395	4.12	5.6	3.20355912075631	42	39	24	97	6.1	2.35	23	39	5.162	154
86	86	434	42	104	50	32.09	25.24	64.98	38.8	393	12.9	169.74	0	4.24	0.74	6.2	35.7	9.7	50.1	4.2	0.4	2.2	0.6	3.1	0.3	0	5.38	16.4	47.8	89	30.5	34.2	12	156	9.5	-3.50655789731998	3.58	5.6	6.95463886488099	48	19	21	107	6.8	2.45	23	13	5.718	145
87	87	442	66	115	73	27.59	14.14	66.77	21.2	198	29.4	368.26	0	4.29	1.44	8.3	24.2	6.7	67.8	0.9	0.4	2	0.6	5.6	0.1	0	4.61	14.9	43	93.1	32.3	34.7	11.8	221	7.6	-2.81341071676004	2.93	5.3	2.98971420122843	49	52	38	84	5.4	2.225	27	24	4.385	145
88	88	443	54	116	72	26.5	19.87	59.79	33.2	206	32.4	275.27	1	6.49	0.98	5.9	36	9.1	51.9	2.7	0.4	2.1	0.5	3.1	0.2	0	5.09	16.3	47.8	93.8	32	34.2	12.4	232	8.4	-1.02165124753198	3.33	5.5	1.26412672714568	50	41	29	103	5.4	2.375	24	36	5.051	124
89	89	452	66	114	77	23.07	20.05	58.53	34.3	19	55.7	426.56	0	6.05	1.52	5.2	25	8.5	60.1	6	0.4	1.3	0.4	3.1	0.3	0	3.99	13	37.9	95	32.6	34.3	13.2	220	7.5	-1.83258146374831	2.93	5.6	4.6802776584749	40	19	24	103	6.1	2.225	27	44	4.441	165
90	90	453	58	108	75	26.8	12.53	81.62	15.4	65	30.6	116.6	0	5.95	1.49	6.4	32.7	10.5	53.7	2.8	0.4	2.1	0.7	3.4	0.2	0	4.76	14.1	42.5	89.4	29.7	33.2	12.5	350	7.6	-1.27296567581289	3.44	5.3	3.54587475969693	44	15	13	71	5.4	2.425	24	16	4.996	134
91	91	458	60	140	58	24.05	10.56	61.22	17.3	92	32.8	278.96	0	5.12	1.06	8.3	13.8	5.5	69.7	10.4	0.6	1.1	0.5	5.8	0.9	0	3.47	11.2	32.8	94.5	32.4	34.3	11.8	263	8.1	0.262364264467491	4.73	4.9	7.47873482556787	41	9	17	128	13.6	2.45	20	14	4.885	164
92	92	466	60	118	64	22.7	21.48	60.32	35.6	142	18.1	266.42	0	4.32	1.47	5.3	52.8	8.4	36.8	1.6	0.4	2.8	0.4	2	0.1	0	4.74	15.2	45.9	96.8	32.2	33.3	11.7	208	8.1	-4.60517018598809	3.37	5	2.58324255050886	44	15	24	53	7.5	2.375	24	14	6.273	120
93	93	469	74	121	65	25.3	3.22	54.95	5.9	197	63.4	371.95	0	5.09	1.72	8	8.9	5.4	84.4	0.8	0.6	0.7	0.4	6.8	0.1	0	4.77	13.3	39.6	83	27.8	33.5	12.8	392	7.1	2.25444471766611	5.35	5.7	4.2285840374303	39	39	25	98	4.3	2.275	27	100	6.162	171
94	94	472	64	148	90	21.15	16.11	46.9	34.4	63	5.7	299.63	3	4.91	1.39	7	49.5	9.8	37	3	0.7	3.5	0.7	2.6	0.2	0	4.76	13.7	41.7	87.5	28.7	32.8	13.3	186	8.6	-1.96611285637283	2.68	5.1	5.29831736654804	37	15	20	57	4.3	2.175	27	16	4.052	136
95	95	481	74	116	63	30.1	11.81	60.86	19.4	584	28.5	325.46	1	3.67	1.08	13.5	31.9	5.6	59.4	2.3	0.8	4.3	0.8	8	0.3	0.1	4.11	12.9	38.1	92.8	31.4	33.8	11.5	210	9.5	0.0861776962410524	3.06	7.6	4.45898767581001	41	43	11	86	3.6	2.325	24	85	6.717	181
96	96	505	90	110	72	41.43	14.5	59.07	24.5	658	19	358.67	0	4.65	1.02	4.6	37.3	12.1	47.5	2.6	0.6	1.7	0.6	2.2	0.1	0	4.48	13.9	42.6	95	31.2	32.8	12.7	227	8.8	-0.174353387144778	3.71	5.2	1.84213567655312	44	22	24	90	5.7	2.375	23	37	6.439	142
97	97	508	76	146	79	30.74	13.25	67.66	19.6	47	31.9	676.01	3	5.72	1.39	8.5	34.8	8.1	54.2	2.7	0.3	3	0.7	4.6	0.2	0	4.49	14.2	42.2	93.8	31.6	33.7	13.7	265	7.6	-1.42711635564015	3.4	5.1	5.60248775650462	47	16	20	102	3.2	2.325	26	40	4.385	152
98	98	509	56	139	65	26.47	22.38	56.21	39.8	44	32.2	257.56	0	5.04	1.1	9.8	27.6	10.8	55.9	4.7	1.1	2.7	1.1	5.5	0.5	0.1	5.22	16	48.9	93.8	30.7	32.7	13.4	219	7.9	-0.2484613592985	3.33	5.7	6.08313173563381	43	26	28	93	6.1	2.4	23	15	5.107	178
99	99	512	80	113	72	26.07	31.15	50.84	61.3	223	16.1	291.51	3	5.46	1.06	8.9	36.5	8.1	53.2	1.8	0.5	3.2	0.7	4.7	0.2	0	4.95	15.8	46.8	94.6	31.9	33.7	12.8	302	8.1	-1.46967597005894	3.69	5.2	3.39450839351136	43	22	22	102	7.1	2.375	23	26	4.385	159
100	100	517	64	128	77	20.91	17.72	59.61	29.7	231	13.8	334.31	0	4.32	1.04	7.8	31.7	6.9	59.7	1.1	0.6	2.5	0.5	4.7	0.1	0	5.65	17.7	52.6	93.2	31.3	33.7	12.6	269	9	-3.50655789731998	2.93	5.4	3.13809951484091	49	49	33	73	5.4	2.325	25	43	6.162	134
101	101	531	60	150	73	25.62	12.53	52.45	23.9	208	53.9	371.95	0	4.16	1.34	5.3	23.8	11.9	60.9	2.9	0.6	1.3	0.6	3.2	0.2	0	4.53	15.4	44.7	98.7	33.9	34.4	11.5	154	8.5	-3.50655789731998	2.11	5.1	3.96043214463583	46	31	23	69	6.1	2.225	24	22	4.996	133
102	102	532	92	107	79	28.5	12.35	67.66	18.3	84	43.5	659.03	3	3.96	0.61	6.9	58.3	6.8	30.2	3.8	1	4	0.5	2.1	0.3	0.1	4.37	13.4	38.8	88.8	30.7	34.6	13.3	227	7.6	-1.6094379124341	2.59	5.6	2.28543893415908	43	26	22	76	3.9	2.275	26	34	3.83	176
103	103	535	82	122	78	27.92	15.93	86.82	18.4	20	15.9	304.79	0	5.97	1.34	8.3	33.7	5.7	58.3	1.9	0.5	2.8	0.5	4.8	0.2	0	4.34	13.4	39.3	90.7	30.9	34	12.3	298	7.4	-0.0512932943875506	4.03	7.3	3.12851338478781	44	15	14	91	2.9	2.275	26	22	11.046	125
104	104	542	66	155	91	36.07	6.62	103.82	6.4	3	27.9	395.57	1	6	1.82	15.6	14.5	6.2	78.6	0.4	0.4	2.3	1	12.3	0.1	0.1	4.04	11.4	33.4	82.8	28	33.8	15.4	363	8.1	-1.07880966137193	3.47	5.7	4.61512051684126	38	15	15	82	5.4	2.2	22	10	5.329	142
105	105	551	78	129	84	29.2	22.55	100.24	22.5	11	70.2	375.64	0	6.72	2.21	5.7	44.3	8.2	43.8	2.5	1	2.5	0.5	2.5	0.1	0.1	4.91	13.9	41.3	83.9	28.4	33.8	13.5	374	6.6	-1.13943428318836	3.18	5.3	5.31958950182358	43	20	26	72	3.6	2.375	22	55	5.051	171
106	106	568	66	136	78	27.05	17.36	96.3	18	10	44.4	506.27	0	6.18	2.38	5.9	31.9	5.9	59.9	1.4	0.9	1.9	0.3	3.5	0.1	0.1	4.88	14.4	43.1	88.4	29.5	33.3	12.3	288	8.3	-1.13943428318836	4.08	5	5.17501915020354	44	32	27	100	5.4	2.325	23	29	5.495	190
107	107	578	58	121	68	22.45	3.4	107.4	3.2	3	45.5	288.56	0	4.97	1.34	6.8	23.4	8.6	65.8	1.6	0.6	1.6	0.6	4.5	0.1	0	4.24	10.2	30.9	72.9	24.2	33.2	15.2	469	7.9	-2.12026353620009	3.18	5	3.10637879364105	47	21	21	49	5	2.2	22	17	4.774	125
108	108	581	90	108	76	19.13	12.53	78.04	16.1	8	23.3	96.68	0	3.88	1.22	6.4	23.3	7.6	66.1	2.5	0.4	1.5	0.5	4.2	0.2	0	4.41	13.3	39.7	90.1	30	33.3	14.3	268	7.6	-1.42711635564015	3.25	5.1	3.59731226058845	46	15	24	60	4.3	2.25	25	11	5.162	170
109	109	583	78	152	56	21.3	8.59	61.93	13.9	69	13.8	301.1	3	3.96	1.67	3.4	22.9	12.4	60.5	3.4	0.8	0.8	0.4	2.1	0.1	0	4.66	13.8	40.8	87.3	29.7	34	14.5	219	8.6	-3.50655789731998	2.7	5.8	1.71018781553424	44	15	19	65	8.6	2.3	23	15	5.051	180
110	110	610	80	109	65	18.43	15.22	50.84	29.9	78	40.5	326.93	0	4.16	1.69	7.9	23.9	6.9	68.6	0.4	0.3	1.9	0.5	5.4	0	0	3.8	12.3	35.9	94.6	32.3	34.2	12.4	258	6.6	-3.50655789731998	3.48	4.9	4.65014355163082	43	16	20	40	3.9	2.225	23	12	4.885	131
111	111	613	50	135	79	28.54	13.96	54.95	25.4	94	14.5	241.33	1	5.92	0.97	5.7	28.8	7	62	1.9	0.3	1.6	0.4	3.5	0.1	0	4.93	15.6	45.7	92.4	31.5	34	12.6	192	8.5	-0.7339691750802	3.91	5.7	4.77828280369674	42	26	20	85	5.7	2.175	25	34	5.273	153
112	112	614	66	145	50	36.72	13.43	61.76	21.7	183	42.6	798.52	0	5.53	1.31	7.4	30.8	8.9	56.6	2.5	1.3	2.3	0.7	4.2	0.2	0.1	4.52	14.3	41.4	91.9	31.7	34.5	12.5	258	8.1	-0.150822889734584	3.51	6.1	5.89605436230332	44	23	23	67	4.3	2.125	24	123	7.716	149
113	113	620	74	177	122	25.11	14.68	48.33	30.4	262	43.9	1499.62	3	5.28	1.44	4.4	44.3	9.5	39.8	5.6	0.8	1.9	0.4	1.8	0.2	0	4.32	13	41.1	94.9	30.2	31.8	12.7	233	8.9	-1.46967597005894	2.93	6	5.15790521283129	44	22	34	68	5	2.35	27	23	4.94	228
114	114	622	72	155	77	21.63	25.96	58	44.8	157	55.3	802.21	0	4.53	1.7	5.4	26.8	7.9	61	3.6	0.7	1.4	0.4	3.3	0.2	0	4.39	13.9	40.2	91.7	31.7	34.7	12.1	190	9.1	-2.99573227355399	3.15	5	4.98223581957456	45	24	26	58	4.3	2.375	27	20	4.219	152
115	115	626	110	132	75	22.8	13.43	68.56	19.6	668	9.5	224.35	1	4.86	2.56	6.9	21.6	11.6	64.9	0.3	1.6	1.5	0.8	4.5	0	0.1	4.03	13.9	41	101.9	34.5	33.9	12.6	243	8.7	-0.59783700075562	5.53	5.4	5.73366484913807	40	44	51	82	6.1	2.4	20	56	7.66	190
116	116	627	72	155	89	22.27	16.83	64.98	25.9	76	28.8	476.75	0	9.52	1.47	8.9	33.2	7	53.9	5.3	0.6	3	0.6	4.8	0.5	0.1	4.39	13	39	88.9	29.6	33.3	12.3	243	8.4	-0.755022584278033	3.47	5.4	2.70604819843154	51	17	23	57	3.6	2.4	23	22	4.885	185
117	117	636	64	102	58	22.34	15.57	72.67	21.4	266	44.2	205.9	3	3.75	1.88	6.3	35.6	6.5	54	3.3	0.6	2.2	0.4	3.4	0.2	0	4.22	14.3	41.4	98.4	33.8	34.4	12	212	7.5	-1.66073120682165	3.98	4.4	4.11283914485827	50	21	28	106	4.3	2.45	23	157	4.607	144
118	118	642	70	118	68	26.65	19.69	65.87	29.9	97	27.9	349.81	3	6.62	1.28	7	43.4	2.8	51.3	1.9	0.7	3	0.2	3.6	0.1	0	4.71	14.7	44	93.5	31.3	33.5	13.2	221	8.5	-0.328504066972036	3.77	5.7	4.98838968514894	48	27	20	86	5.4	2.5	23	19	4.663	120
119	119	643	62	116	80	24.05	15.57	68.02	22.9	111	44.4	455.35	3	4.81	1.85	8.4	18.7	5.3	72.3	2.8	1	1.6	0.4	6.1	0.2	0.1	5.54	14.9	44.4	80.2	26.8	33.5	13.9	256	7.3	-0.0943106794712413	3.75	5	3.07037581654976	47	20	19	80	3.2	2.325	24	68	4.163	108
120	120	645	46	173	76	23.58	11.1	59.43	18.7	21	18.1	343.17	0	3.23	0.65	4.9	25.5	9.3	60.5	4	0.8	1.2	0.5	3	0.2	0	5.07	15.4	46.3	91.2	30.4	33.3	12.3	79	9.4	-1.13943428318836	2.94	5.1	3.56614668873164	42	28	33	93	5	2.275	26	43	5.551	168
121	121	646	82	114	77	33.2	11.64	76.61	15.2	70	33.5	439.11	1	4.27	0.82	8.2	35.2	5.6	55	3.4	0.8	2.9	0.5	4.5	0.3	0.1	5.89	16.2	48.4	82.2	27.5	33.5	12.6	233	9.5	-2.81341071676004	3.51	5.6	4.69226489283902	44	52	47	93	5.4	2.325	21	23	4.94	121
122	122	647	56	106	73	29.63	14.68	65.87	22.3	99	17	243.54	2	3.88	0.87	6	51.9	9.9	31.3	5.3	1.6	3.1	0.6	1.9	0.3	0.1	5.34	15	46.1	86.4	28	32.4	12.9	231	8.8	-1.6094379124341	2.72	5.3	2.73436750941958	45	13	13	61	5.4	2.3	22	14	5.551	124
123	123	654	66	135	68	28.78	17.54	67.48	26	50	24.7	200	0	6	1.39	10.6	36	4.7	57.2	1.6	0.6	3.8	0.5	6.1	0.2	0.1	4.84	14.7	43.5	89.9	30.4	33.8	12.8	431	6.9	1.3244189574018	5.6	5.9	5.31320597904179	41	8	12	133	5.7	2.325	23	22	6.495	75
124	124	666	88	116	67	37.1	12.71	65.16	19.5	89	8.6	99.63	0	6.05	0.79	6.1	24.9	6.2	64.4	4	0.6	1.5	0.4	3.9	0.2	0	4.35	13.4	40.1	92.3	30.8	33.3	14.1	358	7.1	-0.23572233352107	4.73	5.4	5.03043792139244	42	11	17	100	5.7	2.275	24	32	5.607	133
125	125	671	94	143	68	27.33	12.71	59.79	21.3	131	43.9	346.86	0	6	1.41	6.9	36.4	9.1	52.6	1.2	0.6	2.5	0.6	3.6	0.1	0	4.35	13.1	38.3	88.2	30.3	34.3	13.9	213	8.5	-2.30258509299405	3.86	6.5	5.56948888687283	43	16	23	60	7.5	2.425	24	15	5.551	152
126	126	678	76	135	82	31.94	12.89	67.84	19	396	22	525.46	2	6.21	0.87	8.6	33.7	8.8	56	1.3	0.3	2.9	0.8	4.8	0.1	0	4.9	15.6	45.8	93.4	31.7	34	11.8	268	8.1	-2.12026353620009	4.2	6.9	3.02529107579554	43	34	24	93	5.7	2.475	26	32	5.495	196
127	127	681	70	126	67	37.07	17.54	66.23	26.5	268	35.8	350.55	0	4.94	1.11	9.3	30.8	8.2	58.8	1.7	0.5	2.9	0.8	5.5	0.2	0	4.57	14.6	42.9	94.1	31.9	33.8	12.7	263	8.6	-2.99573227355399	2.38	8.5	4.8023803552758	45	57	37	159	3.9	2.375	24	26	4.274	141
128	128	690	68	140	89	25.49	18.97	43.14	44	25	12.9	295.2	0	5.87	1.56	7	28.3	6.1	63.6	1.5	0.7	2	0.4	4.5	0.1	0	4.56	13.7	41.3	90.5	30	33.2	12.7	243	9.4	-0.430782916092454	3.18	5.3	4.47631356386309	41	16	19	77	3.9	2.35	28	15	4.607	111
129	129	692	82	124	81	42.21	9.13	53.16	17.2	127	16.8	215.5	0	4.47	1.01	6.4	34.4	6.9	55.3	2.5	0.9	2.2	0.4	3.5	0.2	0.1	5.02	14.6	43.4	86.5	28.9	33.4	12.6	263	8.4	-0.430782916092454	3.88	5.1	4.12374153907289	40	21	18	115	5.4	2.2	23	19	5.662	122
130	130	695	90	124	72	26.1	9.13	89.68	10.2	8	26.5	2216.21	0	5.22	1.5	6.1	30.1	6.9	55.2	6.6	1.3	1.8	0.4	3.4	0.4	0.1	4.1	14.3	42.5	103.6	34.7	33.5	13.5	263	8.3	0.122217632724249	3.76	7.1	3.3467411958661	48	46	33	67	5.4	2.325	27	46	8.882	124
131	131	714	70	110	83	19.63	23.09	72.32	31.9	144	22.2	302.58	3	4.99	1.03	5.7	31	11.1	52.2	5.4	0.4	1.8	0.6	3	0.3	0	4.78	15.5	45.2	94.5	32.5	34.3	11.6	213	9.9	-2.81341071676004	3.67	5.4	4.50534985070588	46	21	25	49	3.9	2.475	25	14	5.607	160
132	132	728	68	97	69	27.69	17.18	55.31	31.1	67	60	295.2	0	5.33	1.82	5.1	25.1	8.9	61.7	3.5	0.8	1.3	0.5	3.1	0.2	0	4.53	14.5	42.7	94.1	32	34	11.9	248	8.2	-0.941608539858445	3.79	5.1	3.4626060097908	43	10	17	59	4.6	2.325	23	16	4.663	170
133	133	729	62	128	71	27.29	31.33	59.61	52.6	443	37.8	397.04	0	4.03	1	5.9	20.5	14.9	61.5	3	0.1	1.2	0.9	3.6	0.2	0	4.07	14.1	41.6	102.1	34.9	34.2	13.7	155	8.2	-1.02165124753198	3.91	5.6	8.09162741160107	45	20	19	65	7.5	2.375	23	72	4.94	170
134	134	731	66	131	68	28.86	16.65	50.84	32.7	72	32.2	664.2	0	4.01	1.06	7.1	48.8	7.3	41.4	2	0.4	3.5	0.5	2.9	0.1	0	4.77	14.8	44.5	93.2	31	33.3	12.6	220	7.4	-2.12026353620009	2.27	7.3	4.37789310339227	43	34	25	74	5.4	2.325	21	19	4.385	168
135	135	741	70	165	72	39.16	8.23	67.3	12.2	58	44.8	259.78	0	4.34	1.52	8.5	20.9	7.3	70.6	0.8	0.5	1.8	0.6	6	0.1	0	4.22	13.2	37.9	89.9	31.3	34.8	12.7	295	9.3	0.231111720963387	3.18	4.9	5.3958976948869	42	12	20	88	6.1	2.25	24	16	5.44	144
136	136	761	82	142	66	23.15	20.41	54.42	37.5	62	68.2	253.87	0	7.68	1.7	6.4	17.5	9.3	71.6	0.9	0.9	1.1	0.6	4.6	0.1	0.1	5.14	14.9	45.7	88.9	29	32.6	12.5	346	8	-2.81341071676004	3.09	5.2	4.82430571590476	47	26	25	79	4.6	2.35	24	18	5.718	152
137	137	776	58	124	85	28.5	18.62	62.83	29.6	172	26	360.14	0	5.59	0.82	4.6	17.3	11.5	69.2	1.9	0.2	0.8	0.5	3.2	0.1	0	4.86	14.6	42.8	88	29.9	34	12	206	8.4	0.139761942375159	4.12	5.2	3.69312044837119	47	29	33	71	5	2.5	23	22	5.051	154
138	138	778	64	110	73	26.23	9.13	59.61	15.3	10	29.7	346.12	0	5.09	1.5	6.7	16.8	6.3	73.9	2.2	0.9	1.1	0.4	5	0.1	0.1	4.59	14	40.1	87.3	30.6	35	12.7	270	8.5	-2.40794560865187	3.78	5.4	3.51035069555868	44	14	17	75	3.2	2.325	23	11	5.218	168
139	139	788	80	123	71	30.73	11.99	51.37	23.3	272	41	333.58	0	5.28	1.34	7.5	20.9	10.8	63.8	4	0.6	1.6	0.8	4.8	0.3	0	4.65	15.7	46.5	100	33.7	33.7	12.2	221	7.7	-0.116533816255952	3.69	5.3	7.39141523467536	45	18	24	58	9.3	2.45	24	18	5.94	208
140	140	789	58	190	75	20.59	8.95	78.22	11.4	55	73.4	805.9	0	3.98	1.5	6.3	25.2	10.8	61.8	1.4	0.8	1.6	0.7	3.9	0.1	0.1	3.91	12.6	37.7	96.4	32.3	33.6	12.9	218	8.5	-0.400477566597125	3.46	4.9	7.42297125104942	43	22	27	68	4.6	2.375	21	19	4.663	167
141	141	792	80	164	64	18.47	13.78	78.58	17.5	11	72.9	3791.84	0	6.15	2.41	7.1	18.4	9.4	70.8	1	0.5	1.3	0.7	5	0.1	0	4.29	13.5	40.2	93.5	31.3	33.5	12.6	231	7.9	-1.46967597005894	4.17	5.2	4.21049663895813	44	22	29	91	6.4	2.35	28	15	4.885	160
142	142	800	58	181	70	31.97	11.1	69.27	16	96	33.3	326.93	0	5.9	1.53	8.4	30.3	5.2	60.8	3.1	0.7	2.5	0.4	5.1	0.3	0.1	4.56	13.6	39.5	86.7	29.8	34.3	12.4	244	7.9	-1.20397280432594	4.06	7.3	4.91412439371541	44	14	14	86	6.4	2.4	26	14	6.772	176
143	143	803	84	160	91	25.8	13.6	58.53	23.2	92	14	228.78	1	4.58	1.22	7	25.2	9.3	63.4	1.6	0.7	1.8	0.7	4.4	0.1	0	4.81	16.6	49.5	103	34.5	33.5	13.1	231	7.9	-2.81341071676004	2.92	5.5	2.1150499691472	43	97	74	83	4.6	2.25	21	121	5.551	177
144	144	804	60	135	87	26.46	12.71	54.95	23.1	93	46.7	316.6	0	6.13	1.34	7.3	21	6	63.2	9.2	0.6	1.5	0.4	4.6	0.7	0	5.4	15.6	47.7	88.2	29	32.8	13.1	241	9.4	-0.843970070294529	3.51	5.6	2.59600069729359	47	25	20	87	5	2.2	25	66	5.884	143
145	145	807	96	134	61	23.47	15.39	59.97	25.7	88	49.6	203.69	0	4.84	0.91	7.1	47	4.7	46.1	2.2	0	3.3	0.3	3.3	0.2	0	4.26	12.9	38.2	89.8	30.3	33.8	13.1	322	8.3	-0.328504066972036	4.27	6.1	4.06885579945493	42	19	27	65	7.9	2.5	23	32	5.051	207
146	146	812	68	157	44	37.67	9.67	64.26	15	143	26.3	920.29	0	5.61	1.65	7.2	35.4	7.5	55.1	1	1	2.5	0.5	4	0.1	0.1	4.53	12.9	39.7	87.5	28.4	32.5	12.9	278	8.4	0.672944473242426	4.34	5.4	3.61872519419073	43	21	22	76	7.1	2.475	23	20	4.385	146
147	147	813	50	102	67	24.74	29	60.68	47.8	71	24.7	303.32	2	5.35	1.36	5.4	30.5	9.5	55.4	4.4	0.4	1.6	0.5	3	0.2	0	4.78	16.3	46.3	97.1	34	35.1	12.7	214	8.2	-0.261364764134408	3.17	5.4	3.49316866020097	44	32	22	102	6.1	2.25	23	16	5.773	230
148	148	816	70	122	78	19.83	23.09	65.34	35.3	225	40.1	576.38	0	6.21	1.47	5.4	21.5	6.8	68.4	2.9	0.4	1.2	0.4	3.7	0.2	0	5.34	16	47.8	89.6	30	33.6	12.3	243	7.7	-0.994252273343867	3.88	5.1	1.26412672714568	50	16	16	83	5.4	2.4	27	14	5.329	163
149	149	821	72	120	83	29.2	10.92	68.2	16	157	46.7	500.36	0	5.79	1.07	7.8	26.6	10.8	61.2	0.7	0.8	2.1	0.8	4.8	0.1	0.1	5.36	15	46.1	85.9	28	32.6	12.4	270	9.1	-2.40794560865187	3.81	5.3	2.38139627341834	47	23	21	96	4.3	2.375	30	25	5.162	186
150	150	822	78	113	72	22.99	11.99	59.07	20.3	100	23.6	435.42	3	5.25	1.76	9.3	30.3	8.8	57.6	3.1	0.3	2.8	0.8	5.4	0.3	0	4.68	15.4	45.2	96.5	32.8	34	12.4	229	8.8	-3.50655789731998	2.96	5.3	2.75937682826755	44	23	23	57	3.9	2.325	25	34	4.441	160
151	151	828	74	122	62	25.78	11.64	82.7	14.1	239	22.7	486.34	2	6.47	1.45	10.7	38.5	8.8	48.4	3.7	0.6	4.1	0.9	5.2	0.4	0.1	4.69	14.3	42.9	91.4	30.5	33.3	13.1	346	7.8	-0.0943106794712413	5.49	6	3.45915177492271	44	35	29	104	4.6	2.475	23	108	6.217	141
152	152	832	72	101	71	23.97	19.87	63.19	31.4	410	49.8	716.6	0	5.66	1.34	6.3	44.9	8.2	44.6	1.7	0.6	2.8	0.5	2.8	0.1	0	4.32	13.8	40.1	92.8	32	34.4	11.7	319	8.9	-4.60517018598809	3.76	6.4	2.88759011493429	53	11	14	71	5	2.5	29	12	6.106	110
153	153	850	84	130	87	23.77	20.41	65.87	31	137	39	529.88	0	6.47	1.5	5.9	27.8	9.8	58.7	3	0.8	1.6	0.6	3.5	0.2	0	4.4	13.8	40.9	92.6	31.3	33.8	11.9	214	8.1	-2.20727491318972	2.91	5.2	4.13692500975722	50	28	22	41	6.1	2.475	25	32	5.162	132
154	154	852	70	159	97	30.15	21.84	44.21	49.4	520	59.8	913.64	0	7.55	1.03	7.6	31.2	6.9	59.1	1.8	1	2.4	0.5	4.5	0.1	0.1	5.4	15.8	46.8	87.4	29.5	33.8	12.1	264	8.3	-0.0943106794712413	4.53	5.8	4.65205377188694	44	24	22	84	6.1	2.325	22	28	5.94	156
155	155	855	54	104	59	23.33	19.15	69.09	27.7	45	61.4	553.5	0	5.33	1.34	8.2	45.3	6.9	44.8	2.4	0.6	3.7	0.6	3.7	0.2	0	4.64	14.1	42.2	91.1	30.6	33.6	11.8	193	10.4	-0.994252273343867	2.97	5.1	4.17192269686748	42	22	21	78	4.6	2.4	22	15	5.329	151
156	156	861	92	150	56	22.64	10.56	77.33	13.7	44	69.1	277.49	0	4.58	1.22	7.9	18.3	8.5	69.2	3.3	0.8	1.4	0.7	5.5	0.3	0.1	4.36	13.6	39.8	91.4	31.1	34	13.9	340	8.1	-0.3147107448397	3.74	5.9	5.93197990027309	44	12	15	64	4.6	2.325	26	22	6.106	142
157	157	862	92	141	81	26.48	23.45	69.81	33.6	76	20.2	260.51	2	6.85	0.73	6.7	34.2	6.7	55.4	2.8	1	2.3	0.4	3.7	0.2	0.1	5.12	15.6	44.8	87.6	30.6	35	12.2	287	8.5	-0.891598119283784	3.81	8.8	4.23076760333174	43	20	14	70	8.9	2.375	22	49	9.27	128
158	158	865	54	109	72	28.22	10.74	65.87	16.3	102	10.4	224.35	0	5.33	1.5	6.1	36.4	8.6	52.3	1.9	0.8	2.2	0.5	3.2	0.1	0	4.97	15	45.3	91.3	30.3	33.2	13.9	213	8.4	-0.994252273343867	3.61	5.3	5.12930682381375	41	21	24	113	5	2.325	24	35	4.774	162
159	159	871	54	136	76	25.72	13.43	66.59	20.2	157	42.8	561.62	0	5.53	1.08	9.4	27.2	9.8	58.4	3.8	0.9	2.6	0.9	5.5	0.4	0.1	4.38	13.8	40.3	92.1	31.4	34	13.1	271	8.7	-0.653926467406664	4.33	5.9	6.2889731803775	43	61	75	99	4.3	2.4	25	86	5.051	243
160	160	876	76	114	61	28.25	10.56	63.01	16.8	125	32.6	530.62	0	6.85	1.98	6	30.5	5.5	61	2.2	0.9	1.8	0.3	3.7	0.1	0.1	4.52	13.9	40.4	89.6	30.7	34.2	12.4	262	8.1	-0.210721031315653	3.49	11.4	3.87120101090789	43	5	26	81	8.6	2.2	25	19	9.992	212
161	161	879	48	121	68	24.58	10.38	56.74	18.3	72	44.6	96.68	0	4.76	0.93	5.9	42.5	8.9	41.3	6.5	0.8	2.5	0.5	2.4	0.4	0	5.3	13.6	42.2	79.8	25.7	32.2	13.5	237	9.3	0.0392207131532813	4.59	6.3	6.48570336726957	43	21	18	70	5	2.3	25	34	5.995	166
162	162	881	92	113	71	21.59	13.96	72.14	19.4	160	6.6	332.84	3	7.42	2.42	7.2	22	9	67.1	1.2	0.6	1.6	0.6	4.8	0.1	0	4.54	15.1	44.5	98	33.3	34	13	212	7.6	-1.71479842809193	3.64	4.9	4.12890700657121	47	84	90	62	5.7	2.325	27	101	4.94	229
163	163	886	44	111	69	24.13	23.27	83.41	27.9	88	49.4	470.11	0	6.72	1.08	6.2	38.8	6.1	48	6.1	1.2	2.4	0.4	3	0.4	0.1	4.82	15.5	46.1	96.6	32.5	33.7	11.6	348	7.4	-1.96611285637283	3.1	5.1	4.20349787611862	47	29	28	68	5	2.475	26	20	4.441	149
164	164	887	56	128	75	30.08	22.2	65.69	33.8	121	23.6	560.14	0	4.09	1.21	6.4	39.5	5.9	51.4	2.6	0.6	2.5	0.4	3.3	0.2	0	4.86	15.2	45.5	93.5	31.3	33.4	12	219	8.6	-3.2188758248682	2.47	6	5.85507192220243	44	55	34	83	5	2.225	25	21	5.884	195
165	165	889	78	146	86	37.4	16.47	80.37	20.5	386	26.5	168.26	0	3.26	1.22	5.1	21.9	13.5	62.3	1.8	0.4	1.1	0.7	3.2	0.1	0	3.63	12.4	35.7	98.4	34.1	34.7	11.7	309	7.8	-1.17118298150295	2.26	6	6.94985645500077	41	20	21	115	6.1	2.475	27	71	7.494	163
166	166	896	62	108	68	22.6	18.26	78.22	23.3	94	17.4	268.63	0	4.68	1.19	10	25.4	4.9	67.9	1.6	0.2	2.5	0.5	6.8	0.2	0	5.69	16.1	47.9	84.1	28.3	33.7	12.1	355	9	-3.50655789731998	3.19	5.3	3.71989350764311	48	21	23	87	2.5	2.475	23	11	4.774	115
167	167	897	74	149	79	33.68	24.34	69.09	35.2	121	24.7	273.8	0	7.37	1.44	8.1	27.2	4.1	66.7	1.7	0.3	2.2	0.3	5.4	0.1	0	5.04	15.4	45	89.3	30.6	34.2	12.3	322	7.4	-0.82098055206983	3.76	5.7	4.56892105331297	48	65	38	116	4.6	2.425	25	55	5.44	163
168	168	908	66	136	73	24.29	20.41	77.87	26.2	120	33.3	262.73	0	6.62	1.34	4.6	34.7	9.5	52.7	3	0.2	1.6	0.4	2.4	0.1	0	4.75	15.2	43.5	92.9	32.4	34.8	12.1	197	8.5	-4.60517018598809	3.44	5.6	4.765586907394	48	17	23	95	6.1	2.375	28	8	5.218	187
169	169	909	76	116	78	22.72	11.99	52.81	22.7	97	19.7	321.77	3	6.28	1.06	9.5	28.9	7.6	60.7	2.1	0.8	2.7	0.7	5.8	0.2	0.1	4.89	14.7	43.7	89.2	30	33.7	13.5	225	8.3	-0.446287102628419	4.43	5.2	2.06051353179432	46	16	16	50	5.7	2.3	23	13	4.774	123
170	170	914	66	124	83	45.19	13.96	73.39	19	99	28.5	525.46	0	4.37	0.95	6.9	43.8	7.6	43.8	4.7	0.1	3	0.5	3	0.3	0	4.97	15	45.9	92.3	30.3	32.8	13.3	324	7.4	-0.385662480811985	4.78	5.5	1.26412672714568	42	41	26	90	6.1	2.275	22	41	4.829	169
171	171	917	78	110	73	17.01	5.19	43.86	11.8	324	18.6	255.35	0	3.47	1.09	10	15.2	11.8	71.8	0.8	0.4	1.5	1.2	7.2	0.1	0	4.32	13.1	39.7	91.6	30.3	33.2	11.9	274	9.1	-1.51412773262978	4.25	5.5	7.44658509915773	37	21	25	140	6.8	2.375	21	27	4.496	158
172	172	924	74	125	70	37.86	7.34	73.57	10	20	29	289.3	0	5.48	0.66	9.2	38.8	6.1	51.5	3.1	0.6	3.6	0.6	4.7	0.3	0.1	4.95	13.4	40.8	82.3	27	32.8	13.7	225	8.4	0.19062035960865	3.02	8.1	3.99728284937897	41	13	16	87	2.9	2.25	24	20	6.661	109
173	173	925	68	137	68	30.68	10.38	51.37	20.2	656	43.7	369.74	0	4.65	0.71	6.2	19.8	6.8	65.1	7.8	0.6	1.2	0.4	4	0.5	0	5.39	16.2	47.6	88.4	30	34	14.9	232	8	-0.867500567704723	3.63	6.1	6.21979462510949	45	21	21	114	8.2	2.4	22	83	4.219	159
174	174	928	70	110	68	28.83	10.38	60.5	17.2	239	53.9	629.51	0	6.9	0.86	7	52.2	7.5	36.8	2.3	1.3	3.7	0.5	2.6	0.2	0.1	3.86	11.1	35	90.7	28.8	31.7	12.6	367	7.8	-2.30258509299405	3.6	6.1	4.68490515400694	42	23	22	64	6.1	2.35	28	16	5.051	168
175	175	929	98	103	71	29.26	20.59	72.85	29	254	71.1	470.84	2	5.38	0.97	8.2	22.5	9.6	63.2	3.8	1	1.8	0.8	5.2	0.3	0.1	5.06	15.9	47.2	93.4	31.4	33.7	13.5	274	8.9	-0.63487827243597	3.65	5.8	3.19826487096408	45	24	21	58	7.9	2.3	25	34	6.106	158
176	176	943	70	118	62	25.61	12.17	68.56	17.8	104	98.5	314.39	0	4.42	1.11	9.1	20.3	7.8	67.6	3.9	0.6	1.8	0.7	6.2	0.4	0.1	5.32	15.6	48.1	90.4	29.5	32.6	13.6	216	9.4	-3.50655789731998	3.76	6.3	4.74319148388547	48	12	23	76	9.3	2.5	21	11	3.997	133
177	177	949	70	186	76	23.61	11.99	62.65	19.1	37	72.7	551.29	0	5.4	1.5	8	28.1	7.1	61.7	2.6	0.6	2.2	0.6	4.9	0.2	0	4.41	13.8	40.4	91.6	31.2	34	12.1	294	8.3	-1.07880966137193	3.63	5.2	5.0166173657738	45	26	26	42	3.6	2.3	25	9	4.33	177
178	178	954	66	111	69	29.75	20.59	53.34	38.6	394	19	247.97	0	5.82	0.89	5.9	28.3	10.4	54.5	6.4	0.4	1.7	0.6	3.2	0.4	0	4.55	15	42.6	93.7	32.8	35	12.2	274	7.4	-1.04982212449868	4.06	5.4	3.16209381076922	43	24	19	95	3.9	2.35	24	33	4.774	148
179	179	956	66	131	72	33.59	12.35	69.45	17.8	130	27.4	202.95	0	3.96	1.44	6.4	29.2	10.2	58.6	1.2	0.8	1.9	0.7	3.8	0.1	0.1	4.36	13.1	38.7	88.5	30.2	34.2	13	175	8.6	0.165514438477573	4.04	6	5.26527751246984	40	12	21	94	5	2.4	21	27	5.94	144
180	180	958	70	120	79	25.58	16.47	53.34	30.9	96	29.9	477.49	0	6.62	1.22	6.1	23.2	10.6	62.2	3.1	0.9	1.4	0.6	3.8	0.2	0.1	5.32	15.7	47	88.4	29.5	33.4	11.3	232	6.6	-2.81341071676004	2.66	4.8	3.09648217665413	49	24	22	89	4.6	2.35	27	12	4.94	162
181	181	961	64	112	84	35.11	20.41	61.22	33.3	264	16.8	216.97	0	5.53	1.31	5.3	45.2	9.3	43.9	1.6	0.2	2.4	0.5	2.3	0.1	0	4.6	14.7	43	93.4	31.9	34.2	13.1	203	8.1	-3.2188758248682	3.07	5.2	3.05635689537043	42	17	18	59	5.7	2.3	23	16	4.552	117
182	182	962	82	150	83	31.33	19.33	57.46	33.6	73	33.3	259.78	0	5.95	1.25	7.5	26.1	10.3	56.5	5.9	1.2	2	0.8	4.2	0.4	0.1	5.14	15.9	47.2	92	31	33.7	12.5	373	8.1	-2.30258509299405	3.37	5.6	4.31548611086564	46	38	37	97	2.5	2.375	23	31	5.051	204
183	183	963	64	155	30	23.31	17.18	49.94	34.4	33	19.5	210.33	0	5.3	0.99	11.4	20	4.9	71	3.4	0.6	2.3	0.6	8.1	0.4	0.1	4.11	12.3	35.3	86.1	30	34.8	12.9	249	9.6	-1.96611285637283	3.61	6	8.09346227450118	36	15	18	80	8.9	2.125	24	40	5.773	175
184	184	964	68	115	67	25.73	14.86	49.23	30.2	1181	85.2	461.99	0	4.34	1.23	5.9	34.8	8.6	54.1	2	0.6	2.1	0.5	3.2	0.1	0	4.2	12.8	38.2	90.9	30.3	33.4	12.4	261	7.3	-2.65926003693278	3.33	12	4.95371214669663	43	20	16	55	5.4	2.275	24	13	17.319	147
185	185	965	58	137	71	26.06	20.23	46.9	43.1	211	14	4120.25	1	4.06	0.68	4	39.8	6.6	51.9	1.7	0	1.6	0.3	2.1	0.1	0	4.08	13.8	39.9	97.8	33.6	34.3	12.1	98	9.9	-2.30258509299405	3.66	5.2	7.00033446027523	40	16	22	105	3.9	2.175	24	28	4.94	159
186	186	968	92	153	88	23.92	10.56	81.8	12.9	19	8.4	285.61	0	5.02	1.71	7.9	41.4	8.7	43.8	5.6	0.6	3.3	0.7	3.5	0.4	0	4.96	13.2	41.2	83	26.6	32.1	13.8	397	7.6	0.157003748809665	4.03	8.8	4.34769395559338	45	25	29	80	3.9	2.375	28	31	3.775	203
187	187	972	78	158	53	19.9	14.68	47.08	31.2	68	28.1	463.46	0	6.15	1.5	6.9	37.6	11.6	49.4	1.2	0.3	2.6	0.8	3.4	0.1	0	4.72	14.8	43.4	92.1	31.3	34	12.9	259	6	-1.04982212449868	4.57	5.9	4.27388447605418	43	22	30	85	7.1	2.475	26	19	7.494	165
188	188	976	68	139	98	34.74	11.64	60.68	19.2	100	20.2	267.16	0	5.66	1.19	4.1	28.4	12.5	53.7	3.2	2.2	1.2	0.5	2.2	0.1	0.1	6.04	15.9	48.4	80.1	26.3	32.8	12.6	327	7.8	-2.52572864430826	2.89	5.5	2.78993736057439	42	16	16	68	2.9	2.35	25	24	5.718	147
189	189	977	68	127	76	23.92	26.13	63.9	40.9	434	23.6	538	0	2.48	1.14	5.5	34.2	9.4	54.9	1.3	0.4	1.9	0.5	3	0.1	0	4.6	14.7	44.4	96.6	32	33.1	11.6	222	9.4	-1.77195684193188	3.48	4.4	1.26412672714568	48	34	22	66	5	2.475	24	56	4.441	167
190	190	981	74	165	40	27.07	17.18	73.93	16.2	12	27.2	103.32	0	6.26	2.27	6.4	44.9	10	42.2	2	0.9	2.9	0.6	2.7	0.1	0.1	4.58	12.9	39.5	86.4	28.2	32.7	14.4	251	8.3	-2.52572864430826	3.41	5.5	4.57295686362344	45	17	32	86	4.3	2.425	22	13	5.44	198
191	191	986	62	176	24	32.09	10.56	62.83	16.8	74	16.8	536.53	0	5.77	1.25	7.5	26.5	7.8	61.8	3.6	0.5	2	0.6	4.6	0.3	0	4.3	12.7	37.5	87.4	29.8	34.1	13.9	239	9.4	-0.0943106794712413	4.27	5.7	5.27504873960868	45	36	25	98	7.5	2.5	24	37	4.718	187
192	192	987	78	129	75	29.31	18.8	79.83	23.5	10	35.3	276.75	2	3.88	0.93	7.9	23.8	7.1	65.6	2.9	0.6	1.9	0.6	5.2	0.2	0	5.06	15.1	46.1	91.1	29.8	32.8	12.7	195	9.6	-1.02165124753198	3.9	5.7	4.47926676909894	47	17	27	118	4.3	2.35	26	16	5.662	176
193	193	990	76	142	78	28.42	20.41	62.11	32.9	209	13.8	179.33	2	7.29	1.31	6.6	24.2	11.7	61.3	1.6	1.3	1.6	0.8	4	0.1	0.1	4.36	14.2	40.5	92.8	32.6	35.1	11.8	212	8.3	-0.527632742082372	3.54	5.9	4.57512326463579	42	39	49	93	5	2.275	25	67	6.606	195
194	194	996	58	146	36	21.68	12.71	65.34	19.5	67	36.5	542.43	0	5.59	0.94	7.8	26	7.1	63.5	2.6	0.9	2	0.6	5	0.2	0.1	3.47	10.4	30.9	89.1	30.2	33.9	12.3	370	8.9	-2.30258509299405	4.34	8.7	6.95463886488099	41	25	20	103	6.1	2.375	24	39	10.547	157
195	195	998	70	135	80	22.6	13.07	47.97	27.2	139	71.8	305.53	3	5.15	1.29	7.1	24.2	9.7	61	4.3	0.8	1.7	0.7	4.3	0.3	0.1	4.47	15.1	45.5	101.7	34	33.3	14	313	7.2	-0.527632742082372	4.6	5.1	4.64439089914137	45	17	27	139	2.5	2.275	26	34	4.774	164
196	196	999	90	151	92	28.96	17.01	63.55	26.8	75	30.4	314.39	0	7.63	1	11.2	27.5	4.7	66.2	0.8	0.9	3.1	0.5	7.4	0.1	0.1	5.06	14.5	43.4	85.7	28.7	33.4	13.9	297	10.6	-0.7339691750802	3.06	6.1	5.24174701505964	44	20	23	131	4.6	2.4	24	18	5.551	138
197	197	1000	52	138	97	30.34	23.81	76.97	30.9	194	24.5	432.47	0	7.11	1.31	10.8	32.5	7.5	57.8	1.6	0.6	3.5	0.8	6.2	0.2	0.1	5.57	17	50.1	90.1	30.4	33.8	12.5	206	9.1	-1.42711635564015	3.42	5.5	4.71402459090017	43	37	18	63	10	2.35	32	39	4.885	185
198	198	1001	84	105	78	25.64	13.78	58.71	23.5	303	85.2	583.02	0	6.8	0.94	8.9	17	9.1	65.3	8.4	0.2	1.5	0.8	5.8	0.7	0	5.32	16	47.6	89.6	30	33.6	12.9	289	8.4	-1.42711635564015	4.03	4.8	2.07693841146172	46	23	18	131	6.1	2.575	28	29	4.718	118
199	199	1002	70	131	64	27.27	15.39	73.93	20.8	18	21.7	217.71	2	4.14	1.28	4.3	25	8.9	63.3	2.3	0.4	1.1	0.4	2.7	0.1	0	5.11	15.7	45.7	89.5	30.7	34.3	12.9	208	8.5	-1.77195684193188	2.55	5.3	4.03671544938546	44	37	29	100	7.5	2.25	28	14	5.218	122
200	200	1003	70	142	57	27.4	16.29	61.4	26.5	58	49.8	201.47	0	3.52	1.01	5.6	26.1	11.2	53.2	7.8	1.8	1.5	0.6	3	0.4	0.1	3.32	10.8	32.4	97.7	32.6	33.3	12.2	249	7.9	-2.81341071676004	3.96	4.9	5.66608060747219	45	19	21	88	11.1	2.4	21	24	6.106	84
201	201	1026	66	106	64	34.5	27.03	70.53	38.3	601	41.4	357.93	0	4.03	0.91	7.6	37.2	6.9	51.7	3.4	0.8	2.8	0.5	3.9	0.3	0.1	4.38	14.4	42.5	97.1	32.8	33.8	12.6	279	8.9	-1.71479842809193	3.68	6.4	4.5933000134176	46	69	43	65	3.6	2.4	27	22	3.22	156
202	202	1028	64	119	69	23.62	33.12	63.9	51.8	110	20.4	227.3	1	5.69	1.06	11.8	22.5	6.4	67.4	2.8	0.9	2.7	0.8	8	0.3	0.1	5.09	16.3	48.6	95.6	32.2	33.7	12.5	303	8	-3.91202300542815	2.75	5.4	2.63905732961526	47	18	19	73	3.9	2.35	24	20	5.218	136
203	203	1030	64	172	61	38.51	12.53	55.85	22.4	176	33.7	484.87	0	6.39	1.59	8.3	31.1	6.3	58.5	3.3	0.9	2.6	0.5	4.9	0.3	0.1	4.05	12	36.5	90.1	29.6	32.8	12.9	278	8	0.494696241836107	4.46	7.9	4.50036507162196	41	17	17	87	6.4	2.3	24	37	7.827	154
204	204	1031	70	133	65	24.11	8.41	65.51	12.8	77	10	376.38	1	4.5	1.45	6.1	25.1	6.9	65	2.5	0.4	1.5	0.4	4	0.2	0	4.77	13	39.4	82.8	27.3	33	15.6	213	9.6	-0.994252273343867	4.42	5.2	4.54923455365779	40	13	18	99	7.9	2.45	23	17	5.329	116
205	205	1032	62	96	65	25.22	10.02	65.69	15.3	34	19.9	376.38	0	5.48	1.02	5.6	23.9	11	59.7	4.4	1.1	1.3	0.6	3.3	0.2	0.1	4.88	15.2	44	90.3	31.1	34.5	12.1	280	8.1	-3.50655789731998	2.38	5.5	2.65535241210176	42	21	20	65	8.2	2.375	25	15	5.107	126
206	206	1033	68	134	87	23.23	11.81	68.74	17.2	179	58.9	799.99	0	5.09	1.64	5.9	35.6	12.3	50.2	1.5	0.5	2.1	0.7	3	0.1	0	4	11.5	34.2	85.5	28.7	33.5	13.9	379	8.6	-0.186329578191493	3.9	5.5	3.7605021977869	45	15	19	64	3.9	2.325	25	47	5.773	127
207	207	1035	90	142	95	24.08	20.59	75.9	27.1	119	25.4	281.18	0	8.79	2.56	5.4	26.5	9.1	60.8	3	0.8	1.4	0.5	3.3	0.2	0	4.21	13.8	40.5	96.1	32.7	34	12.5	312	8.4	-1.02165124753198	3.88	5.6	3.39584977533556	52	29	26	70	5.7	2.375	27	76	5.662	121
208	208	1041	72	122	79	35.93	38.49	68.56	56.1	39	18.3	220.66	1	6.13	1.22	9.4	35	8.4	54.7	1.4	0.6	3.3	0.8	5.1	0.1	0.1	4.92	15.9	45.6	92.7	32.1	34.7	12.7	241	9.1	-1.02165124753198	3.61	5	2.29455292129678	46	29	26	105	4.6	2.4	21	25	4.385	114
209	209	1043	66	124	81	25.91	11.99	68.92	17.4	58	60.7	376.38	0	5.92	1.12	6.3	23.5	7.6	65.2	3.4	0.4	1.5	0.5	4.1	0.2	0	4.49	13.6	40.2	89.3	30.3	33.9	12.5	406	7.4	-0.462035459596559	4.81	5.6	3.90600493310258	45	17	19	125	6.1	2.175	24	18	5.051	94
210	210	1044	92	134	74	23.79	9.31	86.82	10.7	93	17	288.56	3	5.09	1.52	17	30.8	5.7	58	4.9	0.6	5.2	1	9.9	0.8	0.1	5.49	12.4	37.8	68.7	22.5	32.8	14.1	378	9.5	-1.46967597005894	3.09	5.7	2.71336936257981	48	14	16	104	3.9	2.5	22	31	4.385	178
211	211	1045	82	132	81	28.31	16.29	65.87	24.7	79	54.8	410.33	0	5.38	1.2	4.6	31.6	10.6	56.1	1.7	0.1	1.5	0.5	2.6	0.1	0	4.81	15.2	43.6	90.5	31.6	34.9	11.4	248	7.6	-1.42711635564015	3.06	5.2	4.72915616576908	43	21	26	68	5.4	2.4	22	15	4.385	182
212	212	1046	82	136	90	21.17	23.09	68.2	33.9	151	22.7	479.7	0	4.84	1.25	5.3	41.6	8.5	45.9	3.4	0.6	2.2	0.5	2.4	0.2	0	4.73	13.9	42.4	89.6	29.5	32.9	12.2	309	6.9	-4.60517018598809	3.28	5.6	3.43913522100255	46	19	19	83	2.5	2.25	27	16	4.718	157
213	213	1054	90	119	62	26.33	22.02	69.45	31.7	62	31.5	502.58	0	6.23	1.39	6.1	25.7	7.1	65.7	0.8	0.8	1.6	0.4	4	0	0	4.22	13.5	39	92.5	32.1	34.7	11.4	289	8.8	-0.186329578191493	3.4	4.9	2.24283508858827	48	74	49	55	3.9	2.4	21	74	4.885	148
214	214	1058	64	102	60	26.34	24.17	50.66	47.7	154	16.1	189.67	3	5.56	0.89	5.5	32.1	7.5	56.2	4	0.3	1.8	0.4	3.1	0.2	0	5.05	17.1	50	98.9	33.8	34.2	12.4	217	7.9	-2.52572864430826	3.16	5.6	2.88424189752063	47	12	17	79	3.2	2.2	23	13	5.162	104
215	215	1065	62	133	77	31.18	18.8	57.28	32.8	421	18.3	196.31	0	6.23	1	6.4	27	11.1	59.5	1.9	0.6	1.7	0.7	3.8	0.1	0	4.99	15	46	92.1	30	32.5	12.8	270	7.6	0.0198026272961797	3.83	5.7	5.22789490225149	43	22	19	80	5	2.275	23	33	5.495	132
216	216	1085	74	139	74	24.43	35.44	66.59	53.2	132	14.3	316.6	2	6.28	2.84	8	41.4	9.5	47.2	0.9	0.9	3.3	0.8	3.8	0.1	0.1	4.89	15.4	44.9	91.9	31.5	34.2	13.3	239	8.3	-3.2188758248682	4.09	5.1	5.77672309905792	46	25	44	77	3.2	2.5	22	65	4.718	172
217	217	1090	74	131	83	15.77	10.38	79.66	13	120	11.6	669.37	2	4.34	1.5	11.8	33.6	5.6	55.3	4.9	0.6	4	0.7	6.5	0.6	0.1	3.95	14.3	41.3	104.6	36.1	34.5	13.4	312	8	-2.52572864430826	3.76	5.3	3.78985537145394	48	19	18	139	2.5	2.625	23	66	4.885	149
218	218	1093	78	115	70	36.01	5.55	69.45	8	12	30.6	455.35	3	5.38	1.11	4.6	39.1	9.8	47.8	2.4	0.9	1.8	0.5	2.2	0.1	0	4.56	12.3	36.1	79.1	26.8	34	13.9	295	7.3	-0.867500567704723	3.46	5.5	1.26412672714568	40	20	23	63	5.7	2.375	23	15	4.496	153
219	219	1104	78	116	70	40.89	13.07	66.59	19.6	168	43.5	388.19	0	4.27	1.14	9.6	29.6	8.8	57.2	3.4	1	2.8	0.8	5.5	0.3	0.1	4.49	13.4	38.8	86.7	29.8	34.3	12.5	354	7.3	0.0676586484738149	4.36	5.8	2.73954886816158	42	27	24	83	5.7	2.3	23	95	5.662	137
220	220	1106	74	113	70	22.96	8.06	64.8	12.4	156	46	245.02	2	4.81	1.17	7.8	24.1	8	65.6	1.5	0.8	1.9	0.6	5.1	0.1	0.1	4.96	15.1	45.9	92.4	30.5	32.9	13.2	255	8.3	0.231111720963387	4.83	5.4	4.27930153215107	41	12	17	91	4.6	2.275	25	17	5.218	142
221	221	1116	78	119	91	23.22	19.87	54.95	36.2	90	21.5	536.53	0	4.4	1.11	4.4	40.9	8.2	46.5	4.1	0.4	1.8	0.4	2	0.2	0	5.05	15.1	45.8	90.6	30	33.1	11.1	297	7.5	-1.23787435600162	3.4	4.5	2.15871472257434	45	22	16	91	6.8	2.475	26	38	5.218	129
222	222	1117	68	124	63	18.6	9.67	59.43	16.3	268	24.7	460.51	3	6.03	1.49	5.3	42.3	12.2	43.7	1.5	0.4	2.2	0.6	2.3	0.1	0	5.77	16.2	49.9	86.4	28	32.5	12	239	8.5	-1.96611285637283	3.46	5.2	3.92888012249457	51	27	29	101	5.4	2.35	25	34	5.051	170
223	223	1119	82	142	65	25.12	21.3	75.18	28.3	47	63.4	323.98	0	7.47	2.36	6.9	39.9	7.1	48.3	3.8	0.9	2.8	0.5	3.3	0.3	0.1	4.54	13.7	40.8	89.8	30.1	33.5	11.8	290	7.4	-1.38629436111989	3.28	5.6	4.55324511312317	43	12	19	59	6.1	2.425	26	20	5.44	136
224	224	1120	88	136	87	34.29	15.57	68.56	22.7	141	84.9	652.39	0	5.2	1.05	7.6	36.1	6.7	54.9	2	0.3	2.7	0.5	4.2	0.2	0	4.89	15.4	45.2	92.5	31.7	34.2	11.4	255	7.9	-0.867500567704723	4.03	5.5	3.78328012953542	47	37	36	81	4.3	2.375	19	17	5.495	129
225	225	1122	86	134	92	36.9	15.93	66.41	24	44	21.3	332.84	3	4.42	1.28	7.7	31.1	9.1	56.4	3	0.4	2.4	0.7	4.3	0.2	0	4.47	12.8	36.5	81.9	28.7	35	12.5	275	8.9	-0.083381608939051	3.83	5.3	3.60766939868839	39	19	17	104	5.4	2.3	22	29	4.607	207
226	226	1128	62	150	86	47.77	18.8	59.43	31.6	135	19.5	283.39	0	5.64	1.23	7.8	33.5	8.8	55.5	1.7	0.6	2.6	0.7	4.3	0.1	0	4.7	14.1	42.1	89.4	30	33.7	13.9	336	8.1	-2.30258509299405	4.31	5.6	4.17607814724877	43	15	18	86	3.2	2.3	27	17	4.885	192
227	227	1130	90	128	67	20.11	19.69	85.2	23.1	38	62.1	522.5	3	5.77	1.6	11.3	21.7	7.5	67.8	2.3	0.7	2.5	0.8	7.7	0.3	0.1	4.58	14.6	42.7	93.2	31.9	34.2	12	419	8	-0.287682072451781	3.9	5.4	4.32704232634112	48	15	19	86	4.3	2.525	25	32	5.495	141
228	228	1137	86	175	83	29	9.31	70.17	13.3	78	59.1	681.91	2	6.28	1.58	7.8	26.1	8.5	62	3.2	0.2	2	0.7	4.8	0.2	0	4.26	13.6	39.7	93.1	31.8	34.2	12.7	175	10.1	0.139761942375159	3.75	5.3	5.02190488635449	46	25	25	83	4.3	2.65	24	23	4.219	139
229	229	1141	64	118	61	19.51	24.88	67.3	37	39	30.8	585.23	1	6.1	1.57	8.1	24.4	5.6	66	3.2	0.9	2	0.5	5.3	0.3	0.1	4.16	13.9	40.5	97.6	33.3	34.2	13.3	294	8.8	-1.07880966137193	3.55	5.3	4.8283137373023	48	153	83	79	4.6	2.375	24	131	4.885	152
230	230	1144	78	124	76	26.25	17.01	77.15	22	149	77.2	1214.01	2	5.33	0.8	8.2	39.8	7.3	49.5	2.5	1	3.3	0.6	4.1	0.2	0.1	4.31	13.7	40.2	93.2	31.9	34.2	15	322	8.1	1.24990173621434	5.76	5.4	6.75250399371085	44	105	38	172	6.1	2.45	28	252	4.441	204
231	231	1161	56	140	69	29.76	17.72	70.71	25.1	64	17	338.74	3	4.68	0.96	5	28.3	10.1	56.7	3.9	1	1.4	0.5	2.8	0.2	0.1	5.43	14.6	44.3	81.6	27	33	14.3	365	6.9	-2.12026353620009	3.18	5.3	2.99423114742772	44	45	38	119	5.7	2.2	23	60	6.828	209
232	232	1167	84	131	75	20.94	23.63	74.82	31.6	415	30.8	294.46	3	3.83	1.23	5.1	38.9	13.5	43.6	3.3	0.8	2	0.7	2.2	0.2	0	5.39	17.2	49.6	92.1	32	34.7	12	135	8.3	-2.65926003693278	2.47	5.2	3.50525705158693	49	220	111	103	3.9	2.275	22	257	5.051	150
233	233	1170	96	166	75	56.34	9.31	61.58	15.1	104	15.6	359.41	0	4.65	0.94	13.1	24.1	8.2	65.5	2	0.3	3.2	1.1	8.6	0.3	0	5.1	15.6	45.2	88.7	30.6	34.5	12.5	248	8.9	0.0582689081239758	4.85	7	6.74758652682932	42	21	17	100	5	2.35	23	53	8.382	131
234	234	1171	58	123	66	32.41	18.26	74.11	24.6	110	64.8	394.83	0	7.09	0.85	5.9	18.5	8.2	69.9	2.8	0.4	1.1	0.5	4.1	0.2	0	4.97	16.3	46.1	92.7	32.8	35.3	11.7	210	8.8	-2.04022082852655	3.59	10.8	3.30615383297526	48	22	20	121	5	2.3	24	31	16.986	102
235	235	1173	86	160	76	39.03	18.08	60.68	29.8	442	22.9	349.07	0	5.84	1.17	7.8	30.7	9.1	58	1.8	0.3	2.4	0.7	4.5	0.1	0	3.96	11.8	35.8	90.3	29.8	33	15.2	194	9.1	-0.616186139423817	3.88	7.4	5.48521178518713	38	14	22	71	6.1	2.3	22	56	11.38	169
236	236	1189	68	118	83	27.39	9.85	59.61	16.5	329	28.1	280.44	0	5.51	1.42	7.1	33.6	6.6	57.9	1.7	0.3	2.4	0.5	4.1	0.1	0	5.11	16	47	91.8	31.4	34.2	12.1	225	8.2	-0.693147180559945	3.37	5	2.25654115449264	46	34	36	84	7.5	2.325	24	38	5.329	151
237	237	1192	48	128	66	30.71	12.71	66.41	19.1	74	24	289.3	0	4.4	0.98	10.2	20.6	9.1	67.8	2.2	0.4	2.1	0.9	6.9	0.2	0	4.23	13.9	40	94.6	32.8	34.7	12.5	273	8.4	-2.40794560865187	3.93	5.8	6.46209298112256	44	14	18	88	8.2	2.55	20	21	5.384	151
238	238	1195	64	135	89	37.31	16.29	64.98	25.1	181	78.1	311.44	0	5.35	0.93	9.4	22.5	8	67.4	1.3	0.9	2.1	0.8	6.3	0.1	0.1	5.29	16.4	47.8	90.2	30.9	34.3	12.6	253	8.1	-0.59783700075562	4.21	5.6	4.10528450226044	45	35	22	92	6.1	2.35	24	15	4.94	142
239	239	1197	84	118	81	35.29	12.53	72.5	17.3	100	22.4	565.31	0	4.16	1.36	7.1	33.3	8.1	54.1	4	0.5	2.4	0.6	3.8	0.3	0	4.7	14.4	42.4	90	30.5	33.9	12.6	297	7.9	-0.22314355131421	3.74	6.5	3.86597906692674	44	195	118	139	6.4	2.475	21	129	5.107	258
240	240	1201	78	109	57	30.24	5.55	80.19	6.9	7	16.5	211.81	0	3.47	1.34	10	22.6	4.7	68.7	3.3	0.8	2.3	0.5	6.9	0.3	0.1	4.14	11.8	35.3	85.4	28.6	33.4	14.7	309	8.9	-0.653926467406664	4.14	5.4	3.61738345240887	38	10	18	83	3.6	2.075	23	15	5.44	174
241	241	1203	54	164	59	31.79	24.7	79.3	31.2	254	60.5	497.41	0	4.32	0.86	6.8	24.7	9.4	60.5	4.4	1	1.7	0.6	4.1	0.3	0.1	5.44	16.5	48.2	88.7	30.3	34.2	12.9	193	8.8	-0.843970070294529	4.31	5.7	5.67709620939369	44	59	60	80	4.6	2.3	25	105	6.106	184
242	242	1207	64	115	80	25.9	14.86	38.66	38.4	17	19.7	436.9	0	5.87	0.78	4.4	29.8	10.4	57.4	2.3	0.1	1.3	0.5	2.5	0.1	0	5.19	15.6	46.3	89	30	33.7	12.6	298	7.6	-3.50655789731998	2.43	5.7	3.95143600778498	45	20	27	71	6.1	2.4	22	27	5.607	158
243	243	1210	68	108	70	38.97	40.45	73.21	55.3	94	19	226.57	0	7.47	1.34	6.9	51.1	7.4	38.1	3.4	0.2	3.5	0.5	2.6	0.2	0	3.41	11.9	34.3	100.6	34.9	34.7	15	286	8.6	-1.23787435600162	2.06	5.8	5.96563378707346	41	19	30	62	9.6	2.275	17	35	5.218	215
244	244	1212	86	104	74	21.86	22.2	75.9	29.2	79	52.3	453.13	0	4.89	1.38	8	19	6.2	70.9	3.4	0.5	1.5	0.5	5.7	0.3	0	4.81	15	44.7	93	31.2	33.6	11.9	264	8.2	-0.755022584278033	2.95	5.3	3.17052556392715	46	24	26	69	4.6	2.375	21	30	4.441	160
245	245	1221	70	140	70	40.32	29	75	38.7	42	43.5	290.03	1	4.73	1.19	7.3	32.4	9.4	54.5	2.9	0.8	2.4	0.7	4	0.2	0.1	4.26	13.8	39.9	93.9	32.3	34.3	12.1	253	9.5	-0.616186139423817	4.15	4.9	4.08210327579975	43	16	17	72	4.3	2.35	25	13	5.051	150
246	246	1226	56	138	74	26.94	18.97	61.22	31	123	61.4	892.98	1	4.6	1.14	8.1	26.4	6.3	63.8	2.6	1	2.1	0.5	5.2	0.2	0.1	5.44	16	46.4	85.7	29.6	34.6	12.4	234	7.9	-2.30258509299405	3.74	7.7	4.03406363133717	46	49	35	86	4.3	2.5	25	18	12.268	186
247	247	1227	72	110	74	24.81	16.83	69.81	24.1	146	33.1	464.2	0	4.45	1.61	5.6	46.1	7.9	43.8	2	0.2	2.6	0.4	2.5	0.1	0	4.45	14.6	41.8	93.9	32.7	34.8	11.4	257	8.1	-1.17118298150295	3.23	5.1	5.51181454081044	42	19	18	106	4.3	2.3	23	22	3.997	125
248	248	1243	64	110	68	33.61	30.07	62.11	48.4	182	27.9	379.33	1	4.91	0.87	7.4	27.7	7.8	61.9	2.3	0.4	2	0.6	4.6	0.2	0	4.54	14.6	42	92.7	32.2	34.7	12.6	237	8.2	-1.02165124753198	3.54	7.5	4.46475803227135	43	21	17	164	5	2.2	20	50	9.936	199
249	249	1244	102	144	89	38.04	16.83	59.97	28.1	78	92.9	437.63	0	5.43	0.96	7.6	22.3	9.3	65.6	2	0.9	1.7	0.7	5	0.2	0.1	5.2	16.7	49.2	93.5	31.6	33.8	12.4	330	8.3	-0.544727175441672	4.31	5.9	3.47444784340175	48	31	19	154	5	2.25	25	27	6.384	134
250	250	1245	72	110	73	30.87	13.07	54.42	24	225	25.1	382.28	0	5.25	0.95	6.9	24.6	14.9	56.3	3.2	1.2	1.7	1	3.9	0.2	0.1	5.05	15.1	45.5	90.1	30	33.3	12.4	156	11.6	-0.371063681390832	3.33	5.3	2.67414864942653	49	38	28	67	4.6	2.225	25	27	5.051	144
251	251	1252	68	132	83	37.83	10.38	65.34	15.9	166	17	433.94	0	5.92	1.07	6.2	30.1	9.1	58.4	2.1	0.3	1.9	0.6	3.6	0.1	0	5.07	15.2	44.7	88.5	30	33.9	13.2	255	8	-1.96611285637283	3.74	5.7	2.79239134953596	49	60	29	69	5	2.125	24	38	5.551	184
252	252	1255	68	114	57	29.91	18.08	82.88	21.8	46	53.2	238.37	0	6.52	1.69	6.9	35.8	7.8	54.4	1.2	0.8	2.5	0.5	3.8	0.1	0.1	4.59	14.5	41.4	90.3	31.4	34.8	13.5	340	7.4	-0.755022584278033	2.93	5.3	3.90358752660704	43	26	20	105	3.9	2.6	22	24	5.218	119
253	253	1257	68	121	77	27.23	14.86	70.88	21	30	26.5	620.66	0	5.82	1.36	8.1	27.9	5.3	64.6	1.7	0.6	2.3	0.4	5.2	0.1	0	4.39	13.6	39.7	90.3	31.6	35.1	12.3	307	7.6	-2.04022082852655	3.63	5.2	4.14993693564581	42	23	21	94	4.6	2.475	24	16	4.496	155
254	254	1260	52	125	66	26.06	17.01	60.68	28	187	62.5	382.28	0	3.72	1.28	6.6	26.3	11.5	59.6	2.3	0.4	1.7	0.8	3.9	0.2	0	4.39	13.9	41.5	94.7	31.6	33.4	12.3	186	9.1	-0.22314355131421	5.4	5	4.65776263610726	45	15	25	65	6.4	2.375	25	48	5.829	160
255	255	1263	82	134	82	30.92	16.47	65.51	25.1	29	23.6	267.89	3	5.66	0.73	9	32.5	5.9	58	2.7	0.8	2.9	0.5	5.2	0.2	0.1	5.39	15.6	46.5	86.3	29	33.6	14.6	315	8.9	-0.63487827243597	3.76	5.8	2.25339484880327	47	22	21	74	4.6	2.425	25	24	5.329	119
256	256	1264	72	107	77	31.77	10.38	68.74	15.1	19	37.6	233.95	0	5.38	1.03	6.9	40.9	5.3	51.6	1.9	0.4	2.8	0.4	3.6	0.1	0	4.44	12.4	36.7	82.4	27.8	33.7	12.4	291	7.3	-1.38629436111989	3.37	7.1	3.41015712303363	43	13	16	70	4.3	2.35	23	17	5.773	133
257	257	1268	70	152	48	25.43	19.87	85.03	23.4	44	49.6	449.44	0	6.15	2.13	6.1	24	5.3	69.2	1	0.6	1.5	0.3	4.2	0.1	0	4.86	14.1	42.8	87.9	28.9	32.8	12.3	234	10.1	-1.89711998488588	4.06	5.9	4.62005879848184	46	30	25	84	6.4	2.4	23	20	4.885	202
258	258	1273	66	159	69	33.85	14.32	52.63	27.2	78	76.8	195.57	0	4.97	1.26	7.5	23.8	6.4	67.4	1.8	0.6	1.8	0.5	5.1	0.1	0	4.89	15	43.6	88.9	30.7	34.5	12	249	7.6	0.148420005118273	4.06	5	4.97673374242057	45	16	25	95	3.9	2.3	24	47	5.273	148
259	259	1274	64	101	73	23.61	35.26	75.72	46.6	11	23.8	121.03	0	5.69	1.95	6.9	17.7	6.8	73.6	1.5	0.5	1.2	0.5	5.1	0.1	0	4.06	13.7	38.4	94.6	33.7	35.6	12.1	200	9	-3.50655789731998	2.81	4.8	3.59594145845467	43	18	21	55	5	2.1	26	10	4.718	178
260	260	1279	98	125	60	27.3	13.07	53.88	24.3	293	11.6	162.36	3	5.77	1.14	9	31.4	8.9	53.2	5.7	0.8	2.8	0.8	4.8	0.5	0.1	5.05	16.5	48.3	95.6	32.8	34.3	13.6	230	8.7	-1.23787435600162	3.54	9.6	4.0894995105589	41	15	14	82	6.1	2.4	25	25	5.607	126
261	261	1282	48	127	72	23.23	19.15	63.37	30.2	165	30.6	385.24	0	6.88	1.56	4.4	30.9	9.6	55.9	3.3	0.3	1.4	0.4	2.5	0.1	0	4.8	15	44.7	93.4	31.3	33.5	12.9	178	8.8	-1.30933331998376	2.56	5.1	4.00551334851548	44	40	37	70	6.1	2.275	21	34	5.384	168
262	262	1283	72	113	60	23.86	11.81	61.04	19.4	480	14.7	323.24	3	4.5	1.06	9.4	17.9	10.5	68.4	2.7	0.4	1.7	1	6.4	0.3	0	5.2	14.8	45.5	87.6	28.3	32.3	14.2	310	7.8	-0.400477566597125	5.29	5.6	3.82472067702535	45	20	26	98	7.9	2.475	22	25	4.996	214
263	263	1305	88	150	71	19.76	29.71	60.68	49	239	31.7	276.75	2	4.6	1.26	12.8	27.9	10.1	57.7	4.1	0.3	3.6	1.3	7.4	0.5	0	4.89	17	51.4	105.3	34.8	33.1	12.9	255	9.1	-0.174353387144778	3.79	4.8	3.88300605635765	44	19	19	89	2.9	2.4	21	34	4.774	130
264	264	1307	62	127	78	27.52	28.64	62.29	46	108	15.2	245.75	0	4.76	1.03	9.2	31.1	6.2	60.4	1.7	0.6	2.9	0.6	5.6	0.2	0.1	4.61	13.4	39.5	85.5	28.9	33.8	13.1	275	9.9	-1.34707364796661	3.04	4.8	4.78998862298063	47	23	18	42	3.9	2.25	24	12	4.885	109
265	265	1316	80	147	64	32.81	11.1	68.92	16.1	35	35.8	233.95	0	6.08	1.42	10.1	24.7	8.2	62.7	3.4	1	2.5	0.8	6.3	0.3	0.1	4.44	13.9	41.1	92.5	31.3	33.8	12.3	351	7.8	-0.446287102628419	3.93	6.5	4.58700621536042	42	23	22	117	6.4	2.2	21	17	7.605	130
266	266	1328	56	114	71	30.27	21.66	80.73	26.8	125	55.3	356.45	0	6.39	0.91	7.5	32.7	7.6	57.3	1.8	0.7	2.5	0.6	4.3	0.1	0.1	4.63	14.9	44.7	96.4	32.2	33.3	11.9	258	7.8	-0.63487827243597	3.71	6	4.1217975890034	45	24	24	79	4.6	2.35	22	45	5.273	159
267	267	1332	92	118	62	27.1	24.34	64.26	37.9	91	16.8	145.39	1	4.65	0.93	9.3	31	8.4	57.7	2.3	0.7	2.9	0.8	5.4	0.2	0.1	4.41	13.5	38.7	87.6	30.5	34.7	13	470	6.6	-0.891598119283784	3.39	6.1	5.74875584029893	39	12	20	63	5.7	2.3	24	10	4.607	134
268	268	1333	80	127	77	20.44	13.96	75.54	18.5	10	16.8	310.7	3	4.55	1.39	11.9	19.4	9	68.7	1.7	1.2	2.3	1.1	8.2	0.2	0.1	5.09	14.8	45.3	89.3	29	32.6	14	555	8.2	-1.23787435600162	3.74	5.4	5.2533200006173	39	17	23	170	2.9	2.325	29	56	5.107	169
269	269	1342	68	170	64	48.81	8.41	69.45	12.1	75	57.3	199.26	0	7.34	1.39	8.2	30.3	5.7	61.3	1.8	0.8	2.5	0.5	5	0.1	0.1	4.1	12.2	36	87.8	29.7	33.8	13.4	239	8.6	-0.2484613592985	4.83	5.9	5.38678601453564	39	14	24	121	8.6	2.325	22	22	5.329	213
270	270	1343	56	129	78	36.46	20.94	58.89	35.6	122	24.9	377.12	0	6.03	1.56	5.9	27	9.3	59.7	3.8	0.3	1.6	0.5	3.5	0.2	0	5.3	15.8	46.6	88.1	29.8	33.8	13.2	240	9.1	-0.371063681390832	3.98	6	4.30447041645501	45	17	23	84	7.5	2.525	19	22	5.662	168
271	271	1351	60	124	56	18.73	10.2	69.99	14.6	157	22.7	518.81	0	4.22	1.18	8.2	26.7	7.8	61.8	3.1	0.6	2.2	0.6	5.1	0.3	0	4.95	14.9	45.3	91.4	30	32.8	13.8	266	8.1	-0.7339691750802	5.35	5.5	6.60988818147199	42	21	24	114	10	2.425	24	23	4.829	142
272	272	1352	68	131	0	24.85	20.23	66.23	30.5	200	42.8	378.59	0	5.25	0.82	5.4	28	8.4	59.1	3.8	0.9	1.5	0.5	3.2	0.2	0	5.27	16.2	46.2	87.7	30.8	35.1	12.1	218	9.2	-1.71479842809193	2.83	7.5	3.46573590279973	50	21	15	78	8.6	2.325	22	25	10.824	133
273	273	1353	66	109	69	31.34	11.64	76.25	15.3	3	47.8	1497.4	0	5.72	0.89	6.4	36.1	8.6	53.2	1.5	0.6	2.3	0.6	3.4	0.1	0	3.82	12.9	36.7	95.9	33.7	35.1	11.7	281	7.5	-1.42711635564015	2.79	5.1	4.47095284386828	43	15	18	58	3.9	2.25	25	16	4.885	103
274	274	1358	60	211	96	34.69	6.98	49.23	14.2	57	29	400.73	0	6.21	1.48	7.1	53.4	11.8	31	3	0.9	3.8	0.8	2.2	0.2	0.1	4.28	12.4	36.7	85.8	29	33.8	13.9	261	8.1	0.398776119957368	4.81	6.1	5.99694947733855	41	13	23	121	5.7	2.375	25	16	4.885	223
275	275	1362	78	145	69	28.9	18.62	68.92	27	33	35.8	397.04	0	5.12	0.89	5.4	24	7.1	66.3	2	0.5	1.3	0.4	3.6	0.1	0	4.16	12.9	37.7	90.5	31.1	34.3	12.1	168	8.9	-2.12026353620009	2.68	6.5	6.52150438979778	41	26	44	82	5.7	2.3	27	101	6.273	166
276	276	1364	50	134	70	28.63	11.28	59.79	18.9	192	29.2	650.18	0	6.98	1.09	5.3	29.4	7.9	60.5	1.6	0.8	1.6	0.4	3.2	0.1	0	5.17	13.8	41.2	79.7	26.7	33.6	15.2	258	8.7	-0.105360515657826	4.27	5.6	3.21366225781531	45	30	24	95	5.4	2.475	21	32	5.218	171
277	277	1374	94	136	82	28.28	16.83	53.7	31.3	584	33.7	505.53	0	4.89	1.71	4.7	37.1	8.6	52.8	0.9	0.6	1.7	0.4	2.5	0	0	4.7	13.9	41.8	88.9	29.5	33.2	12.5	203	8.5	-1.89711998488588	3.78	7.2	6.17441090867078	43	31	35	81	8.2	2.475	23	22	5.384	254
278	278	1379	76	174	10	25.03	19.33	49.94	38.7	51	43.7	288.56	0	4.63	1.25	7.4	29	11.1	55.5	3.8	0.6	2.1	0.8	4.1	0.3	0	4.61	15.4	44.4	96.3	33.3	34.7	12.5	235	7.7	-2.52572864430826	3.06	5.3	4.98223581957456	49	23	25	75	4.6	2.35	30	14	5.44	163
279	279	1382	74	140	64	25.42	22.55	53.34	42.3	202	19.9	223.61	1	5.92	1.57	6.9	19.9	6.9	66.3	6.3	0.6	1.4	0.5	4.6	0.4	0	4.82	14.9	43.8	90.7	30.8	33.9	12.6	188	9.6	-1.10866262452161	4.06	9.5	5.99645208861902	42	13	13	60	8.6	2.225	28	13	15.876	142
280	280	1384	68	167	75	19.83	5.37	64.08	8.4	7	27.6	199.26	3	4.22	1.39	9.5	17.7	8.9	70.4	2.9	0.1	1.7	0.8	6.7	0.3	0	4.3	13.6	40.6	94.4	31.6	33.5	14.3	293	7.6	-1.96611285637283	3.35	5.7	5.8676005598856	45	13	15	81	3.2	2.325	28	15	5.384	141
281	281	1386	66	112	58	25.32	18.26	65.16	28	142	12.7	428.04	0	4.53	1.25	6.2	26.6	7.6	62.6	2.5	0.9	1.6	0.5	3.9	0.2	0.1	4.82	14.3	43.2	89.6	29.6	33.1	13.3	278	7.5	-2.52572864430826	3.37	5.2	4.75445188870385	44	22	21	61	8.6	2.45	24	26	5.051	154
282	282	1388	54	111	52	25.54	20.59	51.19	40.2	288	55.7	465.68	0	5.22	1.39	5.1	32.8	12.9	50.8	2.8	0.7	1.7	0.7	2.6	0.1	0	4.47	13.4	39.1	88.2	30.2	34.4	11.3	161	8.5	-1.89711998488588	2.75	5.1	3.96157478425739	46	41	36	73	4.3	2.325	28	66	4.663	141
283	283	1393	72	113	80	21.64	35.26	58.35	60.4	627	22.7	223.61	0	5.28	1.56	6.6	29.8	8.9	57.4	3.7	0.3	2	0.6	3.8	0.2	0	5.61	16.5	48.8	87.1	29.3	33.7	12.6	200	8.1	-2.40794560865187	3.6	5.6	3.93827537657221	46	21	26	83	3.6	2.425	27	18	4.94	140
284	284	1398	62	142	54	37.28	14.32	56.74	25.2	36	58.2	324.72	0	5.3	1.07	7.6	29.9	8.1	59.9	2	0.3	2.3	0.6	4.6	0.2	0	4.26	13.7	39.8	93.6	32.1	34.3	12.4	202	9.1	-0.301105092783922	3.51	7.3	6.05138303731923	40	25	27	95	4.3	2.225	25	43	5.773	229
285	285	1411	68	154	58	32.44	10.02	49.58	20.2	392	37.6	425.83	0	5.84	1.28	8.9	19.5	7.6	68.1	3.4	1.6	1.7	0.7	6.1	0.3	0.1	4.47	13.8	41.1	92	31	33.7	12	235	9.1	-0.0618754037180875	4.28	5.7	5.43851399704132	39	20	29	128	6.8	2.3	27	15	6.384	151
286	286	1412	68	131	90	30.08	19.69	43.32	45.5	103	11.3	407.38	0	5.53	0.98	6.2	27	7.6	59.2	5.3	0.8	1.7	0.5	3.7	0.3	0	5.32	15.6	47.5	89.3	29.3	32.8	12.5	228	8.4	-0.843970070294529	2.21	5	2.52172062291072	46	44	23	100	5.7	2.35	24	39	4.996	180
287	287	1428	76	120	90	27.8	23.09	66.59	34.7	97	33.7	453.13	1	6.39	0.89	6.9	27.3	7	63.6	1.5	0.7	1.9	0.5	4.4	0.1	0	5.32	16.5	48.7	92.4	31.4	34	11.8	242	8.5	-2.52572864430826	2.88	5.1	2.54866361559075	46	50	28	73	6.8	2.45	22	130	4.552	119
288	288	1430	76	159	105	27.51	20.41	64.26	31.8	190	30.4	254.61	0	4.34	1.04	6.4	35.6	6.4	54.3	3	0.6	2.3	0.4	3.5	0.2	0	4.8	15.3	44.1	91.8	31.9	34.7	13.4	105	10.6	-1.42711635564015	2.55	5.2	3.12060125559986	47	133	119	95	6.8	2.3	25	112	5.162	184
289	289	1431	66	126	78	23.14	11.28	50.12	22.5	305	33.1	307.01	0	6.15	1.93	4.6	34.5	14.5	49.6	1	0.4	1.6	0.7	2.3	0	0	4.1	12.3	36.7	89.6	29.9	33.3	12.8	253	7.5	-1.46967597005894	4.04	5.5	3.51927666972776	45	23	22	82	5.7	2.5	24	28	4.718	157
290	290	1436	78	160	30	36.61	13.25	63.55	20.8	40	17	495.2	0	5.3	1.21	6.4	15.6	10.2	72.1	1.5	0.6	1	0.7	4.6	0.1	0	4.74	14.4	42.8	90.2	30.3	33.6	13.3	194	9.1	-1.17118298150295	3.79	5.5	6.14846829591765	41	39	54	89	5.7	2.35	24	23	4.885	163
291	291	1438	68	117	85	27.55	11.64	77.15	15.1	108	18.1	461.25	0	6.65	1.29	4.9	22.9	8.1	65.2	3.1	0.8	1.1	0.4	3.2	0.2	0	4.85	15.1	44.8	92.5	31.2	33.7	12.5	226	7.8	-2.12026353620009	2.66	4.7	3.67173329527897	46	28	18	58	4.6	2.375	28	31	5.273	134
292	292	1441	66	119	56	24.19	19.69	63.55	31	133	44.2	450.18	0	4.09	1.34	7.1	39.1	7.9	49.3	3.4	0.4	2.8	0.6	3.5	0.2	0	4.99	15.4	45.3	90.9	30.8	33.8	12.9	216	10.1	-2.99573227355399	2.59	5.5	1.78842056796254	47	19	21	125	5.7	2.35	23	17	5.162	136
293	293	1443	76	105	63	19.89	21.66	51.73	41.9	7	38.7	288.56	0	4.71	1.47	6.1	20.2	6.2	71	2	0.7	1.2	0.4	4.3	0.1	0	4.52	14.5	43.2	95.5	32.2	33.7	12	201	8.7	-2.81341071676004	2.93	4.9	4.3220112022639	42	11	16	54	2.9	2.25	26	10	4.274	120
294	294	1445	80	126	81	18.62	21.84	96.48	22.6	51	16.3	242.06	3	7.37	1.58	12.2	28	4.8	64.8	1.4	1	3.4	0.6	7.9	0.2	0.1	4.34	14.1	40.7	93.8	32.4	34.6	11.6	366	8	-1.71479842809193	3.2	5.1	4.5921862584298	48	11	17	75	2.9	2.425	26	15	4.996	144
295	295	1449	60	127	77	39.56	11.28	91.11	12.4	3	38.7	177.12	0	6.28	1.64	6.9	28.4	7.6	61.7	2	0.5	2	0.5	4.3	0.1	0	4.69	13.6	39.7	84.8	29	34.2	14.3	266	8.3	0.3293037471426	2.92	5	4.76728903546453	43	15	15	70	5.7	2.25	26	18	4.996	165
296	296	1453	62	134	90	25.91	25.24	71.96	35.1	86	30.1	307.75	0	7.29	1.47	5.1	25.4	8.6	61.6	3	1.3	1.3	0.4	3.1	0.2	0.1	4.64	15.2	45	96.8	32.8	33.9	11.9	216	7.4	-2.12026353620009	2.9	5.3	3.75208896751182	45	41	32	69	7.9	2.5	25	47	5.218	171
297	297	1464	72	164	94	22.99	35.8	63.19	56.7	262	48	316.6	2	6.26	1.68	7.5	38.9	7.8	46	6.9	0.5	2.9	0.6	3.5	0.5	0	5.14	15.8	46.2	89.8	30.6	34.1	14.1	304	7.8	-1.96611285637283	3.46	5.5	4.54828232378104	45	16	23	84	2.9	2.425	24	47	5.329	107
298	298	1465	54	95	42	23.81	19.69	68.2	28.9	83	28.5	144.65	2	4.11	1.22	9.3	15.9	8	73.5	2	0.8	1.5	0.7	6.8	0.2	0.1	4.16	13.7	39	93.6	32.8	35.1	12.2	208	8.6	-1.96611285637283	2.81	5.5	6.11102378216562	45	14	18	57	4.6	2.3	26	19	4.94	141
299	299	1469	70	147	69	30.47	19.87	60.68	32.7	237	34	302.58	2	5.3	1.52	5.7	34.5	6.1	56.1	2.6	0.7	2	0.3	3.2	0.1	0	4.43	14.4	41.4	93.5	32.4	34.7	11.6	245	8.1	-1.02165124753198	3	5.4	3.97330623384504	45	20	24	79	2.5	2.2	22	24	5.218	135
300	300	1472	42	121	70	23.72	19.15	55.13	34.7	208	16.8	216.23	3	4.4	1.67	6.1	36.3	9.8	49.1	4.3	0.6	2.2	0.6	3	0.3	0	4.44	13.1	38.7	86.8	29.4	33.8	14.1	264	7.1	-3.91202300542815	2.81	5.6	5.11559572973274	41	26	27	102	5.7	2.3	23	28	5.218	148
301	301	1495	60	126	86	28.12	20.05	72.67	27.6	178	20.6	307.75	0	4.86	0.95	7.5	40.6	9.7	45.1	4.3	0.4	3	0.7	3.4	0.3	0	5.02	15	43.6	86.8	30	34.5	12.8	252	7.3	-2.81341071676004	3	5.2	1.97962120639763	45	17	15	72	6.4	2.375	25	12	4.607	167
302	302	1498	62	120	76	24.7	23.45	65.87	35.6	104	35.6	425.09	0	6.13	1.2	6.6	27.1	10.1	61.3	1	0.4	1.8	0.7	4	0.1	0	4.94	16.2	46.4	94	32.7	34.8	12	249	8.5	-2.65926003693278	2.54	5	4.30811095172371	46	17	18	62	5	2.2	29	12	5.162	152
303	303	1502	72	96	65	25.31	17.01	66.05	25.7	42	24.5	395.57	0	4.06	1.08	5.7	33.4	6.8	56.7	2	1.2	1.9	0.4	3.2	0.1	0.1	4.27	13.4	38.6	90.4	31.3	34.6	12	277	8.2	-0.891598119283784	3.68	5.5	4.00733318523247	46	12	17	71	3.6	2.2	25	9	4.829	119
304	304	1505	68	172	73	27.56	16.47	64.98	25.3	87	37.8	294.46	0	5.09	0.83	6.3	28.8	8.3	61.1	1.6	0.3	1.8	0.5	3.8	0.1	0	4.68	14.5	42.8	91.4	31	33.8	12.9	261	7.5	-1.83258146374831	4.42	5.7	4.93734749832642	47	21	24	81	7.1	2.525	26	20	6.217	153
305	305	1511	84	104	72	26.37	5.91	55.31	10.7	630	10.4	627.3	3	5.84	1.44	9.4	21.8	4.7	70.4	2.9	0.1	2	0.4	6.6	0.3	0	4.86	15.9	46.4	95.7	32.7	34.2	14	251	8.1	1.53901544813755	7.38	5.3	3.95527404742246	45	22	22	93	10	2.6	23	53	6.051	143
306	306	1520	98	140	72	26.86	12.53	68.38	18.3	12	12.2	196.31	0	6	1.5	7.7	26.3	7.4	63.2	2.5	0.7	2	0.6	4.9	0.2	0.1	4.19	13.5	38.8	92.3	32.2	34.9	13.5	227	8.2	-2.40794560865187	2.68	5.2	4.0613047081439	42	21	22	66	3.6	2.3	22	10	4.885	175
307	307	1525	66	125	40	28.05	10.92	67.48	16.2	68	49.6	167.53	0	5.38	2.34	10.9	24.5	6.8	65.3	2.8	0.6	2.7	0.7	7.1	0.3	0.1	4.41	13.6	40.2	91.1	30.9	33.9	11.7	247	9.5	-0.0512932943875506	4.49	5	6.06773090256143	39	18	25	94	7.1	2.325	25	9	4.385	123
308	308	1529	84	108	73	29.02	18.08	70.71	25.6	73	62.7	399.26	3	4.14	0.99	7.7	28.3	8.8	60.6	1.6	0.8	2.2	0.7	4.7	0.1	0.1	5.34	16.2	48.3	91	30.5	33.6	12.5	151	9.7	-3.2188758248682	3.46	6	3.16674007044767	46	28	22	43	6.8	2.325	22	13	5.829	125
309	309	1541	86	103	67	24.05	13.43	51.37	26.1	112	35.8	470.11	0	5.97	2	6.4	26.9	9.3	62.1	0.4	1.3	1.7	0.6	4	0	0.1	4.76	14.1	42.2	88.8	29.5	33.3	12.5	406	7.3	-2.40794560865187	3.76	4.8	4.78080275463125	42	11	15	54	2.9	2.325	25	11	5.107	119
310	310	1546	58	145	70	24.9	16.29	63.9	25.5	459	26.5	199.26	0	6.49	1.52	4.4	28.8	6.6	63.5	0.7	0.4	1.3	0.3	2.8	0	0	4.56	14.7	42.8	93.9	32.1	34.2	12.8	240	7.5	-1.6094379124341	3.36	5.4	3.35724549413297	44	14	20	111	5.7	2.175	23	16	5.607	177
311	311	1552	90	118	75	36.26	18.97	55.31	34.3	506	32.4	236.16	0	5.51	1.22	8.2	15.3	5.9	76.9	1.3	0.6	1.3	0.5	6.3	0.1	0	4.79	14.6	43.2	90.1	30.6	34	12.4	387	7.7	0.425267735404344	4.28	6.3	3.99489248325044	46	47	28	85	5	2.325	20	98	8.771	126
312	312	1554	62	112	67	23.82	19.15	46.72	41	18	13.4	426.56	0	4.29	1.66	4.4	31.5	9.1	57.8	1	0.7	1.4	0.4	2.5	0	0	4.52	14.3	42.4	93.9	31.7	33.8	12.1	189	8.5	-1.77195684193188	3.28	5.5	5.11198778835654	44	12	19	71	3.6	2.15	28	8	4.774	159
313	313	1555	60	124	72	36.56	13.07	51.91	25.2	55	26.7	224.35	0	7.34	1.51	4.2	31.2	9.9	54.3	3.4	1.4	1.3	0.4	2.3	0.1	0.1	4.14	12.9	38.2	92.1	31.3	34	12	267	8.7	-0.7339691750802	3.74	5.1	4.55229669638102	44	23	22	77	6.1	2.375	25	58	5.162	118
314	314	1558	58	132	69	24.91	12.89	52.98	24.3	266	77.9	450.18	0	5.9	1.2	5.2	33.5	11.2	53.1	1.6	0.8	1.7	0.6	2.8	0.1	0	5.82	15.1	47.7	81.9	26	31.6	12.8	209	10	-1.96611285637283	5.17	5.8	5.2401584523745	42	20	21	90	7.5	2.4	23	19	5.495	120
315	315	1561	74	139	66	22.34	25.78	60.5	42.6	67	66.1	839.84	0	5.56	1.95	7.1	17.3	11	69.7	1.4	0.7	1.2	0.8	4.9	0.1	0	4.01	12.8	36.7	91.4	31.9	34.9	13.5	632	7.5	-1.30933331998376	3.36	5	5.85220247977447	42	16	20	74	7.5	2.325	23	29	4.94	144
316	316	1566	58	189	96	25.39	15.39	77.51	19.9	45	49.2	639.11	0	5.59	1.53	7.9	22.5	7.3	68.4	1.2	0.6	1.8	0.6	5.4	0.1	0	4.56	13	40.3	86.9	28.1	32.3	12.4	259	7.9	-1.83258146374831	3.65	5.7	2.66025953726586	43	12	11	64	4.3	2.35	24	12	5.218	178
317	317	1571	62	166	81	27.41	16.47	61.58	26.7	89	27.4	267.89	0	4.45	1.18	6.4	24.9	8	65.3	1.3	0.5	1.6	0.5	4.2	0.1	0	5.11	14.9	44.2	86.5	29.1	33.7	12.3	152	9.6	0.048790164169432	4	5.2	7.44132038971762	46	27	27	23	10	2.45	22	16	4.996	168
318	318	1574	62	181	80	24.21	14.68	58.18	25.2	27	38.7	244.28	0	6.57	1.01	9.6	19.5	6.8	71.2	1.7	0.9	1.9	0.7	6.8	0.2	0.1	4.29	14.1	41.8	97.4	33.1	34	11.8	257	6.8	-2.20727491318972	3.58	5	6.28077030067586	43	10	20	91	6.1	2.25	28	13	4.496	152
319	319	1586	64	103	62	29.08	6.09	54.77	11.1	30	27	574.16	0	4.73	1.83	7.1	25	9	64.9	0.9	0.3	1.8	0.6	4.6	0.1	0	4.83	14	41.6	86	28.9	33.7	12.9	234	9.8	-0.798507696217772	3.47	5.2	4.98497554731568	40	30	24	67	3.2	2.175	24	28	4.885	147
320	320	1589	72	111	63	24.8	8.41	63.9	13.2	116	19.3	205.9	0	5.17	1.16	5.5	31.2	5.7	61	1.7	0.4	1.7	0.3	3.4	0.1	0	4.73	13.4	40.2	85.1	28.2	33.2	13.1	246	8.3	-0.0512932943875506	4.73	5.5	3.63863823767719	43	10	16	92	4.6	2.25	27	13	5.718	157
321	321	1592	62	115	66	25.69	14.14	63.19	22.4	43	24.2	346.12	0	6.03	1.25	7.8	33.3	7.5	56.3	2	0.9	2.6	0.6	4.4	0.2	0.1	4.92	14.8	45.2	91.8	30.1	32.8	12.5	328	8.6	-2.99573227355399	4.53	5	3.53281026846405	36	16	20	58	3.6	2.25	28	23	5.107	145
322	322	1600	52	115	76	29.51	25.6	77.69	32.9	21	31.3	353.5	0	5.3	1.25	5.1	32.1	9.6	55	2.7	0.7	1.6	0.5	2.8	0.1	0	4.38	14.8	44.4	101.3	33.7	33.3	12.3	251	7.5	-2.52572864430826	2.97	5.3	5.21221466749463	44	25	28	78	3.6	2.4	24	19	5.218	156
323	323	1616	74	169	110	23.94	10.56	68.56	15.4	74	70.2	815.49	0	4.97	2.06	6.9	42.2	8	48.2	1.4	0.3	2.9	0.6	3.3	0.1	0	4.48	14.1	40.8	91	31.4	34.5	12.1	294	7.9	0.300104592450338	3.17	5.5	5.16706907993808	43	17	30	79	4.6	2.5	24	12	4.718	156
324	324	1617	76	134	79	34.49	17.9	59.97	29.9	94	23.6	211.07	0	4.03	1.34	8.1	25.2	6.3	67.1	0.9	0.6	2	0.5	5.4	0.1	0	4.58	14.4	41.7	91	31.3	34.4	12.6	357	8.6	0.300104592450338	5.48	5.6	4.36398994718773	45	27	16	78	3.9	2.45	22	30	5.551	114
325	325	1618	78	108	56	23.84	22.38	57.82	38.7	330	16.5	259.04	0	5.43	1.48	4.6	46.2	8.9	32.5	10.9	1.6	2.1	0.4	1.5	0.5	0.1	4.28	13.1	38.8	90.8	30.7	33.8	13.5	206	9	-2.81341071676004	2.71	5.7	1.26412672714568	40	17	19	62	3.9	2.375	24	18	5.162	142
326	326	1619	104	123	87	45.24	11.1	86.64	12.8	164	57.3	474.53	0	4.06	0.98	8.6	32.1	7.3	50.5	9.7	0.4	2.8	0.6	4.3	0.8	0	5.19	15.1	45.3	87.3	29.2	33.5	12.9	224	8.9	1.08856195281461	5.2	5.2	3.98098920989287	43	36	23	106	4.3	2.275	25	50	5.607	172
327	327	1620	82	120	67	34.34	7.34	67.3	10.9	3	24.7	290.03	0	4.91	1.1	5.5	26.6	8.5	61.8	2.6	0.4	1.5	0.5	3.4	0.1	0	4.28	12.1	35.9	83.8	28.3	33.7	12.5	269	7.5	-0.446287102628419	2.83	5.1	3.69486152579148	45	23	20	82	2.9	2.2	26	14	4.94	131
328	328	1622	68	112	80	22.84	18.97	69.45	27.3	190	30.6	391.88	1	5.3	1.39	8.2	29	6.9	56.1	7	0.9	2.4	0.6	4.6	0.6	0.1	4.82	15.7	46.2	95.8	32.6	34	11.6	273	8.1	-1.42711635564015	3.53	5.1	4.094177881665	51	16	23	109	6.1	2.3	23	27	5.44	156
329	329	1623	66	144	66	29.98	12.53	73.93	16.9	59	21.7	364.57	0	5.22	1.76	7.4	22.9	10.2	62.9	3.3	0.8	1.7	0.8	4.7	0.2	0.1	4.43	13.7	40.8	92.1	31	33.6	13.4	196	7.9	-0.82098055206983	3.66	5.8	4.17546361350689	43	16	18	71	7.5	2.225	25	13	4.94	133
330	330	1624	74	141	90	25.71	45.29	64.44	70.3	481	56.2	460.51	2	5.95	1.7	8.2	34.2	7	55.5	2.4	0.9	2.8	0.6	4.6	0.2	0.1	3.89	12.6	38	97.8	32.5	33.2	13	242	10.3	-1.38629436111989	3.7	5.4	3.52282486978385	44	21	27	100	4.3	2.325	19	139	5.162	134
331	331	1627	80	106	77	27.63	9.67	59.97	16.1	245	41.4	386.71	0	5.74	0.85	8.4	23.3	7.7	67.5	0.9	0.7	2	0.6	5.7	0.1	0.1	4.79	14	40.6	84.7	29.2	34.5	13.6	277	7.3	0.570979546585738	4.11	8.2	6.35888158757862	44	32	25	72	5	2.225	20	71	9.159	289
332	332	1628	64	149	60	24.44	24.7	87.53	28.2	43	62.3	592.61	0	6.03	2.61	7.3	29.8	7.4	61.8	0.6	0.6	2.2	0.5	4.5	0	0	4.39	14.4	42.9	97.8	32.7	33.5	12	174	8.1	-0.430782916092454	3.02	5.1	7.33498187887181	45	22	28	41	5.4	2.325	21	18	5.107	141
333	333	1629	56	139	60	25.46	8.77	65.87	13.3	73	30.1	309.22	0	5.22	1.14	4.9	24.6	7.6	65.2	2.3	0.4	1.2	0.4	3.2	0.1	0	4.85	13.6	40.5	83.5	28	33.5	14.2	211	8.4	0.947789398933526	4.81	5.9	5.94542060860658	42	19	26	78	6.4	2.2	26	27	6.495	200
334	334	1634	68	196	104	36.54	24.52	75.36	32.5	111	26.7	630.99	0	5.17	1.17	5.4	33.8	9.5	50.7	5.4	0.6	1.8	0.5	2.7	0.3	0	4.69	15.1	45	95.7	32.2	33.6	12.3	321	7.5	-2.12026353620009	2.97	5.3	5.57519124028321	44	28	31	75	5	2.425	23	12	4.774	217
335	335	1638	66	150	90	30.25	22.02	65.34	33.7	83	25.6	278.23	0	4.11	1.05	5.7	31.2	7.3	54.3	6.9	0.4	1.8	0.4	3.1	0.4	0	5.14	16	47.5	92.4	31.1	33.6	12.7	246	9.1	-2.52572864430826	2.93	5.4	3.77940548081331	45	19	16	80	3.9	2.3	23	26	5.718	125
336	336	1641	72	120	79	50.67	10.38	61.58	16.9	230	48.9	357.19	0	5.72	1.48	9.3	28.7	4.8	62.2	3.3	1	2.7	0.4	5.8	0.3	0.1	4.91	14.7	42.2	85.9	29.8	34.8	14.3	265	8.5	-0.116533816255952	4.22	6	4.47095284386828	43	30	29	138	5.4	2.3	24	16	6.273	165
337	337	1644	74	166	86	27.27	11.1	68.38	16.2	80	74.7	877.48	0	6.28	1.25	4.6	25.4	7.7	63.5	2.9	0.5	1.2	0.4	2.9	0.1	0	4.18	12.3	36.4	86.9	29.3	33.7	11.9	201	11.1	-1.17118298150295	4.74	5.5	3.86051916256103	44	22	23	115	5.4	2.275	24	29	5.051	133
338	338	1647	78	162	90	30.48	9.49	73.57	12.9	142	38.7	501.84	0	4.97	0.98	5.7	36.1	6.7	48.6	7.6	1.1	2.1	0.4	2.8	0.4	0.1	4.63	13.9	40.8	88.2	30.1	34.2	11.4	216	7.8	-0.755022584278033	3.98	5.3	2.97450863710236	44	41	38	86	4.3	2.225	22	24	4.663	178
339	339	1650	62	123	59	26.12	11.46	74.29	15.4	157	33.7	465.68	1	6.8	1.1	9.3	22.1	5.3	69.7	1.9	0.9	2.1	0.5	6.5	0.2	0.1	3.78	12.1	36.3	95.9	31.9	33.3	12	250	8.8	-2.04022082852655	3.88	5.2	3.73933489760243	47	25	24	67	5.4	2.4	24	14	5.273	153
340	340	1652	66	144	81	32.63	17.18	85.74	20	22	27.2	300.37	0	4.71	1.39	5.1	24.5	7	66.2	1.8	0.4	1.2	0.4	3.4	0.1	0	3.97	12.9	37.7	94.8	32.3	34.1	11.7	253	8.6	-1.71479842809193	2.42	5.1	5.37897526956549	40	16	17	65	5.4	2.225	21	21	5.051	128
341	341	1659	88	113	79	28.3	16.65	57.64	28.9	150	40.3	368.26	3	4.91	1.11	10.2	33.3	8.1	55.2	2.8	0.6	3.4	0.8	5.6	0.3	0.1	5.18	16.2	47.3	91.2	31.2	34.2	11.5	282	7.9	-1.83258146374831	3.19	5.1	2.69395127672271	46	26	21	101	5	2.45	23	29	4.829	124
342	342	1663	64	164	77	33.86	9.13	54.6	16.7	370	42.6	331.36	0	6.72	1.06	6.6	31.8	12.7	46.9	7.8	0.7	2.1	0.8	3.1	0.5	0	5.14	15.3	45.7	88.9	29.7	33.4	12.9	313	9.4	-0.59783700075562	4.33	7.8	1.26412672714568	46	46	28	104	5.4	2.4	23	39	4.94	179
343	343	1671	60	139	85	32.94	15.93	77.33	20.6	35	29.9	1412.53	0	7.29	0.82	6	43.6	6.7	46.8	2.3	0.7	2.6	0.4	2.8	0.1	0	3.76	11.8	34	89.4	30.9	34.6	11.7	185	9.4	-1.07880966137193	2.82	6	3.01111337559229	41	65	67	153	5	2.2	22	82	5.995	144
344	344	1672	78	174	76	32.25	16.65	48.69	34.2	184	73.6	268.63	2	6.34	1.42	9.3	40.8	6.3	50.5	1.6	0.9	3.8	0.6	4.7	0.1	0.1	4.44	13.8	40.3	90.9	31.1	34.2	11.8	245	8.3	-1.07880966137193	3.74	5.8	4.87060664949255	42	23	21	98	6.8	2.35	24	30	5.995	139
345	345	1684	48	121	57	24.01	18.08	56.03	32.3	346	31	299.63	2	6.1	1.31	6	38.2	8.1	51.1	2.5	0.2	2.3	0.5	3.1	0.2	0	5.17	16.9	50.3	97.4	32.7	33.6	13.7	230	8.4	-1.38629436111989	3.91	5.5	4.60216567696779	45	20	19	42	5.4	2.275	24	13	5.551	103
346	346	1686	50	133	80	32.38	19.87	47.08	42.2	292	29.9	219.19	0	5.43	0.87	8.8	44.2	11	41.7	2.7	0.6	3.9	1	3.7	0.2	0.1	4.88	15.8	46.3	94.9	32.3	34.1	13.7	160	8.9	-1.83258146374831	3.81	5.3	5.27145991237815	43	26	25	101	9.3	2.3	21	78	5.107	133
347	347	1690	70	120	74	23.68	20.94	61.22	34.2	391	13.1	443.54	3	5.04	0.86	8.9	35.3	6.1	51.9	5.7	1	3.1	0.5	4.6	0.5	0.1	4.9	15.5	46.7	95.3	31.6	33.2	12.6	231	8.2	-2.04022082852655	4.11	5.4	3.35165693610202	46	26	21	98	3.2	2.25	25	25	4.607	180
348	348	1691	72	157	80	33.98	29.54	55.67	53.1	693	32.6	180.07	0	4.5	1.59	7.8	19	9.5	67.8	2.8	0.9	1.5	0.7	5.3	0.2	0.1	4.34	14.8	42.6	98	34	34.7	12.1	115	8.2	-0.462035459596559	3.37	4.8	4.40818159215073	45	38	46	93	5.4	2.425	23	112	4.829	184
349	349	1695	64	129	79	25.04	7.52	58.18	12.9	25	70	220.66	0	5.74	1.18	8.5	39.7	10.5	40.8	8.3	0.8	3.4	0.9	3.5	0.7	0.1	3.78	11.4	34.1	90.3	30.2	33.4	13.7	230	7.2	-1.34707364796661	4.43	5.5	3.91939575975756	44	12	23	67	6.4	2.375	28	10	5.162	138
350	350	1696	68	127	76	26.18	10.2	77.51	13.2	309	22.4	250.18	0	5.2	1.7	7.7	37.8	6.8	52.5	2.6	0.4	2.9	0.5	4	0.2	0	4.56	13.6	40.3	88.4	29.8	33.8	11.6	281	7.5	-1.77195684193188	3.33	4.7	3.39819287264186	52	25	24	84	4.3	2.525	25	17	4.94	166
351	351	1700	70	140	78	26.18	24.88	59.61	41.7	68	56.6	265.68	0	5.72	1.62	5.7	24	5	68.8	2.1	0.1	1.4	0.3	3.9	0.1	0	4.43	14.9	43.3	97.4	33.5	34.3	12.5	275	7.6	-2.30258509299405	3.12	5	3.8458832029236	47	19	21	56	5.7	2.225	22	16	4.33	163
352	352	1705	78	173	61	27.94	17.72	51.55	34.4	129	78.8	210.33	0	4.34	0.96	8.1	19.4	9.5	67.8	2.6	0.8	1.6	0.8	5.5	0.2	0.1	4.68	14	42	89.8	29.9	33.3	13.3	217	8.4	-1.56064774826467	3.33	6.2	5.46128619482618	42	24	22	48	7.5	2.35	25	18	5.995	100
353	353	1711	76	137	89	30.79	18.62	61.58	30.2	168	66.8	360.88	0	4.53	1.08	4.5	28.3	12.6	56.6	1.7	0.9	1.3	0.6	2.5	0.1	0	5.11	15.5	46.5	91	30.4	33.4	11.6	220	8.1	-1.13943428318836	3.9	5.3	3.84009726585656	44	31	22	56	6.1	2.275	24	43	4.774	123
354	354	1715	64	137	92	21.04	18.8	50.66	37.1	360	15.4	439.11	0	5.12	1.48	3.9	40.3	13.4	42.2	3.8	0.2	1.6	0.5	1.6	0.1	0	4.97	15.6	46.1	92.8	31.5	34	11.7	289	8.2	-4.60517018598809	2.8	5.4	3.41345527905766	45	23	21	85	4.6	2.425	25	16	4.718	182
355	355	1721	64	106	59	29.61	18.62	54.95	33.9	198	38.7	270.85	0	5.43	0.95	4.7	41.1	8.6	48.9	1.3	0.1	1.9	0.4	2.3	0.1	0	4.88	15	44.3	90.7	30.7	33.8	12.5	166	9.1	-3.50655789731998	3.15	4.7	4.62790967295758	44	19	19	69	7.5	2.25	26	29	5.662	125
356	356	1723	64	133	86	25.28	18.44	58	31.8	146	75	306.27	0	6.59	1.28	7.1	36.1	9.9	51.5	1.9	0.6	2.6	0.7	3.7	0.1	0	4.52	14.6	43.6	97.3	32.3	33.5	11.9	238	7.6	-2.81341071676004	3.26	5.3	4.11087386417331	44	20	17	88	5	2.3	24	35	4.996	127
357	357	1727	76	126	82	23.96	23.63	78.58	30.1	50	65.9	594.09	1	6.44	1.6	5.8	27.5	8.6	50.7	11.4	1.8	1.6	0.5	2.9	0.7	0.1	5.93	16.5	52	87.8	27.9	31.7	14	322	7.4	-2.12026353620009	3.58	5.6	3.95737870714894	43	26	26	61	4.3	2.275	29	25	5.051	149
358	358	1728	58	167	83	28.76	19.15	72.67	26.4	35	22.4	219.92	0	6.18	1	6.1	36.3	10.6	50.5	2.2	0.5	2.2	0.6	3.1	0.1	0	5.47	15.5	46.4	84.9	28.6	33.6	14.2	170	7.8	-0.891598119283784	3.23	5.4	4.14408665411692	42	18	24	60	7.9	2.4	20	41	5.551	157
359	359	1729	78	134	57	37.81	18.8	68.74	27.3	79	31.7	678.96	0	6.36	1.41	8.4	38.8	8.1	48.4	4.1	0.5	3.3	0.7	4.1	0.3	0	4.33	13.4	40.3	92.9	31	33.4	13.7	212	8.4	-1.77195684193188	3.98	8.6	5.1806593230798	40	28	27	48	8.9	2.425	29	14	8.271	209
360	360	1730	42	127	70	25.49	25.96	69.99	37.1	71	31.5	788.18	0	5.48	1.16	6.9	24.4	9.2	63.4	2.4	0.6	1.7	0.6	4.4	0.2	0	4.55	14.9	43.7	96	32.8	34.1	12.3	220	8.5	-3.2188758248682	3.26	5.1	4.18920009323478	48	23	19	56	5.4	2.375	23	19	5.107	125
361	361	1737	86	130	80	29.4	13.43	64.44	20.8	105	41.4	385.24	0	4.42	1	7.6	27.3	8.7	60.7	2.8	0.6	2.1	0.7	4.6	0.2	0	4.61	14.8	44.4	96.4	32	33.2	11.6	182	9.7	0.157003748809665	4.08	5	3.55990907281698	43	14	13	59	5.4	2.225	28	13	4.94	114
362	362	1741	66	116	76	34.76	30.07	72.14	41.7	93	39.9	456.08	1	5.15	1.17	5.4	31.9	10	57	0.9	0.4	1.7	0.5	3.1	0	0	4.84	15.6	44.9	92.8	32.3	34.8	12.7	262	7.5	-1.46967597005894	3.48	5.5	1.91839212016142	45	34	27	106	6.8	2.425	24	106	4.94	191
363	363	1743	56	165	73	23.35	22.02	73.57	29.9	37	77	463.46	0	5.38	2.03	9.6	23.6	5.6	68.9	1.4	0.5	2.3	0.5	6.6	0.1	0	4.39	13.9	41.3	94	31.5	33.6	12.6	259	9.1	-2.40794560865187	3.55	5.4	5.17048399503815	49	23	27	83	5.4	2.3	27	27	6.217	148
364	364	1750	82	118	64	28.02	19.15	64.08	29.9	196	39.9	473.06	0	5.9	1.84	8.8	42.2	7.4	48.4	1.9	0.2	3.7	0.7	4.3	0.2	0	4.61	14.2	42.1	91.4	30.9	33.8	12.3	312	7.8	-2.20727491318972	4.44	5.6	4.34289591747084	44	13	23	58	11.1	2.475	23	21	4.607	180
365	365	1754	56	139	80	26.63	11.1	59.07	18.8	108	90.6	548.33	0	6.03	1.85	7.4	20.3	10.2	68.3	1	0.3	1.5	0.8	5.1	0.1	0	4.89	16	46.6	95.2	32.5	34.2	11.6	210	7.5	-2.04022082852655	4.03	5.2	5.06386005533355	44	15	28	70	6.1	2.3	28	14	5.495	235
366	366	1760	74	140	86	46.25	10.02	58.89	17	167	31	661.99	0	6.13	1.25	6.4	40.5	8.1	46.6	4.4	0.4	2.6	0.5	3	0.3	0	4.7	13.6	39.8	84.6	28.8	34.2	12.7	191	8.8	-0.261364764134408	3.72	5.6	3.62859852322901	48	37	28	66	4.6	2.275	27	33	4.996	183
367	367	1765	56	113	76	20.88	19.51	46.36	42.1	125	21.3	239.11	2	4.76	0.8	4.7	45.2	5.3	46.6	2.3	0.6	2.1	0.2	2.2	0.1	0	5.23	11.7	36.8	70.3	22.4	31.9	15.1	206	9.9	-1.71479842809193	2.89	5.2	4.57923680396159	43	15	20	39	5.7	2.15	24	15	4.885	113
368	368	1774	58	137	85	31.44	19.51	62.83	31.1	88	42.4	388.19	0	7.21	1.54	5.9	34.8	9.3	53.3	2.2	0.5	2.1	0.5	3.1	0.1	0	4.49	13.5	39.8	89.1	30	33.8	12.6	152	8.4	-1.46967597005894	3.91	5.7	4.68120487226409	45	21	25	78	6.1	2.275	24	13	4.829	183
369	369	1778	82	130	83	37.96	5.73	77.69	7.4	5	24.2	98.15	0	5.46	1.49	8.5	27.8	8.6	61.7	0.9	1.2	2.4	0.7	5.2	0.1	0.1	5.01	12.7	38	76	25.5	33.6	15.6	261	8.5	-2.30258509299405	3.95	6	2.28848616861454	45	29	23	70	5.7	2.225	23	32	5.107	168
370	370	1779	72	112	70	30.19	12.89	48.33	26.7	101	21.7	538.74	0	4.97	1.18	7.5	25	10.9	61.2	2.5	0.5	1.9	0.8	4.6	0.2	0	5.47	15.9	48.1	87.8	29	33	12.6	176	9.3	-1.38629436111989	3.76	5.6	3.64257370123742	46	35	34	136	6.8	2.35	26	42	6.273	180
371	371	1782	78	150	69	26.51	13.07	71.6	18.3	35	17.4	693.72	0	4.63	1.25	6.7	23.3	10.6	62.4	3.2	0.4	1.6	0.7	4.2	0.2	0	4.28	12.8	38.1	88.9	30	33.7	14.1	178	8.5	-0.562118918153541	3.93	5.6	5.36970736263471	32	46	77	165	3.6	2.225	24	129	5.162	204
372	372	1785	56	124	82	28.97	12.89	69.99	18.4	210	26.5	405.9	2	3.88	0.86	10.3	27.5	7.7	63.4	1	0.4	2.8	0.8	6.5	0.1	0	5.31	16.5	48.9	92.2	31.2	33.8	12.5	285	8.1	-1.23787435600162	3.04	5.3	2.27315628230323	46	32	27	79	5	2.2	22	25	4.829	152
373	373	1791	84	147	93	24.81	13.25	73.21	18.1	80	43.5	677.48	0	5.56	0.98	5	30.7	10.6	52	5.1	1.6	1.5	0.5	2.6	0.3	0.1	3.76	13.9	40.6	108.1	37	34.2	14.1	240	7.1	-0.116533816255952	2.55	5.9	1.26412672714568	43	39	36	70	3.9	2.425	26	24	4.774	310
374	374	1792	78	131	82	46.75	16.83	53.88	31.2	477	34.9	262.73	0	7.21	1	9.9	26.9	7	65	0.8	0.3	2.7	0.7	6.4	0.1	0	5.79	17	49.4	85.3	29.4	34.4	12.4	229	7.5	-0.0304592074847086	3.05	11.8	2.46385324059017	44	40	28	86	4.6	2.45	20	39	13.989	159
375	375	1798	68	114	77	28.52	17.18	61.4	28	127	21.1	273.8	0	6.78	1.58	6.9	31.2	7.3	56.3	4.6	0.6	2.2	0.5	3.9	0.3	0	4.94	15.8	47.5	96.1	31.9	33.2	12.2	276	8.9	-2.65926003693278	3.13	4.8	3.87015880132945	47	43	39	67	6.8	2.425	28	20	4.94	165
376	376	1799	78	155	79	26.18	18.08	59.97	30.1	82	56.2	272.32	0	5.35	0.86	5	30.4	7.5	58.4	3	0.8	1.5	0.4	2.9	0.2	0	4.46	14.1	41.2	92.1	31.5	34.2	12.3	244	8.4	-2.04022082852655	2.99	5.7	3.93339303116434	46	17	20	89	4.3	2.225	23	17	5.273	161
377	377	1805	70	146	46	22.16	10.74	50.66	21.2	54	77	252.4	3	5.4	1.11	9.1	40.4	6.4	51.2	1.5	0.6	3.7	0.6	4.7	0.1	0.1	4.48	15.1	43.1	96.2	33.8	35.2	12.5	442	8.1	-2.40794560865187	3.9	5.4	5.37712854697233	48	20	20	78	3.9	2.4	23	26	5.773	123
378	378	1809	64	121	76	28.43	18.8	69.45	27.1	460	43.5	439.85	0	5.46	1.12	4.6	30.5	7.9	58.8	2	1	1.4	0.4	2.7	0.1	0	4.91	15.6	46	93.6	31.7	33.9	12.5	132	8.7	-1.83258146374831	3.65	5.2	4.23134908321439	41	21	20	94	5.7	2.275	26	20	4.94	141
379	379	1815	58	168	84	57.08	11.99	82.7	14.5	6	15.4	257.56	0	3.57	1.02	7.3	25.3	7.4	63.1	4.3	0	1.8	0.5	4.6	0.3	0	4.09	9.6	30	73.4	23.6	32.1	17.3	446	7.5	-0.0202027073175195	3.93	5.7	5.64791734181481	40	17	15	73	3.9	2.1	26	30	4.385	163
380	380	1817	78	162	54	29.8	13.96	63.19	22.1	87	22	307.75	0	7.01	0.93	7.5	23.1	6.8	67.6	1.8	0.7	1.7	0.5	5.1	0.1	0.1	5.36	15.1	46.2	86.2	28.3	32.8	12.4	204	10	-0.867500567704723	4.59	11.4	4.06748710805222	44	29	19	208	5	2.4	23	45	16.32	160
381	381	1821	84	102	74	17.04	16.65	79.3	21	34	14.5	228.04	0	4.45	1.39	5.2	35.3	6.2	54.2	3.4	0.9	1.8	0.3	2.8	0.2	0	4.43	13.9	40.8	92.1	31.3	33.9	11.6	255	7.6	-2.04022082852655	4.03	5	3.67756569421366	44	14	17	72	6.1	2.25	20	14	4.718	144
382	382	1822	88	125	75	24.3	29.36	67.84	43.3	143	38.1	335.79	2	5.12	1.22	9.7	30.3	8.4	52.6	7.4	1.4	2.9	0.8	5.1	0.7	0.1	5.73	14.1	44.1	76.9	24.7	32.1	15.6	288	8.4	-1.96611285637283	4.03	5.4	3.03543364040554	42	24	39	58	6.1	2.5	24	15	6.051	248
383	383	1824	64	149	79	29.65	23.27	67.13	34.7	106	20.4	488.56	0	5.92	0.98	5.9	24.1	7.3	65.3	2.6	0.8	1.4	0.4	3.9	0.2	0	4.69	15.4	43.6	92.9	32.7	35.2	12.9	183	9.4	-1.30933331998376	3.46	5.4	4.38999480432306	47	27	21	114	7.9	2.35	24	112	4.718	155
384	384	1825	68	129	55	27.86	11.64	58.89	19.8	156	109.4	434.68	0	4.55	0.66	10	30	9.1	57.7	2.5	0.7	3	0.9	5.8	0.3	0.1	5.13	16.2	47.1	91.9	31.6	34.3	13.5	279	6.2	-0.967584026261706	3.74	5.7	3.19499288440487	40	41	41	125	7.5	2.3	21	29	5.495	157
385	385	1830	64	135	34	24.71	9.31	43.32	21.5	62	30.8	191.88	0	4.42	0.96	5.6	24.5	9.5	64.1	1.6	0.4	1.4	0.5	3.6	0.1	0	4.32	13.4	39.7	91.8	31	33.8	14.6	140	8	-0.328504066972036	4.43	5.1	7.08506429395255	40	17	25	107	8.6	2.275	27	15	4.885	175
386	386	1837	68	109	65	19.12	18.08	70.53	25.6	23	37.8	290.03	0	3.65	1.48	4.4	24.2	9.8	61.8	3.6	0.6	1.1	0.4	2.7	0.2	0	3.9	13.5	39.8	101.9	34.5	33.8	11.5	227	8.6	-4.60517018598809	2.45	4.6	3.67579421456528	45	17	18	46	4.3	2.25	23	16	4.94	114
387	387	1846	60	124	72	28.11	15.04	61.76	24.3	246	32.2	335.79	0	5.2	1.5	5.3	29.5	9.3	57.1	3.3	0.8	1.6	0.5	3	0.2	0	5.01	15.4	45.7	91.3	30.8	33.8	12.6	176	8.7	-2.12026353620009	3.46	5.1	4.36653221371523	48	49	35	85	8.6	2.175	29	100	4.663	194
388	388	1850	86	133	102	27.75	3.58	59.97	6.6	3	7.9	185.24	0	5.04	1.06	4.4	47.2	8	39.5	4.6	0.7	2.1	0.4	1.7	0.2	0	4.62	11.2	34.1	73.8	24.2	32.8	16.6	431	7.3	-1.04982212449868	3.7	5	3.09331260189286	40	12	17	101	3.6	2.125	26	30	3.941	170
389	389	1851	72	128	66	24.44	32.76	63.9	51.3	65	22.7	318.08	0	6.57	0.85	8.8	25.3	7.1	64.9	2.3	0.4	2.2	0.6	5.7	0.2	0	4.72	15.1	45	95.1	32	33.6	12.9	346	9.1	-1.13943428318836	3.65	6.5	4.20065462691552	47	25	20	65	5	2.5	26	31	5.94	128
390	390	1853	58	127	85	31.56	14.14	50.12	28.2	682	38.7	402.95	0	5.74	1.9	7.6	42.1	6.1	48.7	1.8	1.3	3.2	0.5	3.7	0.1	0.1	3.97	13.4	39	98.2	33.8	34.4	11.4	221	8.4	-1.77195684193188	3.49	5.1	3.91182298542548	46	79	54	232	3.6	2.3	28	1291	4.607	150
391	391	1855	78	148	68	25.52	5.73	38.84	14.7	521	113	625.09	1	4.94	1.39	4.9	20.3	17.2	59.2	2.5	0.9	1	0.8	2.9	0.1	0	4.25	13.1	39.4	92.7	30.8	33.2	16	174	8.1	-0.941608539858445	3.78	5.1	9.81400038603459	44	26	27	86	10.7	2.65	22	58	4.996	193
392	392	1858	64	148	73	23.61	19.15	56.39	34	30	13.4	675.27	0	7.11	1.96	4.1	35.8	13.3	48.2	2.3	0.5	1.5	0.5	2	0.1	0	4.8	14.1	42.8	89.3	29.4	32.9	12.9	236	8.6	-3.91202300542815	3.54	5.5	1.6752256529721	45	20	19	58	4.3	2.375	23	35	5.162	150
393	393	1861	98	128	55	34.8	12.89	63.9	20.2	92	41.9	832.46	0	5.97	0.93	10.6	29.7	7.5	60.7	1.3	0.8	3.1	0.8	6.4	0.1	0.1	4	12.9	37	92.3	32.2	34.8	12.5	330	8.1	0.246860077931526	3.9	6.7	5.30081424674662	42	21	22	71	7.5	2.35	29	22	8.771	223
394	394	1865	58	121	73	23.83	2.51	72.5	3.5	8	75.2	609.59	0	5.82	2.29	5.7	26.3	9.3	62.7	1.8	0	1.5	0.5	3.6	0.1	0	3.4	10	30.6	89.9	29.5	32.8	15.3	430	7.6	-2.40794560865187	3.4	4.3	4.62595272517062	41	18	24	46	2.5	2.2	22	13	4.829	144
395	395	1868	70	114	82	23.44	11.1	62.65	17.7	21	20.4	411.8	0	5.92	1.91	7	23.1	10.1	64.8	1.7	0.3	1.6	0.7	4.5	0.1	0	4.45	13.7	40.1	90.1	30.8	34.2	12.1	239	8.9	-2.81341071676004	2.06	5.3	4.8955984841079	44	24	17	55	4.6	2.275	23	30	4.885	152
396	396	1873	82	139	70	23.46	14.86	62.11	23.9	163	51.2	397.04	0	5.59	1.22	7.5	42.1	5.6	50.9	1.2	0.3	3.2	0.4	3.8	0.1	0	4.21	13.7	38.9	92.4	32.4	35	11.7	257	8.9	-1.34707364796661	2.92	9.2	3.88834487807357	44	41	30	97	4.3	2.425	26	58	12.046	173
397	397	1876	64	107	77	21.04	21.84	66.95	32.6	14	100.3	366.79	0	3.8	1.98	5.3	33.6	6	57.8	1.8	0.9	1.8	0.3	3.1	0.1	0	3.82	12.3	35.9	94.1	32.1	34.2	11.9	250	8.4	-3.50655789731998	2.44	4.5	4.11854925091892	47	21	24	35	5.4	2.325	25	17	4.885	141
398	398	1885	68	162	60	21.65	8.23	51.73	15.9	306	34.7	371.21	0	5.59	1.52	11.3	27.8	8.5	57.4	5.6	0.7	3.1	1	6.5	0.6	0.1	3.84	11.9	35.1	91.4	31	33.8	13.8	570	7.4	0.131028262406404	3.71	5.4	6.54821910276237	39	10	20	97	8.2	2.35	23	12	4.885	156
399	399	1891	64	123	74	29.04	16.29	59.25	27.5	250	28.8	270.85	2	6.13	0.89	8.6	50	7.1	40.8	1.4	0.8	4.3	0.6	3.5	0.1	0.1	5.64	16.8	50.7	89.8	29.8	33.3	12.3	299	8.2	-2.99573227355399	3.47	5.5	2.64546532591059	43	27	22	70	4.6	2.35	28	38	4.774	111
400	400	1892	76	166	62	28.85	18.08	62.29	29	128	51.2	832.46	0	5.48	2.17	5	24.4	7.1	64.3	3.4	0.8	1.2	0.4	3.2	0.2	0	4.47	15	43.7	97.6	33.5	34.3	12.2	153	8.1	-2.20727491318972	4.04	5.1	4.48728714533137	46	23	28	97	4.6	2.425	24	59	5.551	149
401	401	1897	80	132	66	31.62	10.92	68.2	16	132	39.4	266.42	0	6.78	1.09	6.3	32	6.3	60	0.9	0.9	2	0.4	3.8	0.1	0.1	5.26	16	46.8	89.1	30.5	34.2	12.7	302	7.7	-0.3147107448397	2.03	5.6	2.40152504084895	44	25	20	82	3.6	2.35	22	46	4.774	115
402	402	1898	68	168	55	22.25	17.54	66.05	26.6	62	64.3	526.93	0	4.06	1.11	5.2	35.3	9.6	51.7	3	0.4	1.8	0.5	2.7	0.2	0	3.85	12.6	37	96.1	32.8	34.2	13.8	241	6.6	-0.798507696217772	3.31	5.3	7.28619171470238	47	25	36	132	6.4	2.325	23	118	4.607	162
403	403	1899	70	163	79	34.94	10.02	68.2	14.7	31	24.9	368.26	0	4.73	0.98	9.3	19.2	10.2	63.5	6.8	0.3	1.8	0.9	5.9	0.6	0	5.27	15.9	48.1	91.3	30.2	33.1	12.2	253	8.1	-1.56064774826467	3.76	5.1	4.98292145552874	41	20	26	67	7.1	2.15	26	15	5.607	147
404	404	1901	62	146	80	34.09	9.67	60.5	16	160	30.6	461.25	0	5.82	1.08	5.7	32.8	10.2	52.6	3.7	0.8	1.9	0.6	3	0.2	0	5.46	15	47	86	27.5	32	13.6	199	8.1	-2.04022082852655	4.08	6.3	4.69134788222914	45	26	25	69	7.9	2.375	23	31	4.718	126
405	405	1905	40	133	73	20.08	20.76	69.27	30	23	76.1	416.23	0	4.4	1.38	12	20.3	10.9	61.4	6.6	0.9	2.4	1.3	7.4	0.8	0.1	4.43	13.9	41.9	94.7	31.4	33.3	12.3	263	9.9	-2.52572864430826	3.66	6	7.4759059693674	44	31	22	109	8.6	2.35	23	46	5.94	236
406	406	1906	72	141	84	25.55	5.37	76.61	7	40	60.9	391.88	0	5.66	1.59	15.4	26.3	6.4	65.8	1.1	0.3	4.1	1	10.1	0.2	0	4.55	13.5	41	90.1	29.7	32.9	12.4	402	8.6	1.01160091167848	4.95	6.5	5.1469129123888	44	39	23	106	4.6	2.45	26	33	5.94	135
407	407	1913	66	136	80	20.88	19.69	82.7	23.8	61	19.5	345.38	3	4.71	1.11	7.5	23.6	10.1	63.8	1.6	0.9	1.8	0.8	4.8	0.1	0.1	4.85	13.6	41.4	85.5	28	32.7	12.9	274	7.9	-1.6094379124341	3.76	5.5	4.76813901426623	44	21	35	96	7.9	2.375	22	17	4.108	190
408	408	1916	86	138	82	30.55	8.77	61.93	14.2	61	22.2	182.29	0	5.95	1.21	6.1	38.5	9.6	49.4	1.7	0.8	2.3	0.6	3	0.1	0	5.15	14.6	43.6	84.6	28.3	33.4	13	267	8.6	-1.38629436111989	3.63	5	4.07329115302427	42	17	14	84	6.4	2.05	22	10	4.663	149
409	409	1917	72	119	52	27.05	22.02	73.39	30	68	21.1	190.4	0	7.45	1.28	8.6	18.5	6.9	66.1	8	0.6	1.6	0.6	5.7	0.7	0.1	5.43	16.4	48.8	89.9	30.3	33.7	12	295	8.4	-3.50655789731998	2.34	5.2	2.55567572067621	46	30	24	103	4.6	2.3	22	58	5.495	158
410	410	1918	66	106	68	26.48	35.62	66.23	53.8	413	24.7	223.61	2	6.34	1.15	6.4	41.2	10	46.3	1.8	0.7	2.6	0.6	3	0.1	0	4.3	13.6	40.2	93.4	31.7	33.9	12.3	355	7.5	-0.478035800943	3.13	5.1	3.91282268559871	45	14	18	90	6.8	2.35	21	13	4.829	152
411	411	1920	64	119	71	24.87	15.22	52.63	28.9	383	26.3	414.76	2	4.6	1	6.4	19.4	13.1	65.4	1.9	0.1	1.2	0.8	4.2	0.1	0	4.33	13.1	39.5	91.3	30.1	32.9	13.3	228	8.6	0.494696241836107	5.42	5.5	5.04277974742282	41	14	21	97	5.7	2.2	23	39	5.051	169
412	412	1929	80	102	61	23.35	14.68	69.81	21	37	27.6	426.56	0	4.97	1.14	5.6	31.7	8.1	58.4	1.4	0.4	1.8	0.5	3.3	0.1	0	4.86	14.2	41.6	85.6	29.2	34.2	12.2	229	8.5	-2.30258509299405	3.13	6.2	3.3499040872746	43	18	16	73	5.7	2.425	22	13	6.384	116
413	413	1931	94	132	76	23.92	6.98	67.66	10.3	376	36	528.41	0	8.46	1	9.6	19.5	6.9	70	3.1	0.4	1.9	0.7	6.7	0.3	0	4.73	13.9	41.1	86.9	29.4	33.9	12.4	318	8.2	-0.916290731874155	4.46	6	4.24577726598231	46	24	29	101	5.4	2.525	23	25	5.273	202
414	414	1933	80	155	58	29.07	15.93	58.53	27.2	128	31.9	277.49	3	6.05	0.82	9.6	28.8	11.3	56.7	2.6	0.7	2.8	1.1	5.4	0.2	0.1	5.24	15.9	46.9	89.4	30.4	33.9	12.6	278	8.6	-0.22314355131421	4.49	5.8	4.23685634351072	46	36	26	64	3.6	2.5	23	25	5.162	128
415	415	1939	78	134	73	39.07	14.32	65.87	21.7	200	16.5	315.13	0	5.3	1.31	7.2	33.1	12.7	50.1	3.2	0.9	2.4	0.9	3.6	0.2	0.1	5.21	16	46.6	89.4	30.6	34.2	12.2	269	8.9	-0.23572233352107	3.48	8.4	2.95021175825218	43	37	20	66	5	2.375	22	39	4.663	177
416	416	1942	76	144	89	29.65	12.17	80.01	15.2	52	28.1	504.79	0	4.97	1.78	3.8	34.9	9.4	53	2	0.6	1.3	0.4	2	0.1	0	4.11	12.4	36.9	89.7	30	33.6	12.5	283	7.5	-1.6094379124341	3.28	5.5	1.89461685466776	44	11	14	81	4.6	2.325	28	16	4.718	210
417	417	1945	78	125	73	21.47	25.06	66.41	37.7	148	103.7	427.3	0	6.98	2.2	6.8	27.1	7.9	57.9	5.9	1.3	1.8	0.5	3.9	0.4	0.1	4.28	14.1	42	98.3	32.9	33.5	11.9	269	6.6	-3.91202300542815	3.44	5.2	4.23642266081509	47	19	27	68	6.1	2.275	26	10	4.996	194
418	418	1949	60	106	80	29.47	18.62	65.51	28.4	74	25.6	434.68	0	6.36	0.91	8.1	29.4	7.1	58.8	3.6	1.2	2.4	0.6	4.8	0.3	0.1	5.51	17.1	49.5	89.9	31.1	34.6	12.6	255	7.3	-2.65926003693278	2.39	5.1	3.14845336057165	44	23	22	114	7.5	2.275	19	33	5.107	153
419	419	1952	62	127	78	23.44	20.05	62.47	32.1	50	54.4	823.61	0	5.95	0.87	6.5	43.5	7.4	46.3	1.9	0.9	2.8	0.5	3	0.1	0.1	4.23	14	41	96.8	33.1	34.2	12.4	304	7.6	-1.66073120682165	2.97	5.2	3.37451111639965	43	23	25	74	5	2.175	21	17	4.663	133
420	420	1956	90	128	74	24.49	9.13	57.64	15.8	110	23.1	374.9	0	4.34	0.85	6.1	36.4	6.6	50.8	4.7	1.5	2.2	0.4	3.1	0.3	0.1	5.03	13.5	39.9	79.4	26.8	33.8	14.8	253	10.5	-2.99573227355399	3.5	7.7	8.02224091680654	40	18	19	88	12.1	2.475	24	19	9.992	173
421	421	1963	98	153	89	26.21	24.88	60.86	40.9	81	10	152.77	3	5.25	2.61	6.6	22.9	12.1	55.5	9.4	0.2	1.5	0.8	3.7	0.6	0	4.84	16.3	48.7	100.6	33.7	33.5	13.8	319	8.6	-1.96611285637283	3.88	5.3	4.21700457495799	44	21	38	39	5	2.25	20	98	4.94	161
422	422	1967	48	118	70	32.02	20.05	61.58	32.6	70	48.5	449.44	0	5.43	1.76	8	24.2	6.2	65.3	3.4	0.9	1.9	0.5	5.2	0.3	0.1	4.39	13.4	40.8	92.9	30.6	32.9	13.1	406	8.4	-1.42711635564015	3.26	5	5.53733426701854	41	19	22	75	2.9	2.2	24	9	4.219	187
423	423	1978	62	163	92	26.73	13.25	62.83	21.1	89	26.5	264.94	2	6.28	1.56	7.9	23.6	6.1	66.6	3.2	0.6	1.9	0.5	5.3	0.3	0	5.09	16.5	50.3	99	32.3	32.7	12.9	246	8.6	-2.65926003693278	3.2	5.1	4.53753353727228	46	17	19	87	6.8	2.3	26	24	4.607	133
424	424	1987	70	138	78	27.15	8.06	64.26	12.5	227	45.5	601.47	0	5.84	2.16	5.5	39.8	8	49.7	1.7	0.9	2.2	0.4	2.7	0.1	0	3.86	12.2	35.7	92.4	31.6	34.2	10.7	285	8.2	-1.30933331998376	3.39	5.4	4.21965475318755	43	14	17	61	3.6	2.3	24	9	5.107	176
425	425	1988	68	142	89	28.01	7.7	71.42	10.8	10	47.8	713.65	1	6.21	1.06	7.2	21.9	7.1	67.3	3.4	0.4	1.6	0.5	4.8	0.2	0	5.01	14.5	42.6	84.9	29	34.2	13.2	224	9.8	-0.0512932943875506	3.81	5	4.00186370942794	45	18	17	103	6.1	2.25	21	17	4.718	102
426	426	1990	68	113	68	27.38	18.97	61.76	30.7	503	35.6	463.46	0	4.06	0.87	4.4	31.7	9	53.6	4.7	1	1.4	0.4	2.4	0.2	0	4.43	14.1	41.1	92.7	31.8	34.3	12.2	190	10.6	-2.40794560865187	3.04	8.8	1.63119940421561	49	19	18	44	6.4	2.3	28	32	11.713	107
427	427	1992	98	139	63	23.4	14.14	59.07	23.9	166	8.6	442.06	3	5.53	1.33	6.7	44	8.2	46.4	1.1	0.3	2.9	0.5	3.1	0.1	0	4.05	15.1	41.6	102.7	37.3	36.3	12.7	231	8.5	-1.38629436111989	4.73	5.4	3.86869788068977	46	27	25	92	5	2.45	21	16	5.329	155
428	428	1995	68	165	82	33.28	12.35	69.99	17.6	107	66.6	173.43	0	6.72	0.76	8.2	23.7	8.6	61.5	5.2	1	1.9	0.7	5	0.4	0.1	4.95	15.1	44.5	89.9	30.6	33.9	12.2	263	8.1	-1.38629436111989	3.62	5.5	4.13915857801189	45	45	42	97	5	2.3	32	27	5.44	206
429	429	1999	118	130	72	28.03	15.93	64.98	24.5	262	39.2	343.91	3	4.78	0.67	10.4	22.2	6.6	69.3	1.5	0.4	2.3	0.7	7.2	0.2	0	5.03	15.4	47.4	94.1	30.6	32.5	12.9	337	7.6	0.60431596685333	5.55	8.7	4.19960507287959	45	59	31	86	6.1	2.4	24	74	8.549	156
430	430	2007	90	161	99	30.05	15.22	58.71	25.9	48	35.8	225.83	3	6.36	1.19	8.1	47.2	5.7	43.8	2.5	0.6	3.8	0.5	3.5	0.2	0	5.22	14.9	44.1	84.4	28.4	33.6	12.5	304	8.9	-0.653926467406664	3.23	5.6	4.62986279857846	45	32	23	86	5.7	2.525	22	26	5.44	169
431	431	2008	56	127	76	19.98	23.81	55.13	43.2	316	43.9	526.93	2	5.09	2.36	4.9	44.4	12.7	38.5	3.6	0.8	2.2	0.6	1.9	0.2	0	4.37	14.5	43.9	100.5	33.2	33	11.6	278	6.9	-1.04982212449868	4.31	4.5	4.82189316949938	44	20	25	89	4.6	2.375	23	53	4.718	124
432	432	2014	84	108	70	29.98	8.59	73.75	11.7	25	14.3	134.32	0	5.12	1.63	7.1	22.1	4.9	71.6	1.2	0.2	1.6	0.3	5.1	0.1	0	4.89	14.3	42.4	86.4	29.1	33.8	12.7	330	7.6	-0.139262067333508	4.16	5.2	4.95229971708329	47	12	14	101	3.6	2.375	25	11	4.94	131
433	433	2015	72	150	93	23.59	19.15	72.67	26.4	48	43.9	687.82	0	5.33	1.23	4.9	33.4	8.3	55	2.7	0.6	1.6	0.4	2.7	0.1	0	4.89	15.1	45.2	92.4	31.1	33.6	12.2	208	8.2	-1.56064774826467	2.77	4.9	5.02519544542759	44	21	23	70	5	2.5	23	28	4.996	118
434	434	2018	72	132	83	27.77	12.35	54.42	22.7	324	70.2	545.38	0	6	1.12	5.4	25.5	10.6	62.6	0.6	0.8	1.4	0.6	3.4	0	0	5.19	16	47.8	92.1	30.8	33.3	12.7	158	8.9	-3.91202300542815	2.18	5.3	3.48706922073612	50	31	23	66	3.9	2.4	27	37	5.551	150
435	435	2019	68	131	56	21.35	21.3	60.86	35	233	31	557.93	3	4.24	2.16	9.3	28.7	6.1	62.4	1.9	0.9	2.7	0.6	5.8	0.2	0.1	4.05	11.8	36	88.9	29.1	32.8	12.7	307	8.9	-2.65926003693278	3.19	5.7	4.3777675777535	43	14	20	75	4.6	2.425	25	26	5.495	180
436	436	2020	70	113	69	21.27	6.27	90.22	6.9	3	41.4	191.14	0	4.73	2.34	4.6	40.4	11.1	41.3	5.8	1.4	1.9	0.5	1.9	0.3	0.1	3.95	10.6	32	81	26.7	33	16.7	288	8.8	-3.2188758248682	3.63	5.3	3.90580370561423	44	20	35	104	4.3	2.425	22	11	4.163	232
437	437	2022	54	96	77	20.94	11.1	66.05	16.8	113	37.4	174.17	2	4.24	0.75	4.7	24	12.9	57.1	5.6	0.4	1.1	0.6	2.7	0.3	0	5.06	15.3	46.2	91.3	30.2	33.1	12.4	233	8.6	-2.12026353620009	3.14	5	4.79579054559674	47	19	21	50	6.4	2.4	29	17	5.607	169
438	438	2023	98	150	91	45.31	8.59	78.04	11	45	27.6	287.08	0	3.08	1.18	5.4	12.3	7.9	74.2	4.6	1.1	0.7	0.4	4	0.2	0.1	4.65	13.4	39.7	85.4	28.8	33.6	13.9	329	7.7	1.41827740697294	6.11	6.2	3.51273875639506	39	21	22	100	3.2	2.075	22	24	5.829	173
439	439	2025	58	129	78	33.29	9.85	72.14	13.6	51	23.1	222.14	2	5.66	1.17	8.1	29.5	6.7	61.1	2	0.6	2.4	0.5	4.9	0.2	0	4.22	13.1	39.1	92.5	31.1	33.6	12.2	181	12.6	0.470003629245736	4.42	5.6	4.75531284441781	40	14	19	96	4.6	2.3	18	42	5.773	102
440	440	2029	84	162	98	29.28	15.22	63.9	23.8	393	11.8	371.21	3	4.91	0.95	9.4	23.1	6.2	65.6	4	1.2	2.2	0.6	6.2	0.4	0.1	4.86	15.6	45.7	94.9	32	34.1	12.3	311	8.4	-0.673344553263766	2.88	5.4	5.05305600998021	45	156	90	119	3.9	2.525	20	262	5.44	216
441	441	2031	54	135	74	27.84	14.68	53.88	27.2	66	59.8	569.74	0	5.09	1.1	7.1	37.6	5	51.6	5.1	0.7	2.7	0.4	3.7	0.4	0	4.16	13.1	38.7	93.1	31.3	33.7	11.9	236	9.1	-1.38629436111989	3.2	5.7	4.64246597073179	42	20	25	88	5	2.3	25	38	4.996	180
442	442	2037	94	123	65	20.3	23.27	66.41	35	85	18.1	247.97	3	3.57	1.45	8.2	22	7.6	67.1	2.5	0.8	1.8	0.6	5.5	0.2	0.1	4.65	16.1	48.4	103.9	34.5	33.3	11.6	301	8.5	-2.20727491318972	3.78	5.5	4.79247928429309	45	69	92	67	1.8	2.425	21	183	4.718	159
443	443	2039	84	147	87	22.69	9.31	59.43	15.7	20	24.5	360.14	0	3.9	1.11	7.6	26.3	6.7	62.5	3.4	1.1	2	0.5	4.8	0.3	0.1	4.53	13.8	40.7	89.7	30.4	33.8	13.5	309	7.5	-1.51412773262978	3.12	5.2	5.21764946348058	41	9	14	104	12.1	2.325	23	11	5.107	125
444	444	2041	66	107	72	26.96	18.26	54.06	33.8	262	11.6	233.21	0	4.19	0.86	10.6	27.3	10.8	59.2	2	0.7	2.9	1.1	6.3	0.2	0.1	4.34	13.7	39	89.8	31.5	35.1	11.7	348	8.3	-0.891598119283784	3.58	4.9	3.78713982328146	45	22	19	55	6.1	2.3	23	20	5.218	146
445	445	2045	68	131	92	37.22	29.54	70.35	42	206	23.3	245.02	0	5.04	1.08	4.4	35.2	7.5	53	4.2	0.1	1.5	0.3	2.3	0.2	0	4.68	15	43.8	93.6	32	34.2	11.6	173	9.9	-1.96611285637283	2.83	5.2	4.43864323509278	45	30	27	66	6.4	2.25	21	27	6.328	144
446	446	2053	76	158	74	21.4	11.1	42.96	25.8	121	25.1	263.47	2	4.37	1.28	6.1	29	8.1	51	10.5	1.5	1.8	0.5	3.1	0.6	0.1	4.03	12.7	38	94.3	31.5	33.3	12.9	296	8.6	-0.083381608939051	5.87	5.5	4.81299703319041	39	17	27	77	3.9	2.425	27	19	4.552	162
447	447	2057	60	154	75	23.82	17.9	58.89	30.4	55	24	308.48	0	3.8	1.71	6.1	26.5	11.6	60	1.5	0.5	1.6	0.7	3.7	0.1	0	4.3	13.3	41.4	96.3	31	32.2	12	272	8.1	-0.916290731874155	3.56	5.1	5.47142998425668	41	14	20	95	6.8	2.175	22	16	4.829	142
448	448	2061	52	169	82	26.14	13.43	49.4	27.2	134	24.7	222.14	0	4.5	1.22	9.1	28.3	11.3	56.4	3.7	0.3	2.6	1	5.1	0.3	0	4.62	14.3	43.4	93.8	30.8	32.8	12.5	173	7.5	-1.23787435600162	3.91	5.2	5.8024204445532	44	24	27	66	6.8	2.4	24	24	5.495	175
449	449	2068	74	151	70	26.61	24.88	86.1	28.9	76	28.3	352.76	0	6.39	1.76	8.9	27.8	8.3	61.1	2.6	0.2	2.5	0.7	5.4	0.2	0	4.51	14.1	41.3	91.6	31.5	34.3	12.4	375	8	-0.891598119283784	3.63	5.9	4.59076695567735	44	16	16	74	6.1	2.35	26	42	5.44	134
450	450	2071	64	146	104	36.13	28.64	54.42	52.6	101	26.7	317.34	0	5.12	0.89	5.9	26.6	7.1	63.7	2.2	0.4	1.6	0.4	3.8	0.1	0	5.25	15.6	46.7	88.8	29.6	33.3	12.3	243	9.6	-1.13943428318836	2.58	5.1	3.67325807321098	44	21	16	73	5.7	2.3	25	15	5.162	151
451	451	2076	84	107	61	23.86	19.33	50.48	38.3	101	19.5	577.12	3	4.63	0.69	7.9	19.2	8.2	67.3	4.4	0.8	1.5	0.6	5.3	0.3	0.1	4.64	14.6	43.2	93.1	31.5	33.8	11.9	315	7.7	0.113328685307003	4.22	5	3.67097003357037	42	17	19	96	6.4	2.325	25	17	4.94	160
452	452	2078	58	126	70	20.63	12.89	67.48	19.1	83	7.7	493.72	3	5.61	1.17	7.7	44.5	9	41.2	4.5	0.9	3.4	0.7	3.2	0.3	0.1	4.79	14.9	42.8	89.3	31.2	34.9	13.5	323	8	-1.83258146374831	3.46	5.6	3.92592591059714	42	9	17	101	5.7	2.325	25	24	4.385	143
453	453	2084	64	159	81	27.92	10.56	61.04	17.3	50	18.6	345.38	0	5.61	0.89	5.9	27.3	11.3	52.8	8.4	0.4	1.6	0.7	3.1	0.5	0	5.49	15.5	48.4	88.2	28.3	31.9	12.9	224	8.2	-2.30258509299405	5.48	5.9	5.24491658982092	41	22	34	133	4.3	2.35	23	40	5.773	215
454	454	2088	100	132	84	25.31	10.74	52.98	20.3	74	24.2	372.69	3	5.04	0.91	6.4	39.8	11.3	45.2	3.2	0.4	2.5	0.7	2.9	0.2	0	2.9	10.5	31	106.9	36.2	33.9	13	200	8.9	-0.544727175441672	3.67	5.5	2.19499988231411	41	22	36	94	5.4	2.575	23	29	5.218	171
455	455	2091	70	124	78	29.71	14.32	62.65	22.9	19	31	162.36	0	4.14	1.39	6.4	20	9.1	69.2	1.5	0.3	1.3	0.6	4.4	0.1	0	3.43	12.3	33.8	98.2	35.8	36.4	12.3	280	7.6	-0.415515443961666	4.08	5	3.60359385983158	41	14	17	20	4.3	2.25	23	11	4.718	79
456	456	2094	84	184	67	33.42	17.36	59.07	29.4	485	24.9	749.07	0	8.53	1.39	7.8	42.2	9.8	45.3	2.3	0.4	3.3	0.8	3.5	0.2	0	5.09	15.4	46.9	92.2	30.4	32.9	11.8	344	8.5	-0.3147107448397	4.25	12.4	4.32717438312573	45	22	19	141	7.5	2.45	30	28	13.655	189
457	457	2097	66	105	58	29.07	11.99	41.71	28.8	42	53	619.18	0	5.64	1.47	6.1	29.6	7.4	59.9	2.5	0.6	1.8	0.5	3.7	0.2	0	4.61	13.9	41.3	89.3	30.2	33.8	12.5	255	7.6	-0.916290731874155	4.11	5.2	4.89783979995091	42	19	20	109	8.2	2.3	26	30	5.329	185
458	458	2103	58	145	67	31.68	16.47	58.89	28	127	32.6	399.26	0	4.84	1.39	7.5	22	9.1	65.3	3.1	0.6	1.7	0.7	4.9	0.2	0	4.83	15.2	44.7	92.7	31.7	34.2	13.9	271	8.9	-1.96611285637283	3.46	5.9	3.94216416234013	44	37	33	104	3.6	2.225	22	18	4.441	210
459	459	2106	80	132	83	18.94	11.1	71.06	15.6	106	48.2	437.63	2	5.35	1.8	10.3	37.2	6.5	53.4	2.3	0.6	3.8	0.7	5.5	0.2	0.1	4.45	14.5	41.6	93.4	32.5	34.7	12.1	278	7.4	-1.42711635564015	2.82	4.9	3.79571388302776	44	12	16	81	3.9	2.4	23	20	4.33	154
460	460	2110	60	134	58	24.73	21.66	79.48	27.3	62	56.2	578.59	0	4.86	1.76	5.5	28.3	5.9	64.3	1.1	0.4	1.6	0.3	3.5	0.1	0	4.77	15.4	44.3	93	32.3	34.7	12.1	164	8.1	-2.99573227355399	3.51	8	3.14974008603334	47	19	17	151	5	2.4	26	9	8.715	159
461	461	2121	66	119	84	19.03	17.36	69.81	24.9	15	62.1	405.16	0	4.86	2.29	6.1	27.2	8.2	63.2	1	0.4	1.7	0.5	3.9	0.1	0	4.28	14.1	40.7	95.2	32.8	34.4	11	262	7.4	-3.2188758248682	2.66	4.7	3.94410289889156	51	19	18	69	3.9	2.525	25	21	4.441	107
462	462	2126	84	131	55	28.75	11.28	81.09	13.9	49	77.5	352.03	0	5.35	1.78	7.6	18	7.4	72.2	1.9	0.5	1.4	0.6	5.5	0.1	0	3.99	13.1	37.8	94.6	32.7	34.6	11.4	273	7.7	-0.843970070294529	3.15	5.1	5.47100937436615	44	22	36	69	7.1	2.475	28	28	4.774	218
463	463	2133	74	106	67	25.9	9.85	87.71	11.2	11	12.5	171.22	0	6.28	1.92	5.9	20.9	9.3	67.1	1.8	1	1.2	0.5	4	0.1	0.1	4.63	13.3	40.1	86.6	28.8	33.2	13.5	253	7.1	-3.50655789731998	2.5	4.9	4.48130619876571	44	12	13	85	4.3	2.325	24	16	5.384	125
464	464	2137	74	176	75	34.18	8.77	64.44	13.6	54	53.5	424.35	0	6.05	1.01	8.7	34.8	8	55.5	1.7	0.1	3	0.7	4.8	0.1	0	4.71	13.1	40.5	85.9	27.8	32.3	14	265	8.9	-0.150822889734584	4.66	5.4	6.64976145023218	43	13	17	98	12.9	2.25	24	17	4.774	120
465	465	2139	54	155	35	31.93	8.59	60.14	14.3	111	140	161.62	0	5.3	1.64	11.8	15.3	2.8	80.9	0.7	0.4	1.8	0.3	9.5	0.1	0	4.11	12.6	38	92.3	30.7	33.3	13.7	171	8.6	0.198850858745165	2.91	5.8	5.7281498311045	34	17	18	45	8.2	1.975	24	20	6.883	206
466	466	2140	64	97	59	20.67	18.08	62.47	28.9	244	54.4	307.01	2	6.44	1.44	11.1	23.8	8.4	66.1	1	0.7	2.6	0.9	7.3	0.1	0.1	3.99	13.3	38.1	95.3	33.2	34.8	12.6	219	10	-0.867500567704723	3.38	5.1	4.9330340480727	46	16	19	71	4.6	2.375	21	20	5.051	128
467	467	2144	70	152	71	30.32	12.17	68.38	17.8	75	78.4	308.48	0	6.08	1.17	7.6	28.2	6.6	60.3	3.9	0.9	2.1	0.5	4.6	0.3	0.1	4.01	12.5	35.8	89.6	31.3	34.9	12.1	355	8.3	-1.10866262452161	2.53	5.7	4.8056590467375	45	21	16	83	4.6	2.2	23	18	5.107	154
468	468	2146	74	118	75	24.47	8.77	75.9	11.6	16	36	434.68	0	4.94	1	10.8	20.4	5.9	60.9	12	0.8	2.2	0.6	6.6	1.3	0.1	5.61	16.3	48.8	86.9	29.1	33.5	13.6	239	10.2	-0.867500567704723	3.45	7.4	4.14170513358194	47	21	24	109	3.9	2.55	21	39	3.608	102
469	469	2149	72	114	72	25.75	14.5	61.58	23.5	77	25.4	442.06	0	6.26	2.24	6.4	35.8	5	57.1	1.3	0.8	2.3	0.3	3.7	0.1	0.1	4.78	13.8	41.2	86.1	28.8	33.5	14.3	340	8	-1.34707364796661	2.66	5.4	2.50634193050807	45	36	37	156	4.6	2.325	22	22	5.718	222
470	470	2162	86	133	71	30.83	16.83	44.39	37.9	189	38.1	233.95	0	6.41	1.44	5.2	30.9	9.8	57	2	0.3	1.6	0.5	3	0.1	0	5.15	15.6	46.6	90.6	30.3	33.4	12.6	262	8.6	-1.77195684193188	3.6	5.7	4.83150862819882	44	22	18	80	3.9	2.4	25	41	5.162	148
471	471	2179	56	152	59	25.59	9.67	70.71	13.7	41	97.4	338	0	6.18	2.34	6.9	22.5	5.8	69.4	1.4	0.9	1.6	0.4	4.8	0.1	0.1	3.97	12.5	36.8	93.8	31.9	34.1	12	206	9	-0.916290731874155	3.72	5.4	6.30481436630834	38	14	14	64	4.3	2.375	27	9	4.996	137
472	472	2181	56	126	70	30.89	15.57	49.05	31.8	394	17.2	374.9	1	6.18	1.02	8.9	35.9	6.7	55.1	1.8	0.5	3.2	0.6	4.9	0.2	0	4.96	16	46.1	92.8	32.3	34.7	12.2	305	8.1	-2.04022082852655	3.88	5.5	3.94816205204402	48	53	29	91	3.9	2.375	24	45	5.162	168
473	473	2182	84	162	95	27.49	9.85	62.29	15.8	228	25.4	466.42	3	5.77	1.42	5.9	38.2	5.8	52.1	2.8	1.2	2.3	0.3	3.1	0.2	0.1	4.59	14.5	42	91.4	31.5	34.4	12.3	233	8.6	-0.693147180559945	4.46	5.3	4.51808607908098	42	13	14	48	6.4	2.4	26	16	4.607	119
474	474	2184	50	96	73	23.62	6.27	72.32	8.7	70	24.7	252.4	0	4.42	1.34	4.9	38.5	11.8	43.5	5.3	0.9	1.9	0.6	2.1	0.3	0	4.78	14.8	44.2	92.3	30.8	33.4	13.1	202	8.6	-4.60517018598809	2.84	5.5	3.41542896390888	40	16	27	59	10	2.325	22	13	6.051	135
475	475	2185	80	137	71	35.54	14.32	69.27	20.7	41	25.4	213.28	0	6.34	1.5	3.9	39.3	11.9	46.5	2	0.4	1.5	0.5	1.8	0.1	0	4.32	14.1	40.5	93.8	32.5	34.6	11.9	268	7.1	-1.42711635564015	4.01	5.4	5.53890783146597	40	16	15	72	5	2.45	25	21	5.718	189
476	476	2186	64	102	66	28	12.17	55.49	21.9	29	22.9	332.1	1	3.44	1.74	5.6	31.2	7.2	53.2	8.1	0.4	1.7	0.4	3	0.5	0	3.97	12.4	35.3	88.2	31.2	35.2	11.5	230	9.5	-0.150822889734584	3.46	4.8	5.34281260643459	41	16	16	35	3.9	2.275	22	15	4.885	118
477	477	2188	76	131	92	29.21	18.8	71.24	26.4	356	19.3	145.39	0	5.84	1.06	7.1	30	8.5	58	2.8	0.7	2.1	0.6	4.1	0.2	0	4.99	15.3	44.9	89.7	30.7	34.2	11.6	214	9.2	-2.40794560865187	3.18	5	2.61153930072137	47	53	31	70	5	2.45	23	35	4.774	145
478	478	2189	70	142	60	26.26	14.5	53.34	27.2	82	39.9	228.78	0	5.28	1.28	7.2	18.3	9.5	68.3	3.4	0.6	1.3	0.7	4.9	0.2	0	4.14	13.2	39.2	94.4	31.8	33.8	12	191	9.3	-0.867500567704723	2.93	7.5	4.05664269503809	42	20	16	54	7.1	2.175	22	18	7.494	156
479	479	2196	72	101	76	21.76	14.68	51.02	28.8	87	32.4	448.7	0	4.84	0.96	6.6	29.1	6.1	62.5	2	0.4	1.9	0.4	4.1	0.1	0	5.14	16.3	48.8	94.8	31.9	33.7	12	251	7.7	-4.60517018598809	2.4	5.3	2.50389194969908	46	12	23	55	8.2	2.325	26	11	4.829	161
480	480	2207	66	136	73	28.34	30.79	68.92	44.7	195	46.7	225.09	0	5.66	1.39	12.9	18.8	8.1	71.6	1.4	0.1	2.4	1	9.2	0.2	0	5.52	17.8	52.6	95.3	32.3	33.9	14.4	212	8.1	-0.994252273343867	3.91	6.9	3.46385914278687	47	54	51	71	9.3	2.575	28	50	5.94	255
481	481	2210	60	151	84	41.43	19.33	62.65	30.9	206	55.9	453.87	0	5.56	1.65	5.5	29.9	5.7	61.8	1.7	1	1.6	0.3	3.4	0.1	0.1	4.3	13.5	38.9	90.6	31.3	34.6	12.2	207	9.2	-0.342490308946776	3.95	6.1	5.78228553614414	41	67	56	98	6.8	2.3	23	40	6.495	197
482	482	2212	68	132	82	19.81	15.04	57.64	26.1	128	41	1022.13	0	6.28	1.58	6.1	31	7.8	59.5	1.2	0.5	1.9	0.5	3.6	0.1	0	4.66	15.1	44.5	95.7	32.4	33.9	12.2	301	7.4	-2.81341071676004	3.81	5.2	4.17469491487576	47	19	22	111	4.3	2.4	28	27	4.94	132
483	483	2213	80	126	83	29.82	13.96	50.3	27.8	463	30.4	408.85	0	5.17	0.8	7.3	26	8.1	60.8	4.4	0.7	1.9	0.6	4.4	0.3	0.1	5.28	15.3	45.7	86.8	29	33.4	12.6	184	10.8	0.22314355131421	4.19	7.8	2.90690105984738	47	42	26	91	6.1	2.375	23	42	7.216	150
484	484	2225	102	146	76	28.32	17.9	56.39	31.7	227	20.4	390.4	0	5.51	1.18	6.9	35.6	6.9	54.1	2.4	1	2.5	0.5	3.7	0.2	0.1	4.66	14.2	41.7	89.4	30.5	34	11.6	302	8.4	0.570979546585738	4.7	10.5	3.98322676443448	47	16	18	134	5	2.4	25	25	17.319	151
485	485	2226	82	125	73	23.15	33.47	80.01	41.8	467	38.1	270.11	1	6.1	0.87	5.9	29.8	11	56.4	2.4	0.4	1.8	0.6	3.3	0.1	0	4.83	16.6	47.1	97.6	34.3	35.2	11.8	214	7.8	-1.71479842809193	2.81	5.4	3.43495447846029	45	81	62	53	5	2.425	24	68	5.607	150
486	486	2231	52	127	64	26.6	19.33	63.55	30.4	44	72.5	582.28	0	4.6	1.14	14.7	64.6	5.4	27.1	1.7	1.2	9.5	0.8	4	0.2	0.2	4.7	14.8	42	89.4	31.4	35.2	12.5	165	8	-1.27296567581289	2.43	5.1	5.42362755751348	50	15	20	97	7.1	2.375	29	23	4.33	148
487	487	2247	96	103	66	19.22	17.18	63.55	27	64	83.8	592.61	0	5.33	2.16	6.3	27.1	7.3	61.5	3.2	0.9	1.7	0.5	3.9	0.2	0.1	4.47	14.1	41.8	93.5	31.7	34	11.8	340	7.4	-3.91202300542815	2.95	5.2	5.28320372873799	49	16	26	60	3.9	2.475	27	11	4.774	175
488	488	2277	68	126	75	29.87	4.12	90.4	4.6	3	54.4	448.7	0	4.86	1.14	5.6	22.3	8.9	64.9	2.8	1.1	1.2	0.5	3.6	0.2	0.1	5.02	10.6	34.7	69	21.3	30.8	18.8	344	7.2	-2.99573227355399	3.52	5.4	4.01746351788614	44	20	23	84	5.4	2.25	23	15	5.107	174
489	489	2280	68	105	65	30.39	18.08	64.08	28.2	17	20.6	261.25	0	4.86	1.22	7.1	32.6	5.8	58.1	2.7	0.9	2.3	0.4	4.1	0.2	0.1	4.32	11.6	35.2	81.4	26.9	33	13.3	399	7.5	-1.27296567581289	3.42	6.6	3.64675452781327	41	10	13	80	5	2.375	26	14	6.994	122
490	490	2297	66	134	76	26.23	19.15	61.76	31	114	20.8	234.68	3	6.75	2.83	7.4	30.3	7.5	60.5	0.9	0.9	2.2	0.6	4.5	0.1	0.1	4.36	14.9	42.6	97.6	34	34.8	11.9	229	8.1	-3.2188758248682	3.29	5.1	3.99046443173471	46	12	19	86	8.2	2.375	24	20	4.663	135
491	491	2303	100	114	60	22.09	18.44	85.74	21.5	62	22.9	264.94	2	6.1	1.09	7.1	32.2	7.1	59.1	1.4	0.4	2.3	0.5	4.2	0.1	0	4.48	14.5	43.4	96.8	32.3	33.4	12.8	339	8.1	-2.40794560865187	4.14	5.7	4.73707525686803	46	13	18	87	3.9	2.475	19	27	4.496	130
492	492	2307	74	140	73	25.49	27.75	66.05	42	11	16.8	244.28	0	5.25	1.16	5.9	25	7.3	63.4	3.8	0.6	1.5	0.4	3.7	0.2	0	4.86	15.2	45.8	94.1	31.2	33.1	13.4	223	9.7	-3.50655789731998	2.68	5.3	4.94591897937656	43	13	19	66	5.7	2.3	22	16	4.496	177
493	493	2312	68	148	84	33.24	5.55	72.67	7.6	203	50.3	310.7	0	5.82	1.07	12	25.9	5.5	66.3	1.8	0.6	3.1	0.7	8	0.2	0.1	5.16	14.3	42.8	83.1	27.7	33.3	12.5	325	7.6	0.0392207131532813	5.06	5.9	4.21390379727974	43	12	13	152	7.1	2.375	24	16	4.718	150
494	494	2318	74	168	46	32.78	15.39	80.55	19.1	372	13.6	337.27	0	5.72	1.31	8.6	18	6.7	71.6	3.4	0.4	1.5	0.6	6.2	0.3	0	4.44	12.9	37.8	85.1	29	34.1	13.3	181	10.6	0.0953101798043249	4.54	5.4	6.06796251808071	44	23	21	71	7.1	2.3	22	22	5.384	168
495	495	2319	68	111	69	25.29	20.94	61.04	34.3	300	28.8	192.62	0	5.02	0.85	7.2	34.8	9.4	54.2	1.4	0.3	2.5	0.7	3.9	0.1	0	5.1	15.6	44.1	86.6	30.6	35.3	11.6	222	8.6	-2.12026353620009	2.73	4.7	5.43066055353575	46	21	21	63	3.9	2.375	22	20	4.552	154
496	496	2326	62	142	77	25.84	12.71	67.84	18.7	76	80.2	431.73	0	8.15	1.39	3.8	27.3	8.8	60.5	3	0.4	1	0.3	2.3	0.1	0	3.59	12.7	36.7	102.1	35.3	34.5	12.5	232	8	-2.52572864430826	3.6	5.5	4.66249525260736	46	22	31	89	5.7	2.45	27	12	5.218	230
497	497	2331	60	119	71	20.81	11.64	62.65	18.6	275	27.6	508.48	3	5.56	1.62	11	25.3	9.4	58.3	6.1	1	2.8	1	6.4	0.7	0.1	4.49	14.3	42.3	94.1	31.7	33.7	13	321	7.8	-2.04022082852655	4.34	8.7	3.83794580203183	47	11	16	83	4.6	2.475	22	13	3.664	127
498	498	2335	68	120	82	21.16	15.04	84.49	17.8	11	31.9	340.96	0	4.99	1.83	5.6	37.3	6.6	54.1	0.9	1.1	2.1	0.4	3	0.1	0.1	4.62	13.3	39.6	85.7	28.8	33.7	12.1	232	10	-2.65926003693278	3.03	5.1	2.78870810411966	49	17	24	55	3.6	2.45	26	12	4.552	154
499	499	2336	58	156	35	23.67	10.38	75.9	13.7	17	31.9	599.26	0	5.43	1.82	7.6	32.8	7.7	58	1.1	0.4	2.5	0.6	4.4	0.1	0	4.6	13.6	39.5	86	29.5	34.3	11.8	206	9	0.56531380905006	2.56	5.1	6.72154617546099	43	10	13	70	5.4	2.275	27	36	4.774	131
500	500	2337	74	146	76	28.27	12.71	48.69	26.1	334	122.3	340.22	0	4.94	1.1	4.9	19.9	13.4	64.6	1.5	0.7	1	0.7	3.2	0.1	0	4.03	12.3	36.4	90.4	30.5	33.8	13.6	154	7.5	-1.42711635564015	3.68	7.8	7.40367029001237	49	16	22	87	14.6	2.45	25	17	11.158	131
501	501	2342	68	121	50	23.09	25.06	73.21	34.2	277	31.5	154.24	0	5.28	0.89	7.3	32.1	11.6	50.7	4.7	0.9	2.3	0.8	3.7	0.3	0.1	3.97	12.7	38	95.6	32.3	33.7	12.4	311	8.9	-2.40794560865187	4.22	9.5	5.0587903359833	48	24	43	88	6.4	2.525	24	69	8.993	133
502	502	2344	60	129	65	26.36	23.63	66.41	35.6	241	15.6	751.28	1	4.4	0.66	9.4	40	6.8	50.5	2	0.8	3.8	0.6	4.7	0.2	0.1	5.36	16.8	49.7	92.7	31.3	33.7	12.5	277	8.2	-1.6094379124341	2.65	5.5	4.95653103510305	43	35	31	101	6.4	2.375	21	57	4.996	130
503	503	2345	54	89	61	21.58	17.36	60.86	28.5	57	43.5	451.66	3	5.07	1.2	10.3	22.8	6.6	66.3	3.5	0.8	2.3	0.7	6.8	0.4	0.1	5.13	15	45	87.6	29.3	33.4	12.2	319	7	-1.56064774826467	3.36	4.7	4.44064925381964	47	31	28	71	4.3	2.25	27	64	4.33	166
504	504	2346	70	106	67	35.94	11.1	76.43	14.5	203	27.6	406.64	0	6.49	0.91	6.4	21.3	9.5	65.7	2.4	1.2	1.4	0.6	4.2	0.2	0.1	4.78	14.5	42.2	88.3	30.3	34.2	12.3	164	8.7	-0.941608539858445	3.54	8.9	3.87120101090789	44	22	19	64	8.2	2.4	23	32	7.549	167
505	505	2347	50	108	60	28.12	18.97	48.87	38.8	49	43.3	549.81	0	5.25	1.98	7.8	21.2	6.6	70.4	1.3	0.5	1.7	0.5	5.5	0.1	0	4.47	13.9	41.2	92.1	31.1	33.8	12.4	301	8.5	-2.65926003693278	3.22	5.6	4.10939736484839	42	17	24	52	5.7	2.35	24	11	4.552	176
506	506	2349	76	121	53	26.81	20.59	57.64	35.7	372	32.2	343.17	2	7.06	0.93	8.8	35.1	8	49.9	6.8	0.3	3.1	0.7	4.4	0.6	0	5.18	14.9	44.7	86.2	28.6	33.2	12.9	207	8.3	-1.20397280432594	4.47	6.9	5.57897482406285	42	30	21	116	6.8	2.325	23	25	7.327	171
507	507	2351	72	128	38	31.95	7.16	71.78	10	3	32.6	146.86	0	6.78	2.21	7.6	19.4	8.9	66.2	4.6	1	1.5	0.7	5	0.3	0.1	4.6	12.9	39	84.7	28	33	14.8	351	7.6	0.165514438477573	3.51	5.3	5.15155598515263	44	18	21	86	5	2.325	27	24	4.219	186
508	508	2353	72	132	66	24.57	10.56	53.88	19.6	96	113.5	581.54	0	4.91	0.82	7.6	11.7	7.6	78.2	1.8	0.8	0.9	0.6	5.9	0.1	0.1	4.22	13.1	38.7	91.4	30.9	33.8	14.2	212	8.6	-2.40794560865187	3.23	7.3	5.74939298590825	44	16	18	62	8.9	2.45	25	18	11.491	165
509	509	2358	74	174	80	34.04	14.86	75.18	19.8	39	23.6	91.51	0	6.83	1.09	6.7	29.2	11	57	2.3	0.4	2	0.7	3.8	0.2	0	5.02	14.4	42.6	84.8	28.6	33.8	13.8	222	7.8	-1.23787435600162	3.88	5.7	6.01883649390383	41	10	20	80	7.5	2.3	22	14	4.885	156
510	510	2360	94	143	78	30.9	11.64	71.42	16.3	121	20.2	555.71	0	5.25	1	7.4	34.2	7.6	54.7	2.7	0.9	2.5	0.6	4	0.2	0.1	4.93	14.3	42.2	85.9	29	33.8	12.2	345	7.3	-1.46967597005894	3.78	7.9	4.19147127295282	45	20	21	103	3.6	2.6	22	48	9.159	141
511	511	2361	70	125	58	28.59	16.11	65.34	24.7	115	43	402.21	0	5.87	1.09	6.4	26.5	7.8	60.8	4.4	0.6	1.7	0.5	3.9	0.3	0	4.4	13.4	39.9	90.7	30.5	33.6	12.2	230	8.2	-1.04982212449868	4	5.7	4.26745717993075	45	24	22	127	5	2.175	27	44	5.162	142
512	512	2363	96	134	72	34.08	9.49	60.5	15.7	391	32.6	258.3	0	4.68	1.37	6.8	35	6.4	56.8	1.3	0.5	2.4	0.4	3.9	0.1	0	4.64	14.1	40.8	87.7	30.5	34.8	12.9	219	8.1	-2.65926003693278	3.37	5.6	3.95143600778498	46	26	20	107	6.1	2.45	22	19	5.773	163
513	513	2366	78	135	62	26.7	17.9	48.33	37	596	35.8	214.76	0	5.4	0.93	5.9	38.3	11.2	48.2	1.9	0.5	2.3	0.7	2.8	0.1	0	4.06	13.6	40.3	99.5	33.6	33.7	12.2	96	7.7	-1.42711635564015	3.93	5.9	5.53022242353082	44	23	24	82	7.5	2.425	26	46	6.384	142
514	514	2373	70	123	77	30.97	11.64	54.77	21.2	172	20.8	518.08	0	4.37	1.23	7.1	29.2	5.8	60.9	3	1	2.1	0.4	4.3	0.2	0.1	4.79	14	41.4	86.4	29.2	33.8	12.3	296	8.4	0.698134722070984	5	8.6	4.152927886321	43	41	39	130	7.1	2.425	23	65	6.772	141
515	515	2375	96	124	72	18.1	7.16	62.11	11.5	94	64.3	279.7	0	4.5	2.34	6.6	24.3	10	64.3	0.9	0.4	1.6	0.7	4.2	0.1	0	3.97	13.5	39	98.5	34	34.5	12.2	291	7.4	-2.20727491318972	2.49	4.7	4.1455128487965	48	14	19	48	4.3	2.525	23	40	4.274	121
516	516	2376	50	127	69	25.29	24.52	68.02	36.1	165	33.7	373.43	2	5.07	2.94	7.6	35.8	7.2	51.9	3.8	1.3	2.7	0.5	3.9	0.3	0.1	5.22	15.4	46.2	88.5	29.5	33.3	13.1	397	6.8	-1.46967597005894	2.68	5.1	4.15716285461425	49	14	17	88	1.8	2.25	22	28	4.718	121
517	517	2391	70	169	72	32.81	10.02	61.4	16.3	34	21.7	417.71	0	7.37	1.76	5.7	48.5	8.1	40.3	2.4	0.7	2.8	0.5	2.3	0.1	0	4.96	12.9	39.6	79.8	25.9	32.5	14.5	250	9.1	-0.22314355131421	4.06	5.5	3.64440496401211	43	19	25	104	5.7	2.4	27	23	4.829	152
518	518	2395	80	150	76	29.04	10.2	64.26	15.9	56	111.4	1218.44	0	5.87	1.11	5.6	28.2	11.4	59.4	0.8	0.2	1.6	0.6	3.3	0	0	4.79	14.9	43.6	90.9	31.1	34.1	12.8	278	7.7	-0.713349887877465	3.48	5.3	6.07764224334903	43	31	24	73	6.1	2.475	24	48	5.051	155
519	519	2398	60	159	68	35.24	10.2	60.86	16.8	77	28.5	282.65	0	4.09	1.1	6	23.3	5.9	64.6	5.7	0.5	1.4	0.4	3.9	0.3	0	4.09	13.4	37.7	92.2	32.7	35.5	12.7	154	10.2	-2.30258509299405	3.51	6.1	4.57759341821786	46	17	22	71	3.9	2.15	25	22	5.551	151
520	520	2399	70	105	67	24.42	15.04	69.27	21.7	19	40.5	374.17	0	5.51	1.44	8.1	29.1	8.7	58.2	3.2	0.9	2.4	0.7	4.7	0.3	0.1	5.05	15	45.4	89.8	29.8	33.1	11.9	322	7.6	-2.99573227355399	2.99	4.9	4.64631212931927	45	30	27	82	4.6	2.35	25	22	4.829	168
521	521	2405	70	120	81	21.73	24.52	79.12	31	37	34	185.24	0	5.82	1.34	4.6	34.3	6.6	57.9	1	0.3	1.6	0.3	2.7	0	0	4.19	13.9	40.3	96	33.2	34.6	11.5	246	7.7	-3.50655789731998	3.78	5.5	4.10709624614726	43	13	24	72	2.9	2.35	23	6	4.718	132
522	522	2412	74	162	92	29.93	15.93	81.27	19.6	16	17.4	227.3	2	5.66	1.06	9.7	28.9	4.9	64.1	1.4	0.6	2.8	0.5	6.2	0.1	0.1	5.01	15.2	44.7	89.4	30.5	34	13.7	221	9.4	-0.301105092783922	3.23	5.5	5.92799212415241	44	19	16	110	4.3	2.325	20	43	5.551	130
523	523	2418	56	157	103	28.68	15.22	68.38	22.3	89	22	256.09	0	4.78	1.06	6.2	35.4	6.3	53.5	3.4	1.5	2.2	0.4	3.3	0.2	0.1	4.97	14.9	42.7	85.8	30	35	12.6	339	7.6	-1.46967597005894	2.92	7.1	3.73862154600875	42	35	25	110	5.7	2.775	22	20	5.773	193
524	524	2423	54	129	62	24.7	30.79	68.38	45	52	62.5	598.52	0	6.28	1.54	5.4	31.1	10.4	54.5	3	1	1.7	0.6	2.9	0.2	0.1	5.14	15.6	46.8	90.8	30.4	33.5	11.6	192	9.2	-2.99573227355399	2.74	4.8	3.18387021566939	46	38	28	58	7.1	2.375	28	27	5.051	163
525	525	2427	80	106	60	28.23	6.44	61.76	10.4	106	29.4	504.05	0	5.17	0.83	7.9	10.4	9.3	78.4	1.6	0.4	0.8	0.7	6.2	0.1	0	5.03	15.9	45.3	90.1	31.7	35.2	12	316	7.1	0.470003629245736	3.53	5.9	3.01700440882953	45	33	23	59	5.4	2.225	24	52	5.829	126
526	526	2429	60	156	92	18.33	26.13	55.85	46.8	104	21.7	320.29	3	3.7	1.58	3.6	40.5	13.7	42.4	3.3	0.1	1.5	0.5	1.5	0.1	0	4.16	13.7	40.5	97.5	32.9	33.8	12.3	232	7.6	-3.50655789731998	3.65	4.6	3.99415583496667	46	18	25	60	3.2	2.325	26	18	4.663	154
527	527	2432	92	153	77	31.74	13.25	65.51	20.2	74	35.1	400.73	0	4.63	0.99	7	27.5	6.4	63.2	2.3	0.6	1.9	0.4	4.4	0.2	0	4.82	14.6	42.5	88	30.3	34.4	11.9	331	8.2	0.570979546585738	4.88	5.8	3.25732701124245	43	21	25	95	5	2.425	23	16	5.107	130
528	528	2439	82	146	80	34.88	8.41	65.34	12.9	14	19.9	276.01	0	4.65	1.07	11.3	27	5.6	66.6	0.7	0.3	3.1	0.6	7.5	0.1	0	4.11	13.1	38.7	94.3	31.8	33.8	12.3	337	7.5	-0.400477566597125	3.88	4.8	4.90527477843843	41	15	12	96	5.4	2.125	24	16	5.607	95
529	529	2440	50	105	69	24.87	17.18	68.02	25.3	36	35.1	490.77	0	6.34	1.23	4.4	32	10.9	54.5	1.8	0.8	1.4	0.5	2.4	0.1	0	5.21	15	46.3	89	28.7	32.3	12.4	242	6.8	-1.89711998488588	2.78	4.7	3.54472035841433	45	17	21	65	5.4	2.275	30	15	4.94	121
530	530	2441	64	108	75	21.46	21.3	62.29	34.2	162	68.6	280.44	0	5.48	1.48	7.3	23.6	9.3	58.8	7.3	1.2	1.7	0.7	4.3	0.5	0.1	4.91	15	46.1	93.7	30.6	32.7	11.5	264	8.5	-3.2188758248682	2.79	5.2	3.72110460140867	51	22	25	74	5.7	2.525	29	26	4.774	147
531	531	2450	68	132	72	28.37	12.53	58.53	21.4	221	37.4	732.83	0	5.82	1.54	6.5	36.8	6.4	54.6	1.3	0.9	2.4	0.4	3.5	0.1	0.1	5.44	15.9	46.7	85.8	29.1	34	13.6	205	10	-1.30933331998376	3.93	5.6	3.19744787745458	48	28	27	134	6.1	2.4	25	23	4.663	211
532	532	2451	60	140	76	35.38	15.04	55.13	27.3	97	25.4	148935.78	0	5.07	1.72	8.8	41	7.4	49.3	1.6	0.8	3.6	0.7	4.3	0.1	0.1	4.78	14.8	45.3	94.7	30.9	32.7	12.8	222	8.7	-0.994252273343867	3.88	5.2	5.06701562753236	43	14	17	69	5	2.325	22	23	4.996	136
533	533	2456	72	108	64	30.73	12.89	50.84	25.4	53	28.3	377.86	0	5.87	1.39	9.5	22.6	6.5	69	0.9	1	2.1	0.6	6.6	0.1	0.1	4.49	13.5	39.2	87.2	30	34.5	11.6	323	7.9	-1.20397280432594	3.42	5.2	2.797890905102	45	15	14	74	5.4	2.25	26	34	5.051	142
534	534	2458	96	124	78	29.55	16.29	66.95	24.3	76	36	267.89	0	5.72	1.36	7	35.9	5.3	53	0.8	5	2.5	0.4	3.7	0.1	0.4	4.89	15	44.5	91.1	30.7	33.7	13.1	279	9.7	-0.174353387144778	4.31	5.4	4.52764098347885	46	22	21	78	3.9	2.2	23	33	5.218	117
535	535	2471	52	152	82	24.94	10.38	54.77	19	145	21.7	187.45	0	5.92	1.22	4.9	26.6	6.8	64.1	1.7	0.8	1.3	0.3	3.1	0.1	0	3.99	11.3	35.6	89.1	28.2	31.6	13.5	169	9	-2.65926003693278	2.54	5.8	4.01494053943483	44	26	25	39	4.3	2.325	24	10	4.94	217
536	536	2473	50	162	68	29.02	19.33	52.63	36.7	280	40.3	346.12	0	5.46	1.6	5.1	42.8	9.4	43.8	3.3	0.6	2.2	0.5	2.2	0.2	0	4.48	13.8	40.8	91.1	30.7	33.7	13	155	9.4	-2.40794560865187	3.98	5.7	7.20117088328168	41	11	18	65	7.5	2.375	28	25	5.162	162
537	537	2476	86	87	70	25.81	10.56	58.35	18.1	296	25.1	634.68	0	5.74	0.95	7	16.3	8.9	71.3	2.8	0.7	1.1	0.6	5	0.2	0	4.98	14.1	42.8	86	28.3	32.8	12.7	253	9.8	0.943905898907128	3.95	13	2.78562833574758	43	16	11	95	3.9	2.45	22	24	22.648	128
538	538	2478	68	136	81	23.67	18.62	66.59	28	47	25.1	329.15	3	5.72	1.55	8.1	41.9	5	50.1	2.6	0.5	3.4	0.4	4.1	0.2	0	4.05	12.9	38.3	94.7	31.7	33.5	12.1	277	8.1	-2.99573227355399	3.54	4.9	4.52276635973328	42	28	25	97	4.6	2.25	23	13	4.607	120
539	539	2483	68	120	85	33.27	36.52	61.58	59.3	879	14	456.82	3	4.73	1.92	9.1	45.2	6.7	44.7	2	1.4	4.1	0.6	4.1	0.2	0.1	4.72	15.6	45.3	96.2	32.9	34.2	13	199	11	-1.30933331998376	3.6	5	4.69409639518249	41	124	115	98	7.9	2.425	24	118	4.829	149
540	540	2485	74	115	82	27.81	23.09	62.65	36.9	135	32.2	432.47	0	5.3	1.71	8.2	20.6	7.9	70	1.1	0.5	1.7	0.6	5.7	0.1	0	4.48	12.9	40.3	89.9	28.8	32	13.1	266	7.4	1.21787570949493	4.74	5.3	3.12851338478781	44	35	31	65	5	2.275	25	23	4.663	178
541	541	2488	76	181	0	24.41	5.01	84.13	6	24	24.2	252.4	0	4.65	1.42	9	19.5	5.9	73.4	0.9	0.4	1.8	0.5	6.6	0.1	0	5.26	13.8	41.8	79.6	26.2	32.8	15	208	8.4	1.65632149833295	4.81	6	5.93330563293445	43	12	18	66	4.3	2.225	21	22	5.718	137
542	542	2491	62	130	26	26.52	6.09	72.5	8.4	76	23.6	385.97	2	4.58	1.72	7.1	25.4	9	63.4	1.9	0.3	1.8	0.6	4.5	0.1	0	4.37	13.6	40.5	92.8	31	33.4	13.9	245	7.4	-0.446287102628419	4.06	5.5	7.32778053842163	39	18	23	82	6.8	2.3	24	22	5.607	186
543	543	2492	64	162	62	28.08	11.46	57.46	19.9	100	23.1	359.41	1	6.62	0.74	12.5	42.7	9.2	45.9	1.9	0.4	5.3	1.2	5.7	0.2	0.1	4.77	14.9	45.5	95.2	31.3	32.8	12.7	272	8.6	-1.77195684193188	4.49	5.3	1.26412672714568	43	42	40	104	5	2.35	24	39	4.385	148
544	544	2500	70	128	69	62.47	12.53	87.17	14.4	125	21.1	228.78	0	3.88	1.31	9.3	18.3	5.7	71.9	3.7	0.4	1.7	0.5	6.7	0.3	0	4.24	11.9	34.8	82	28.1	34.2	14.2	401	6.9	1.53255686809814	5.25	6.5	4.56278446949165	38	21	20	92	4.6	2.25	23	24	6.439	123
545	545	2505	60	134	59	21.57	16.11	54.95	29.3	52	32.6	261.99	0	5.82	1.91	5.5	27.3	9.6	60	2.8	0.3	1.5	0.5	3.3	0.2	0	4.65	15	44.2	94.9	32.3	34	12	161	8.3	-1.71479842809193	2.66	5.1	5.93938146723776	41	27	34	110	3.9	2.2	25	142	4.552	154
546	546	2531	84	114	54	30.77	18.08	65.34	27.7	195	10	521.77	3	4.53	1.33	11	25.4	5.9	63.9	4.6	0.3	2.8	0.6	7	0.5	0	3.63	12.3	36.9	101.6	33.8	33.3	15.5	346	9.7	-0.510825623765991	4.63	5.7	6.27927161174791	41	16	19	101	5	2.375	24	43	5.384	134
547	547	2548	72	113	77	45.59	9.31	65.87	14.1	78	22.2	247.97	0	6.08	0.93	7.9	24.2	8.2	64.7	2.6	0.4	1.9	0.6	5.1	0.2	0	4.01	12.6	37.1	92.6	31.5	34	13.1	264	8.5	0.0392207131532813	5.75	5	5.61858762859297	46	8	11	98	8.9	2.425	23	15	4.996	139
548	548	2551	64	139	76	28.74	20.41	50.84	40.1	90	44.6	1061.24	0	8.22	1.82	6.4	42.5	6.5	49.4	0.8	0.9	2.7	0.4	3.2	0.1	0.1	5.55	14.3	44.9	81	25.8	31.8	16	276	8.1	-0.916290731874155	4.12	5.4	3.53193320365121	47	27	28	58	7.1	2.6	24	21	5.44	181
549	549	2553	56	115	83	24.6	29.36	64.62	45.4	62	26.7	208.12	0	5.61	1.14	4.4	31	11	53.7	4	0.4	1.4	0.5	2.4	0.2	0	5.18	16.5	47.2	92.7	32.3	34.9	11.5	237	7.8	-2.52572864430826	3.42	5.1	3.60685561863535	44	41	30	96	7.5	2.425	25	38	5.495	143
550	550	2556	64	114	71	38.94	16.29	78.58	20.7	33	81.1	1079.69	0	5.53	1.31	4.4	37.9	6.3	51.3	3.3	1.2	1.7	0.3	2.3	0.1	0.1	4.01	12.1	35.5	88.7	30.3	34.2	12.7	260	7.8	-2.04022082852655	2.99	5.3	3.79030724674405	48	43	35	72	6.8	2.525	26	42	4.94	208
551	551	2557	84	130	66	22.8	15.75	51.19	30.8	184	63.4	630.99	0	4.09	0.82	11	30	8.4	59.6	1.6	0.4	3.3	0.9	6.6	0.2	0	5.02	15.3	44.7	89.1	30.6	34.2	12.9	369	6.3	-1.89711998488588	3.95	6.2	6.9782137426307	42	23	20	118	5.4	2.575	24	37	3.664	120
552	552	2560	48	139	85	25.62	21.12	79.12	26.7	86	33.3	266.42	0	3.72	0.93	8.1	31.3	7.4	49.5	10.9	1	2.5	0.6	4	0.9	0.1	4.72	15.1	43.4	91.9	32	34.9	12.3	253	8	-1.96611285637283	3.55	5.3	5.08883014168131	51	30	28	129	6.1	2.425	25	34	4.718	139
553	553	2569	80	153	70	31.61	24.88	83.06	30	62	42.8	247.23	0	6.41	1.97	6.1	31.3	7.8	57.2	2.9	0.7	1.9	0.5	3.5	0.2	0	4.3	13.1	38.3	89.1	30.6	34.3	12.5	433	7.2	-0.0304592074847086	3.1	5.4	5.085124146087	42	17	16	59	5	2.35	25	14	5.829	141
554	554	2575	88	124	74	29.93	12.71	47.44	26.8	98	11.6	453.13	0	5.69	1.5	6.6	23.1	7.6	63.5	5.6	0.3	1.5	0.5	4.2	0.4	0	5.3	15.1	45.9	86.9	28.7	33	12.4	251	8.8	-0.941608539858445	4.79	5.4	3.45946628978613	44	45	33	61	3.9	2.325	26	21	4.829	201
555	555	2579	66	114	83	28.83	13.25	63.55	20.8	286	18.8	278.23	0	5.28	1.23	5.6	35.8	6.8	55.4	1.2	0.9	2	0.4	3.1	0.1	0.1	4.84	14.7	43.2	89.3	30.3	33.8	12.9	225	7.9	-0.941608539858445	3.29	4.7	3.7369550773455	46	28	25	70	5	2.3	24	25	4.829	167
556	556	2583	80	148	76	32.01	10.74	62.65	17.1	57	21.7	210.33	0	5.77	1.02	10.9	43.8	5.3	48.1	2.6	0.3	4.8	0.6	5.2	0.3	0	4.61	12.9	41.4	89.8	28.2	31.3	13.5	278	8.6	-0.967584026261706	4.17	8.1	5.91323269883841	41	17	17	95	3.9	2.25	26	21	11.824	176
557	557	2596	66	153	77	34.09	15.57	57.82	26.9	32	42.8	430.99	1	6.62	0.97	6.4	17.5	8.1	71.9	1.9	0.5	1.1	0.5	4.6	0.1	0	4.82	15	44.1	91.4	31	33.8	13	257	7.9	-0.673344553263766	3.74	5.4	4.9416424226093	44	26	21	103	6.1	2.225	24	49	4.996	171
558	558	2601	50	102	64	20.08	28.1	66.59	42.2	277	26	430.25	1	4.81	1.58	5.5	34.1	11.4	51.8	2	0.6	1.9	0.6	2.8	0.1	0	5.11	14.9	45.2	88.2	29.2	33	13.6	209	8.6	-1.89711998488588	2.9	5.5	4.49479712850672	37	424	281	148	2.9	2.3	24	187	5.329	236
559	559	2605	66	138	62	18.63	16.83	45.47	37	47	40.3	637.63	0	4.32	1.85	6.4	34	6	58.9	0.9	0.2	2.2	0.4	3.8	0.1	0	3.87	11.9	35.9	93	30.9	33.2	12.8	361	7.9	0.104360015324243	4.73	5	5.91593248449554	41	15	22	70	3.2	2.35	26	13	4.718	176
560	560	2609	70	161	81	27.19	12.53	98.27	12.8	9	33.3	321.77	0	4.97	1.85	5.2	32.3	9.2	52.2	5.4	1	1.7	0.5	2.7	0.3	0.1	4.48	12.9	37.2	83.2	28.6	34.4	13.7	336	7.3	-1.66073120682165	2.52	5.7	5.33945930987921	42	15	21	65	5	2.4	23	21	5.662	153
561	561	2615	70	130	72	28.09	15.22	70.71	21.5	759	89	252.4	0	4.84	1.17	10.7	20.8	7.6	68.7	2.3	0.6	2.2	0.8	7.4	0.2	0.1	5.47	17	48.3	88.4	31.1	35.3	13.2	303	6.8	-2.52572864430826	2.82	6.7	4.60406958054406	50	82	59	68	6.4	2.6	26	53	7.327	223
562	562	2620	100	157	85	25.49	31.5	71.96	43.8	74	74.7	216.23	0	6.59	2.5	7.2	18.7	9.8	68.8	1.9	0.8	1.3	0.7	5	0.1	0.1	5.13	16.6	49.2	95.9	32.4	33.8	12	336	6.4	-2.30258509299405	3.74	5.8	4.59935330066653	50	12	29	104	3.6	2.425	23	27	6.384	173
563	563	2625	84	107	80	21.03	18.8	72.67	25.9	199	19.9	291.51	0	5.51	1.58	5.7	27	8.1	61.7	2	1.2	1.5	0.5	3.5	0.1	0.1	4.36	13.4	39.4	90.6	30.9	34.1	12	249	8.1	-2.52572864430826	3.33	5.4	4.89185175810629	43	25	26	28	5.7	2.2	23	15	5.162	146
564	564	2630	66	104	65	20.84	44.93	45.11	99.6	1008	185.7	1066.41	0	3.54	1.95	3	19.8	10.4	65.1	3.2	1.6	0.6	0.3	2	0.1	0	3.67	13	38.4	104.7	35.5	33.9	14	98	8.6	-0.371063681390832	2.63	7	3.88834487807357	34	93	108	251	3.9	2.325	21	305	20.483	217
565	565	2633	50	195	114	24.06	17.54	62.11	28.2	74	37.8	298.89	0	5.15	1.14	5.1	41.4	10.1	44.3	3.4	0.6	2.1	0.5	2.3	0.2	0	5.31	16.2	47.8	90.1	30.4	33.7	12.1	248	9.3	-2.30258509299405	2.74	5.2	4.24204591836945	45	45	42	115	4.3	2.325	22	43	4.441	202
566	566	2636	88	120	89	31.33	49.58	85.38	58.1	220	37.1	303.32	0	5.2	0.75	6.7	55	9.6	32.8	2	0.6	3.7	0.6	2.2	0.1	0	5.48	17.8	51.7	94.3	32.5	34.6	12	209	8.4	-1.77195684193188	2.33	5.6	2.63332665490627	49	126	71	90	2.9	2.375	26	147	5.662	165
567	567	2643	88	159	87	27	14.32	61.76	23.2	52	10.9	543.91	3	6.54	1.55	8	23.8	8.2	61.2	5.8	1	1.9	0.7	4.9	0.5	0.1	3.33	10.6	31.3	93.9	31.7	33.8	16	308	7.5	-1.20397280432594	6.05	4.9	7.71199650704767	40	14	22	185	20.7	2.2	18	54	4.274	280
568	568	2645	68	144	82	25.11	17.36	71.78	24.2	39	18.6	287.08	0	6.21	1.2	8.4	35.4	8.9	53.2	2.3	0.2	3	0.7	4.5	0.2	0	5.43	17	50	92	31.2	33.9	13.1	267	10	-1.27296567581289	4.7	5.6	3.00716665117965	42	25	21	114	6.4	2.35	21	38	5.107	147
569	569	2653	60	117	67	39.67	11.1	99.35	11.2	182	186.9	200.74	0	4.63	1.62	8.1	45.2	5.8	44.9	2.7	1.5	3.7	0.5	3.6	0.2	0.1	3.67	10.9	33	89.9	29.5	32.8	13	298	8.9	-0.371063681390832	3.21	5.1	4.93806460126142	50	29	32	42	7.1	2.35	23	25	4.607	152
570	570	2655	70	126	85	23.9	17.54	59.25	29.6	507	18.3	281.92	2	6.44	0.91	5.9	38.3	8.1	50.8	1.8	1	2.3	0.5	3	0.1	0.1	5.18	16	45.9	88.6	30.8	34.8	12	287	7.7	-1.56064774826467	2.88	5	2.61447185414264	45	20	20	64	5	2.225	24	20	4.607	161
571	571	2660	64	142	94	32.58	21.84	70.35	31	92	24.7	391.14	0	5.33	0.87	6.9	34	6.6	54.7	4	0.8	2.3	0.5	3.8	0.3	0.1	5.36	15.8	46.8	87.4	29.5	33.8	13.1	271	7.8	-2.52572864430826	2.7	5.4	1.65632149833295	45	40	23	70	6.4	2.325	21	23	4.274	139
572	572	2669	78	122	92	33.22	15.75	63.55	24.8	99	36.5	323.98	0	5.33	0.84	7.6	19.6	7	67	5.8	0.6	1.5	0.5	5.1	0.4	0	5.8	17	48.4	83.6	29.4	35.2	11.8	308	7.5	-2.52572864430826	2.68	5.1	3.58518421777517	45	34	31	66	3.2	2.425	24	14	4.718	176
573	573	2673	66	151	87	32.68	23.45	66.59	35.2	196	31	222.14	0	6	2.17	3.9	47.2	13.3	36.2	2.8	0.5	1.8	0.5	1.4	0.1	0	4.24	14.1	40.9	96.7	33.3	34.4	11.9	264	8.4	-1.07880966137193	3.74	5.3	3.75700528316154	44	15	24	75	5.4	2.525	23	70	5.329	173
574	574	2678	44	132	66	26.91	11.99	50.12	23.9	723	49.8	442.8	0	5.4	1	5.3	30	13.1	55.2	1.3	0.4	1.6	0.7	2.9	0.1	0	4.15	13.1	39	93.9	31.5	33.7	12.3	193	9.5	0.438254930931155	5.75	6.6	4.88204405972327	42	23	19	66	5.4	2.5	26	35	5.94	145
575	575	2679	80	118	82	22.21	39.2	68.92	56.9	14	59.6	511.43	0	5.48	1.26	6.3	47.6	8.6	42.4	0.8	0.6	3	0.5	2.7	0.1	0	4.36	14	41.9	96.1	32.2	33.4	12.9	312	7.4	-2.99573227355399	2.68	5.2	2.77258872223978	47	21	21	56	4.3	2.525	24	17	4.885	142
576	576	2682	60	152	77	48.43	19.33	67.66	28.6	151	43.9	390.4	0	5.72	1.25	6.6	33.1	7.4	55.8	3.1	0.6	2.2	0.5	3.7	0.2	0	4.17	13.5	40.6	97.3	32.3	33.2	12.4	234	8.7	0.113328685307003	4.14	7	5.49429524978948	39	22	24	82	6.1	2.5	24	10	3.775	222
577	577	2692	72	123	83	26.06	12.17	84.85	14.3	48	23.1	339.48	3	5.64	1.22	4.4	33.6	9.3	56.3	0.5	0.4	1.5	0.4	2.5	0	0	5.03	11	35.9	71.3	21.7	30.4	15.4	222	9.6	-1.13943428318836	3.66	5.3	4.32347018521386	44	23	21	58	2.5	2.225	25	22	4.829	122
578	578	2694	90	128	83	31.33	27.57	71.06	38.8	172	36.2	284.87	0	4.89	1.12	9	29.9	12.3	51.6	5.4	1	2.7	1.1	4.6	0.5	0.1	4.89	15.8	46.1	94.1	32.3	34.2	12.1	281	7.7	-1.02165124753198	4.34	5.6	2.92154737536461	46	50	54	103	5.4	2.425	23	33	4.996	186
579	579	2696	76	164	78	26.15	11.81	60.86	19.4	110	27.4	718.07	0	6.8	1.14	9.1	14.8	9.1	74.1	1.3	0.7	1.3	0.8	6.7	0.1	0.1	4.53	13.7	41.2	90.9	30.3	33.3	15.6	260	9.7	-1.89711998488588	3.21	6	7.71199650704767	42	26	27	80	8.2	2.275	26	28	5.051	170
580	580	2699	64	115	82	24.96	17.01	66.23	25.7	75	19.3	236.16	0	6.21	1.84	4.7	41.8	7.7	48.3	1.8	0.4	2	0.4	2.3	0.1	0	4.24	13.2	40.5	95.4	31.1	32.6	12.4	213	9.5	-3.50655789731998	3.07	5.1	2.79971738962803	52	18	26	59	6.4	2.35	23	8	4.607	156
581	581	2700	68	148	68	23.63	17.18	66.77	25.7	278	17.4	207.38	0	7.71	1.23	6.3	22.3	8.7	65.1	3.4	0.6	1.4	0.5	4.1	0.2	0	4.89	14.8	43.1	88.1	30.2	34.3	13	228	7.7	-1.56064774826467	3.61	5	5.31517448361446	48	20	23	81	3.2	2.4	27	13	4.94	184
582	582	2701	66	134	72	36.74	18.97	48.69	39	400	38.5	816.97	0	5.69	1.39	8.1	34.5	8.6	52.1	4.1	0.7	2.8	0.7	4.2	0.3	0.1	4.84	14	42.9	88.8	29	32.7	13.6	218	8.4	-0.527632742082372	4.85	6.1	4.28441380580688	44	50	48	99	5.4	2.55	24	124	5.495	152
583	583	2702	50	130	86	27.69	11.1	52.45	21.2	287	60.7	556.45	0	6.28	1.39	8.9	28.7	10.2	54.3	6.5	0.3	2.6	0.9	4.8	0.6	0	4.86	15.6	45.6	93.7	32	34.2	12.7	252	8.9	-0.385662480811985	2.84	5.4	4.90749453517674	45	23	19	71	7.5	2.225	28	144	4.94	147
584	584	2709	76	146	76	29.93	25.78	61.76	41.7	170	57.5	445.75	0	6.05	1.41	7.6	30.8	7.8	59.3	1.8	0.4	2.3	0.6	4.5	0.1	0	5.59	16.5	48.7	87	29.5	34	12.3	283	7.5	-0.7339691750802	3.29	5.6	4.02767042895411	45	19	19	71	5	2.375	25	35	6.162	130
585	585	2712	54	98	60	19.54	18.97	49.58	38.3	132	13.4	230.99	2	4.19	1.34	6.6	33.8	7.4	50.3	7.7	0.8	2.2	0.5	3.3	0.5	0.1	4.82	15.3	45	93.4	31.7	34	12.7	253	8.5	-2.65926003693278	2.75	5.3	4.02087741034023	49	11	17	83	3.9	2.25	29	13	5.551	127
586	586	2713	60	107	71	23.97	15.93	57.1	27.9	73	48.7	351.29	0	5.72	2.17	5.9	26.1	8.3	57.1	7.5	1	1.5	0.5	3.4	0.4	0.1	4.26	14	40.9	95.8	32.8	34.2	11.4	168	8.2	-2.30258509299405	3	5	5.1233685640835	44	23	23	73	5	2.425	23	21	5.162	153
587	587	2721	58	154	72	35.06	17.54	74.64	23.5	105	98.5	1666.4	0	5.56	1.5	7.9	32.9	4.4	59.1	2.3	1.4	2.6	0.3	4.7	0.2	0.1	4.67	14.8	42.2	90.2	31.5	35	12.8	350	8.1	-1.46967597005894	3.74	6.1	4.56736447125219	45	26	31	146	7.5	2.5	24	30	5.551	213
588	588	2723	68	126	84	25.74	23.27	61.22	38	267	29.4	175.64	1	6.05	0.91	8.5	18.5	3.2	77	0.7	0.7	1.6	0.3	6.5	0.1	0.1	5.15	16.3	48.3	93.8	31.6	33.7	12.7	312	8.6	-2.30258509299405	4.49	9.3	3.39148368947452	44	84	45	110	6.4	2.35	20	40	10.658	190
589	589	2725	56	100	59	20.44	11.28	69.09	16.3	22	69.8	288.56	0	5.17	1.98	5.8	35.7	6.3	55.5	1.6	1	2.1	0.4	3.2	0.1	0.1	3.88	12.5	37.2	95.7	32.3	33.7	12.4	241	8.9	-4.60517018598809	2.56	4.7	3.45631668088323	45	10	24	62	2.9	2.325	26	17	4.663	134
590	590	2732	82	193	71	22.62	19.33	37.59	51.4	1069	15.4	463.46	0	4.03	0.99	6.6	16.2	6.5	68.7	7.8	0.9	1.1	0.4	4.5	0.5	0.1	4.03	12.9	38.8	96.4	32	33.3	14.1	213	9	-2.52572864430826	5.4	7.6	10.2156305034129	46	13	10	110	18.6	2.15	21	19	8.771	142
591	591	2754	62	138	80	25.35	27.03	68.56	39.4	169	40.8	357.19	0	5.82	0.78	5.6	27.8	6.1	62.4	3.3	0.4	1.6	0.3	3.5	0.2	0	5.4	15.6	46.6	86.2	28.8	33.5	12.3	221	9.1	-2.81341071676004	2.49	5.8	3.60468229531318	46	32	24	71	6.4	2.2	24	30	5.329	108
592	592	2761	64	127	64	29.37	6.98	41.53	16.8	195	25.6	277.49	0	4.45	1.11	6.6	32.9	8.4	56.9	1	0.8	2.2	0.6	3.8	0.1	0.1	4.22	13.3	38.7	91.6	31.7	34.5	12.3	257	8.6	-0.527632742082372	3.74	5	4.63278535302106	46	15	22	71	3.9	2.275	26	17	4.552	123
593	593	2762	98	144	92	43.05	8.23	64.62	12.7	154	17.7	486.34	0	7.55	1.28	12.5	21	6.8	68.6	1.7	2	2.6	0.9	8.6	0.2	0.3	5.19	13.9	43.1	83.1	26.8	32.3	11.8	438	9.6	0.418710334858185	5.45	14.6	4.98838968514894	40	23	16	129	4.6	2.325	25	92	28.199	166
594	594	2769	68	107	48	25.77	11.81	51.91	22.8	49	20.2	221.4	0	7.27	0.86	8.4	28.7	6.8	62.8	1	0.6	2.4	0.6	5.3	0.1	0.1	4.47	13.2	39.2	87.9	29.5	33.7	13	204	8.6	-1.83258146374831	4.16	5.5	5.99645208861902	44	14	17	69	10.7	2.3	27	13	5.44	190
595	595	2777	66	139	85	26.43	29.18	66.95	43.6	69	68	425.09	0	5.33	1.17	4.1	35.1	7.1	56.3	0.9	0.6	1.4	0.3	2.3	0	0	4.54	13.8	41.4	91.1	30.2	33.2	11.6	276	7.5	-0.967584026261706	2.47	5	4.95088528969048	45	20	21	52	5	2.4	27	16	4.885	144
596	596	2795	76	105	57	32.58	15.39	61.04	25.2	167	27	314.39	0	5.51	0.78	7.1	31	10.5	55.6	2.3	0.6	2.2	0.7	3.9	0.2	0	5.04	15.1	44.8	88.9	30.1	33.8	12.5	217	7.8	-1.38629436111989	2.5	5.5	2.75366071235426	43	37	30	97	5.4	2.3	25	34	5.662	198
597	597	2798	52	143	63	23.91	20.05	51.02	39.3	51	79.3	959.4	0	6.31	1.45	4.9	29.2	12.7	52.7	4.4	0.9	1.4	0.6	2.6	0.2	0	3.89	13.2	37.5	96.2	34	35.3	12.5	184	8.9	-1.66073120682165	3.44	5.2	6.3818160174061	45	18	24	58	5.4	2.225	29	26	5.107	109
598	598	2809	58	121	83	31.07	25.06	71.42	35.1	174	14.9	230.26	1	6.15	1.07	7.5	31.5	9	57.2	1.8	0.4	2.4	0.7	4.3	0.1	0	4.52	14.4	44.3	98.1	31.8	32.5	12.1	250	8.7	-2.12026353620009	4.08	4.9	2.54160199346455	46	61	49	87	3.9	2.375	26	153	5.218	185
599	599	2810	74	108	71	29.21	25.78	73.57	35	45	37.8	189.67	0	5.02	1.92	6.7	31.6	6.1	60.3	1.3	0.8	2.1	0.4	4	0.1	0.1	4.44	14	41.2	92.7	31.3	33.8	11.8	325	7.4	0.182321556793955	3.57	4.8	4.73003916803396	43	18	22	79	3.6	2.35	24	13	4.552	179
600	600	2816	86	146	50	23.38	13.96	70.71	19.7	69	23.1	354.24	0	5.72	1.16	6.3	23.8	7.4	65.7	2.4	0.8	1.5	0.5	4.1	0.2	0.1	5.2	15.9	46.4	89.2	30.4	34.1	13.4	197	8.1	-2.81341071676004	2.75	8.8	3.61010677294854	47	22	20	101	4.3	2.475	21	15	5.829	135
601	601	2817	78	121	50	25.14	18.26	62.11	29.4	403	30.1	266.42	2	5.28	1.36	6	20.9	12.5	63.9	1.7	1.1	1.3	0.8	3.8	0.1	0.1	4.71	15.5	45.4	96.4	32.9	34.1	12.2	184	8.4	-0.653926467406664	4.14	5.4	2.96114082878437	44	17	28	94	7.1	2.275	22	38	5.329	133
602	602	2819	74	111	81	32.24	16.47	84.49	19.5	170	49.8	247.23	0	6.41	1.11	7.8	30.5	10.6	50.9	7.9	0.3	2.4	0.8	4	0.6	0	4.63	13.9	40.7	87.9	30.3	34.5	13.4	324	8.6	-1.23787435600162	3.83	5.7	2.35707327827812	44	36	23	78	5.4	2.4	25	53	5.773	165
603	603	2820	82	148	91	31.11	11.28	71.6	15.8	249	32.2	202.21	0	4.84	0.95	8.9	19.4	8	70	2.7	0.1	1.7	0.7	6.2	0.2	0	5.3	15.8	46	86.9	29.8	34.3	12.9	221	7.2	-1.13943428318836	4.09	10.8	3.54558628428746	43	26	17	98	5	2.4	24	18	8.771	126
604	604	2822	58	134	79	29.7	21.3	60.32	35.3	201	48.7	254.61	0	5.84	0.93	7.3	28.3	8.6	60	2.3	0.9	2.1	0.6	4.4	0.2	0.1	4.86	16.3	46.3	95.5	33.5	35.1	11.6	252	8.2	-1.77195684193188	3.81	5.2	2.47148362945586	47	33	28	90	7.1	2.3	26	35	5.44	171
605	605	2825	66	163	93	30.55	8.95	67.66	13.2	132	30.6	340.22	0	5.87	1.09	8	27.2	7.5	60.9	3.4	0.9	2.2	0.6	4.9	0.3	0.1	4.72	13.2	39.1	82.9	28	33.8	13.1	246	7.9	0.113328685307003	3.51	5.8	4.72827238312207	43	30	33	98	6.1	2.3	25	22	4.718	184
606	606	2830	84	184	67	25.19	8.41	50.48	16.7	85	34	474.53	0	3.8	1.67	5.6	36.3	8.9	52.2	2.1	0.6	2	0.5	2.9	0.1	0	2.92	9.6	28.3	97.1	33	34	12.2	256	7.4	-1.17118298150295	3.78	6.1	5.77268645330341	40	11	20	99	5	2.2	20	22	7.216	184
607	607	2834	64	110	71	37.63	20.94	71.6	29.8	74	14.9	369	1	6.21	1.22	9.5	18.5	5.5	73.3	1.7	1.2	1.8	0.5	7	0.2	0.1	4.65	15.4	44.7	96.1	33.1	34.5	13.7	280	7.5	-0.843970070294529	4.03	5.1	5.39906726964818	40	18	17	116	2.9	2.1	21	66	4.552	129
608	608	2844	88	126	72	31.28	18.26	58.35	31.3	488	17.7	711.43	0	4.01	1.07	8.8	27.5	4.9	66.4	1.2	0	2.4	0.4	5.8	0.1	0	3.93	12.9	37.5	95.6	32.8	34.4	12.3	206	8.6	-2.04022082852655	3.69	5.8	3.91022138348152	43	22	23	89	6.1	2.375	23	24	4.996	172
609	609	2850	78	130	63	36.81	8.23	62.47	13.2	134	14.7	562.36	0	4.97	1.82	9.9	27.8	11.8	57.4	2.5	0.6	2.8	1.2	5.7	0.2	0.1	3.99	12	35.9	89.8	29.9	33.3	14.6	228	9.6	0.688134638736401	4.72	7.1	3.83643701847155	41	19	14	101	5	2.3	23	33	5.94	182
610	610	2855	76	97	64	23.75	13.6	58.71	23.2	75	103.3	805.16	0	4.71	1.28	4.7	25.6	10.7	57.3	5.8	0.6	1.2	0.5	2.7	0.3	0	4.4	13.8	39.7	90.1	31.2	34.6	14.7	214	8.2	-2.52572864430826	3.6	5.3	6.45990445437753	48	11	20	53	8.2	2.55	22	10	5.384	115
611	611	2862	76	115	75	38.39	6.8	58.53	11.6	31	27.4	450.18	2	5.38	1.36	10.3	33	7.1	56.6	2.1	1.2	3.4	0.7	5.8	0.2	0.1	4.84	13.8	41.7	86.2	28.5	33	14.8	372	8	0.854415328156068	4.96	5.6	3.83643701847155	39	8	15	92	3.9	2.325	21	22	4.829	94
612	612	2864	60	145	71	29.24	20.59	85.03	24.2	124	59.1	383.76	0	5.77	1.53	7.3	34.9	7.6	49.7	6.7	1.2	2.5	0.6	3.6	0.5	0.1	4.86	14.7	44.4	91.4	30.3	33.2	12.3	260	8.8	-0.430782916092454	3.88	6	2.70203212877665	43	24	24	122	5.4	2.325	24	25	5.995	120
613	613	2884	64	149	76	29.74	23.45	73.21	32	85	44.6	817.7	0	4.86	1.36	6.6	34.3	8.1	54.4	2.4	0.9	2.3	0.5	3.6	0.2	0.1	5.35	15.4	46.2	86.3	28.7	33.3	12.5	225	9.4	-1.30933331998376	3.21	5.3	5.55605556262675	44	34	26	112	5.4	2.275	23	41	4.996	149
614	614	2895	62	201	70	24.57	8.95	59.61	15	70	21.5	259.04	0	4.45	0.93	6.4	24.8	8.9	64.1	1.3	1	1.6	0.6	4.1	0.1	0.1	3.59	10.6	32	89	29.5	33.1	12.7	307	7.7	-2.81341071676004	3.61	6.9	7.26192709270275	43	12	17	73	7.5	2.25	27	10	6.328	146
615	615	2897	54	130	63	29.62	21.12	65.34	32.3	98	28.8	229.52	0	5.38	1.22	7.7	25	7.7	66.3	0.8	0.4	1.9	0.6	5.1	0.1	0	4.48	15.3	43.6	97.3	34.2	35.1	12.1	252	8.9	-0.941608539858445	3.95	7	7.3038432252777	46	17	20	120	6.4	2.325	25	29	6.162	127
616	616	2899	92	128	78	40.71	16.11	41.53	38.8	110	21.7	264.2	0	5.3	1.19	10.4	33.7	6.3	57.9	1.5	0.7	3.5	0.7	6	0.2	0.1	4.42	13.4	39.1	88.5	30.3	34.2	12.6	255	10.9	0.350656871613169	4.78	8.9	4.50014294812039	46	13	16	90	6.8	2.55	22	27	9.714	168
617	617	2906	74	118	76	28.77	8.06	58.71	13.7	41	38.1	546.12	0	4.53	1.65	4	40.6	9.6	46.8	2.6	0.4	1.6	0.4	1.9	0.1	0	5.14	14.4	44.2	85.9	28.1	32.7	12.7	242	7.6	-1.46967597005894	3.42	5.4	2.1621729392773	45	23	23	78	3.6	2.475	21	30	4.663	192
618	618	2912	80	107	70	20.1	20.41	59.43	34.3	72	34.7	546.12	0	7.16	1.72	7.4	7.3	1.8	90.3	0.5	0.2	0.5	0.1	6.7	0	0	4.78	15.6	46.7	97.6	32.7	33.5	11.9	187	7.7	-2.30258509299405	3.53	5.3	5.34948565312244	45	21	24	92	5.4	2.275	23	29	6.328	161
619	619	2915	54	151	74	25.88	7.34	62.47	11.7	148	18.3	216.97	0	4.97	1.04	9.4	32.3	5.8	59.3	2.5	0.2	3	0.5	5.6	0.2	0	5.48	16.7	48.9	89.3	30.5	34.2	13.5	272	8.5	-0.713349887877465	3.51	5.9	6.8387266925717	47	17	16	46	7.9	2.3	22	14	7.438	140
620	620	2917	64	139	85	24.36	10.74	68.38	15.7	41	37.6	224.35	0	5.48	1.49	3.6	33.3	6.2	56.4	2.8	1.2	1.2	0.2	2	0.1	0	4.47	13.9	42.2	94.4	31	32.8	12.2	246	9.9	-1.30933331998376	3.5	4.8	3.60386607978698	48	14	22	83	4.3	2.225	26	12	4.996	145
621	621	2924	72	132	69	23.32	5.55	72.14	7.7	253	70.2	778.59	3	7.47	1	10.4	33.9	5.2	59.6	0.9	0.4	3.5	0.5	6.2	0.1	0	4.14	13.1	37.8	91.3	31.5	34.6	13.4	296	7.5	-0.27443684570176	4.89	5.9	4.55996359315001	47	20	21	136	3.6	2.5	21	23	5.051	162
622	622	2927	88	169	88	20.63	7.88	69.81	11.3	24	43	244.28	0	6.47	1.95	8.2	41.2	7.3	48.2	2.7	0.6	3.4	0.6	4	0.2	0	4.52	13.6	42.7	94.3	30.1	31.9	13.2	328	6.9	-2.99573227355399	4.28	5.4	5.19960139360888	41	14	22	121	4.3	2.475	23	26	5.218	189
623	623	2929	70	160	71	27.74	17.72	60.14	29.5	206	34.2	440.59	2	4.37	1.18	9.5	28.8	7.1	62.7	1	0.6	2.7	0.7	6	0.1	0.1	4.62	14	42.4	91.6	30.3	33	12.5	287	8.4	-0.7339691750802	4.59	7.3	5.97660468420096	46	24	24	85	5	2.3	23	45	11.213	164
624	624	2934	80	139	97	28.87	14.86	72.85	20.4	132	45.8	756.45	0	5.35	0.97	7.4	35.9	11.4	46.1	5	1.7	2.7	0.8	3.4	0.4	0.1	4.35	13.5	39.2	90.3	31	34.2	12.3	244	8.4	-0.916290731874155	2.56	5.3	4.64439089914137	44	19	21	66	4.6	2.275	27	13	4.274	180
625	625	2936	64	141	62	27.84	19.69	67.3	29.3	333	17.4	201.47	0	6.65	0.76	8.6	26.3	12.5	55.8	3.9	1.4	2.3	1.1	4.8	0.3	0.1	4.91	15.9	46.8	95.3	32.2	33.8	12.4	208	8.6	-2.30258509299405	2.97	5.8	2.2690283094652	43	28	21	103	6.8	2.35	20	23	5.162	160
626	626	2938	84	124	67	25.55	14.14	55.13	25.6	52	37.8	397.78	0	4.55	1.68	7.1	15.1	10	71.7	2.5	0.8	1.1	0.7	5.1	0.2	0.1	4.83	15.3	45.3	93.7	31.5	33.7	12.9	233	9.4	-2.04022082852655	3.4	5.8	4.50225113198025	40	17	17	112	5	2.175	23	19	5.607	148
627	627	2940	68	133	64	36.37	11.28	77.87	14.5	34	22.7	276.01	0	4.24	1.39	6.6	25	5.4	64.3	4.6	0.8	1.7	0.4	4.2	0.3	0.1	4.2	11.9	35.4	84.4	28.4	33.7	13.7	246	9.1	0.00995033085316809	5.33	5.5	4.87672287650999	39	18	13	99	7.1	2.4	25	33	6.051	128
628	628	2942	68	170	70	32.99	11.81	78.58	15	116	28.3	244.28	0	6.03	0.75	7.8	22.2	6.9	68.2	1.9	0.8	1.7	0.5	5.3	0.1	0.1	5.17	14.4	44.3	85.6	27.8	32.4	13.9	405	8.8	0.307484699747961	4.06	5.9	3.7003138317396	42	17	16	83	4.6	2.275	23	22	5.107	182
629	629	2947	68	165	82	27.21	17.9	58.89	30.4	43	36	304.06	0	5.82	1.05	6.3	27.4	7.8	60.1	4.3	0.6	1.7	0.5	3.8	0.3	0	5.2	14.6	44.5	85.6	28	32.8	12.7	150	10.1	-2.40794560865187	3.59	5.9	5.32300997913841	43	23	19	89	6.4	2.275	27	25	5.995	116
630	630	2949	62	125	74	25.62	16.11	73.21	22	100	35.6	405.9	0	5.46	1.22	7.5	33.8	8.8	54.3	2.6	0.6	2.5	0.7	4.1	0.2	0	5.03	15.1	44.3	88	30.2	34.3	12.6	255	8.5	-2.20727491318972	3.14	5.6	3.64283551561253	46	31	21	56	3.6	2.425	24	27	4.94	146
631	631	2962	78	118	68	22.87	12.89	62.47	20.6	34	39.2	619.18	0	5.84	0.91	7.2	12	6.1	79.4	2.2	0.3	0.9	0.4	5.7	0.2	0	4.9	15.8	47.1	96.1	32.2	33.4	12.6	269	7.7	0.300104592450338	5.5	5.3	4.76131886847802	40	12	17	129	5	2.3	24	20	4.996	153
632	632	2973	64	104	53	25.52	26.13	47.26	55.3	113	33.3	432.47	0	4.81	1.49	5.4	23.7	8.1	65.3	2.2	0.8	1.3	0.4	3.5	0.1	0	4.55	14.7	42.8	94	32.2	34.2	12.6	344	9.1	-3.2188758248682	3.21	5.7	4.78582368568135	44	16	21	64	6.1	2.375	25	13	5.107	197
633	633	2977	74	122	63	29.72	13.07	71.06	18.4	79	14.9	500.36	0	6.21	1.84	8.6	39.5	7.8	47.6	4.3	0.9	3.4	0.7	4.1	0.4	0.1	3.86	12.9	38.3	99.4	33.3	33.5	13.9	193	12	0.148420005118273	5.06	9.1	5.14224818089815	38	29	53	355	6.4	2.4	23	265	12.823	199
634	634	2978	64	121	84	31.9	17.54	77.51	22.6	360	42.1	442.8	0	4.65	0.87	6.4	28.1	10.2	56.8	3.9	0.9	1.8	0.7	3.6	0.2	0.1	5.15	15.9	48.4	93.9	30.7	32.7	12.5	267	7.6	-2.65926003693278	3.62	5.5	2.66722820658195	48	46	34	58	5.4	2.5	22	29	4.829	144
635	635	2979	38	207	99	24.21	8.06	52.45	15.4	183	24.5	580.81	0	4.16	1.34	4.9	25.3	14.9	53.7	5.3	0.9	1.2	0.7	2.6	0.3	0	4.8	13.9	41.8	87.3	29	33.3	13.3	263	8.2	-1.77195684193188	4.14	6	6.10211106719505	42	26	29	62	8.6	2.15	24	15	5.829	204
636	636	2984	74	121	80	22.79	15.57	78.76	19.8	95	12.2	527.67	2	4.42	1.28	5.2	18.4	8	69.3	4.1	0.2	1	0.4	3.6	0.2	0	5.72	13.8	41.6	72.7	24	33.1	13.5	217	9.6	-2.20727491318972	3.65	5.6	3.40019688132857	43	26	25	114	1.8	2.475	22	81	5.94	127
637	637	2987	72	126	72	30.97	15.75	61.76	25.5	218	60	419.18	0	5.07	0.98	7	33.8	15.1	46.9	4.1	0	2.4	1.1	3.3	0.3	0	4.8	14.4	43	89.6	29.9	33.3	12.6	285	8	-0.139262067333508	4.68	5.9	5.17558460116574	42	17	22	73	4.6	2.35	23	20	4.496	165
638	638	2990	72	113	75	18.05	14.5	59.61	24.3	52	19.7	465.68	2	4.76	1.67	7.2	31.5	8.8	57.6	1.8	0.4	2.3	0.6	4.1	0.1	0	4.73	14.4	43.5	91.9	30.4	33.1	12.8	290	8.6	-1.23787435600162	3.96	5	3.38912480042789	45	21	27	108	7.5	2.45	22	38	4.718	131
639	639	2992	64	105	70	31.33	15.04	51.37	29.3	193	43	203.69	0	4.01	1.14	3.8	27.8	19.3	49	3.5	0.4	1.1	0.7	1.9	0.1	0	4.54	14.4	41.9	92.3	31.6	34.2	12.6	192	8.5	-2.99573227355399	3.07	5.2	3.82166056534775	46	22	18	71	5	2.425	25	15	4.718	136
640	640	2993	72	107	73	22.87	36.52	76.79	47.6	46	37.1	326.93	0	6.26	1.33	4.6	33.1	7.4	52.2	6.3	1	1.5	0.3	2.4	0.3	0	5.08	15	45.2	88.9	29.7	33.4	12.4	202	6.8	-3.50655789731998	3.05	5.4	3.09648217665413	47	16	20	58	4.6	2.375	27	18	5.662	116
641	641	3013	56	127	71	25.44	19.51	58.35	33.4	104	70	75645	0	4.65	1.44	5.3	28.8	6.3	58.2	5.8	0.9	1.5	0.3	3.1	0.3	0	4.53	13.8	40.3	88.9	30.6	34.3	12.1	217	9.5	-1.23787435600162	3.18	6	3.24532299488305	45	18	27	79	7.1	2.325	21	20	5.884	134
642	642	3018	64	143	99	35.23	15.57	53.88	28.9	275	59.6	352.03	0	4.63	0.89	8.4	24.2	8.2	65.8	1.6	0.3	2	0.7	5.5	0.1	0	5.46	16.6	48.7	89.1	30.4	34.1	12.1	262	8.9	-1.02165124753198	3.03	5.5	3.64100137386947	46	68	37	57	3.6	2.375	23	32	4.496	164
643	643	3033	74	131	72	33.59	13.25	66.23	20	57	27.6	170.48	0	4.91	1.78	7.1	40.3	7.2	42.4	9.3	1	2.9	0.5	3	0.7	0.1	4.54	13.9	42	92.4	30.5	33.1	13.6	157	9.4	-1.30933331998376	6.57	5.4	5.35517017814082	47	19	24	53	9.6	2.4	21	18	5.495	238
644	644	3035	92	126	79	30.18	22.2	73.75	30.1	54	20.2	600.73	0	5.46	2.43	6.6	20.4	7.3	65.7	5.7	1	1.3	0.5	4.3	0.4	0.1	4.68	14	41.6	88.9	30	33.7	12.5	234	9.2	0.231111720963387	2.71	4.5	3.80732893431348	42	13	15	55	6.1	2.3	23	12	4.496	128
645	645	3043	54	122	68	42.51	15.57	68.74	22.7	44	32.8	391.14	0	4.6	1.48	6.4	39	5.1	50.2	4.9	0.8	2.5	0.3	3.2	0.3	0.1	4.08	13.1	37.8	92.9	32	34.4	11.6	217	9.5	-1.46967597005894	3.21	5.3	4.75359019110636	43	23	20	107	6.4	2.175	25	22	4.663	168
646	646	3045	72	142	77	38.77	14.32	66.77	21.4	143	29	467.15	1	6.85	1.93	8.9	24.6	7.1	65.9	2.2	0.3	2.2	0.6	5.9	0.2	0	4.86	14.8	45.1	92.8	30.3	32.7	15.6	251	8.6	0.307484699747961	5.24	5.4	4.230040277676	41	15	16	82	6.8	2.375	25	24	6.55	175
647	647	3054	78	124	65	27.4	25.6	51.55	49.7	382	31.5	163.1	1	6.18	1.84	6.6	20.5	10.1	65.9	2.3	1.2	1.4	0.7	4.3	0.2	0.1	4.18	14.4	42.1	100.7	34.5	34.3	11.9	278	7.3	-0.261364764134408	4.7	5	5.60873892596931	48	15	19	72	7.5	2.375	24	35	5.162	121
648	648	3059	110	107	60	41.33	21.48	82.7	26	86	30.4	192.62	1	6.23	1.06	6	23.4	8.2	62.9	4.4	1	1.4	0.5	3.8	0.3	0.1	4.7	16.3	47.8	101.6	34.8	34.2	13.1	249	8.4	-1.30933331998376	3.7	7.6	5.09864617141897	47	16	18	82	13.6	2.325	25	28	13.433	169
649	649	3080	66	132	82	27.8	16.11	61.58	26.2	120	44.8	272.32	0	6.1	1.5	4.9	31.8	9.2	48.8	7.8	2.5	1.6	0.5	2.4	0.4	0.1	5.23	15.3	46.3	88.4	29.2	33.1	12.9	215	9.6	-1.6094379124341	3.59	5.6	3.89039070530103	47	21	19	76	4.3	2.375	26	36	5.051	120
650	650	3089	82	134	63	42.35	8.59	70.71	12.2	349	61.4	455.35	0	5.38	1.11	10.4	23	6.2	69.7	0.6	0.5	2.4	0.6	7.2	0.1	0.1	4.93	14.8	44.2	89.7	30	33.5	13	296	8.9	0.524728528934982	4.98	6	4.89858579028763	43	18	14	115	3.2	2.6	24	24	4.607	160
651	651	3093	102	154	0	22.75	21.12	57.46	36.8	428	19.5	525.46	0	6.18	1.48	4.3	32.7	8.8	53.1	4.7	0.8	1.4	0.4	2.3	0.2	0	3.88	11.4	33.8	87.2	29.5	33.9	12.4	256	8	-3.91202300542815	3.76	5.6	5.09252245356844	40	20	21	74	3.6	2.4	24	44	5.829	148
652	652	3095	68	130	51	42.83	11.46	64.62	17.7	256	29.4	385.97	0	5.02	1.09	8.4	35.3	7.9	53.6	2.6	0.8	3	0.7	4.5	0.2	0.1	5.45	16	46.8	86	29.5	34.2	12.3	207	9.6	-0.116533816255952	3.33	9	2.03208784529637	43	81	65	83	3.6	2.275	23	52	11.102	185
653	653	3108	68	138	96	25.96	17.36	56.56	30.7	290	29.9	549.81	0	5.72	1	8.3	29.9	8.2	53.7	7	1.3	2.5	0.7	4.5	0.6	0.1	5.22	16.3	46.3	89	31.3	35.1	12.1	296	8.2	-1.66073120682165	3.46	5.8	2.96114082878437	47	31	25	86	4.3	2.4	25	36	4.996	105
654	654	3112	64	116	64	19.78	16.65	68.2	24.4	34	37.8	359.41	0	5.69	2.16	4.9	31.7	7.9	58.5	1.5	0.5	1.6	0.4	2.9	0.1	0	4.36	13.7	41.1	94.2	31.3	33.2	13	238	9.4	-4.60517018598809	2.92	5.4	4.31508522892	43	17	24	65	5.4	2.275	25	18	4.385	166
655	655	3116	54	150	79	27.15	13.6	64.98	20.9	113	41.7	366.05	0	6.1	1.09	5.6	32.1	6.9	58.3	2.3	0.4	1.8	0.4	3.3	0.1	0	4.84	15	44.3	90.4	30.7	33.9	11.9	212	9	-1.02165124753198	4.16	5.5	4.31441673501182	44	24	23	126	5	2.2	26	43	5.107	142
656	656	3120	62	121	64	23.18	19.51	68.92	28.3	19	65.2	635.42	0	5.28	1.63	5.1	29.4	9	54.4	6.1	1.2	1.5	0.5	2.8	0.3	0.1	4.43	13.5	38.8	87.8	30.5	34.8	12.2	317	8	-3.2188758248682	2.56	5.2	4.27569342387926	42	20	28	56	5.4	2.25	22	9	4.663	142
657	657	3122	102	177	71	30.6	11.99	66.23	18.1	165	80.2	410.33	0	7.29	1.08	10.8	20.8	8.6	69.5	0.9	0.3	2.2	0.9	7.5	0.1	0	5.28	15	45.5	86.1	28.3	32.8	12.5	287	10	-0.0618754037180875	4.59	5.9	4.53270701425438	47	20	20	76	5.4	2.425	28	29	6.051	151
658	658	3128	88	148	73	23.36	26.85	68.74	39.1	110	29	202.95	0	4.99	1.52	20.7	77.9	5.9	15.2	0.7	0.3	16.1	1.2	3.1	0.1	0.1	4.24	14.3	41.9	98.7	33.7	34.2	12.2	154	7.6	-3.91202300542815	3.33	4.9	4.64822967544854	48	19	23	41	4.6	2.425	26	13	5.273	109
659	659	3134	64	161	76	23.56	11.1	112.95	9.8	119	40.3	309.22	0	6.54	1.39	8.1	17.8	6.9	74.4	0.6	0.3	1.4	0.6	6	0	0	4.99	15.2	44.1	88.3	30.5	34.5	12	266	7.5	-1.83258146374831	3.22	5.8	4.64342889810518	50	39	34	121	5.7	2.575	26	48	5.829	200
660	660	3135	62	165	98	24.57	7.16	79.66	9	223	84.3	218.45	0	4.97	0.68	7.3	30.2	14.5	50.1	4.1	1.3	2.2	1.1	3.7	0.3	0.1	4.82	14.5	43.4	89.8	30.2	33.6	12.6	209	9.6	-2.65926003693278	3.44	5.4	5.6164073951712	44	68	65	80	6.1	2.325	23	62	4.552	208
661	661	3142	104	176	80	22.67	24.17	61.58	39.2	486	10	954.97	3	6.75	2.44	11.7	7.5	6.9	84.3	0.9	0.5	0.9	0.8	9.9	0.1	0.1	4.48	15.6	45.2	100.7	34.7	34.5	13.2	397	6.2	0.139761942375159	5.13	4.9	6.08267542716137	45	12	31	122	3.6	2.475	23	87	5.273	162
662	662	3143	72	124	68	37.54	12.53	57.46	21.8	73	17.4	141.7	0	6.85	1.39	10	18.4	7.1	72.4	1.6	0.6	1.8	0.7	7.2	0.2	0.1	4.78	13.1	40.4	84.4	27.4	32.4	13.8	300	7.9	-0.544727175441672	3.06	5.3	3.96594284741758	44	13	17	94	2.5	2.375	24	18	6.217	143
663	663	3146	54	120	82	26.8	30.07	68.02	44.2	115	29.4	717.34	2	4.47	1.56	6	27.1	9.9	59.2	3.2	0.6	1.6	0.6	3.6	0.2	0	5.05	15.8	46.8	92.8	31.3	33.7	12.8	253	8.9	-2.40794560865187	3.26	5.1	2.88981604796244	46	32	29	102	7.9	2.35	24	32	5.273	225
664	664	3153	84	119	75	29.12	6.8	59.97	11.3	75	36.5	92.99	0	5.46	0.99	6.6	49.7	7.8	38.8	2.3	1.4	3.3	0.5	2.6	0.2	0.1	4.01	12	35.8	89.4	30	33.5	11.6	321	8.1	0.048790164169432	3.26	4.9	4.30420021920937	42	25	23	67	2.9	2.275	23	32	4.385	108
665	665	3162	78	129	98	32.49	24.88	55.67	44.7	209	19	351.29	0	5.92	1.34	6.6	34.7	8.2	53.2	3.6	0.4	2.3	0.5	3.5	0.2	0	5.53	17.3	50.7	91.6	31.5	34.3	12	307	7.7	-0.63487827243597	3.47	5.3	2.50389194969908	45	50	29	76	5.4	2.275	30	49	5.44	149
666	666	3174	62	126	66	25.19	10.2	58.53	17.4	126	79.7	619.18	2	7.37	1.58	5.7	22.3	10	62.8	4	0.9	1.3	0.6	3.6	0.2	0.1	4.84	15	45.3	93.8	31	33	12.7	270	7.5	-1.04982212449868	4.06	5.2	4.32862585794677	48	14	19	51	5.7	2.4	26	26	5.384	117
667	667	3182	70	216	110	23.51	18.08	51.37	35.2	278	37.6	404.42	0	5.33	1	7.6	17.7	5.8	74.4	1.5	0.6	1.3	0.4	5.7	0.1	0	4.45	15.3	42.5	95.4	34.3	36	12.7	223	8.5	-1.96611285637283	6.8	7.5	8.59526472683639	36	19	23	131	10.7	2.25	23	26	8.882	210
668	668	3184	86	107	78	23.64	15.22	58.53	26	358	34	602.95	3	6.15	0.76	7.9	28.2	7.8	60.3	3.2	0.7	2.2	0.6	4.8	0.3	0.1	5.27	17.2	48.4	91.9	32.7	35.6	11.6	274	7.6	-1.17118298150295	4.14	5	3.72641605764266	49	22	19	79	4.6	2.425	21	32	5.218	142
669	669	3185	80	141	88	35.24	9.85	68.74	14.3	62	18.8	312.17	0	5.12	1.28	8.9	32.9	6.3	59.5	0.8	0.4	2.9	0.6	5.3	0.1	0	4.38	12.3	37.2	85.2	28	33	12.4	261	8.9	-0.356674943938732	4.03	5.1	3.61926138723307	40	17	17	85	5	2.125	24	19	4.607	117
670	670	3190	68	131	74	36.34	9.85	57.28	17.2	167	21.7	456.08	0	5.74	1.5	7.3	16.5	6.1	65.3	11.2	0.9	1.2	0.4	4.8	0.8	0.1	4.57	14.4	41.5	90.8	31.4	34.6	13.6	174	7	0.0861776962410524	5.09	4.4	4.56069569588626	45	13	22	54	4.6	2.35	24	19	5.051	189
671	671	3192	78	107	74	22.13	22.73	76.08	29.9	86	50.3	554.24	3	5.97	1.19	11.9	31.2	4.9	61.1	1.7	1.1	3.7	0.6	7.3	0.2	0.1	4.82	15.1	44	92.6	31.8	34.3	12.5	448	8.8	0.542324290825362	3.52	5.4	4.58128724552476	44	15	16	86	3.6	2.375	19	21	5.495	162
672	672	3193	74	148	61	25.9	15.57	90.75	17.2	28	55.7	600.73	0	6.57	1.5	8.2	34	7	57.5	0.7	0.8	2.8	0.6	4.7	0.1	0.1	4.41	14.1	40.7	92.2	32	34.8	12.2	307	7.6	0.609765571620894	2.82	5.6	4.45539326066986	42	31	35	112	3.9	2.475	24	48	5.162	151
673	673	3197	64	134	85	22.6	19.15	61.58	31.1	18	38.1	372.69	0	5.92	1.02	7.5	34.3	6.3	57	1.6	0.9	2.6	0.5	4.3	0.1	0.1	4.66	13.9	41.1	88.2	29.9	33.9	13.2	331	8	-1.6094379124341	3.38	5	3.60766939868839	45	29	25	57	4.3	2.225	27	13	5.273	138
674	674	3205	60	152	73	24.73	12.89	50.66	25.4	378	41.4	295.94	0	5.84	1.5	5.9	26.2	6.8	64.9	1.6	0.6	1.5	0.4	3.8	0.1	0	4.31	13.5	39.3	91.4	31.5	34.4	12.5	295	8.4	-1.51412773262978	3.81	5.7	4.28771595520264	43	21	25	77	6.4	2.45	24	15	5.051	162
675	675	3210	78	92	61	26.36	17.36	73.75	23.5	40	49.4	467.89	0	4.19	1.92	5.7	45.1	10.8	41.4	2	0.8	2.6	0.6	2.4	0.1	0	4.16	12.4	37.9	91.1	29.8	32.7	12.4	202	8.5	-0.7339691750802	3.25	5.1	4.90970937550629	39	15	20	36	6.4	2.225	25	8	4.663	120
676	676	3212	66	109	72	26.46	21.12	61.58	34.3	58	67.7	298.15	0	7.58	1.82	5.1	23.2	9.9	65.3	0.8	0.9	1.2	0.5	3.3	0	0	4.6	13.2	41.3	89.8	28.7	32	12.5	294	8.1	-2.65926003693278	3.6	5.2	3.23828621838802	44	37	26	65	5.7	2.275	30	23	3.442	155
677	677	3215	60	105	71	32.37	9.67	64.98	14.9	10	23.6	376.38	0	5.72	1.65	5.7	32	12.6	52.8	1.4	1.3	1.8	0.7	3	0.1	0.1	4.75	12.5	36.9	77.8	26.3	33.9	15.6	204	10.4	-1.6094379124341	4.52	6	2.47905623610982	41	17	23	95	4.6	2.35	27	18	5.718	227
678	678	3216	72	117	80	27.85	3.4	79.3	4.3	3	17.7	243.54	2	5.56	1.99	3.8	31.5	10.3	50.7	5.7	1.7	1.2	0.4	1.9	0.2	0.1	3.98	11.9	35.5	89.1	29.9	33.6	12.8	212	10.6	-1.89711998488588	4.14	4.9	3.69386699562498	43	13	17	68	2.1	2.45	23	19	4.33	132
679	679	3219	54	104	62	23.39	13.25	92.72	14.3	284	49.8	417.71	0	5.02	1.14	7.1	23.1	9.4	61.4	5.7	0.4	1.6	0.7	4.4	0.4	0	4.7	15	44.1	93.9	31.8	34	11.7	280	7.9	-0.891598119283784	3.81	5.4	4.29578768655697	44	21	25	74	4.3	2.275	26	14	5.384	182
680	680	3221	60	133	95	28.08	15.39	51.55	29.9	84	78.8	788.92	0	5.66	1.53	7.6	26.1	6.5	64.3	2.7	0.5	2	0.5	4.9	0.2	0	4.99	16	45.3	90.9	32	35.2	12.1	272	7	-2.65926003693278	3.55	5.3	3.37929254627411	44	24	30	84	3.9	2.275	22	39	5.44	170
681	681	3222	56	93	58	24.64	13.96	61.04	22.9	23	38.7	810.32	0	4.14	1.78	4.7	32.6	8.6	54.7	3.2	0.9	1.5	0.4	2.6	0.2	0	4.02	13.8	39.7	98.8	34.2	34.6	12	138	9.1	-3.91202300542815	3.13	4.8	5.07579862000267	46	15	16	48	6.1	2.175	23	9	4.108	133
682	682	3231	62	171	105	29.58	16.29	73.21	22.2	31	21.3	218.45	0	5.3	1.31	6.4	24.7	10.2	59.6	4.8	0.6	1.6	0.7	3.8	0.3	0	4.61	14.7	44.9	97.2	31.8	32.8	12.6	246	8.4	-2.04022082852655	4.01	5.5	3.18635263316264	46	21	23	79	3.6	2.35	26	30	5.107	160
683	683	3233	78	152	100	66.44	8.23	77.51	10.6	9	15.2	341.69	0	6.23	1.23	8.6	29	6.6	62.4	1.8	0.3	2.5	0.6	5.4	0.2	0	4.17	13.7	39.2	93.8	32.7	34.8	12.7	324	8.2	0.246860077931526	4.43	4.9	3.98173561783945	38	19	18	79	2.5	2.125	22	22	5.384	190
684	684	3234	62	130	71	34.95	14.14	62.47	22.6	363	34.9	377.86	0	5.64	0.85	6	23.8	9.9	63.2	2.4	0.8	1.4	0.6	3.8	0.1	0	4.39	13.3	39.7	90.5	30.3	33.5	13.1	195	8.6	-0.544727175441672	3.52	5.6	5.14458326660599	45	42	27	109	7.1	2.275	25	43	5.607	191
685	685	3238	44	121	71	25.83	17.18	71.24	24.1	287	30.1	479.7	1	7.73	1.5	5.7	33.2	9.9	52.7	3.4	0.9	1.9	0.6	3	0.2	0.1	5.19	15.6	46.3	89.4	30.1	33.7	12	247	7.8	-3.2188758248682	3.16	4.8	1.92424865227413	52	23	22	79	5.4	2.425	26	32	5.107	150
686	686	3243	70	114	75	28.99	34.37	57.28	60	130	20.4	262.73	3	6.83	1.08	8.9	22.7	7.7	67.9	1	0.7	2	0.7	6	0.1	0.1	4.72	14.7	42.9	91	31.2	34.2	12	269	8.7	0.307484699747961	3.35	5.1	3.35828988065088	41	25	24	94	5	2.25	25	23	5.662	164
687	687	3244	60	98	67	22.39	16.47	49.23	33.5	36	24.2	338	0	4.01	1.42	5.7	17.1	9	70.5	3	0.4	1	0.5	4	0.2	0	3.91	11.8	35	89.4	30.1	33.7	12	277	8.4	-1.56064774826467	3.33	5	4.01602259544663	45	17	16	85	4.3	2.375	24	28	4.496	146
688	688	3246	56	134	64	22.31	20.05	73.57	27.3	56	39.4	295.2	2	4.86	1.67	8	19.1	6.9	72.4	1.5	0.1	1.5	0.6	5.8	0.1	0	4.98	15.4	46.3	92.9	30.8	33.2	13.8	326	7.1	-2.20727491318972	3.78	5.7	4.78498861256393	44	20	26	99	6.1	2.4	24	13	5.329	189
689	689	3252	56	104	62	23.06	41.17	74.64	55.2	72	30.8	121.03	1	7.14	2.1	4.9	35.3	8.5	53.5	2	0.8	1.7	0.4	2.6	0.1	0	5.01	15	44.5	88.9	29.8	33.5	12.9	259	6.6	-2.99573227355399	2.43	5.2	3.79548918917219	45	17	25	75	5.4	2.275	26	12	4.94	166
690	690	3262	80	101	57	23.68	10.38	65.34	15.9	16	36.5	621.4	0	3.96	1.52	4.4	35.3	5.6	57.6	1.4	0.2	1.6	0.2	2.5	0.1	0	4.21	13.4	38.8	92.1	31.7	34.4	12.6	264	8.6	-2.81341071676004	3.03	5	4.04322669104349	43	12	16	52	3.9	2.4	23	20	4.885	129
691	691	3264	54	105	79	24.75	12.53	50.3	24.9	28	41	468.63	0	4.01	1.72	4.4	39.1	7	50.1	3.3	0.6	1.7	0.3	2.2	0.1	0	4.09	12.5	38	93	30.6	32.8	12.3	185	10	-2.12026353620009	3.06	4.8	4.49658224557119	49	29	30	99	5	2.45	25	36	4.607	146
692	692	3265	70	143	93	29.95	20.59	64.98	31.7	32	41.9	498.89	0	6.1	2.39	7.8	10.7	4.4	84.3	0.2	0.5	0.8	0.3	6.6	0	0	3.95	13.2	39.9	101	33.5	33.1	13	352	7.3	-0.63487827243597	3.37	6.6	4.18935166580044	45	31	23	62	6.1	2.35	23	27	8.327	262
693	693	3273	72	126	88	28.18	13.96	52.63	26.5	251	41.2	242.06	3	7.03	0.93	7.6	32.8	7.9	56.6	2.2	0.6	2.5	0.6	4.3	0.2	0	5.03	15.3	45.5	90.3	30.4	33.7	12.3	224	10.6	-0.82098055206983	3.35	9.1	3.92848673145881	44	19	23	121	6.1	2.475	25	54	12.989	170
694	694	3274	80	128	89	48.08	16.11	60.14	26.8	182	38.7	216.23	0	6.41	0.93	11.2	20.6	6.5	71.9	0.8	0.3	2.3	0.7	8.1	0.1	0	4.94	14.8	43.7	88.3	30	33.9	13.1	369	6.6	0.89199803930511	4.34	5.5	3.02529107579554	44	20	16	105	6.4	2.325	22	48	6.772	195
695	695	3275	74	126	48	28.1	15.39	64.26	24	111	72.7	335.79	0	5.09	1.82	7.3	28.1	5.2	65.1	1	0.6	2.1	0.4	4.8	0.1	0	4.86	14.2	41.8	86.1	29.3	34.1	12.2	261	7.6	1.30562645805244	3.55	4.9	4.94805041890463	41	11	16	69	5.4	2.225	22	20	4.441	125
696	696	3278	88	126	66	33.33	16.47	53.52	30.8	97	38.1	418.45	0	4.22	1.12	8.6	19.8	8.4	67.2	4	0.6	1.7	0.7	5.8	0.3	0.1	4.61	14.3	42.7	92.6	31.1	33.6	13.3	257	8.3	-1.83258146374831	3.9	5.9	5.23217756404349	44	17	28	94	10	2.525	21	29	5.607	162
697	697	3279	58	116	78	25.12	16.83	67.84	24.8	202	16.3	415.49	3	4.78	1.72	7.6	57.4	9.8	31.3	1.1	0.4	4.4	0.7	2.4	0.1	0	4.14	14.1	41.2	99.4	34	34.2	12.4	249	7.4	-3.50655789731998	3.43	5.2	2.76443053453832	48	32	28	102	6.4	2.4	22	26	4.663	139
698	698	3281	70	133	86	40.33	24.52	61.58	39.8	82	55.3	301.1	0	4.68	0.73	5.9	39.8	11.4	44.6	3.4	0.8	2.3	0.7	2.6	0.2	0	5.34	17.5	51.9	97.4	32.8	33.7	13.3	173	7.7	0.641853886172395	3.33	6	4.85670681180352	38	29	26	60	5	2.1	28	18	5.107	151
699	699	3291	62	141	45	26.73	16.47	56.56	29.1	95	28.5	88.56	0	5.51	1.93	6.6	20	9.3	69.3	0.5	0.8	1.3	0.6	4.6	0	0.1	4.05	12.7	37.4	92.7	31.5	34	12.1	353	8	-3.91202300542815	3.17	5.6	4.4927850553933	43	15	22	70	3.6	2.2	25	18	5.995	128
700	700	3292	72	118	49	27.96	30.79	78.58	39.2	230	39.4	321.77	0	5.46	1.41	6.4	35.7	14	48	1.7	0.7	2.3	0.9	3.1	0.1	0	4.58	15.6	45.8	99.9	34.2	34.2	13.1	197	6.9	-0.693147180559945	3.48	5.5	6.5192947696898	43	20	26	52	10	2.375	25	55	5.329	177
701	701	3293	72	168	90	35	11.99	59.25	20.2	21	24.5	649.44	0	4.99	1.22	6.3	31.5	8.1	56.6	2.6	1.3	2	0.5	3.6	0.2	0.1	5.2	14.9	44.3	85	28.5	33.5	12.7	272	9.1	0.667829372575655	3.9	8	3.85988725100762	42	19	18	95	2.9	2.4	26	60	9.714	112
702	702	3294	72	140	78	36.11	16.11	74.11	21.7	126	11.8	211.07	3	4.4	1.28	6.6	43.4	6.4	48.4	1.3	0.5	2.9	0.4	3.2	0.1	0	4.69	15.6	45.9	97.9	33.2	33.9	12.4	318	7.8	-0.941608539858445	4.03	6.3	4.34795265434013	41	17	20	93	5.4	2.425	21	53	6.051	134
703	703	3296	72	105	62	29.93	15.04	47.61	31.6	376	32.6	532.1	1	5.72	1.61	5.6	33.6	8.7	52.5	4	1.3	1.9	0.5	2.9	0.2	0.1	3.72	12.4	37	99.3	33.2	33.4	11.7	181	9.6	-1.96611285637283	4.12	5.4	3.45915177492271	43	17	22	66	5.7	2.375	24	26	5.495	155
704	704	3298	74	139	74	21.43	14.68	52.63	27.9	129	26.7	303.32	3	4.71	1.75	6.4	17	8.9	71.8	1.5	0.8	1.1	0.6	4.6	0.1	0.1	5.26	17.3	51	97	32.8	33.8	12.9	226	7.9	-0.653926467406664	3.86	5.3	2.61447185414264	46	25	27	69	3.2	2.2	24	49	4.052	134
705	705	3305	64	144	75	34.22	29.71	47.97	61.9	825	24.7	299.63	0	6.26	1.45	6.7	25	7.6	62.8	3.8	0.8	1.7	0.5	4.2	0.3	0.1	3.59	12	35.2	98.2	33.6	34.2	13.4	193	6.3	-1.10866262452161	5.75	5.4	5.76581786557565	37	46	70	174	13.2	2.25	24	84	5.44	218
706	706	3326	64	108	73	24.29	12.53	56.56	22.2	68	36.5	252.4	0	3.26	1.2	5.7	42.6	9.7	46.4	0.9	0.5	2.4	0.6	2.6	0.1	0	4.56	14.6	41.5	90.9	32	35.2	11.5	313	7.6	-1.77195684193188	2.64	5	4.5913754749659	43	13	20	53	4.6	2.35	24	15	4.718	147
707	707	3344	98	132	72	25.7	15.04	63.72	23.6	95	37.1	346.12	0	4.84	1.25	8.5	18.4	7.8	66.3	7.3	0.4	1.6	0.7	5.6	0.6	0	5.17	15.7	46.9	90.8	30.4	33.4	11.8	277	8.2	-1.96611285637283	3.72	5.2	4.18143926907303	44	40	38	71	5.7	2.375	22	24	3.941	196
708	708	3345	78	125	69	21.58	16.83	55.67	30.2	144	63.4	599.26	2	4.68	1.45	6.6	22.1	8.2	65.8	2.8	1	1.5	0.5	4.3	0.2	0.1	4.67	14.7	43.6	93.2	31.4	33.7	11.9	212	9.7	-2.65926003693278	2.11	5.5	5.70976454633375	46	13	21	64	3.9	2.7	24	17	5.551	133
709	709	3348	70	145	68	21.13	16.65	66.59	25	38	95.6	708.48	0	5.82	2.35	6.6	30	7.7	60.1	1.6	0.6	2	0.5	4	0.1	0	4.61	13.9	40.8	88.2	30.2	34.2	12.6	200	9.2	-0.82098055206983	2.97	5.3	4.53195412365683	46	18	23	54	4.6	2.3	26	19	5.107	137
710	710	3350	60	151	86	25.94	13.25	55.85	23.7	240	24.2	416.97	0	5.15	1.28	5.1	38.8	6.2	50.9	3.4	0.6	2	0.3	2.6	0.2	0	5.1	15.6	45.5	89.3	30.5	34.2	12.4	139	9.9	-2.65926003693278	2.92	8.8	4.6737629774537	43	16	17	100	6.8	2.35	25	38	7.993	142
711	711	3355	66	134	81	39.24	9.31	71.78	13	10	29.7	267.16	0	4.63	0.72	9.6	26	6.4	65.7	1.7	0.2	2.5	0.6	6.3	0.2	0	4.61	12.3	36.7	79.3	26.5	33.5	14	259	8.8	-0.673344553263766	4.01	6.2	4.32915314506681	38	31	20	101	3.2	2.325	19	23	6.217	181
712	712	3356	64	126	71	26.33	22.2	58.35	38	52	31.7	391.88	0	5.66	1.08	3.3	52.1	10.2	34.7	2.2	0.8	1.7	0.3	1.1	0.1	0	3.38	12.5	35.7	105.7	36.9	35	13.1	393	6.1	-3.2188758248682	2.34	5.1	4.08345212105568	48	15	17	69	2.1	2.35	24	64	5.162	133
713	713	3357	66	156	83	22.48	13.07	52.09	25.1	100	169.9	1245.01	0	4.68	1.62	5.1	28.8	9.8	55.9	4	1.5	1.5	0.5	2.9	0.2	0.1	3.87	12.9	38.4	99.3	33.3	33.5	12.2	261	7.5	-2.81341071676004	3.95	5.3	4.32505937903263	43	19	23	80	3.9	2.2	25	23	5.384	142
714	714	3358	74	135	74	29.38	15.04	81.98	18.3	149	62.1	292.25	0	5.28	1.72	7.3	28.4	6.8	61.8	2.1	1	2.1	0.5	4.5	0.2	0.1	4.91	15	44.7	91.1	30.5	33.5	12.5	315	6.5	-0.328504066972036	3.81	5.3	4.05265413516789	45	37	32	95	6.4	2.275	27	28	5.273	185
715	715	3359	66	192	68	27.06	7.88	63.72	12.4	20	41	544.64	0	5.46	1.16	10.1	17.1	7.9	72.9	1.7	0.5	1.7	0.8	7.4	0.2	0.1	4.29	12.3	35.6	82.8	28.7	34.6	13.8	295	8	-2.81341071676004	4.08	7.6	6.44508469710319	41	26	18	76	22.8	2.15	28	44	13.156	287
716	716	3382	64	158	68	36.63	22.38	68.92	32.5	65	20.2	191.88	0	5.12	0.87	8.6	34.7	9.3	51.6	3.5	0.9	3	0.8	4.4	0.3	0.1	5.2	16	47.9	92.2	30.8	33.5	13.4	157	9.9	-0.544727175441672	4.06	7.7	6.13144385716142	48	30	34	66	5.4	2.5	25	52	4.774	277
717	717	3387	64	122	78	30.36	12.17	88.78	13.7	6	29.2	357.19	0	5.02	1.18	5.3	32.8	7.3	55	4.7	0.3	1.7	0.4	2.9	0.2	0	4.89	12.9	40.1	81.9	26.4	32.3	15	355	7.5	-2.12026353620009	3.38	5.3	3.34533224882076	46	27	30	51	4.3	2.275	23	16	5.218	141
718	718	3403	76	125	92	41.82	12.89	51.91	24.8	251	25.6	273.06	0	5.46	1.56	5.8	29.2	5.8	56.3	8.7	0	1.7	0.3	3.3	0.5	0	4.7	14	43.3	92	29.8	32.4	13.2	231	8.4	-0.22314355131421	4.98	6	3.19581188526965	43	19	15	84	5.7	2.425	25	14	5.829	185
719	719	3408	70	129	57	26.51	15.93	65.87	24.2	74	81.5	312.17	0	5.07	1.09	5.1	36.5	16.1	43.6	3.1	0.8	1.9	0.8	2.2	0.2	0	4.93	16.2	47.9	97.3	32.8	33.7	13.1	178	8.9	-1.96611285637283	2.69	6.1	3.95066662902035	44	32	25	50	5.7	2.425	30	31	5.384	162
720	720	3412	70	166	84	30.74	20.59	80.55	25.6	47	44.2	357.93	0	4.53	1.09	5.9	30	10.2	56.3	2.9	0.7	1.8	0.6	3.3	0.2	0	4.99	16.4	48.3	96.6	32.9	34	12.4	202	7.9	-1.13943428318836	4.03	5.4	5.46552528553194	46	29	28	66	5.7	2.475	29	40	5.329	186
721	721	3415	88	125	66	41.62	5.55	35.44	15.7	373	22.2	328.41	1	4.19	0.76	12.8	20.7	6.2	70.4	2	0.8	2.6	0.8	9	0.3	0.1	5.07	14.1	42.1	83	27.7	33.3	12.5	268	9	0.0676586484738149	5.64	9.6	3.38371206732114	39	28	25	109	6.4	2.35	26	34	7.993	144
722	722	3433	100	114	85	25.99	15.04	56.92	26.4	166	46.2	433.21	0	4.03	1.23	10.2	19.7	6.4	71.9	1.5	0.4	2	0.7	7.3	0.2	0	4.44	13.1	39.2	86.6	29.1	33.6	13.7	240	8	-0.301105092783922	5.35	5	3.7497393423707	41	32	20	60	4.3	2.175	18	19	4.274	143
723	723	3436	68	141	71	32.13	18.44	58.89	31.3	79	17.7	224.35	0	3.39	1.36	5.1	32.4	7.4	55.3	4.2	0.8	1.7	0.4	2.8	0.2	0	4.91	14.1	41.7	84.9	28.8	33.9	12.2	140	12.1	-1.56064774826467	3.23	5.7	4.48051358138854	46	32	33	100	5	2.325	22	25	5.718	170
724	724	3438	70	156	90	29.26	19.33	62.83	30.8	121	25.1	393.35	0	7.86	0.95	5.2	30.8	5.4	60.9	2.6	0.5	1.6	0.3	3.2	0.1	0	5.23	16.4	46.9	89.6	31.3	34.9	12.1	240	8.9	-1.89711998488588	2.97	5.1	4.14075093503626	47	108	40	117	4.3	2.375	21	140	4.496	150
725	725	3446	64	116	62	26.37	27.75	53.88	51.5	274	14.7	192.62	3	4.73	1.16	6.1	41.9	9.9	45.7	1.5	1	2.6	0.6	2.8	0.1	0.1	4.52	14.1	42.9	94.9	31.3	32.9	13.4	320	8	0.165514438477573	3.52	4.5	4.19010918420648	41	18	21	115	4.6	2.35	26	17	5.273	110
726	726	3455	80	149	60	34.78	16.83	61.58	27.3	68	28.3	307.01	0	5.12	1.88	8.5	16.2	9.3	71.9	2.1	0.5	1.4	0.8	6.1	0.2	0	4.2	13	37.2	88.6	30.9	34.9	14.1	279	8	0.0198026272961797	4.98	5.8	7.35244110024358	40	15	23	81	6.8	2.425	25	29	6.661	165
727	727	3459	52	132	66	31.92	2.86	77.33	3.7	3	7.5	400.73	0	4.45	1	5.3	37.3	8.7	50.9	2.2	0.9	2	0.5	2.7	0.1	0	4.11	8.5	27.6	67.1	20.7	30.8	17.4	204	10.6	-1.71479842809193	2.93	5.4	4.55555968543476	40	17	23	100	3.6	2.225	23	27	5.218	150
728	728	3462	80	157	67	29.8	17.01	63.19	26.9	262	36	468.63	0	6.18	0.98	8.6	33.9	5.7	58.8	1.3	0.3	2.9	0.5	5.1	0.1	0	4.66	14.5	41.4	88.9	31	34.9	12.1	216	9.1	-0.693147180559945	4.63	12.9	4.30149422378196	44	18	13	109	8.9	2.35	25	19	18.041	153
729	729	3466	52	104	66	27.84	10.74	68.56	15.7	59	67.5	461.99	0	7.6	1.2	8.8	35.3	7.6	54.1	2.5	0.6	3.1	0.7	4.8	0.2	0.1	4.63	15.4	45.4	98.2	33.3	34	12.4	301	8.1	-0.261364764134408	3.15	5.3	5.93700836131192	41	29	27	120	5	2.475	22	28	4.885	218
730	730	3469	78	121	74	27.83	18.8	60.5	31.1	86	77.9	263.47	3	7.42	1.28	5.9	30.5	6.9	59.7	2.1	0.9	1.8	0.4	3.5	0.1	0.1	5.23	15.8	47	89.9	30.2	33.6	12.9	127	9.1	-0.916290731874155	3.93	4.9	4.46980854805742	44	18	23	84	6.1	2.4	24	22	4.607	135
731	731	3476	68	101	70	21.22	18.97	62.11	30.5	196	21.1	415.49	0	5.46	1.6	5.1	16.2	15.5	60.3	6.9	1.2	0.8	0.8	3.1	0.4	0.1	4.84	15.8	46.6	96.4	32.8	34	12.2	201	7.9	-1.38629436111989	3.08	5.3	1.26412672714568	47	65	46	68	4.6	2.525	26	318	4.829	146
732	732	3478	76	131	88	36.53	15.93	71.06	22.4	168	15.9	319.55	0	6.39	1.03	7.6	24.1	6.7	67.1	1.5	0.6	1.8	0.5	5.1	0.1	0	4.8	14.9	43	89.7	31	34.5	12.4	263	7.9	-0.59783700075562	3.52	5.5	2.99423114742772	42	29	18	82	5.7	2.425	22	37	4.607	160
733	733	3482	82	107	69	26.45	16.83	48.33	34.8	169	32.8	123.25	0	4.86	1.34	7.6	39.6	8.2	48.4	3.4	0.4	3	0.6	3.7	0.3	0	4.78	14.6	42.6	89.1	30.5	34.2	12.8	239	8.9	-1.38629436111989	3.66	6.4	4.83866002935645	48	11	19	73	7.1	2.45	22	19	5.829	128
734	734	3492	88	139	60	24.28	16.29	68.38	23.8	22	80.6	352.76	0	4.32	1.31	6.7	14.3	11.1	70.7	3.7	0.3	1	0.7	4.7	0.2	0	4.48	13.9	41.3	92	30.8	33.5	12.5	236	9	-2.52572864430826	3.55	5.7	2.65535241210176	46	20	23	66	8.2	2.325	29	14	5.829	115
735	735	3498	60	178	103	30.12	36.87	61.93	59.5	276	10.6	430.25	0	4.6	1.56	4.3	39.2	7.5	50.7	2.2	0.4	1.7	0.3	2.2	0.1	0	5.23	15.6	48.9	93.4	29.8	31.9	12.7	197	10.6	-2.40794560865187	3.88	5.4	4.85281120890269	46	25	32	51	3.9	2.45	24	19	5.607	222
736	736	3509	60	106	76	33.19	19.87	69.09	28.8	14	33.1	372.69	0	4.24	1.16	7.9	28.3	5.4	62.1	3.8	0.4	2.2	0.4	4.9	0.3	0	4.99	15.3	44.1	88.2	30.6	34.7	12.6	308	9.1	-0.916290731874155	3.83	5.2	2.39607543608138	44	19	21	54	6.4	2.15	24	19	4.774	146
737	737	3513	92	112	74	24.22	31.68	66.05	48	14	58.7	446.49	0	6.39	1.98	5.1	38.4	6.4	52.2	2.4	0.7	2	0.3	2.7	0.1	0	4.8	14.4	43.1	89.9	30	33.3	12.3	287	8.4	-2.65926003693278	3.1	4.9	2.78993736057439	48	12	21	51	3.2	2.35	24	11	4.607	122
738	738	3514	70	158	0	21.21	18.97	43.32	43.8	441	86.3	747.59	0	5.48	2.5	6.8	15.5	9	69.9	5.1	0.4	1.1	0.6	4.8	0.3	0	3.62	11.6	34.5	95.3	32.1	33.7	14.5	191	7.4	-0.356674943938732	5.69	5.5	6.77992190747225	42	24	26	70	20.7	2.375	25	100	5.884	214
739	739	3519	88	145	72	19.57	21.84	48.15	45.4	428	29.2	445.01	2	6.15	3	7.1	16	11.5	60.1	12.3	0.2	1.1	0.8	4.3	0.9	0	4.48	15.1	44.3	98.8	33.8	34.2	12	195	7.6	-1.20397280432594	4.56	5.4	5.04471460774912	44	50	52	153	2.5	2.45	26	153	5.551	155
740	740	3523	88	127	87	47.46	25.06	73.21	34.2	110	41.9	568.26	0	6.44	1.41	10.2	29	9	59.3	1.8	0.8	3	0.9	6	0.2	0.1	4.7	15.1	43.6	92.9	32.2	34.7	12.1	258	8.4	0.0198026272961797	4.63	5.6	2.89867056071086	42	23	28	92	5.7	2.325	25	35	6.106	213
741	741	3531	70	85	55	20.66	8.77	56.92	15.4	77	28.1	422.87	0	4.91	0.95	5.3	26.3	7.2	64.4	1.5	0.6	1.4	0.4	3.4	0.1	0	4.56	14.2	42	92.3	31.2	33.8	11.5	239	9.1	-2.65926003693278	2.59	4.9	4.32505937903263	46	15	24	52	6.8	2.25	23	10	4.441	142
742	742	3535	56	126	63	31.45	26.85	67.66	39.7	453	13.6	298.89	0	6.18	0.89	6.6	32.7	5.9	54.3	7.2	0.1	2.2	0.4	3.6	0.5	0	4.26	13.1	38.3	89.8	30.8	34.3	12.7	315	8.4	-1.02165124753198	3.49	8.9	4.07719840338713	43	27	25	64	6.1	2.45	24	49	10.158	141
743	743	3536	74	126	72	24.7	15.75	71.24	22.1	357	73.2	352.76	0	5.43	1.54	4.6	19.9	6.7	71.7	0.9	0.9	0.9	0.3	3.3	0	0	5.67	16.2	46.6	82.2	28.6	34.8	12.2	261	8	-2.52572864430826	3.4	5	2.42303124606991	49	28	23	63	6.4	2.425	29	12	7.216	152
744	744	3538	56	127	64	25.21	27.57	63.9	43.1	140	29	569.74	0	6.41	1.19	4.4	40.3	8.6	49.3	0.9	0.8	1.8	0.4	2.2	0	0	5.51	15.5	46.7	84.6	28.1	33.2	13	246	9.4	-2.52572864430826	3.38	8.9	3.8458832029236	42	18	17	68	7.9	2.35	25	20	7.993	165
745	745	3541	64	111	70	30.02	25.96	71.6	36.3	218	60.5	281.92	0	4.53	1.12	6.6	29.1	5.1	63.6	1.7	0.5	1.9	0.3	4.2	0.1	0	5.31	15.7	45.9	86.4	29.6	34.2	11.7	251	7.6	-1.89711998488588	3.12	4.9	2.91831112658541	52	25	21	96	5.7	2.45	25	21	4.885	113
746	746	3545	72	143	78	24.29	16.29	57.28	28.4	36	27.4	264.2	3	6.65	1.67	7.6	38.8	8.6	48.3	2.8	1.5	2.9	0.7	3.7	0.2	0.1	4.64	15.3	45.4	98.1	33	33.7	14.1	232	9.8	-1.30933331998376	3.1	5.2	4.65014355163082	43	18	20	88	5.4	2.45	24	37	5.384	157
747	747	3547	78	156	70	32.47	8.77	58.18	15.1	145	22	378.59	0	4.63	1.42	8.4	27.9	6.7	62.1	2.8	0.6	2.3	0.6	5.2	0.2	0.1	4.59	12.3	37.5	81.7	26.8	32.8	13.9	388	8.4	0.841567185678219	4.25	6.7	4.88733707775176	45	15	18	71	5	2.175	29	21	7.05	112
748	748	3548	48	104	62	23.33	13.78	51.73	26.6	185	49.8	484.87	0	4.65	1.56	4.2	24	7.7	65.6	1.9	0.9	1	0.3	2.8	0.1	0	4.4	13.5	39	88.8	30.6	34.5	12.7	144	9.3	-3.50655789731998	3.06	7.8	4.97535347995162	43	18	27	76	6.4	2.225	27	12	7.827	176
749	749	3551	70	127	76	28.83	8.95	49.23	18.2	1003	48.7	388.19	0	6.03	0.8	6.9	31.7	8.9	57.4	1.6	0.4	2.2	0.6	4	0.1	0	5.63	16.8	49.2	87.4	30	34.3	12.5	239	7.6	0.60431596685333	4.22	12	2.71866038021423	45	42	24	105	3.6	2.325	21	41	15.765	139
750	750	3552	74	122	68	24.94	16.47	64.62	25.5	95	41.2	439.85	0	5.3	1.98	5.3	25	6.9	62.8	4.7	0.6	1.3	0.4	3.3	0.2	0	4.71	13.9	42.8	90.9	29.4	32.3	13.5	177	7.6	-2.65926003693278	3.93	5.6	4.34652898232072	42	19	25	61	6.1	2.325	26	16	5.662	140
751	751	3559	58	178	83	34.35	15.57	58	26.9	75	37.8	260.51	0	5.22	1.25	7.4	20.8	7.8	69.5	1.5	0.4	1.5	0.6	5.1	0.1	0	5.69	16.9	50.1	87.9	29.7	33.8	12.8	174	9.6	-1.46967597005894	2.46	5.8	5.27299955856375	44	42	33	75	3.6	2.325	22	33	6.495	181
752	752	3566	54	118	50	25.36	8.77	57.46	15.3	83	24.5	483.39	0	5.15	1.37	7	27.4	6.7	64.4	1	0.4	1.9	0.5	4.5	0.1	0	4.12	12.1	35.8	86.9	29.3	33.7	11.9	189	9.3	-1.56064774826467	4.18	5.6	4.9958600085141	42	13	20	90	7.1	2.4	23	13	4.718	141
753	753	3570	72	136	82	30.26	10.2	67.48	15.1	119	41	247.23	0	4.53	1.02	9	31.2	9.5	57.1	1.4	0.9	2.8	0.9	5.1	0.1	0.1	4.87	15.1	45.3	93.1	31.2	33.5	12.2	399	7.3	-1.96611285637283	4.19	5.3	3.75044480977209	52	20	21	136	5	2.4	24	18	4.496	202
754	754	3573	90	122	86	31.48	17.18	86.46	19.9	74	8.6	391.88	0	5.64	0.84	7.6	38.7	8.4	48.1	4	0.9	2.9	0.6	3.7	0.3	0.1	5.4	17.2	49.5	91.6	31.8	34.7	12.4	230	8.3	-2.12026353620009	2.99	7.6	3.27601201623901	47	78	44	68	5	2.525	23	83	6.606	159
755	755	3575	60	125	78	28.58	22.55	68.74	32.8	154	10.6	431.73	0	3.98	0.56	5.7	41.6	9.9	43.9	3.7	0.9	2.4	0.6	2.5	0.2	0.1	5.13	16	48.5	94.6	31.4	33.2	12.5	222	8.8	0.336472236621213	4.77	6.8	4.55324511312317	42	18	20	74	5	2.275	29	21	7.105	158
756	756	3583	90	143	60	33.87	8.95	64.08	14	344	27.4	265.68	0	5.25	0.81	7.2	18	8.1	68.1	4.9	0.9	1.3	0.6	4.9	0.4	0.1	4.61	11.9	37.3	80.9	25.8	31.8	15.9	376	6.9	0.131028262406404	5.82	5.1	4.84182208732709	41	15	18	102	7.5	2.175	26	68	5.44	151
757	757	3584	78	140	74	26.93	15.04	74.29	20.2	81	31	266.42	0	5.09	1.36	7.4	33	8.1	56.4	1.8	0.6	2.4	0.6	4.2	0.1	0	4.65	14.9	43.5	93.5	31.9	34.1	13.3	159	10.5	-1.20397280432594	3.83	5.8	6.77273706730405	42	18	19	53	6.1	2.45	23	22	5.273	195
758	758	3592	76	102	81	21.13	31.5	47.44	66.4	34	30.6	561.62	0	7.55	1.42	5.9	34.1	7.2	54.7	3.2	0.9	2	0.4	3.2	0.2	0.1	5.47	17	49.2	90.2	31.2	34.5	12	236	8.1	-2.04022082852655	3.42	5.2	2.15176220325946	47	22	21	93	7.1	2.45	25	26	4.663	144
759	759	3596	72	118	76	31.21	16.83	62.11	27.1	423	27.4	341.69	3	4.97	0.98	11.3	43	11.4	43	2	0.6	4.9	1.3	4.9	0.2	0.1	3.82	12.3	36.8	96.4	32.2	33.3	12.2	380	7.5	-0.105360515657826	4.81	6.8	3.18759153482843	42	15	19	139	3.9	2.275	24	16	5.718	111
760	760	3597	66	145	84	28.34	19.69	52.81	37.3	394	18.3	189.67	0	4.99	1.2	6.3	29.6	8.5	57.3	3.8	0.8	1.9	0.5	3.6	0.2	0.1	4.5	15	44.5	98.8	33.3	33.7	12.2	251	8	-1.20397280432594	3.52	5.1	4.05352256770185	42	33	22	98	5.7	2.5	24	39	4.885	144
761	761	3606	80	109	66	22.39	6.98	68.56	10.2	12	31.7	194.09	0	4.65	1.71	10.4	26.1	10.4	61.4	1.3	0.8	2.7	1.1	6.4	0.1	0.1	4.15	13.2	39.8	95.9	31.8	33.2	12.5	309	9.1	-1.56064774826467	2.97	4.9	3.74052268726577	47	14	17	48	4.6	2.4	23	11	5.051	135
762	762	3611	62	105	70	23.48	22.73	66.05	34.4	108	36.7	274.54	0	5.15	0.87	6.4	32.8	7.9	55.5	3.3	0.5	2.1	0.5	3.6	0.2	0	4.89	15	44.2	90.3	30.6	33.9	11.9	318	7.5	-1.71479842809193	2.96	4.9	3.00617753141553	47	22	22	41	3.9	2.275	29	15	4.829	117
763	763	3614	64	116	85	32.28	14.14	69.99	20.2	320	28.3	219.92	0	5.25	1.56	9.3	38.6	8.9	47.8	4	0.8	3.6	0.8	4.4	0.4	0.1	4.75	14.5	43.4	91.4	30.4	33.3	13.5	216	8.5	-1.51412773262978	3.6	6.2	5.33030041240109	42	57	61	82	4.6	2.4	23	69	4.663	224
764	764	3617	52	150	65	31.42	24.7	66.41	37.2	145	37.1	140.96	1	4.78	1	5.4	25.9	8.6	62.4	2.8	0.4	1.4	0.5	3.4	0.2	0	3.95	15	39	98.8	37.8	38.3	13.9	202	8.2	-1.56064774826467	3.76	5.4	4.78915702210111	43	18	17	89	5	2.2	24	22	5.051	169
765	765	3624	100	121	74	30.28	12.17	70.88	17.2	65	51.9	340.96	0	5.4	1.28	10.2	12.8	6.9	79.4	0.8	0.3	1.3	0.7	8.1	0.1	0	5.24	15.8	46	87.6	30.2	34.4	12.7	268	8.4	-0.653926467406664	4.19	5.9	3.67478052973443	46	16	16	69	8.9	2.375	21	17	6.439	116
766	766	3628	70	128	70	33.65	31.68	54.24	58.4	370	44.4	206.64	0	6.47	0.93	6.5	27.4	9.1	60.5	2.5	0.4	1.8	0.6	3.9	0.2	0	4.56	15.1	43.3	94.8	33.3	35	12	246	7.8	-0.0202027073175195	4.06	7.3	4.08832648989654	45	27	35	59	4.6	2.3	28	38	6.384	209
767	767	3635	60	126	88	27.4	17.18	77.33	22.2	48	50.3	188.93	1	5.87	1.28	7.4	19.9	9.1	67.2	3.1	0.7	1.5	0.7	5	0.2	0.1	4.98	15.2	45.5	91.4	30.6	33.4	12.5	350	8.1	-0.415515443961666	4.46	5	4.51338379035738	47	14	18	78	9.3	2.375	21	22	4.774	115
768	768	3646	64	96	65	20.58	11.28	61.76	18.3	83	41.4	721.03	0	4.68	2.29	5.1	18.6	8.9	68.7	2.3	1.5	0.9	0.5	3.5	0.1	0.1	3.98	13	38.3	96	32.7	34	12.4	259	9	-3.2188758248682	2.83	4.9	3.53514535417189	45	16	23	84	4.6	2.225	30	12	3.886	203
769	769	3649	64	118	78	29.6	21.48	51.73	41.5	66	17.9	270.11	0	7.55	1.09	6.9	32.1	7.4	57.2	2.5	0.8	2.2	0.5	3.9	0.2	0.1	4.99	16.6	46.8	93.7	33.2	35.5	12.1	264	6.6	-2.65926003693278	2.78	5.2	3.43043250693049	49	43	24	66	3.9	2.3	28	41	4.718	176
770	770	3652	74	145	102	33.68	14.86	69.63	21.3	66	26.5	185.98	0	6.1	1.52	5.4	27.9	9.4	60.2	1.9	0.6	1.5	0.5	3.3	0.1	0	5.31	15.7	47.8	89.9	29.6	33	12.8	221	8.6	-1.20397280432594	3.98	6.2	2.44927947214485	43	23	19	71	5.7	2.3	23	32	6.273	184
771	771	3678	60	153	69	22.39	13.43	68.38	19.6	38	38.7	480.44	0	5.07	1.36	5.9	26	7.4	64.4	1.7	0.4	1.5	0.4	3.8	0.1	0	4.8	14.7	42.2	88	30.6	34.8	12.8	210	7.7	-2.99573227355399	3.13	5.1	4.6662652853479	44	23	21	67	4.6	2.325	26	23	4.829	160
772	772	3681	52	126	94	25.87	14.14	55.49	25.5	81	43.3	948.33	0	2.72	1.41	5.4	33	8.3	53.4	5	0.4	1.8	0.4	2.9	0.3	0	5.07	14.2	42.9	84.6	28	33	12.8	215	8.8	-1.46967597005894	2.75	6	4.16200321069592	42	36	33	83	4.3	2.325	25	21	5.94	148
773	773	3686	62	138	73	26.47	23.27	53.16	43.8	225	16.8	219.92	0	5.64	0.93	4.4	24.2	11	60.2	3.9	0.8	1.1	0.5	2.6	0.2	0	4.25	14.2	40.5	95.4	33.4	35	12.5	251	6.9	-0.891598119283784	3.21	4.9	5.3890717298165	45	20	24	99	5	2.275	26	54	5.551	162
774	774	3687	86	186	69	33.85	15.39	75	20.5	243	28.8	397.04	2	5.38	1.09	6.6	20.3	10.2	62.7	5.8	0.9	1.3	0.7	4.1	0.4	0.1	4.81	14.4	41.4	86.3	29.9	34.6	12.4	259	9.1	-0.776528789498996	3.69	5.3	4.38850560077159	42	11	17	81	3.6	2.4	22	25	4.718	140
775	775	3689	72	133	88	36.23	7.7	60.14	12.8	159	21.5	273.06	0	6.23	1.23	7.3	40	6.2	52.1	1.3	0.5	2.9	0.5	3.8	0.1	0	4.57	13.2	40.7	88.9	28.9	32.5	13.7	227	8.9	-0.544727175441672	3.72	5	2.92423627184892	46	13	20	99	3.6	2.25	28	16	5.884	151
776	776	3690	98	141	78	28.28	17.18	42.42	40.5	1162	35.8	2911.41	0	3.9	1.08	2.8	36.5	16	21.3	25.5	0.8	1	0.4	0.6	0.7	0	3.91	15	44.8	114.6	38.3	33.5	15.8	73	9.3	-0.301105092783922	2.93	7.3	4.97050750300548	31	29	48	92	3.6	2.3	19	156	5.773	265
777	777	3695	62	162	85	28.1	18.44	54.95	33.6	144	24.2	203.69	0	4.89	1.47	4.9	35.3	9.5	54.3	0.9	0.1	1.7	0.5	2.7	0	0	3.98	13.2	38.3	96.1	33.2	34.5	13.4	189	8.4	-1.77195684193188	2.9	5.4	5.02453819926525	48	16	20	62	6.1	2.55	24	12	4.774	144
778	778	3702	80	109	60	24.53	11.1	55.31	20.1	148	27	307.01	1	6.41	1.03	5.6	29.4	6.9	61	2	0.8	1.6	0.4	3.4	0.1	0	4.24	13	37.8	89.2	30.7	34.4	13.3	266	6.8	-1.96611285637283	3.5	6	3.2296179214001	40	15	16	124	5.7	2.425	24	24	7.438	143
779	779	3709	46	115	62	22.78	22.55	77.15	29.2	32	43	390.4	0	5.51	1.48	5.7	52.8	7.9	36	2.7	0.6	3	0.5	2.1	0.2	0	3.85	12.9	37.2	96.7	33.3	34.5	12.4	220	7.5	-2.65926003693278	2.79	5.1	4.05716177109438	46	19	22	44	5	2.3	27	11	4.663	119
780	780	3711	66	123	72	28.04	17.36	63.37	27.4	193	37.1	351.29	0	5.15	1.12	5.6	36.6	8.7	51.3	2.7	0.8	2	0.5	2.9	0.2	0	5.43	16.7	48.1	88.6	30.7	34.7	14.1	185	8.5	-2.65926003693278	2.76	5.3	3.2092294478164	49	20	17	71	4.6	2.3	26	23	5.329	117
781	781	3718	62	108	64	27.02	11.28	47.97	23.5	126	101.5	256.82	0	6.23	1.36	5.6	29.5	7.7	59.5	2	1.3	1.7	0.4	3.3	0.1	0.1	3.78	12.5	36.7	97.1	33.2	34.2	11.7	215	8.1	-1.30933331998376	3.76	5.7	4.95441761409803	40	15	22	44	4.6	2.175	27	13	6.439	153
782	782	3724	74	102	76	22.55	20.76	66.05	31.4	163	54.4	385.97	0	4.78	1.65	8	28	7.7	60	3.3	1	2.2	0.6	4.8	0.3	0.1	4.81	15	42.6	88.4	31.2	35.2	12	242	8	-4.60517018598809	3.08	5.5	4.04969581055322	44	24	26	70	6.8	2.4	23	16	4.996	168
783	783	3727	88	131	57	22.5	17.54	66.05	26.6	131	70.9	501.1	0	5.2	1.38	5.9	33.7	5.9	58.6	0.8	1.1	2	0.3	3.5	0	0.1	3.88	12.3	35.3	90.9	31.6	34.8	11.4	311	7	-1.04982212449868	3.08	5.4	4.42580425701977	46	14	22	50	6.4	2.35	25	21	5.162	126
784	784	3729	68	134	78	25.13	17.36	73.03	23.8	251	8.6	254.61	3	6.78	0.64	11.6	24	8.7	61.9	4.9	0.6	2.8	1	7.2	0.6	0.1	5.22	17.5	50.4	96.4	33.5	34.7	12.3	254	9.3	1.49290409617815	3.79	5.3	3.75349609719991	51	35	29	97	4.6	2.5	25	85	5.662	127
785	785	3730	74	184	74	32.93	13.78	70.71	19.5	124	30.4	183.02	0	6	1.31	9.3	25	9	63.2	2.2	0.8	2.3	0.8	5.9	0.2	0.1	4.56	14.1	41.6	91.3	30.8	33.8	11.9	386	7.5	-0.0512932943875506	4.11	5.8	5.20455598673356	44	17	21	102	6.1	2.5	23	28	5.384	173
786	786	3740	64	128	78	25.03	28.64	56.39	50.8	186	25.1	338	0	4.03	1.37	5	30.3	8.4	58.8	2.2	0.4	1.5	0.4	2.9	0.1	0	5.2	15.4	45.2	86.8	29.5	34.1	11.4	144	11.2	-2.20727491318972	2.08	4.8	2.8320361808832	44	21	27	55	4.6	2.35	25	45	4.996	151
787	787	3750	50	139	72	29.38	17.9	52.98	33.8	150	28.5	205.9	0	6.21	1.31	4.2	34.7	6.7	56.4	1.8	0.4	1.5	0.3	2.4	0.1	0	4.39	14.3	41.3	94.2	32.4	34.4	12.3	254	7.2	-2.52572864430826	2.88	5.7	5.74364400808133	44	14	18	68	7.1	2.275	25	11	5.273	133
788	788	3752	92	106	76	25.14	5.19	69.27	7.5	9	32.2	237.64	0	3.36	1.22	3.5	25.9	15	55.2	3.5	0.4	0.9	0.5	1.9	0.1	0	4.11	12.5	36.6	89.1	30.3	34	12.9	230	8	-0.653926467406664	3.7	4.7	4.25773810913054	45	13	19	61	2.5	2.175	24	8	4.885	142
789	789	3753	104	160	89	29.29	13.07	58.71	22.3	82	17.7	122.51	0	6.1	1.47	7.3	40.9	7.7	48.2	2.7	0.6	3	0.6	3.5	0.2	0	4.47	14.5	42.2	94.4	32.5	34.4	13.1	311	6.9	-1.27296567581289	3.32	5.3	6.68210859744981	42	9	18	92	2.9	2.45	24	8	4.663	164
790	790	3757	68	131	73	26.48	13.6	53.88	25.2	92	22.2	321.77	0	5.17	1.23	7.3	18.1	8.5	68.8	3.8	0.7	1.3	0.6	5	0.3	0.1	4.96	15.4	46.8	94.8	31.1	32.8	12.1	175	11.1	-1.04982212449868	3.9	5.4	5.58874566466784	44	20	20	97	6.8	2.275	26	31	5.607	134
791	791	3769	96	119	53	32.33	18.8	72.67	25.9	96	37.4	210.33	3	7.14	1.42	5.7	29.2	7.7	60.9	1.7	0.5	1.7	0.4	3.5	0.1	0	4.72	14.3	43.2	91.4	30.2	33	12.6	376	8.2	0.139761942375159	5.17	5.8	2.88368276974537	42	11	19	73	3.6	2.325	27	25	5.329	146
792	792	3774	82	119	75	19.45	21.66	70.17	30.9	33	33.7	321.77	0	5.38	1.34	6.8	30	10.6	56.3	2.8	0.4	2	0.7	3.8	0.2	0	4.66	14.1	41.3	88.9	30.2	34	12.6	278	8.4	-3.2188758248682	3.96	5.5	3.43107975614403	44	21	34	110	3.9	2.4	24	16	4.663	162
793	793	3780	62	119	78	25.22	39.2	68.2	57.5	160	50.3	601.47	0	3.44	0.89	6.4	16.3	9	71	3.6	0.1	1	0.6	4.5	0.2	0	5.78	19.2	54.9	94.8	33.1	35	15.9	97	9.9	-0.527632742082372	3.15	6.9	6.19133947148284	48	28	33	80	8.2	2.375	25	104	4.829	189
794	794	3785	62	118	74	27.09	24.34	59.07	41.2	466	36.7	487.82	0	4.58	1.39	3.3	51.3	9.9	35.3	3.3	0.2	1.7	0.3	1.2	0.1	0	5.04	15.3	45.5	90.3	30.4	33.6	12	186	7.9	-1.96611285637283	3.22	5.3	1.68082790852077	45	19	24	61	3.9	2.3	26	31	4.663	171
795	795	3786	58	147	76	22.4	5.73	54.6	10.5	133	40.1	194.83	0	4.78	1.72	10	13.9	8.4	75	2.1	0.6	1.4	0.8	7.5	0.2	0.1	4.93	14.9	44.8	90.8	30	33.1	13.3	177	9.4	1.5993875765806	5.33	5.9	5.7452442644638	45	22	28	61	6.8	2.4	24	27	5.829	168
796	796	3792	88	132	73	28.84	7.34	62.11	11.8	104	26.3	373.43	0	5.72	1.72	9	30.3	8	59.1	2.4	0.3	2.7	0.7	5.3	0.2	0	4.61	14.4	41.6	90.3	31.3	34.6	12.9	353	9.8	-0.083381608939051	4.06	5.9	5.53575822256307	45	14	19	87	7.5	2.325	22	30	4.33	177
797	797	3797	72	127	86	37.67	22.73	68.56	33.2	29	19.9	391.88	0	4.78	1.5	4.9	22.4	10.9	64.2	2	0.6	1.1	0.5	3.1	0.1	0	4.76	15.1	46.1	96.9	31.8	32.8	12.9	179	9.9	-0.59783700075562	3.16	5.2	3.19499288440487	41	30	29	102	6.4	2.225	25	12	6.217	173
798	798	3798	62	128	74	32.15	12.53	59.07	21.2	113	15.6	261.25	0	5.97	1.06	4.6	23.1	10.2	64.9	1.3	0.4	1.1	0.5	3	0.1	0	4.79	13.6	41.1	85.7	28.5	33.1	13	184	6.1	-0.127833371509885	3.58	5.9	6.76526963068538	41	12	18	51	5.7	2.2	28	39	5.829	166
799	799	3799	70	135	73	25.98	29.54	75	39.4	47	26.7	302.58	0	7.37	2.17	5.1	18.7	15.6	61.7	3.7	0.4	1	0.8	3.1	0.2	0	5.27	16.3	50	94.8	30.9	32.6	12.7	228	7.9	-1.77195684193188	3.02	4.9	3.81109708683819	43	30	30	77	6.4	2.35	25	26	5.495	193
800	800	3802	90	153	86	29.72	10.92	48.69	22.4	235	21.7	196.31	0	6.75	1.34	5.8	27.9	7.8	59.9	3.8	0.6	1.6	0.5	3.5	0.2	0	4.49	13.1	39.8	88.7	29.1	32.9	13.7	251	8.9	1.53255686809814	6.3	5.5	4.46002880031842	41	31	33	132	4.6	2.25	20	29	5.051	270
801	801	3804	70	126	75	33.68	23.99	66.41	36.1	62	50.5	265.68	0	6.59	2.03	4.4	39	7.4	49.3	2.7	1.7	1.7	0.3	2.2	0.1	0.1	4.28	13.6	40.3	94.1	31.7	33.7	12.6	277	8.3	-1.42711635564015	3.59	5.5	3.66969663469716	39	23	16	54	4.3	2.275	25	23	5.718	136
802	802	3814	62	123	56	29.52	13.6	63.9	21.3	111	22.7	202.95	0	4.5	1.06	6.9	23.3	11	60.5	4.7	0.6	1.6	0.8	4.2	0.3	0	3.59	11.2	32.8	91.3	31.1	34	12.9	170	8.6	0.636576829071551	3.96	5.3	8.7815554585464	40	14	18	53	12.1	2.45	26	44	5.273	118
803	803	3816	66	125	97	29.04	18.62	61.22	30.4	248	39.2	570.47	0	6.34	1.17	5.3	31.4	9.8	55.6	2.1	1.2	1.7	0.5	2.9	0.1	0.1	4.89	14.7	43.7	89.3	30	33.7	13.5	376	7.3	-0.967584026261706	3.95	5.3	2.24812890719799	45	41	30	89	5.4	2.45	25	129	5.218	154
804	804	3840	64	135	76	24.58	16.65	56.21	29.6	236	53.5	354.24	0	6.41	1.23	8.3	30	8.9	58.8	2.3	0.1	2.5	0.7	4.9	0.2	0	4.77	14.9	43.8	91.8	31.1	33.9	11.6	329	8.4	-0.210721031315653	4.59	5.1	3.11883447068797	46	22	23	71	3.6	2.35	26	24	5.662	151
805	805	3852	58	107	71	26.38	13.07	45.82	28.5	57	73.8	620.66	0	4.45	0.89	5.4	31.3	9.1	56	3.4	0.2	1.7	0.5	3	0.2	0	4.72	14.7	44.1	93.2	31.1	33.3	12.4	206	9.5	-2.12026353620009	3.02	5.7	2.35327820730956	45	38	25	60	6.1	2.3	24	23	5.829	139
806	806	3870	68	144	72	28.45	13.96	68.02	20.5	173	53.2	218.45	0	5.87	0.87	9.9	44.3	8.4	45.3	1.5	0.6	4.4	0.8	4.5	0.1	0.1	4.72	15	44.9	95.2	31.8	33.4	13.3	215	8.6	-0.510825623765991	3.76	5.7	4.64535197562092	45	56	51	106	5	2.425	24	86	4.774	168
807	807	3878	66	130	68	29.06	8.06	59.61	13.5	188	39.9	424.35	0	5.66	1.17	9.5	30	6.1	58.9	3.9	1.1	2.9	0.6	5.6	0.4	0.1	4.15	12.9	35.8	86.4	31	35.8	12.6	299	8.8	-0.0725706928348354	3.2	5.4	4.67749084756772	46	14	20	71	4.6	2.325	24	17	4.718	130
808	808	3880	82	110	79	30.38	12.89	80.37	16	29	38.5	140.22	0	10.24	1.06	4.9	39.9	8.9	47.7	3.1	0.5	2	0.4	2.3	0.2	0	4.97	13.9	42.6	85.7	28	32.7	12.6	281	8.4	-2.04022082852655	3.05	5.1	4.24692257748904	43	23	25	50	3.6	2.325	21	20	4.885	210
809	809	3884	76	124	66	32.33	11.81	59.43	19.9	54	14.9	290.03	3	5.3	0.78	8.6	33.4	7.6	57.7	0.8	0.6	2.9	0.7	5	0.1	0.1	4.89	14.5	43.1	88.1	29.6	33.7	12.7	233	8.6	0.0295588022415444	4.72	6.2	5.27709373009641	42	9	12	103	2.1	2.35	27	24	6.55	124
810	810	3888	74	97	60	29.79	12.17	60.5	20.1	203	35.8	340.96	0	5.48	1.14	5.1	23.9	10.4	62.4	2.8	0.4	1.2	0.5	3.2	0.1	0	4.56	14.3	41.3	90.6	31.3	34.6	12.9	166	7.1	-1.13943428318836	2.89	5.6	5.85363823020058	42	17	19	44	9.6	2.25	22	10	5.107	182
811	811	3889	62	135	67	21.31	22.38	68.02	32.9	30	20.2	261.99	0	4.94	1.28	7.1	19	12.9	65.9	1.9	0.3	1.3	0.9	4.7	0.1	0	5.3	16.4	49.6	93.5	31	33.2	12.9	299	8.3	-2.65926003693278	3.86	6.3	4.32954842802868	46	16	12	90	6.4	2.45	25	10	5.44	126
812	812	3890	58	115	65	28.01	16.83	69.63	24.2	31	56.6	560.14	0	6.62	1.41	4.8	29	6.6	58.1	5.5	0.8	1.4	0.3	2.8	0.3	0	4.78	14.1	42.4	88.8	29.5	33.3	12.2	257	8.2	-1.96611285637283	3.79	5.1	4.64439089914137	43	12	21	66	4.6	2.225	23	15	4.885	160
813	813	3893	74	142	92	31.03	17.01	57.28	29.7	159	24.7	377.12	0	5.38	1.08	7.1	44.7	10.1	35.8	7.8	1.5	3.2	0.7	2.5	0.6	0.1	5.18	14.9	43.4	83.9	28.7	34.2	12	262	9.2	-0.59783700075562	3.54	6.2	4.37462430490712	42	79	36	85	4.3	2.325	21	83	5.995	185
814	814	3914	58	130	76	25.31	13.25	63.19	21	287	76.8	500.36	3	6.36	1.67	8.9	22.5	4.7	69.3	2.7	0.9	2	0.4	6.2	0.2	0.1	4.46	14.7	42.7	95.5	32.9	34.5	12.5	280	7.3	-0.994252273343867	5.02	5.5	4.01512096343171	46	14	21	81	3.9	2.4	20	24	4.552	126
815	815	3915	72	126	84	32.48	15.57	59.43	26.2	83	65.5	287.82	0	5.79	1.5	6.3	25	7.6	61.7	4.5	1.3	1.6	0.5	3.9	0.3	0.1	4.82	14.4	43.5	89.6	29.9	33	11.2	338	6.4	0.476234178996372	4.27	5.2	4.5439328765169	38	20	18	63	5.7	2.35	24	9	5.162	118
816	816	3921	82	118	82	26.89	10.92	64.62	16.9	19	42.8	410.33	0	5.79	0.96	6.4	33.9	8.9	52.9	3.4	0.8	2.2	0.6	3.4	0.2	0.1	5.14	15.3	45.3	88.1	29.8	33.8	12	257	8.3	-2.12026353620009	2.52	4.8	1.94161522477243	47	28	22	62	5.4	2.275	23	15	5.218	140
817	817	3923	98	124	64	25.12	11.1	62.47	17.8	39	37.6	718.81	0	5.69	0.98	7.6	26.3	10.9	60.5	1.6	0.8	2	0.8	4.6	0.1	0.1	4.95	14.1	41.4	83.6	28.6	34.1	13.4	316	6.1	-0.916290731874155	3.63	5.7	3.86932425089503	49	22	23	84	5.4	2.4	28	28	4.385	222
818	818	3924	60	123	79	20.25	9.67	92.01	22.8	37	23.3	236.16	1	4.71	1.59	6.9	19.5	9.5	67.8	2.3	0.9	1.3	0.7	4.7	0.2	0.1	4.7	14.8	42.9	91.2	31.5	34.5	12.4	256	7.7	-0.328504066972036	4.2	5.1	5.30826769740121	47	17	24	172	8.6	2.425	24	53	7.161	124
819	819	3930	62	178	82	37.35	7.34	62.65	11.7	149	26	259.04	0	4.55	0.83	6.1	36.8	12.1	45.9	4.9	0.3	2.2	0.7	2.8	0.3	0	4.15	12.6	36.4	87.7	30.4	34.7	12.4	207	8.9	0.0198026272961797	4.11	6.9	5.94122333067124	38	18	21	63	6.4	2.2	26	20	6.772	148
820	820	3935	66	140	90	34.74	9.13	87.89	11.6	14	89	546.86	0	6.88	1.59	5.1	29.1	10.3	57	2.6	1	1.5	0.5	2.9	0.1	0.1	4.41	13.3	38.8	87.7	30	34.2	13.1	334	7.8	-0.27443684570176	3.95	5.3	4.33532803166464	44	37	35	100	4.6	2.4	22	56	5.329	179
821	821	3936	80	120	75	24.32	8.95	69.81	12.8	123	18.3	282.65	0	5.33	1.51	7.8	26.9	7.3	61.8	3.5	0.5	2.1	0.6	4.8	0.3	0	4.03	13.1	37.6	93.5	32.5	34.8	11.6	308	7.3	-1.66073120682165	3.49	5	3.59539261102047	47	21	23	78	3.6	2.325	27	21	4.774	150
822	822	3937	86	131	87	36.41	16.83	49.4	34.1	262	29	340.96	0	5.72	0.69	6.6	32.7	9.3	56	1.8	0.3	2.2	0.6	3.7	0.1	0	5.16	16.1	47	91.4	31.3	34.3	12.7	157	8	-1.07880966137193	3.74	6.4	3.61118814639806	42	39	29	84	4.6	2.2	25	52	6.828	139
823	823	3945	64	222	92	34.82	9.13	60.86	15	77	43	347.6	0	5.22	0.78	9.5	26.3	7.8	63.5	1.9	0.5	2.5	0.7	6	0.2	0	4.95	14	42.2	85.1	28.2	33.2	12.9	289	7.7	-0.941608539858445	4.33	6	5.43328522695852	43	19	21	133	5.4	2.375	23	20	5.384	128
824	824	3946	72	122	70	31.02	3.04	90.04	3.4	11	35.1	814.01	0	5.07	1.7	6.1	30.5	8.7	58.2	2.6	0.1	1.9	0.5	3.6	0.2	0	4.89	12.5	38.9	79.6	25.4	32	16.3	484	7.5	0.215111379616945	3.93	5.1	3.23238417489299	44	17	20	99	7.9	2.325	20	29	4.774	140
825	825	3955	68	134	36	21.73	16.83	51.91	32.4	52	12.5	420.66	0	6.49	2.34	3.9	15	12.9	68.3	3.4	0.5	0.6	0.5	2.7	0.1	0	3.68	11	32.5	88.6	29.8	33.7	13.1	280	7.5	-0.27443684570176	3.13	4.8	6.08199057380735	40	16	27	124	3.2	2.25	24	194	4.663	199
826	826	3956	70	124	73	27	8.95	74.11	12.1	65	33.1	290.03	3	4.73	1.12	9.3	27.5	4.7	65.9	1.6	0.3	2.6	0.4	6.1	0.1	0	5.49	16.8	50	91.2	30.5	33.4	12.8	151	9.1	-1.38629436111989	4.04	6.3	3.43849316640585	45	19	14	96	6.8	2.4	24	21	4.885	128
827	827	3959	60	124	78	45.79	20.05	49.4	40.6	56	11.8	402.95	0	5.66	1.34	3.7	45.8	5.9	43.2	2.2	2.9	1.7	0.2	1.6	0.1	0.1	4.52	14.1	42.3	93.7	31.3	33.3	12.3	308	9	-0.673344553263766	4.39	5.3	4.67282883446191	43	13	16	77	3.9	2.325	23	19	5.162	165
828	828	3960	86	109	58	33.92	11.81	64.62	18.3	587	23.6	254.61	3	6.96	1.2	11.8	18.9	5.4	71.5	4	0.2	2.2	0.6	8.4	0.5	0	5.27	15.4	46.9	89.1	29.2	32.7	14.3	224	8	0.412109650826833	4.68	8.1	6.31788644787569	39	21	15	75	9.6	2.35	29	48	15.543	172
829	829	3963	70	132	81	38.01	11.99	50.12	23.9	326	18.1	135.79	0	4.6	0.89	5.1	32.3	12.5	52.7	1.9	0.6	1.6	0.6	2.7	0.1	0	4.83	14.2	41.7	87.3	29.8	34.1	13.1	173	9.2	-1.27296567581289	2.96	5.7	2.68716699018579	42	58	27	74	4.3	2.3	24	23	4.885	210
830	830	3965	74	127	78	27.66	22.2	73.75	30.1	197	18.3	385.24	3	4.76	1.06	9.6	40.2	9.6	47.7	2	0.4	3.9	0.9	4.6	0.2	0	4.78	15.8	46.3	96.8	33.1	34.2	12.1	228	8.1	-2.30258509299405	2.51	5.5	2.96630346286318	47	51	29	105	3.9	2.45	20	48	4.163	184
831	831	3967	52	101	72	26.31	20.41	62.29	32.8	36	44.4	489.29	3	4.71	1.22	6.1	34.1	13.7	49.1	3	0.2	2.1	0.8	3	0.2	0	4.98	15.2	44.3	89.1	30.6	34.3	12.2	198	8.6	-2.99573227355399	2.98	5.2	4.36093067137915	42	28	24	50	5	2.375	23	55	4.718	129
832	832	3981	56	159	58	26.2	9.49	69.81	13.6	75	56.9	254.61	0	5.3	1.03	6.1	24.1	7.1	64.8	2.6	1.4	1.5	0.4	4	0.2	0.1	4.72	14	41.1	87.1	29.8	34.2	12.9	262	7.5	-1.6094379124341	3.69	5.3	5.92505761491038	45	16	20	105	7.5	2.425	24	29	4.774	172
833	833	3983	54	135	93	26.02	15.39	81.98	18.8	361	45.3	574.9	0	5.46	2	5.7	21.7	11.5	62.6	2.9	1.3	1.2	0.7	3.6	0.2	0.1	4.82	15.5	47	97.3	32.2	33.1	11.7	419	8.1	-3.2188758248682	2.82	5.1	4.33938005995241	49	27	22	88	6.1	2.525	25	36	4.829	168
834	834	3989	66	111	70	24.05	14.5	65.69	22.1	34	16.3	312.17	0	6.36	0.75	5.4	36.4	7.1	53.9	1.8	0.6	2	0.4	2.9	0.1	0	5.01	14.9	44.5	88.9	29.8	33.5	12	243	8.9	-1.51412773262978	3.35	5.9	4.31815455807947	41	19	19	141	5	2.275	24	16	6.162	152
835	835	3990	74	149	77	31.66	18.44	69.63	26.5	126	36.5	464.2	0	5.74	0.86	7.6	23.6	7.6	66.2	2.3	0.4	1.8	0.6	5	0.2	0	4.98	16.5	47.6	95.7	33.3	34.7	11.9	291	8	-0.415515443961666	3.46	5.2	4.748404354074	41	52	31	75	6.1	2.225	26	71	6.106	133
836	836	3991	72	152	65	23.89	22.55	71.96	31.3	281	41.4	432.47	3	3.96	0.98	8.2	28.1	9.9	57.7	2.6	1.7	2.3	0.8	4.7	0.2	0.1	4.89	15.4	45.4	93.1	31.7	34	12.2	313	10	-1.56064774826467	3.71	6.2	5.45146754604171	41	25	29	134	5	2.45	25	47	7.938	134
837	837	3993	54	110	72	28.88	17.54	61.58	28.5	110	57.5	219.19	0	6.65	1.36	6.1	25.8	6.4	64.7	2.4	0.8	1.6	0.4	3.9	0.1	0	5.04	15	45.5	90.1	29.6	32.9	11.8	264	7.6	-3.2188758248682	2.96	5	2.94233149682688	46	24	27	69	6.1	2.35	25	11	4.607	152
838	838	3995	64	124	83	22.27	25.42	46	55.3	43	31.3	180.07	0	6.36	1.71	4.3	37.6	9.2	48.4	2.8	2	1.6	0.4	2.1	0.1	0.1	4.47	13.8	41.1	92	30.9	33.6	11.2	204	8	-1.66073120682165	2.52	4.8	4.35722151575491	42	12	15	54	3.9	2.35	26	10	4.829	140
839	839	3999	80	127	69	34.88	14.5	63.37	22.9	129	30.4	207.38	0	5.74	1.17	8.4	32.4	12.4	51.8	2.9	0.6	2.7	1	4.4	0.2	0.1	3.86	14	41.1	106.4	36.3	34.1	12.9	195	7.9	-0.210721031315653	3.69	5.1	5.49264983600813	45	20	22	72	3.9	2.25	25	50	4.552	181
840	840	4000	74	129	87	24.22	17.54	87.53	20	8	26.5	629.51	0	4.55	1.16	5.4	19.7	7.3	68.2	4.6	0.3	1.1	0.4	3.7	0.2	0	5.48	15.4	48	87.6	28.1	32	12.3	247	7.3	-1.38629436111989	3.16	4.9	4.67562864963665	43	25	20	72	5.4	2.3	23	25	5.107	138
841	841	4011	66	130	85	53.1	13.78	78.04	17.7	33	28.1	209.59	0	4.97	0.87	10.2	29.4	10.9	56.9	2.3	0.6	3	1.1	5.8	0.2	0.1	4.93	15	44.2	89.6	30.3	33.9	13.1	213	8.4	-1.66073120682165	3.71	6.6	3.15102515796003	43	37	26	69	6.1	2.35	22	21	4.829	131
842	842	4015	70	132	76	27.11	19.69	63.37	31.1	96	23.8	284.13	0	5.79	1.14	6.6	32	6.6	52.4	8.2	0.9	2.1	0.4	3.5	0.5	0.1	4.93	14.1	42.5	86.2	28.5	33.1	12.5	363	7.4	-0.798507696217772	3.93	5.3	2.94654202936322	44	26	22	121	3.6	2.35	24	38	5.495	159
843	843	4020	64	153	69	49.8	12.17	69.63	17.5	84	45.3	400	0	5.28	1.5	7.3	26.4	6.1	64.9	2.3	0.3	1.9	0.4	4.7	0.2	0	4.65	14.3	41.6	89.3	30.9	34.6	12.5	260	7.4	-0.430782916092454	4.47	5.4	5.22467082637974	40	21	20	112	5.7	2.275	23	23	5.551	207
844	844	4022	92	121	80	22.65	30.07	74.46	40.4	285	27.2	326.93	3	4.14	1.2	6.6	36	13.5	48.4	2	0.2	2.4	0.9	3.2	0.1	0	5.01	16.8	49.2	98.2	33.6	34.2	12.5	196	8.8	-2.40794560865187	2.84	5.4	2.1621729392773	47	91	72	147	3.2	2.35	22	53	6.495	163
845	845	4029	38	115	61	23.12	15.75	72.14	21.8	30	20.8	373.43	0	3.59	1.52	5.6	35.1	7.8	54.6	2.3	0.4	2	0.4	3.1	0.1	0	4.08	12.8	37.8	92.7	31.3	33.8	12.1	229	9	-3.91202300542815	2.79	5.1	4.09900037375829	46	26	29	84	7.1	2.225	25	24	4.496	169
846	846	4032	58	130	62	37.77	16.47	77.15	21.3	34	74.3	599.99	0	4.63	1.25	8.5	24.4	6.4	65.3	3.4	0.6	2.1	0.5	5.6	0.3	0.1	4.29	13	38.6	90.1	30.3	33.7	15.5	295	7.6	-0.798507696217772	4.93	5.8	5.20015311776081	40	18	19	97	8.6	2.275	26	14	5.162	204
847	847	4033	86	126	62	43.12	6.27	43.32	14.5	237	17.7	991.87	3	4.58	0.8	7.1	41.5	7.3	47.8	3	0.4	2.9	0.5	3.4	0.2	0	4.05	12.2	38.4	95	30.2	31.7	13	310	7.5	2.33214389523559	4.7	7.7	4.8605872978526	43	20	24	102	6.1	2.25	22	35	7.161	166
848	848	4037	68	143	49	24.63	15.93	63.37	25.1	356	109.9	236.16	1	5.09	1.2	6.4	34.8	8.1	54.1	1.9	1.1	2.2	0.5	3.5	0.1	0.1	4.65	14.1	43.3	93	30.2	32.5	12.3	246	8.6	-1.83258146374831	3.73	7.7	4.43710650094084	46	18	16	104	4.6	2.475	23	18	8.382	129
849	849	4038	46	110	57	34.86	14.14	51.91	27.2	240	21.7	178.6	0	4.6	0.98	5.5	20.2	8.8	69.4	1.1	0.6	1.1	0.5	3.8	0.1	0	4.97	15.6	45	90.5	31.5	34.8	12.5	177	8.1	-1.46967597005894	3.81	5.3	4.7824792009585	44	25	26	106	5	2.2	22	7	5.051	188
850	850	4042	80	126	82	32.22	16.83	68.2	24.7	89	51.2	619.18	0	6.93	1.31	9.8	32.7	7.9	57	1.8	0.6	3.2	0.8	5.6	0.2	0.1	5.36	16.5	49.3	91.8	30.8	33.6	12.1	262	8.9	-1.56064774826467	2.91	5.4	1.26412672714568	44	42	26	73	7.5	2.4	20	42	5.44	158
851	851	4045	68	126	46	24.65	6.62	53.7	12.3	51	67.5	605.16	0	4.6	1.2	18.2	13.1	6	78.8	1.9	0.1	2.4	1.1	14.3	0.3	0	4.84	14.5	43.2	89.3	30	33.6	18	425	8.2	-2.20727491318972	3.23	5.3	4.71043069664558	45	22	29	66	7.1	2.35	27	21	5.218	371
852	852	4053	60	159	93	26.99	14.5	57.46	25.2	119	24	408.85	0	4.37	1.01	8.4	37.8	9.9	45.3	6.3	0.8	3.2	0.8	3.8	0.5	0.1	4.65	13.2	39.4	84.6	28.4	33.5	13.1	280	8.6	-0.916290731874155	3.81	5.4	4.52969204481213	44	35	24	80	5	2.375	22	37	4.829	132
853	853	4058	70	134	81	21.4	12.53	42.07	29.8	47	69.1	656.08	2	4.14	1.39	4.4	46	10.2	42	1.4	0.4	2	0.4	1.8	0.1	0	4.97	13.8	42.8	86.3	27.7	32.1	13.2	321	7.7	-3.91202300542815	3.4	5.2	4.17592454921452	45	12	20	76	4.3	2.225	29	17	4.607	139
854	854	4066	62	122	79	26.23	18.8	58.18	32.3	64	24.2	490.77	3	4.42	1.6	6.4	36.8	11.1	45.5	5.6	0.9	2.4	0.7	2.9	0.4	0.1	4.89	15.2	45.7	93.3	31.2	33.3	12.6	285	8.1	-2.30258509299405	3.03	4.8	2.46300181439995	47	34	25	66	3.6	2.275	23	94	5.051	145
855	855	4078	70	108	66	27.5	18.44	40.45	45.6	136	38.7	485.6	0	4.34	0.75	5.7	26.4	6.4	65.7	1.1	0.4	1.5	0.4	3.7	0.1	0	4.8	14.9	43.9	91.4	31	33.9	12	248	8.2	-1.83258146374831	2.83	5.9	4.51655752763149	45	23	24	75	3.9	2.175	30	25	6.606	161
856	856	4083	90	119	82	23.27	24.88	85.38	29.1	1822	32.6	814.75	3	5.82	0.5	4.7	49.5	10.1	38.9	1	0.6	2.3	0.5	1.8	0	0	4.64	16.2	47	101.4	34.8	34.3	13.1	74	10.9	-2.99573227355399	1.81	11.2	2.94601668130806	41	147	129	236	5.7	2.475	24	464	18.596	231
857	857	4088	72	134	90	28.12	7.16	58.71	12.2	10	15.6	211.81	0	4.01	1.52	6.4	21.9	12	63.6	1.6	1	1.4	0.8	4.1	0.1	0.1	5.22	14.5	43.2	82.7	27.7	33.5	13.4	316	7.7	-0.0202027073175195	4.4	5.2	3.04832472367316	46	25	23	133	7.5	2.35	24	19	4.996	139
858	858	4092	70	117	77	27.51	12.71	54.6	23.3	70	19	256.82	0	6.15	1.45	5.6	15.9	11.4	68.1	3.9	0.7	0.9	0.6	3.8	0.2	0	4.93	15.1	45.3	91.9	30.8	33.4	12.1	243	8.1	-1.96611285637283	2.36	5.3	3.58656983528937	51	39	35	63	2.5	2.4	29	45	5.051	168
859	859	4094	60	99	57	27.31	18.8	53.88	34.9	332	27.9	270.85	0	3.88	1.31	5.3	31.5	11.2	51.3	5.7	0.3	1.7	0.6	2.7	0.3	0	5.65	11.7	36.1	63.8	20.8	32.5	14.8	195	10.3	-3.2188758248682	2.43	4.5	4.4057431612912	45	16	19	41	5.4	2.2	24	18	5.329	122
860	860	4096	94	118	74	25.13	16.29	54.6	29.8	92	77.5	690.03	0	5.07	1.45	6.6	26.4	10.2	45.9	16.7	0.8	1.7	0.7	3	1.1	0.1	4.78	14.9	44.1	92.2	31.1	33.8	12.7	203	7.8	-0.478035800943	5.4	5.3	4.8895969657192	45	18	19	89	5.7	2.4	23	23	5.329	145
861	861	4101	52	122	71	25.51	13.07	66.95	19.8	55	40.1	560.14	0	3.36	1	7.4	22.8	8.5	64.6	2.9	1.2	1.7	0.6	4.8	0.2	0.1	4.91	14.7	43.7	89	29.8	33.6	12.5	289	7.6	-0.415515443961666	4.08	5.6	4.40464392453929	44	23	22	72	6.8	2.425	21	21	4.441	159
862	862	4106	70	135	53	29.34	8.41	56.03	15	126	16.3	269.37	3	5.61	1.28	10.1	18	8.3	73.3	0.2	0.3	1.8	0.8	7.4	0	0	5.13	16.1	47.6	92.8	31.3	33.8	13.3	276	7.4	-1.56064774826467	4.34	5.8	4.71043069664558	48	12	13	92	5	2.35	31	36	7.05	183
863	863	4108	58	139	71	24.98	15.57	57.82	26.9	197	55.9	122.51	3	5.2	1.58	5.7	33.8	8.7	54.5	2.2	0.8	1.9	0.5	3.1	0.1	0	5.03	14.9	44.5	88.4	29.7	33.6	13.8	307	7.1	-0.867500567704723	4.41	5.5	3.91422058897163	46	17	23	57	4.3	2.3	25	23	5.273	169
864	864	4116	72	173	113	29.07	10.56	54.77	19.3	258	18.3	378.59	0	4.81	0.93	6.8	30.9	10.7	56.6	1.3	0.6	2.1	0.7	3.8	0.1	0	5.31	15.2	44.5	83.9	28.7	34.2	13.4	216	10.1	-2.52572864430826	3.74	5.4	3.94623117675788	44	13	13	97	4.3	2.475	23	30	4.718	128
865	865	4119	74	134	72	21.19	16.47	67.66	24.3	225	55	394.83	0	6.8	2.24	7.7	16.1	3	80.3	0.6	0.1	1.2	0.2	6.2	0	0	4.42	13.9	40.7	92.2	31.5	34.2	12.2	336	8.8	-2.81341071676004	4.27	5.7	5.22735827760754	47	23	24	70	6.1	2.4	24	25	5.773	164
866	866	4120	68	136	64	43.34	17.54	60.68	28.9	462	55.7	474.53	0	5.3	1.7	7.2	24.2	8.8	63.4	3	0.7	1.7	0.6	4.6	0.2	0.1	4.74	15.9	46.2	95.7	33	34.5	12.4	169	8	-1.10866262452161	3.95	6.6	4.13788286423658	45	35	28	84	6.8	2.35	23	33	5.718	157
867	867	4122	92	148	99	47.09	7.52	76.08	9.9	20	10.9	725.45	3	6.18	1.31	5.6	40.5	11.4	42.8	4.6	0.7	2.3	0.6	2.4	0.3	0	3.92	11.6	35.1	89.4	29.7	33.2	13.9	251	9	0.00995033085316809	4.12	6.1	2.13888900032326	40	12	12	80	4.3	2.35	22	22	7.66	116
868	868	4130	78	157	86	27.36	23.81	52.63	45.2	105	34.9	728.41	0	5.38	1.22	5.8	30.3	11.6	52.2	5.4	0.4	1.8	0.7	3	0.3	0	4.3	15	43	100.4	35	34.8	11.6	197	8.9	-2.12026353620009	3	5.3	4.80484038111666	42	33	32	96	6.8	2.3	22	23	5.162	170
869	869	4133	54	129	79	27.96	8.23	66.95	12.3	27	57.5	307.75	0	3.88	0.76	7	42.6	7.6	47.4	2.1	0.4	3	0.5	3.3	0.1	0	4.89	13.4	40.7	83.1	27.4	32.9	12.4	388	8.1	-2.99573227355399	3.21	5.1	4.36207899686419	44	12	15	72	3.6	2.375	23	22	4.163	100
870	870	4143	62	118	66	26.89	16.29	76.08	21.4	98	22.9	217.71	0	4.89	0.93	4.7	34.2	8.5	52.7	4.3	0.4	1.6	0.4	2.5	0.2	0	4.67	15	43.4	93.2	32.3	34.7	11.9	283	7.1	-1.77195684193188	3.16	5.2	2.94549105711724	47	35	21	85	7.1	2.375	24	40	6.273	156
871	871	4155	82	100	65	26.3	5.01	70.88	7.1	15	27.2	299.63	0	3.65	1.5	5.5	38.7	12.7	35.3	12.5	0.7	2.1	0.7	1.9	0.7	0	4.13	12.3	36.5	88.5	29.8	33.6	12.6	258	7.6	-0.139262067333508	3.1	5.4	2.81899509505394	43	15	17	83	5	2.1	27	17	4.774	133
872	872	4158	70	138	60	31.96	14.5	73.03	19.9	245	22	312.17	0	5.95	0.49	6.8	33.3	7.9	55.7	2.4	0.8	2.3	0.5	3.8	0.2	0.1	3.8	13.2	37.2	97.6	34.8	35.7	11.8	249	7.3	0.182321556793955	3.54	5.4	4.51819517197368	45	143	218	131	3.6	2.4	20	145	5.162	215
873	873	4159	68	117	81	32.62	20.23	63.72	31.7	435	11.8	352.76	3	6.44	0.89	8.2	20.9	8.4	68.1	2.3	0.4	1.7	0.7	5.6	0.2	0	5.23	16.8	48.7	94.1	32.5	34.5	12.3	245	9.3	-1.6094379124341	3.94	5	2.97807733831527	43	22	24	78	7.1	2.3	20	51	5.218	122
874	874	4164	92	135	86	20.17	8.95	55.67	16.1	342	21.1	233.21	3	4.29	1.55	5.2	24.7	5.5	67.7	0.8	1.4	1.3	0.3	3.5	0	0.1	4.73	14.9	44.6	94.3	31.5	33.3	12.9	337	8.1	0.0295588022415444	3.98	5.3	4.39753082120985	45	15	19	76	4.3	2.375	21	37	6.717	164
875	875	4169	72	114	61	30.57	2.15	78.76	2.7	3	43.9	143.17	3	5.02	1.19	9.8	12.2	5.6	80.4	1.4	0.4	1.2	0.5	7.9	0.1	0	5.8	11.6	36.8	63.6	19.9	31.4	16.2	304	8.5	-1.04982212449868	3.09	5.2	4.14345213632913	45	22	22	102	3.9	2.2	23	27	5.218	114
876	876	4170	72	134	76	31.87	14.5	71.06	20.4	189	20.2	568.26	1	5.38	1.17	6.6	24.5	8.8	64.1	1.8	0.8	1.6	0.6	4.2	0.1	0.1	4.95	13.7	42.5	85.8	27.7	32.3	16.3	181	10	1.41827740697294	6.3	9.4	8.50552538654856	40	12	11	99	22.1	2.525	23	64	12.157	133
877	877	4181	52	130	69	22.91	24.52	69.99	35	106	41.9	230.26	0	5.28	2.62	4	24	7.8	65.6	2.3	0.2	1	0.3	2.6	0.1	0	4.64	14.7	44.2	95	31.6	33.3	12.9	229	7.3	-2.30258509299405	2.95	4.8	4.34678798258117	46	17	17	69	7.5	2.4	25	12	5.051	125
878	878	4187	74	156	94	26.23	34.73	66.77	52	253	19	231.73	3	5.56	2.61	4.1	29.8	9.4	58.5	0.9	1.3	1.2	0.4	2.4	0	0.1	4.22	14.2	42.1	99.7	33.7	33.7	12.1	184	7.6	-1.66073120682165	3.24	4.6	6.36887305743362	48	48	70	95	5.4	2.675	21	214	4.663	152
879	879	4199	62	158	100	39.68	11.1	60.68	18.3	203	50.7	466.42	0	6.98	1.11	4	30.6	11.8	53.8	2.5	1.3	1.2	0.5	2.2	0.1	0.1	4.95	14.5	43	86.9	29.2	33.7	13	175	11.4	-0.59783700075562	3.91	5.8	5.27504873960868	43	17	17	85	5	2.425	22	40	5.773	150
880	880	4206	62	132	85	24.71	17.01	57.1	29.8	944	36.2	354.98	0	7.47	1.61	4.6	19.8	10.6	64.3	3.4	1.9	0.9	0.5	3	0.2	0.1	4.5	14.5	42.3	93.9	32.2	34.2	12	179	8.9	-2.04022082852655	3	4.8	4.39420221060402	49	399	506	72	5.7	2.3	29	151	5.051	360
881	881	4212	66	132	74	29.86	10.56	61.4	17.2	193	45.1	280.44	0	6.21	1.21	8.8	24.6	6.9	65.4	2.7	0.4	2.2	0.6	5.8	0.2	0	5.74	17.9	53.6	93.4	31.2	33.4	13.1	218	7.9	-2.52572864430826	3.02	6.1	2.87356463957978	45	31	26	83	6.4	2.375	24	32	4.885	149
882	882	4215	80	124	69	29.73	19.33	76.61	25.2	17	39.6	346.86	0	5.35	1.52	8.1	24	6.1	67.3	1.9	0.8	1.9	0.5	5.5	0.2	0.1	3.86	12.6	36.3	94	32.7	34.8	12.1	310	8.4	-0.083381608939051	3.79	5.1	3.48890296208126	44	19	21	72	4.3	2.275	19	69	4.885	123
883	883	4248	66	122	78	33.24	21.66	69.45	31.2	243	60.2	583.02	0	7.11	0.76	5	35.2	11.6	46.3	6.1	0.8	1.8	0.6	2.3	0.3	0	4.79	15.8	45.3	94.5	32.8	34.8	12.5	264	7.7	-1.27296567581289	4.11	5.1	2.04122032885964	48	100	47	82	6.4	2.325	22	30	5.107	96
884	884	4250	78	135	74	36.78	18.8	58.71	32	316	22.2	200.74	0	4.76	1.89	8.6	31.4	7.6	58.9	1.5	0.6	2.7	0.7	5.1	0.1	0.1	5.11	13.5	40.5	79.1	26.3	33.3	15.9	510	6.8	-1.6094379124341	3.04	6.4	4.3406836711395	38	18	21	70	6.1	2.35	23	61	5.495	244
885	885	4255	64	120	65	29.8	15.57	63.55	24.5	101	57.3	315.13	0	6.03	1.2	7	23.8	7.5	65.2	2.8	0.8	1.7	0.5	4.6	0.2	0.1	4.66	13.3	39.2	83.9	28.6	34	12.6	255	9.2	-0.798507696217772	4.12	5.4	4.2297491992283	42	16	19	64	5.4	2.3	25	11	5.329	124
886	886	4260	90	126	68	29.63	11.46	93.08	12.3	78	29.7	406.64	0	6.39	1.01	8.9	40.7	5.8	51.6	1.7	0.3	3.6	0.5	4.6	0.2	0	5.14	15	43.9	85.5	29.1	34	12.3	250	8.1	-0.713349887877465	4.49	5.2	3.56076195133349	45	22	28	224	3.2	2.425	22	58	5.273	187
887	887	4262	82	146	86	28.33	8.77	65.51	13.4	411	23.6	445.75	0	6.93	1.57	6.7	32	7.6	55.8	3.7	1	2.1	0.5	3.7	0.2	0.1	4.93	15.3	45.2	91.8	31	33.8	12.1	295	8.5	-1.77195684193188	3.18	11	2.88926002904347	46	16	14	75	7.5	2.35	24	33	10.547	85
888	888	4263	72	163	66	24.96	12.35	55.49	22.3	448	58.2	515.12	0	5.66	1.65	8.4	37	6.2	54.9	1.7	0.3	3.1	0.5	4.6	0.1	0	4.39	13.9	40	91	31.7	34.8	12.4	300	8.6	-0.755022584278033	4.66	5.4	6.17023815068625	47	16	22	97	7.1	2.45	23	15	5.384	159
889	889	4273	90	147	81	48.93	7.7	74.11	10.4	3	36.9	383.02	0	3.8	1	8	26.6	7.6	59.4	5.9	0.5	2.1	0.6	4.8	0.5	0	4.69	12	37.1	79	25.5	32.3	17.5	263	9.5	-1.77195684193188	5.09	7.9	4.05819911558575	36	18	18	110	9.3	2.175	23	12	8.16	160
890	890	4277	88	110	71	37.62	14.5	53.34	27.2	246	33.1	358.67	0	5.3	1.19	6.6	22.4	8.1	66.6	2.3	0.6	1.5	0.5	4.4	0.2	0	5.1	15.1	44.3	87.1	29.7	34.1	12.8	293	8.1	-0.562118918153541	3.9	5.4	3.81924960527579	43	21	17	69	7.9	2.3	26	17	4.94	137
891	891	4280	66	158	70	34.74	22.55	61.76	36.5	79	48	312.17	0	4.63	1.13	6	22.7	5.5	70.6	0.8	0.5	1.4	0.3	4.2	0	0	4.59	15	44.7	97.2	32.7	33.7	11.4	168	7.2	-1.51412773262978	2.63	5.1	4.64342889810518	42	18	18	58	4.6	2.125	23	31	6.883	144
892	892	4281	72	103	74	20.72	17.36	73.93	23.5	12	36	279.7	0	6.52	1.86	6.1	36.3	6.4	46.1	10.5	0.9	2.2	0.4	2.8	0.6	0.1	4.41	13.4	39.2	88.7	30.3	34.2	12.8	213	7.5	-3.50655789731998	2.96	5.3	3.69436438434451	45	13	26	67	5	2.325	26	12	4.996	166
893	893	4283	70	96	69	38.42	11.64	69.81	16.7	24	27.9	207.38	0	4.19	1.15	5.4	26.3	7.2	62.6	3.3	0.7	1.4	0.4	3.4	0.2	0	4.28	13.2	38.4	89.9	30.8	34.3	12.1	249	7.6	-0.967584026261706	3.65	5.4	4.94021282979971	42	23	20	75	4.3	2.3	21	19	5.218	133
894	894	4292	62	118	73	23.48	23.63	61.04	38.7	93	35.3	511.43	0	4.71	1.11	5.1	39.6	10.7	47.2	2	0.4	2	0.5	2.4	0.1	0	4.92	14.9	43.8	89	30.3	34	11.4	210	7.7	-3.2188758248682	3.18	4.8	3.59895474658595	48	27	32	65	5.4	2.425	27	23	4.552	135
895	895	4298	68	104	67	23.83	17.01	64.44	26.4	80	219.7	228.04	1	3.1	0.78	4.2	39.7	4.4	53.4	1.8	0.6	1.7	0.2	2.2	0.1	0	5.18	15.1	45.3	87.6	29.2	33.4	12.6	188	6.8	-2.81341071676004	3.42	5	4.7211738617444	46	27	21	53	5.7	2.4	23	16	5.718	112
896	896	4300	68	142	97	31.29	13.78	57.64	23.9	96	25.6	549.81	2	4.68	0.98	9.3	22	8.8	67.7	1	0.4	2	0.8	6.3	0.1	0	5.57	17.3	51.9	93.2	31.2	33.4	12.6	197	8.3	-2.20727491318972	2.9	5	3.00617753141553	45	23	21	66	5.4	2.3	20	22	4.94	159
897	897	4303	86	133	60	23.12	13.6	60.32	22.6	884	55.5	530.62	0	5.82	1	10.8	26.3	6.9	62.8	2.8	1.1	2.8	0.7	6.8	0.3	0.1	5.32	14	43.5	81.6	26.3	32.2	12.6	391	8.4	-0.693147180559945	5.17	7.2	3.81573234510986	51	24	25	112	5.4	2.45	22	59	6.106	184
898	898	4312	82	128	84	26.1	18.44	69.63	26.5	194	48.9	682.65	0	5.97	2.68	8.1	33.2	7.4	48.4	9.8	1.3	2.7	0.6	3.9	0.8	0.1	4.77	14.9	43.7	91.6	31.2	34	12.2	414	7.9	-1.30933331998376	2.82	5.5	3.63310243864494	46	20	19	70	3.9	2.475	28	55	4.496	144
899	899	4316	76	151	75	29.56	23.09	68.56	33.7	61	15.9	233.21	0	5.48	1.11	8.1	30.5	8.3	58.1	2.7	0.5	2.5	0.7	4.7	0.2	0	5.11	14.9	44.2	86.4	29	33.6	13.1	257	8.3	-1.42711635564015	3.35	5	4.40256428589143	40	21	21	59	3.9	2.3	24	23	4.663	144
900	900	4318	60	135	79	33.01	3.58	73.75	20.4	16	70	273.06	0	3.75	1	3.4	28.8	6.9	58.7	4.8	0.8	1	0.2	2	0.2	0	3.51	10	29.8	85.1	28.6	33.6	18.9	304	6.9	-0.653926467406664	3.3	4.9	7.90875473878325	38	13	22	89	4.6	2	18	33	3.997	154
901	901	4326	88	116	81	32.53	17.36	59.43	29.2	155	53.7	490.03	0	5.15	0.91	6.8	31.2	7.3	58.3	2	1.3	2.1	0.5	4	0.1	0.1	4.5	14.1	41	91.1	31.5	34.5	12.7	262	8.2	-1.27296567581289	4.16	5.3	1.26412672714568	44	27	20	39	7.1	2.3	23	23	4.663	157
902	902	4330	64	131	93	23.45	21.66	52.63	41.2	40	53	561.62	0	6.03	1.58	4.4	37.9	9.9	48.9	2.5	0.7	1.7	0.4	2.2	0.1	0	4.43	14.1	42	94.9	31.9	33.6	12.2	216	8.3	-3.2188758248682	2.15	5	4.55113629749561	46	23	30	62	6.1	2.4	22	13	4.552	171
903	903	4331	70	108	72	36.63	12.35	61.4	20.1	108	18.1	292.99	0	6.52	1.69	6.8	32.9	5.6	59.6	1.5	0.4	2.2	0.4	4.1	0.1	0	4.56	14.6	43.1	94.5	31.9	33.8	12.7	209	8.6	-1.38629436111989	2.62	5.3	4.26717679299494	43	7	17	53	3.6	2.175	27	12	5.218	151
904	904	4332	58	158	76	38.48	15.22	54.24	28.1	263	27.4	315.13	0	4.06	0.93	7.8	23.9	6.4	67.2	2.2	0.4	1.9	0.5	5.2	0.2	0	4.95	15.6	45.2	91.1	31.7	34.8	12.3	241	7.3	-2.65926003693278	3.3	5.6	5.48686947309263	44	18	21	104	7.9	2.175	24	18	5.44	160
905	905	4333	70	129	63	30.97	10.2	62.29	16.4	135	25.6	354.98	0	4.5	1.15	5.6	34	9	53.4	2.8	0.8	1.9	0.5	3	0.2	0	5.88	15.4	47	79.9	26.2	32.7	14.4	212	8.7	-2.65926003693278	3.16	5.8	2.2082744135228	43	21	26	69	6.1	2.475	25	25	5.384	128
906	906	4336	76	171	57	37.8	10.38	57.46	18.1	146	42.1	349.07	0	7.19	1.28	7.7	25.6	6.1	65.1	2.5	0.8	2	0.5	5	0.2	0.1	4.14	12.5	35	84.8	30	35.4	12.8	205	8.7	-0.510825623765991	5.31	6.7	7.20785987143248	43	17	21	69	10.7	2.325	27	18	7.383	168
907	907	4338	72	125	78	22.53	6.98	59.97	11.6	76	29	403.69	3	5.74	1.33	6.3	24.1	8.7	64.6	2.2	0.4	1.5	0.5	4.1	0.1	0	4.86	15.3	45.5	93.5	31.5	33.6	13	291	9.5	-0.776528789498996	4.74	5.2	3.70721041079866	43	9	9	146	5	2.325	23	13	5.162	152
908	908	4343	86	132	83	33.85	6.27	61.93	10.1	145	59.3	535.79	0	6.15	1.45	7	16	8.9	72.3	2.1	0.8	1.1	0.6	5.1	0.1	0.1	4.46	14.1	41.7	93.4	31.6	33.9	11.9	209	7.5	1.46325540225602	4.85	4.8	4.73795129722191	44	23	20	91	3.9	2.225	25	68	5.273	128
909	909	4351	70	140	52	19.85	36.7	56.21	65.3	70	29.7	256.09	0	5.74	1.91	6.2	24	10.4	63.7	1.4	0.5	1.5	0.6	3.9	0.1	0	4.85	15.2	45.7	94.4	31.3	33.3	13.7	252	7.4	-2.81341071676004	2.72	5.3	5.70511491988998	43	13	22	51	5	2.325	24	22	4.441	152
910	910	4354	72	138	88	25.91	14.14	62.11	22.8	83	35.8	208.12	0	5.43	1.8	5.4	29.5	6.4	60.8	2.4	0.8	1.6	0.3	3.3	0.1	0	3.76	12.9	38	101	34.3	34	12	275	7.9	-0.0202027073175195	3.55	4.6	5.14166355650266	49	12	21	49	5	2.275	22	17	5.107	128
911	911	4362	64	112	72	28.48	30.79	47.61	64.7	302	69.3	253.87	0	5.09	1.05	5.1	26.7	7.3	63.4	2.3	0.3	1.4	0.4	3.2	0.1	0	4.59	15.5	45.2	98.5	34	34.4	12.4	216	7.6	-0.415515443961666	3.29	4.9	3.37314078387963	44	42	49	68	8.6	2.175	21	25	5.051	191
912	912	4373	58	150	77	35.93	14.14	49.4	28.6	449	41.7	609.59	0	4.55	0.93	6.4	26.5	8.1	62.3	2.3	0.8	1.7	0.5	4	0.1	0.1	4.81	13.9	41.7	86.8	29	33.4	12.7	222	8.1	-0.867500567704723	3.81	6	5.96152067073491	39	20	25	106	4.6	2.325	24	17	5.995	214
913	913	4382	68	102	56	27.03	13.78	64.44	21.4	30	48.9	578.59	0	4.65	1.45	8.1	33.4	5.4	57.3	3.2	0.6	2.7	0.4	4.6	0.3	0	4.24	12.6	36.6	86.1	29.6	34.4	12.2	203	9	-0.0512932943875506	4.28	5.4	4.89335213348152	45	15	19	74	3.9	2.275	24	12	5.051	131
914	914	4385	96	112	73	41.12	21.48	52.27	41.1	223	20.8	422.14	2	8.33	1.38	11.4	31.1	5.3	62.4	0.9	0.4	3.5	0.6	7.1	0.1	0	4.13	14.6	42.2	102.2	35.3	34.5	13.1	264	9.1	-0.430782916092454	3.7	8.9	2.64119789411437	41	16	15	129	3.9	2.35	20	37	17.597	137
915	915	4386	62	149	89	28.51	15.75	67.48	23.3	92	21.5	249.44	0	7.14	1.8	4.6	37.3	9.6	49.3	3.4	0.4	1.7	0.4	2.3	0.2	0	4.58	14.4	43.8	95.6	31.3	32.8	12.2	272	9	-1.66073120682165	3.47	5.1	4.63860496207433	48	14	20	65	6.1	2.45	27	22	5.829	143
916	916	4393	104	135	0	28.08	27.21	70.53	38.6	42	44.8	352.03	1	5.12	2.28	7.5	35.7	8.9	53.8	1.2	0.5	2.7	0.7	4	0.1	0	4.55	14.5	43.8	96.1	31.9	33.2	13.6	241	8.9	-1.66073120682165	3.03	5.5	4.20484186198508	42	23	25	135	7.1	2.35	23	223	5.107	199
917	917	4396	60	136	62	23.08	18.26	66.05	27.6	35	45.1	361.62	0	4.11	1.44	4.9	23.4	5.9	67.3	2.5	0.9	1.1	0.3	3.3	0.1	0	4.11	13.1	39.4	95.6	31.8	33.3	12.4	213	8.9	-4.60517018598809	2.43	5.4	3.43527669531502	44	24	36	76	5	2.35	24	10	5.718	186
918	918	4399	78	148	66	28.83	32.76	53.88	60.8	58	68.9	538	0	4.78	1.06	8.5	14.5	7.5	76.8	1	0.3	1.2	0.6	6.5	0.1	0	4.85	15	44.5	91.7	31	33.8	12.6	277	7.4	-1.46967597005894	3.78	5.2	5.18570842216538	44	23	24	59	5.7	2.35	22	21	4.885	94
919	919	4405	64	127	75	28.35	22.02	85.2	25.8	24	61.6	459.04	0	5.09	1.15	5.1	36.3	6.4	54.3	2	1	1.9	0.3	2.8	0.1	0.1	4.53	14.9	42.4	93.8	33	35.1	12.3	243	8.2	-1.6094379124341	3.33	5.3	2.46129678414887	49	41	26	122	3.9	2.375	25	80	4.774	136
920	920	4419	74	118	76	41.08	16.11	78.76	20.5	271	14.7	254.61	0	6.05	1.09	4.7	31	9.6	54.5	4.4	0.5	1.5	0.5	2.6	0.2	0	5.1	16.5	47.4	92.9	32.3	34.8	13.1	184	8.3	-1.04982212449868	3.65	5.2	3.51512112798047	43	67	50	84	5	2.275	25	47	5.44	179
921	921	4426	72	124	76	36.13	9.49	59.07	16.1	87	15.9	247.97	3	4.01	1.12	7.9	26.4	5.7	65.1	2.5	0.3	2.1	0.5	5.1	0.2	0	5.12	15.6	45.8	89.3	30.4	34	14	231	8.2	-1.42711635564015	3.23	5.3	4.08362059885912	40	56	29	86	2.9	2.225	21	33	5.218	131
922	922	4431	52	153	79	30.99	25.6	61.76	41.4	346	25.4	253.13	0	4.65	1	5.9	34.1	8.1	55.2	2	0.6	2	0.5	3.3	0.1	0	4.45	14.4	42.4	95.3	32.3	34	11.9	152	8.8	-1.04982212449868	2.8	8.4	3.73814569541685	43	29	24	84	6.1	2.275	23	21	5.884	185
923	923	4439	44	101	73	23.8	15.04	50.48	29.8	99	181.2	318.08	0	5.84	1.22	4.7	27.8	8.7	55.8	6	1.7	1.3	0.4	2.6	0.3	0.1	4.66	14.7	43.9	94.2	31.5	33.5	12.1	193	8.7	-3.91202300542815	2.53	4.9	4.04305126783455	47	24	38	56	6.1	2.275	25	16	5.162	159
924	924	4444	74	130	65	27.96	10.74	50.3	21.4	67	10.6	420.66	3	5.84	0.95	10.2	17.4	6.9	71.4	4.3	0.1	1.8	0.7	7.3	0.4	0	4.89	15	44.8	91.7	30.8	33.6	13.1	285	7.7	-0.430782916092454	4.81	6.4	6.44651315540497	45	18	19	90	7.1	2.5	21	31	4.607	166
925	925	4445	72	129	62	23.68	22.91	72.14	31.8	118	58	512.91	0	4.14	1.99	6.6	27	7.8	63.4	1.4	0.4	1.8	0.5	4.2	0.1	0	4.82	14.6	44.3	91.9	30.3	33	11.7	396	8.1	-2.30258509299405	2.89	5.3	4.09484443726375	44	23	21	62	7.5	2.325	24	16	5.218	163
926	926	4446	80	111	69	27.33	14.32	66.59	21.5	65	14.9	754.24	0	4.45	1.6	9.8	16	4.6	76.1	2.1	1	1.6	0.5	7.5	0.2	0.1	4.39	13.7	41.1	93.7	31.2	33.3	12	403	8.4	-1.13943428318836	3.57	5.4	4.14122814812095	47	23	21	70	10.7	2.4	27	23	4.607	151
927	927	4452	64	200	89	18.79	13.6	41.17	33	86	11.1	529.88	0	7.29	1.9	3.7	44.3	7.6	46.2	1	0.8	1.6	0.3	1.7	0	0	3.71	11.2	33.3	89.9	30.2	33.6	13.5	247	8.1	-4.60517018598809	3.77	4.9	5.54243932424744	47	6	18	57	5.4	2.275	25	9	4.774	151
928	928	4461	84	186	86	29.9	8.06	62.65	12.9	25	88.8	357.19	0	5.12	0.72	7.6	12.7	7.5	78.4	1.3	0.1	1	0.6	6	0.1	0	4.74	13.9	40.5	85.2	29.4	34.4	14.7	282	7.1	-0.446287102628419	4.25	5.1	6.3073695785035	43	15	23	81	6.8	2.4	21	20	6.384	229
929	929	4463	56	123	68	21.89	14.86	61.04	24.3	107	82.7	258.3	0	6.57	1.25	3.4	30.2	9.6	53.8	5.3	1.2	1	0.3	1.8	0.2	0	4.94	14.4	42.9	86.8	29.1	33.6	11.6	218	8.1	-1.83258146374831	4.06	5.4	4.98086313576259	44	28	24	76	4.6	2.325	28	18	5.44	136
930	930	4472	64	149	70	28.81	18.8	67.48	27.9	127	19.5	369	0	3.96	0.89	10.1	34.8	6.4	55.3	2.8	0.5	3.5	0.6	5.6	0.3	0.1	5.76	17.4	51.4	89.2	30.2	33.9	13.4	262	7.8	-2.52572864430826	3.98	5.6	5.19683819759818	47	45	27	98	5	2.175	23	30	4.94	145
931	931	4473	60	114	75	29.84	8.23	53.16	15.5	116	32.6	557.93	0	4.68	0.96	6.7	31.3	7.6	54.2	5.4	1.7	2.1	0.5	3.6	0.4	0.1	5.15	15.4	45.6	88.5	29.9	33.8	13.1	222	9.5	-1.30933331998376	3.21	5.5	2.30558060197384	47	29	21	50	3.2	2.275	26	48	4.94	168
932	932	4497	52	115	53	25.91	14.68	72.67	20.2	26	20.8	185.24	0	4.86	1.13	10	28.1	5.5	62.7	2.8	0.9	2.8	0.6	6.3	0.3	0.1	4.49	13.5	39.1	86.9	30	34.4	12.4	357	8.6	-0.967584026261706	3.16	6.8	4.94946885885877	46	8	9	78	5.4	2.45	22	17	7.827	95
933	933	4502	86	122	76	24.07	17.18	69.81	24.6	50	87.9	323.24	1	5.2	1.53	6.6	28.8	7.7	60.1	2.3	1.1	1.9	0.5	4	0.2	0.1	3.99	13.6	38.3	96.1	34.1	35.3	11.6	374	7.5	-2.30258509299405	3.02	5.1	3.74525978755004	49	33	29	69	4.3	2.325	23	60	4.552	130
934	934	4525	72	146	101	26.2	37.23	75.72	49.2	198	60.2	289.3	2	5.22	1.56	6.7	18.8	10.3	67	2.3	1.6	1.3	0.7	4.5	0.2	0.1	4.82	16.5	48.7	101.1	34.2	33.8	13.9	200	9.6	-0.371063681390832	3.33	5.3	7.76131918094799	45	57	45	78	5	2.3	24	106	5.384	143
935	935	4526	82	154	80	38.61	8.77	49.4	17.8	117	19.3	430.99	0	4.03	0.96	8.6	30.6	10	53.6	4.9	0.9	2.6	0.9	4.6	0.4	0.1	4.95	14.3	41.5	84.6	29	34.3	11.6	315	8.7	0.86288995514704	4.7	8.1	4.95229971708329	39	58	38	94	3.9	2.25	21	47	6.939	139
936	936	4530	70	116	57	28	24.34	68.38	35.6	110	22.2	497.41	0	4.73	1.59	9.6	27.8	7.8	62.9	0.6	0.9	2.7	0.7	6	0.1	0.1	4.88	15.2	44.9	91.9	31.3	34.1	12.9	241	8.2	-1.77195684193188	3.52	4.9	4.40562108352751	42	48	39	127	5	2.7	25	54	4.718	180
937	937	4557	70	87	60	21.88	22.73	60.5	37.6	110	39	374.17	0	5.17	1.82	4.8	28	8.8	62	0.8	0.4	1.3	0.4	3	0	0	4.8	14.1	43.6	90.7	29.5	32.4	13.6	234	9	-1.77195684193188	3.29	5.4	4.19147127295282	48	17	24	90	6.1	2.4	27	14	4.829	147
938	938	4559	98	129	76	28.54	12.53	50.84	24.6	412	16.1	845.75	2	7.34	1.15	11.1	29.5	7.4	57.8	4.6	0.7	3.3	0.8	6.4	0.5	0.1	4.86	15.1	45.3	93.2	31.3	33.6	12.9	311	7.6	0.751416088683921	4.46	5.5	4.716711560721	46	18	23	134	7.5	2.45	25	23	4.552	236
939	939	4563	54	108	64	22.93	12.71	62.47	20.3	80	42.6	282.65	0	6.26	1.39	5.7	21.6	6.9	69.4	1.3	0.9	1.2	0.4	4	0.1	0.1	4.25	14.1	42.1	99.1	33.4	33.7	12.3	185	7.7	-3.50655789731998	2.69	5.2	3.29953372788566	46	27	27	63	7.1	2.4	26	46	5.329	206
940	940	4564	54	132	66	23.63	19.87	82.52	24.1	105	31.9	289.3	2	5.22	1.12	5.3	38	7.2	50.9	3.1	0.9	2	0.4	2.7	0.2	0	4.83	14.9	43.9	90.9	30.7	33.8	12.9	211	8.9	-2.30258509299405	2.96	5.6	4.60096134121404	47	26	25	79	6.4	2.325	26	11	5.162	166
941	941	4565	68	118	75	36.47	14.32	73.39	19.5	68	38.1	449.44	3	6.98	0.83	9.5	31.4	4.9	61.7	1.7	0.4	3	0.5	5.9	0.2	0	5.3	15.9	47.3	89.2	29.8	33.5	13.3	215	8.2	-0.0512932943875506	4.18	5.7	2.97705900828837	46	24	22	79	4.6	2.525	25	19	4.385	139
942	942	4567	60	132	87	26.99	17.9	76.97	23.3	44	33.3	149.81	0	5.4	1.05	10.6	28.5	4.1	65.5	1.2	0.8	3	0.4	6.9	0.1	0.1	4.43	14.2	41.3	93.4	32	34.2	12	397	6.5	-3.50655789731998	2.73	5.4	3.81617267977131	49	35	37	92	5	2.325	23	37	4.94	175
943	943	4570	56	142	70	25.54	16.83	69.99	24	153	12.2	174.17	0	4.81	0.8	3.8	30.7	4.8	63.5	0.9	0.2	1.2	0.2	2.4	0	0	5.33	14.5	44.7	83.8	27.2	32.4	13.3	190	9.3	-2.52572864430826	2.34	6.2	2.82435065679837	45	21	23	64	3.6	2.45	25	26	6.661	163
944	944	4571	104	197	106	42.34	7.16	81.09	8.8	104	54.8	245.02	0	8.12	1.28	6.6	44.6	8.6	44.5	1.5	0.9	2.9	0.6	2.9	0.1	0.1	4.77	14.1	40.6	85.2	29.5	34.7	12.8	276	7.6	0.72270598280149	3.48	10.2	4.47676847118357	43	28	21	96	3.2	2.35	23	24	14.599	203
945	945	4579	92	126	64	28.94	10.56	69.09	15.3	59	30.1	405.9	0	6	1.22	7.7	16.8	10	69.9	2.8	0.5	1.3	0.8	5.4	0.2	0	4.68	14	41.2	88.1	29.8	33.8	14.2	217	8.9	-0.127833371509885	4.12	5.8	4.61808641125464	43	15	15	65	3.9	2.425	23	79	5.44	122
946	946	4596	68	145	49	25.92	13.07	73.03	17.9	30	47.6	469.37	0	7.24	1.07	4.6	31.5	10.8	52.2	5	0.5	1.4	0.5	2.4	0.2	0	4.24	12.7	38.5	90.7	30	33.1	13.5	185	7.4	-1.42711635564015	3.83	5.5	6.42438268199745	42	27	31	75	8.6	2.375	28	45	5.718	165
947	947	4600	66	102	77	23.88	21.84	58.35	37.4	130	34.4	216.23	0	4.27	1.08	4.1	40.7	9.6	47.8	1.4	0.5	1.7	0.4	2	0.1	0	5.22	14.4	43.9	84.4	27.7	32.8	12.1	295	7.1	-4.60517018598809	2.86	5.6	3.38167471517329	48	22	21	46	4.6	2.3	26	19	5.162	151
948	948	4601	64	134	92	39.08	12.53	67.84	18.5	29	12.2	329.89	2	8.95	1.11	6.6	39.3	6.8	49.4	3.3	1.2	2.6	0.4	3.3	0.2	0.1	4.74	14.6	44.4	93.6	30.8	33	14.9	211	8.6	-1.51412773262978	3.61	8.2	5.00327493968996	42	29	44	66	6.8	2.425	24	27	7.827	359
949	949	4604	74	122	84	31.63	9.31	66.77	13.9	31	18.3	312.17	0	5.95	1.02	9.6	24.5	4.8	67.4	2.6	0.8	2.4	0.5	6.5	0.2	0.1	4.99	15	43.3	86.7	30	34.6	11.9	179	10.4	-0.579818495252942	3.24	4.8	2.37769256548085	47	42	34	129	5.4	2.375	23	82	4.94	166
950	950	4605	74	123	79	35.89	16.11	64.44	25	167	44.4	433.21	0	5.53	0.68	5.7	32.8	8.8	56.5	1.4	0.6	1.9	0.5	3.2	0.1	0	4.71	14.4	42.8	90.9	30.6	33.7	13.8	156	10.5	-0.544727175441672	3.76	5.7	2.89646427189532	43	20	20	57	5	2.225	23	22	5.162	129
951	951	4608	64	123	84	24.36	10.02	51.91	19.3	90	43.3	371.21	0	5.09	1.34	6.8	40.3	10	47.3	2.2	0.3	2.7	0.7	3.2	0.1	0	5.16	15.4	46.5	90.1	30	33.3	12.5	206	7.1	-2.40794560865187	2.76	5.5	2.3664984187377	48	23	27	97	6.1	2.3	29	18	4.774	139
952	952	4614	58	133	66	38.59	11.64	60.14	19.3	129	20.2	395.57	0	6.7	0.89	6.9	40.4	6.2	50.2	2.6	0.7	2.8	0.4	3.5	0.2	0	4.47	14	39.9	89.3	31.3	35.1	13	257	8.9	-0.776528789498996	4.16	6.1	4.39309020702986	45	33	28	108	5.4	2.25	25	18	5.551	211
953	953	4616	88	127	104	41.03	16.47	73.57	22.4	91	51.9	436.16	0	4.47	0.89	9.1	34.5	8.4	54.3	1.9	0.7	3.1	0.8	4.9	0.2	0.1	5.32	17	49.3	92.7	32	34.7	13.2	229	9.3	-0.776528789498996	3.76	6	1.26412672714568	46	48	33	111	3.6	2.3	22	16	4.774	157
954	954	4621	62	135	72	29.1	10.56	66.05	16	67	26.5	301.84	0	7.01	1.09	9.4	33.1	9.8	54.1	2.5	0.7	3.1	0.9	5.1	0.2	0.1	4.69	14.7	43.2	91.9	31.3	33.9	12.9	287	8.4	-2.04022082852655	3.1	8.8	5.10957524195116	42	18	17	60	7.9	2.325	25	29	8.882	138
955	955	4624	66	123	69	22.99	17.36	63.37	27.4	546	33.7	497.41	0	5.33	2.1	5.8	18.8	8.6	70.3	1.7	0.6	1.1	0.5	4.1	0.1	0	4.83	15.9	46.7	96.7	32.9	34	12.7	177	8.9	-2.20727491318972	2.92	10.2	4.76473475565943	46	50	38	88	6.1	2.325	24	22	9.437	211
956	956	4641	78	153	81	33.29	15.04	70.17	21.4	103	31.7	521.03	1	6.75	0.96	7.1	37.6	8.4	50.5	2.6	0.9	2.7	0.6	3.6	0.2	0.1	4.71	13.8	41.6	87.1	28.9	33.2	13.1	318	8.7	-1.71479842809193	3.29	6	1.26412672714568	50	66	44	57	3.2	2.35	23	74	5.773	158
957	957	4644	66	126	91	32.04	13.96	68.74	20.3	98	34.9	163.1	0	6.18	1.11	4.6	25	9.1	58.6	5.8	1.5	1.2	0.4	2.7	0.3	0.1	4.37	12.3	36.5	83.5	28.2	33.7	13.7	191	8.4	-0.0943106794712413	3.71	5.7	4.98154971320116	43	22	21	81	5.4	2.3	29	15	5.107	182
958	958	4645	82	127	73	33.25	13.6	76.97	17.7	37	23.3	266.42	3	5.43	1.28	5.9	29	7.8	60.4	2.3	0.6	1.7	0.5	3.6	0.1	0	4.42	14.7	42.7	96.6	33.3	34.4	12.2	269	8	-0.867500567704723	3.16	4.9	3.31382230217715	43	19	16	71	3.2	2.225	22	21	4.33	121
959	959	4648	84	148	97	30.85	9.49	51.91	18.3	20	29.4	165.31	0	4.16	1.38	8.1	14.1	11.3	72.9	1.3	0.4	1.1	0.9	5.9	0.1	0	4.41	13.8	40	90.6	31.3	34.6	12	263	8.2	-1.20397280432594	3.3	5.1	3.90580370561423	42	20	20	46	4.6	2.3	26	10	4.33	188
960	960	4665	82	116	87	23.82	12.71	71.06	17.9	30	44.2	386.71	0	5.79	1.45	3.7	38.9	7.1	52.5	1	0.4	1.4	0.3	1.9	0	0	4.24	12.8	38	89.4	30.2	33.7	12	208	8.5	-2.20727491318972	3.19	5.5	3.55848599018034	46	18	22	70	5.4	2.375	21	16	4.607	214
961	961	4666	66	171	94	18.68	11.81	67.3	17.6	258	19.3	585.97	0	5.84	2.29	4.4	23.1	6.7	63.9	5.5	0.9	1	0.3	2.8	0.2	0	4.82	14.8	43.9	91	30.7	33.7	12.2	284	7.3	-2.65926003693278	3.14	4.7	4.63083793273667	50	33	27	64	4.3	2.35	27	40	4.94	228
962	962	4669	60	120	71	25.27	20.23	80.73	6.7	41	44.4	252.4	0	5.97	1.59	7.8	36.7	7.7	52.6	2	1	2.9	0.6	4.1	0.2	0.1	4.24	13.6	40.5	95.5	32	33.5	11.6	308	8.4	-2.52572864430826	2.3	5.9	4.23613343449348	50	31	29	70	5.4	2.5	22	17	5.218	174
963	963	4679	68	114	74	21.74	32.4	67.3	48.1	214	18.3	301.1	3	5.66	0.79	7.6	33.9	8.3	53.8	3.2	0.9	2.6	0.6	4.1	0.2	0.1	5.17	16.3	47.9	93.1	31.6	33.9	12.4	228	8.1	-2.81341071676004	3.83	5.3	2.90526037038992	50	24	24	104	3.2	2.375	26	25	5.273	142
964	964	4680	62	111	76	28.63	26.13	58.53	44.6	60	33.5	284.87	0	5.22	1.46	8	28.5	10	57.4	3.4	0.7	2.3	0.8	4.6	0.3	0.1	4.89	16	46.8	95.8	32.6	34.1	12.3	285	8.6	-2.52572864430826	2.75	5.4	4.05975311745248	44	25	22	80	5	2.3	24	18	4.496	164
965	965	4683	92	110	83	19.73	22.55	75.54	29.9	116	78.4	676.75	0	5.59	1.36	4.2	39.5	10.2	47.7	2.3	0.3	1.7	0.4	2	0.1	0	4.92	15.5	45.9	93.3	31.5	33.8	11.5	177	7.6	-2.99573227355399	3.88	5.1	3.0243197304059	47	25	28	71	6.1	2.5	23	36	4.552	151
966	966	4688	80	138	70	46.5	11.46	69.81	16.4	124	12.2	577.85	2	5.38	0.98	7	30.4	8.5	56.2	4.6	0.3	2.1	0.6	3.9	0.3	0	4.74	13.5	41.7	87.9	28.5	32.4	13.7	223	9.2	-0.510825623765991	4.89	7.3	2.68239045432163	39	8	14	74	6.4	2.35	24	20	3.497	132
967	967	4693	64	103	65	30.93	27.39	64.44	42.5	110	24.7	394.83	0	5.9	1.12	9.4	26.5	3.7	68	1.3	0.6	2.5	0.3	6.4	0.1	0.1	4.93	14	42.5	86.4	28.4	32.9	12.2	274	8.9	-0.186329578191493	4.11	4.8	4.12568171753114	46	32	30	61	4.3	2.3	24	30	4.94	147
968	968	4697	70	112	76	28.42	9.85	76.08	12.9	3	34	347.6	0	4.19	1.59	4.7	31.8	8.6	55.4	3.7	0.5	1.5	0.4	2.6	0.2	0	4	12.4	36.3	90.9	31.1	34.2	12.7	287	9.2	-1.51412773262978	3.72	5	3.1072736482869	46	12	15	92	3.9	2.225	26	12	4.496	151
969	969	4707	64	187	37	31.72	11.1	67.48	16.4	33	37.8	414.02	0	6.52	0.63	7.7	25.4	9	57.4	7.6	0.6	2	0.7	4.4	0.6	0	4.76	13.9	40.7	85.5	29.4	34.4	12.6	330	6.9	0.0295588022415444	4.4	5.6	6.05490871966452	43	19	24	108	10.7	2.775	23	17	5.051	165
970	970	4709	64	115	70	27.93	18.08	61.22	29.5	29	38.5	684.86	0	5.66	1.5	5.5	28.6	6.9	61.8	1.8	0.9	1.6	0.4	3.4	0.1	0	3.9	13	38	97.3	33.4	34.4	12.3	372	7.8	-2.12026353620009	4.34	5.1	5.28117120771307	43	30	28	57	3.9	2.175	26	9	4.441	132
971	971	4713	48	121	79	27.18	7.7	71.24	10.8	76	11.8	303.32	0	5.22	0.82	6.6	30.3	6.9	59.7	2.3	0.8	2	0.5	3.9	0.2	0.1	4.49	14.2	40.9	91.2	31.6	34.7	12.5	270	7.6	-0.63487827243597	3.37	5.3	3.42263266238222	43	33	25	70	5.7	2.425	23	77	4.33	157
972	972	4714	52	106	76	30.63	17.01	57.82	29.4	37	43.5	230.99	0	5.28	1.21	6.9	20.4	6.2	70.4	2.4	0.6	1.4	0.4	4.9	0.2	0	4.51	14.1	41.3	91.9	31.4	34.2	12.9	250	7.8	-1.56064774826467	3.74	4.4	4.56341025173986	44	18	23	82	5.4	2.275	20	13	4.219	152
973	973	4727	64	171	86	37.36	16.47	54.6	30.2	65	147.7	605.9	0	4.78	1.28	6.1	26.5	8.3	60.6	4.1	0.6	1.6	0.5	3.7	0.3	0	3.42	11.2	33.1	96.9	32.8	33.9	12.4	240	8.1	-0.59783700075562	4.95	6.1	6.23048144757848	37	21	28	109	10	2.2	22	14	5.829	245
974	974	4728	62	133	63	28.84	16.65	58.18	28.6	228	32.6	563.83	0	5.66	1.08	6.2	43.8	10.4	42.6	2.6	0.6	2.7	0.6	2.6	0.2	0	4.06	13.1	38.7	95.7	32.1	33.7	12.6	189	9	-0.776528789498996	3.68	6.7	4.34328580635745	45	26	19	53	7.1	2.2	23	20	8.049	113
975	975	4732	82	124	78	27.53	23.27	73.93	31.5	50	56.6	188.19	0	8.04	1.56	8.1	27	9.2	62.1	0.9	0.8	2.2	0.7	5	0.1	0.1	5.11	15	45	88.1	29.5	33.3	12.2	324	8.1	-1.07880966137193	3.72	5.5	5.55875670260594	47	14	18	82	4.3	2.525	24	11	5.107	163
976	976	4734	62	152	71	24.03	8.06	67.13	12	42	68.4	174.17	2	5.04	1.61	6.1	23.8	7.2	65.2	1	2.8	1.5	0.4	4	0.1	0.2	4.66	14.3	42.7	91.4	30.6	33.3	12.8	315	7.9	-2.12026353620009	3.95	5.2	5.31369846858634	43	14	24	62	2.9	2.5	25	14	5.218	145
977	977	4736	52	118	70	29.79	17.36	67.66	25.7	131	65.2	411.8	0	4.65	0.94	5.6	36.6	8	53.4	1.5	0.6	2	0.4	3	0.1	0	4.72	14.5	42.4	90	30.7	34	11.9	231	7.1	-2.99573227355399	3.28	4.8	3.58462943274014	48	17	24	92	7.5	2.375	24	34	4.552	128
978	978	4751	88	131	84	39.45	9.31	78.76	31.8	35	21.3	205.16	2	6.49	1.72	9.3	24.8	5.6	63.6	4.8	1.3	2.3	0.5	5.9	0.4	0.1	4.45	13.7	40.2	90.3	30.8	34.2	12.9	168	10.2	0.165514438477573	4.11	5.2	6.46878509231657	39	21	23	109	6.8	2.225	24	46	4.885	150
979	979	4753	74	134	79	32.11	10.56	64.08	16.5	94	32.6	371.95	0	5.15	1.41	8.5	40.7	4.3	51.4	3	0.6	3.5	0.4	4.4	0.3	0.1	4.35	12.6	37	85.1	29	34.1	11.9	308	5.9	0.494696241836107	3.55	5.5	4.58527355427363	43	14	15	73	3.6	2.2	19	13	5.329	148
980	980	4754	80	142	93	21.73	15.75	72.85	21.6	351	46.7	349.81	0	6.36	2.18	5.4	29	8.4	61.3	0.9	0.5	1.6	0.5	3.3	0	0	4.22	13	39.3	93.1	30.8	33.1	12.3	256	7.9	-3.2188758248682	3.14	5.1	3.60304919750874	44	29	35	65	7.5	2.4	19	26	6.328	177
981	981	4757	70	130	32	38.27	17.54	60.14	29.2	496	96.5	580.07	0	5.72	1.1	5.5	27	11.4	58	2.8	0.8	1.5	0.6	3.2	0.2	0	3.99	13.1	36.5	91.7	33.1	36	12	192	9.1	-1.30933331998376	2.63	5.2	3.61361696961339	41	18	17	60	7.9	2.45	23	39	4.219	126
982	982	4764	72	138	64	20.6	11.81	77.33	15.3	149	42.1	241.33	0	5.07	1.37	7.2	13.7	18.5	66.9	0.9	0	1	1.3	4.8	0.1	0	4.03	12.5	36.7	91.1	31.3	34.3	12.5	367	7.5	-2.52572864430826	2.75	5.8	4.24477404124751	46	28	31	85	7.5	2.525	19	17	6.772	189
983	983	4768	84	111	70	22.13	23.09	52.45	44	166	77.5	517.34	0	6.23	1.41	8	40.5	6.6	50.7	1.4	0.7	3.2	0.5	4.1	0.1	0.1	4.52	13.8	41.2	91	30.5	33.5	11.6	267	8.9	-2.40794560865187	3.11	4.7	4.9781121023907	47	18	22	49	4.6	2.6	25	13	4.94	113
984	984	4772	58	98	59	24.76	10.92	76.25	14.3	35	59.6	428.78	1	5.53	2.29	8.6	20.6	8.3	68.9	1.6	0.6	1.8	0.7	5.9	0.1	0.1	4.8	13.5	41.3	86.1	28	32.5	15.1	440	7.2	0.378436435720245	6.7	4.9	3.56133013316696	45	23	32	138	1.8	2.375	23	17	4.496	140
985	985	4775	64	127	71	24.12	25.78	72.85	35.4	33	58.4	210.33	0	5.4	1.18	6.3	50.2	6.8	41.3	1	0.7	3.2	0.4	2.6	0.1	0	4.29	13.5	39.7	92.5	31.5	34	12.5	257	9.4	-2.40794560865187	3.33	5	4.20005501664421	41	22	21	82	3.9	2.275	27	8	4.774	145
986	986	4776	70	118	78	26.99	18.44	59.07	31.2	798	47.6	1464.93	0	7.01	1.59	8.8	25.8	8.8	60.3	3.8	1.4	2.3	0.8	5.3	0.3	0.1	4.93	15.4	44.4	89.9	31.2	34.7	11.8	312	8.4	-2.81341071676004	2.83	4.9	3.03447210186992	45	55	50	79	4.3	2.175	24	257	4.885	151
987	987	4778	58	197	0	30.15	14.32	51.55	27.8	42	72.5	349.81	0	4.78	0.87	7.3	20.1	8.6	69.3	1.6	0.5	1.5	0.6	5.1	0.1	0	4.57	13.7	41.5	90.8	30	33	13.4	146	9.8	-1.30933331998376	4.25	5.3	6.73387796897085	44	22	24	84	5.4	2.35	27	42	6.106	144
988	988	4783	74	125	83	25.01	15.57	73.21	21.3	30	33.5	220.66	0	5.48	2	4.3	31.2	8.1	58	2.1	0.6	1.3	0.3	2.5	0.1	0	4.89	14.7	43.1	88.3	30.2	34.2	11.6	181	8.8	-1.89711998488588	3.29	5.2	3.38540669575583	44	54	41	80	8.6	2.475	20	99	5.829	185
989	989	4789	94	76	56	29.13	20.59	56.56	36.4	30	28.5	359.41	0	4.37	0.98	9.5	25.4	6.9	63.7	3.1	0.9	2.4	0.7	6.1	0.3	0.1	4.86	15.1	44.5	91.3	31	33.9	11.6	346	8.9	-2.12026353620009	2.17	5.6	2.62756295018952	45	16	16	50	6.8	2.425	22	29	4.829	111
990	990	4792	70	122	82	24.57	5.91	54.95	10.7	139	51	475.27	0	6.21	1.67	11	21.5	5.9	70.2	2	0.4	2.4	0.6	7.7	0.2	0	4.61	14.3	42	91.2	31	34	12.1	364	8.4	0.570979546585738	3.57	5.2	4.75531284441781	42	19	18	118	3.6	2.3	25	15	5.107	156
991	991	4797	58	125	72	28.27	6.44	73.39	8.8	74	18.8	340.96	3	6.41	1.34	8.9	27.5	8.2	56.1	7.7	0.6	2.4	0.7	5	0.7	0.1	4.89	14.3	43.5	88.8	29.2	32.9	13.9	293	7.2	0.157003748809665	4.17	5.4	4.57336987343829	42	27	31	69	3.9	2.4	23	36	4.219	137
992	992	4800	60	135	63	26.18	14.68	51.91	28.3	1045	48.7	321.03	0	4.97	0.68	4.9	22	7.1	67.3	2.7	0.9	1.1	0.3	3.3	0.1	0	4.82	15.5	44.6	92.4	32.2	34.8	11.9	242	8.2	-0.616186139423817	3.7	6.7	4.8605872978526	45	27	24	88	8.2	2.35	25	27	9.326	184
993	993	4803	106	155	80	21.71	37.77	65.16	58	390	22	245.75	3	5.17	1.46	7.1	36.8	12.6	48.6	1.5	0.4	2.6	0.9	3.5	0.1	0	4.73	16	45.8	96.9	33.7	34.8	11.6	168	6.9	-0.3147107448397	3.24	6.4	3.69535842021165	43	54	68	138	2.1	2.3	21	434	7.66	146
994	994	4804	64	109	61	31.7	6.8	62.47	10.9	65	16.3	300.37	3	4.22	0.93	9.9	13.6	8.9	75.9	1	0.5	1.3	0.9	7.5	0.1	0	5.01	15.3	46.9	93.7	30.5	32.6	13.8	288	7.9	-0.0408219945202552	4.59	5.6	3.4291367503514	40	24	22	104	2.5	2.425	22	34	6.495	158
995	995	4805	64	116	78	18.69	21.48	55.49	38.7	80	60.2	464.2	0	4.78	1.42	5.6	28.9	10.4	57.5	2.3	0.9	1.6	0.6	3.2	0.1	0.1	4.79	14.8	43.8	91.3	30.8	33.8	12.1	210	8.9	-3.2188758248682	2.65	4.8	4.08631239052484	46	20	27	49	7.1	2.3	27	15	4.496	130
996	996	4809	86	107	58	35.63	10.74	54.77	19.6	34	21.3	454.61	0	3.78	1.31	5.1	37.1	8.1	51.7	2.3	0.9	1.9	0.4	2.6	0.1	0	4.64	13.7	40.9	88.1	29.4	33.3	12.1	251	8.1	-2.04022082852655	2.86	4.9	4.02195306480034	42	10	13	43	4.6	2.175	21	13	4.385	129
997	997	4812	94	175	73	25.86	10.92	61.04	17.9	504	21.7	547.6	0	7.09	0.87	10.6	39.2	4.6	52.6	2.9	0.7	4.2	0.5	5.6	0.3	0.1	5.28	15.9	47.5	89.9	30.2	33.6	11.9	256	9.3	-0.49429632181478	3.72	11.6	3.71405975264423	45	21	18	159	3.9	2.35	25	40	13.045	197
998	998	4823	90	129	70	27.46	21.66	92.72	23.4	589	22	334.31	0	3.7	1.1	9.6	17.8	6.4	73.3	1.5	1	1.7	0.6	7	0.1	0.1	4.36	13.3	40.1	92	30.3	33	14.1	346	8.9	-1.77195684193188	2.56	5.5	4.46969404642564	49	40	39	48	3.2	2.225	18	62	5.107	159
999	999	4827	76	104	59	28.2	14.32	55.13	26	143	36.7	311.44	0	5.77	1.59	4.6	20.3	6	70.9	2.3	0.5	0.9	0.3	3.3	0.1	0	3.36	12.1	34.5	102.9	35.9	35	14	157	7.9	0.148420005118273	3.83	5.1	6.47543271670409	41	33	31	73	5.4	2.375	24	47	5.551	192
1000	1000	4828	66	127	79	28.63	9.49	52.98	17.9	396	59.6	169	0	5.82	2.08	5.3	40	8.1	50.2	1.2	0.6	2.1	0.4	2.7	0.1	0	4.44	12.7	37.8	85.3	28.6	33.6	12.5	220	7.1	-3.91202300542815	3.29	5.4	5.23377884541047	47	17	24	54	3.6	2.475	25	11	4.829	167
1001	1001	4830	76	142	34	39.21	15.39	67.66	22.8	186	24.7	622.87	2	5.02	1.42	5.7	42	7.2	48.2	1.9	0.6	2.4	0.4	2.7	0.1	0	4.51	13.3	40.4	89.7	29.4	32.8	12.3	294	8.5	-0.510825623765991	4.03	9.5	5.2786247332023	42	9	11	102	2.9	2.4	26	26	7.938	150
1002	1002	4831	64	131	83	54.46	33.83	36.7	92.2	927	20.4	396.31	0	4.32	0.86	5.6	40.3	10.2	39	8.2	2.2	2.3	0.6	2.2	0.5	0.1	4.43	15	44.3	99.9	34	34	12.3	242	8.6	-1.89711998488588	3.55	6.1	3.64597195310266	40	41	40	79	3.6	2.25	25	103	5.44	176
1003	1003	4834	78	121	77	20.47	14.32	65.16	22	91	32.8	326.2	0	5.72	1.2	9.4	32.4	8.2	55.5	3.2	0.7	3	0.8	5.2	0.3	0.1	4.12	12.9	37.7	91.4	31.5	34.4	11.5	313	5.9	-1.46967597005894	3.86	6.1	4.39518962120016	45	20	19	92	6.1	2.3	26	30	6.828	122
1004	1004	4840	72	153	72	27.61	11.81	81.8	14.4	21	42.6	200.74	0	6.1	1.29	5.1	18.5	6.6	71.5	2.8	0.6	0.9	0.3	3.6	0.1	0	4.61	12.8	39.9	86.4	27.8	32.1	13	237	5.7	-1.46967597005894	5.22	6.5	6.56032320212458	42	10	20	68	4.6	2.35	27	13	4.829	118
1005	1005	4842	84	123	84	23.21	14.86	46.36	32	56	34.9	383.76	0	5.64	1.67	3.7	28.1	9.6	59.8	2.3	0.4	1	0.4	2.2	0.1	0	4.25	13.6	39.8	93.7	31.8	33.9	11.5	236	9.1	-1.56064774826467	2.99	5.5	4.75359019110636	43	16	20	74	6.8	2.475	22	9	4.94	139
1006	1006	4844	68	121	45	25.19	3.94	61.93	6.4	6	33.3	232.47	3	3.93	0.21	7.4	33.3	8.9	53.7	3.4	0.9	2.5	0.7	4	0.3	0.1	4.13	11.9	35.8	86.8	28.9	33.3	14.3	315	8	-0.301105092783922	3.53	5.2	4.29660490261989	41	10	17	79	3.6	2.325	27	18	4.441	118
1007	1007	4853	76	146	86	23.37	20.23	50.66	39.9	96	43	635.42	0	5.82	1.22	5.9	28.7	6.4	61.2	2.8	1	1.7	0.4	3.6	0.2	0.1	4.05	12.4	36	88.9	30.6	34.3	11.6	250	7.7	-2.20727491318972	4.06	5.2	5.60653709021737	45	20	26	71	5.4	2.325	28	13	4.885	157
1008	1008	4858	66	115	68	29.28	13.07	50.66	25.8	91	23.8	357.19	0	5.53	0.78	4	40.3	14.8	41.8	2.4	0.7	1.6	0.6	1.7	0.1	0	5.1	15.3	45.6	89.4	30	33.6	13.3	174	8.6	-2.30258509299405	3.25	5.5	3.29063819109509	41	47	34	79	3.6	2.375	23	29	5.107	204
1009	1009	4860	82	108	82	35.8	8.95	45.65	19.6	44	41.2	442.8	0	5.97	1.34	5.7	45.1	7.2	43.9	2.3	1.6	2.6	0.4	2.5	0.1	0.1	4.66	13	40.1	86.1	28	32.4	12.9	392	7.9	0.582215619852664	4.7	5.1	3.30284925864438	44	11	17	55	3.6	2.2	26	28	4.885	108
1010	1010	4863	68	193	77	27.84	15.75	68.2	23.1	15	73.4	376.38	0	3.72	0.96	6.4	21.6	7.8	65.8	3.9	0.9	1.4	0.5	4.2	0.2	0.1	4.16	13.2	38	91.3	31.6	34.7	12.4	252	7.9	-0.59783700075562	3.51	5.2	5.23003852579474	44	17	18	62	6.1	2.3	22	85	4.829	155
1011	1011	4867	62	174	54	29.47	11.46	53.52	21.4	554	16.8	509.96	0	7.73	2.21	10.9	30	5.5	63	1	0.4	3.3	0.6	6.9	0.1	0	4.59	13.7	40.4	88.1	29.8	33.8	14.1	371	8.6	-2.30258509299405	4.89	5.1	5.2406882537114	47	12	23	130	6.4	2.325	26	10	6.051	179
1012	1012	4868	56	118	70	21.28	18.62	71.6	26	35	18.3	479.7	0	4.91	1.66	5.1	32.9	6.9	56.2	3.1	0.9	1.7	0.4	2.9	0.2	0	4.44	13.7	40.9	92	30.7	33.3	12.1	230	7.9	-3.91202300542815	2.32	5.3	2.68512269645851	49	21	18	109	6.1	2.625	27	12	5.162	171
1013	1013	4869	60	175	67	29.24	11.81	59.61	19.8	136	23.3	475.27	0	3.78	1.01	6.1	31.3	8.1	59.3	0.9	0.4	1.9	0.5	3.6	0.1	0	3.89	11.9	37	95.2	30.6	32.2	13.1	234	8.7	-1.89711998488588	4.37	7.1	3.53164067768744	40	19	18	58	5.7	2.35	24	22	6.661	170
1014	1014	4872	62	134	83	31.05	16.83	62.47	26.9	59	20.2	335.05	2	6.13	1.19	12.2	35.3	7.6	55.2	1.2	0.8	4.3	0.9	6.7	0.1	0.1	5.33	16.2	47.4	88.9	30.3	34.1	11.8	291	8.6	-0.544727175441672	3.54	5.7	4.24348270022581	42	19	12	106	6.1	2.3	22	20	5.218	119
1015	1015	4877	54	165	70	25.15	19.15	58.53	32.7	119	56.6	397.78	0	6.08	1.28	6.7	27.7	5.4	58.9	7.5	0.6	1.9	0.4	3.9	0.5	0	5.09	15.8	46.8	92	31.1	33.8	12.4	308	8.4	-1.96611285637283	2.73	5.8	5.50288953227681	44	27	22	67	7.5	2.425	21	21	6.217	138
1016	1016	4880	66	145	77	31.91	11.46	80.91	14.2	437	36.9	285.61	3	4.37	0.91	7.4	20.5	5.9	70.9	2.2	0.6	1.5	0.4	5.2	0.2	0	5.03	16.8	48.8	97.2	33.3	34.3	13.4	163	8.1	0.22314355131421	4.66	5.3	4.92870191133357	45	31	32	90	4.6	2.3	23	30	5.162	152
1017	1017	4903	76	153	84	35.74	15.04	82.52	18.2	100	37.1	317.34	0	8.28	1.02	9.4	28.9	7.3	59.6	3.2	1	2.7	0.7	5.6	0.3	0.1	5.4	15.4	45.3	83.7	28.3	33.8	12.3	303	7.6	-0.385662480811985	4.11	5.8	1.65249740189455	46	51	27	103	4.6	2.35	22	38	4.718	194
1018	1018	4905	64	116	57	29.19	12.35	52.98	23.3	148	44.6	264.2	0	6.39	1.22	6.4	34.5	7.7	54.9	2.3	0.7	2.2	0.5	3.5	0.1	0	4.29	13	38.6	89.9	30.3	33.8	13.5	296	8.1	-1.42711635564015	2.91	5.5	4.39789998383017	45	26	22	94	5	2.3	27	21	4.94	121
1019	1019	4907	66	118	73	32.78	13.07	78.4	16.7	9	26.5	428.78	0	4.22	1.11	9.3	34.5	5.9	57.1	1.5	1	3.2	0.5	5.3	0.1	0.1	4.6	13.6	42	91.3	29.6	32.5	13.5	353	9.2	0.122217632724249	3.86	5.3	4.30244215533104	43	28	25	68	5.4	2.3	20	23	4.385	175
1020	1020	4918	80	131	83	30.94	17.36	69.09	25.1	115	60.7	394.09	0	5.38	1.12	4.7	35	10.5	51.4	2.4	0.8	1.6	0.5	2.4	0.1	0	4.66	14.9	44.5	95.4	32	33.5	12.7	238	7.9	-0.7339691750802	2.19	5.2	4.66438204561994	45	23	20	53	4.3	2.4	29	33	4.885	127
1021	1021	4922	84	117	90	30.12	23.99	48.69	49.3	387	65.5	484.13	0	6.13	0.98	7.6	30.7	5.1	62.5	1.3	0.5	2.3	0.4	4.8	0.1	0	5.72	17.7	52.1	91	30.8	33.8	12.3	254	9.6	-0.755022584278033	3.51	5.7	1.26412672714568	47	51	29	112	7.1	2.25	28	43	5.718	218
1022	1022	4931	64	119	80	22.44	8.23	79.12	10.4	70	16.8	156.46	0	5.72	1.91	6.1	50.2	9.4	38.6	1.7	0.1	3.1	0.6	2.4	0.1	0	4.76	15.9	45.9	96.6	33.3	34.5	13.4	269	7.6	-0.776528789498996	3.2	5.6	4.28096243218686	49	33	34	59	3.6	2.35	27	33	5.607	156
1023	1023	4934	64	103	57	26.02	14.86	67.84	21.9	85	62.1	237.64	0	3.88	0.89	6.8	36.1	8.6	48.2	6.8	0.4	2.5	0.6	3.3	0.5	0	4.45	14.8	44.1	99	33.1	33.4	12.6	345	8.1	-1.30933331998376	4.43	5.4	3.57094015624925	48	29	34	96	4.6	2.3	23	11	5.218	205
1024	1024	4935	78	125	73	25.38	13.25	74.82	17.7	8	52.1	695.2	0	5.69	1.44	6.5	42.5	8.6	47.3	0.6	1	2.8	0.6	3.1	0	0.1	4.5	13.4	40.3	89.4	29.8	33.3	13.3	284	9.2	0.667829372575655	4.14	14	4.61808641125464	42	19	18	102	5.7	2.225	25	26	17.208	114
1025	1025	4938	68	108	75	33.58	18.26	86.99	21	17	20.6	468.63	0	4.29	1.61	9.1	29.8	9.8	58.6	1.6	0.4	2.7	0.9	5.3	0.1	0	4.77	15.1	44.5	93.2	31.6	34	12.1	295	7.3	-1.20397280432594	3.03	5.3	3.40784192438082	44	21	23	67	8.6	2.325	21	27	4.663	150
1026	1026	4940	50	174	85	30.05	22.2	62.29	35.6	128	58.2	383.02	0	5.74	1.39	4.9	27.4	9.7	59	2.8	1	1.3	0.5	2.9	0.1	0	5.1	15.1	46	90.1	29.6	32.9	12.9	242	7.7	-2.40794560865187	2.63	5.4	3.69486152579148	47	28	26	48	5	2.375	24	28	5.107	215
1027	1027	4941	66	127	55	24.73	14.5	61.58	23.5	150	34.9	313.65	0	7.55	1.69	5.9	38.4	8.2	52.1	0.8	0.5	2.3	0.5	3.1	0	0	4.13	13.8	40.1	97.1	33.4	34.4	12.4	278	7.4	-2.65926003693278	3.23	5.2	4.87672287650999	46	14	19	88	3.9	2.5	25	12	4.885	174
1028	1028	4945	76	140	80	20.94	13.25	61.93	21.4	200	27.2	467.89	0	5.25	1.12	7.1	26.1	6.2	61.1	6.1	0.6	1.9	0.4	4.3	0.4	0	4.99	15.1	45.5	91.1	30.4	33.3	12.4	215	7.9	-1.46967597005894	4.34	5.2	4.66532410880784	47	23	20	91	6.1	2.45	25	16	4.885	134
1029	1029	4952	60	116	0	21.54	14.86	56.39	26.3	125	58	614.75	0	6.03	1.76	5.1	30.8	8.6	58.5	1.7	0.5	1.6	0.4	3	0.1	0	4.96	13.6	40.7	82.1	27.5	33.4	12.6	230	8.4	-1.6094379124341	3.15	5.4	4.94235645334296	41	19	27	49	3.9	2.225	25	12	4.829	177
1030	1030	4957	58	105	71	22.49	10.38	66.23	15.7	48	87	599.99	0	4.94	1.83	5.3	32.1	6	56.1	4.2	1.7	1.7	0.3	3	0.2	0.1	4.32	13.2	38.3	88.9	30.5	34.3	11.6	213	8.7	-1.46967597005894	3.5	4.8	4.95793750509581	43	18	22	53	4.3	2.35	29	9	4.441	146
1031	1031	4964	58	144	81	31.1	19.69	58.89	33.4	183	29.9	314.39	1	6.85	1.09	5.3	31.5	10	53.8	4	0.7	1.7	0.5	2.9	0.2	0	4.74	14.9	44.5	93.9	31.3	33.3	12.8	226	8.1	-0.0408219945202552	4.63	5.5	6.55336344105797	43	23	24	96	4.3	2.275	26	21	5.218	122
1032	1032	4966	72	120	77	30.31	15.22	66.05	23	36	37.4	173.43	0	7.24	0.91	7.3	16.5	9	68.5	5.3	0.6	1.2	0.7	5	0.4	0	5.24	15.5	45.1	85.9	29.6	34.5	12.4	252	8.9	-0.843970070294529	5.13	5.6	3.37142522332849	44	26	22	144	6.4	2.35	24	118	5.773	147
1033	1033	4982	98	138	54	22.83	15.22	63.55	23.9	66	40.5	346.12	2	4.5	1.77	7.9	24.4	2.5	71.2	2	0	1.9	0.2	5.6	0.2	0	4.23	12.9	39.2	92.4	30.6	33.2	12.4	321	8.6	-4.60517018598809	3.36	9	5.68221829674036	39	11	21	88	6.8	2.35	22	12	8.438	165
1034	1034	4985	54	125	55	23.85	22.73	81.27	28	135	56.2	328.41	0	5.02	1.36	6.1	30.6	11.1	56.1	1.7	0.5	1.9	0.7	3.4	0.1	0	4.05	13.3	38.2	94.4	32.9	34.9	12.2	177	8.1	-3.50655789731998	3.37	5.5	5.88220756117103	45	27	29	65	5.7	2.425	27	32	4.829	166
1035	1035	4986	70	97	57	28.25	11.64	79.12	14.7	26	52.8	431.73	0	5.04	1.19	5.1	32.2	8.5	54.1	3.7	1.5	1.6	0.4	2.8	0.2	0.1	4.39	12.9	37.3	85	29.3	34.5	12.6	260	9.4	-2.65926003693278	2.3	5.1	4.23178497134334	43	23	20	56	5	2.625	23	14	4.607	140
1036	1036	4988	84	131	94	32.58	22.91	64.98	35.3	235	19.9	283.39	3	6.1	1.22	8.4	24.4	7.3	64	3.4	1	2	0.6	5.4	0.3	0.1	4.57	16.3	47.1	103	35.7	34.7	11.6	227	9.3	-2.52572864430826	2.78	5	5.15560106434644	44	21	21	67	4.3	2.325	22	34	5.107	153
1037	1037	4990	66	154	59	22.29	27.57	86.28	32	142	32.4	3015.47	1	5.25	1.36	8.7	40.2	6.7	48.5	3.7	0.9	3.5	0.6	4.2	0.3	0.1	5.45	16	48.8	89.6	29.5	32.9	12.1	183	10.5	-1.83258146374831	3.24	7.7	3.87078425741155	45	31	32	67	6.1	2.425	19	16	2.609	147
1038	1038	4993	68	109	69	21.79	20.23	59.79	33.8	85	78.8	509.22	0	3.96	1.69	6.3	31	10.5	54.7	2.7	1.2	2	0.7	3.4	0.2	0.1	3.93	13.4	38.9	99.3	34.2	34.4	11.3	182	10.4	-4.60517018598809	2.91	4.4	4.74406218485471	49	19	22	46	3.6	2.3	24	16	4.718	129
1039	1039	4995	114	109	61	27.59	9.67	46.72	20.7	34	43.3	96.68	0	4.45	1.02	7.8	24.2	7.6	53	14.4	0.9	1.9	0.6	4.1	1.1	0.1	4.82	15.1	43.3	89.8	31.3	34.9	12.7	248	8.8	-1.71479842809193	3.56	5.5	5.19628464098288	40	31	33	76	3.2	2.35	24	24	5.495	208
1040	1040	4998	70	124	80	27.4	20.94	64.08	32.7	84	30.1	266.42	0	8.25	1.17	6	26.8	6.5	63.8	2.3	0.6	1.6	0.4	3.8	0.1	0	5.13	14.9	44.3	86.3	29	33.6	12.5	261	8.9	-0.7339691750802	3.81	5.5	2.77446196662146	43	65	28	88	7.1	2.275	26	46	5.273	146
1041	1041	5002	96	140	52	26.48	10.2	56.92	17.9	181	41	355.72	2	3.59	1.73	6.6	31.7	13.6	52.8	1	0.9	2.1	0.9	3.5	0.1	0.1	4.28	13.9	41.2	96.4	32.5	33.7	15	150	10.7	0.494696241836107	3.55	5.2	8.501470230951	42	21	24	94	3.2	2.225	24	46	5.218	185
1042	1042	5006	76	119	75	32.7	11.99	76.97	15.6	107	27.2	861.98	0	5.56	1.39	6.2	28.1	7.8	59.3	3.7	1.2	1.7	0.5	3.7	0.2	0.1	5.1	14.6	44.7	87.7	28.7	32.7	12.7	287	9.5	-0.891598119283784	4.08	5.4	3.7857792788539	53	26	23	77	4.3	2.35	28	19	4.441	201
1043	1043	5013	98	148	82	25.49	18.8	72.14	26.1	7	9.7	211.07	0	4.89	0.98	8.1	42.9	8.1	46.8	1.3	0.8	3.5	0.7	3.8	0.1	0.1	4.42	13.5	40	90.5	30.6	33.8	12.5	339	8.6	-2.99573227355399	2.54	5.6	3.54673968695281	42	22	18	68	3.2	2.375	24	18	6.162	167
1044	1044	5016	88	130	78	21.4	19.33	61.4	31.5	342	24	369	3	7.16	1.9	9.7	23.6	5.9	69.1	0.8	0.8	2.3	0.6	6.7	0.1	0.1	4.35	15	43.3	99.7	34.5	34.7	12.6	268	8.9	-1.71479842809193	4.21	5.3	2.87863650167774	44	30	43	114	4.3	2.325	22	45	3.997	207
1045	1045	5018	72	141	70	31.2	4.12	103.46	4	3	28.8	288.56	0	5.07	1.39	6.4	24.3	9.1	58.7	6.9	1	1.6	0.6	3.8	0.4	0.1	5.69	11.6	37.3	65.6	20.5	31.2	19	374	8.8	-1.38629436111989	3.14	5.9	4.47551697776122	46	19	18	78	5.4	2.375	23	19	5.162	130
1046	1046	5027	78	90	67	26.27	22.02	61.04	36.1	120	78.8	965.3	0	4.53	0.87	10	37.2	11.4	47.7	3.2	0.6	3.7	1.1	4.8	0.3	0.1	5.01	16.2	47.6	94.9	32.4	34.1	12.1	233	7.6	-1.71479842809193	3.76	5.4	5.15732967324706	48	36	25	110	5.7	2.45	29	30	5.384	151
1047	1047	5043	68	138	83	33.62	12.89	66.05	19.5	242	33.5	357.19	0	6	1.02	8	44.1	8.1	41.2	5.9	0.8	3.5	0.6	3.3	0.5	0.1	4.57	14	42.2	92.3	30.6	33.2	13.2	202	8.6	-0.798507696217772	3.16	8.2	3.60522606911668	45	37	34	67	5.4	2.425	22	50	5.829	153
1048	1048	5050	78	114	66	32.16	9.31	70.17	13.3	100	28.1	426.56	0	7.19	1.56	9.8	35.6	5.3	57.2	1.3	0.6	3.5	0.5	5.6	0.1	0.1	4.52	13.9	40.1	88.6	30.8	34.7	12	314	7.4	-1.04982212449868	3.66	5.4	4.67934958416234	46	24	22	99	6.8	2.35	21	29	5.107	171
1049	1049	5052	80	126	76	34.15	4.3	82.52	5.2	3	81.5	483.39	0	5.04	1.28	6.1	33.1	8.7	55.2	2.4	0.6	2	0.5	3.4	0.1	0	4.58	12.5	38.7	84.4	27.2	32.2	13.4	365	8.6	-0.653926467406664	3.95	5.2	4.12357968749044	43	24	20	76	4.3	2.275	24	14	4.94	199
1050	1050	5053	70	127	71	55.22	8.06	77.51	10.4	11	34	438.37	0	5.07	1.28	11.4	21.1	5.1	70	3.2	0.6	2.4	0.6	8	0.4	0.1	4.44	13.4	39.2	88.2	30.1	34.2	13.1	346	8.5	-0.287682072451781	4.08	5.3	4.63472898822964	41	17	17	93	3.9	2.275	25	13	4.552	201
1051	1051	5055	78	119	82	26.77	18.44	51.02	36.1	356	29.7	220.66	0	5.02	1.04	6.4	29.2	8.4	58.8	3.2	0.6	1.9	0.5	3.8	0.2	0	4.42	15	43.7	98.8	33.9	34.3	12.6	205	6.3	-1.71479842809193	3.31	4.9	5.29781724150635	45	15	22	72	6.8	2.375	23	19	4.996	163
1052	1052	5060	92	101	67	23.74	18.97	48.87	38.8	110	41.9	725.45	1	5.9	1.42	8.1	36.5	8.1	51.8	2.8	0.8	3	0.7	4.2	0.2	0.1	4.18	14.1	41.6	99.6	33.8	33.9	12.3	406	7.2	-1.51412773262978	3.56	5.1	4.9315920867558	42	14	17	126	5.7	2.35	23	21	5.051	120
1053	1053	5064	76	127	81	37.88	16.47	57.46	28.7	144	19.3	217.71	1	5.3	1.39	4.7	24.2	7.8	65.1	2.8	0.2	1.1	0.4	3.1	0.1	0	5.53	16.2	49.1	88.8	29.2	32.9	12.5	198	8.6	-0.867500567704723	4	5.6	3.30468648128131	42	17	18	106	5	2.2	22	23	5.384	99
1054	1054	5073	72	121	77	31.15	8.95	60.5	14.8	186	21.1	319.55	3	8.43	0.87	10	34.6	11.1	50.5	2.8	1	3.5	1.1	5.1	0.3	0.1	4.95	14.8	45.1	91	29.9	32.8	13.6	413	7.7	0.048790164169432	4.51	6	3.41081762503915	42	59	34	210	5.4	2.375	20	145	5.551	162
1055	1055	5076	56	178	88	34.98	15.04	73.03	20.6	29	38.1	498.89	0	5.2	1.55	6.1	22.4	5.4	69.7	2	0.6	1.4	0.3	4.3	0.1	0	4.26	13.5	39.2	91.9	31.6	34.3	12.4	299	7.7	-0.23572233352107	4.4	7.9	4.99923724914389	42	21	17	77	5	2.15	23	18	7.771	234
1056	1056	5078	60	114	75	24.44	20.59	64.44	31.9	126	31.9	240.59	2	4.19	1.63	7.9	22.4	8.8	62.6	5.2	1	1.8	0.7	4.9	0.4	0.1	4.72	15.8	46.1	97.7	33.5	34.2	12.3	291	8.4	-1.23787435600162	4.04	5.1	2.58851563240702	41	22	18	63	7.5	2.425	26	32	5.773	117
1057	1057	5083	76	106	69	21.61	17.54	91.47	10	31	60	399.26	0	5.48	1.65	7.6	52.8	8.3	37.3	1.3	0.3	4	0.6	2.8	0.1	0	3.58	12.6	35.8	99.9	35.2	35.2	11	205	6.3	-0.527632742082372	3.63	4.9	5.22682136484297	42	15	28	76	4.6	2.25	25	5	5.051	88
1058	1058	5085	70	125	82	28.46	22.02	52.81	41.7	73	22.4	171.95	0	4.81	1.08	6.6	22.5	9.9	65.1	2	0.6	1.5	0.7	4.3	0.1	0	5.13	14.8	45.4	88.4	28.8	32.5	12.1	244	8.4	-3.91202300542815	3.72	4.9	2.67207754064339	45	18	19	76	4.6	2.2	24	19	5.551	120
1059	1059	5092	70	111	74	25.25	26.13	55.85	46.8	83	24	153.5	0	5.74	1.39	7.3	24.3	10.8	62.4	2	0.5	1.8	0.8	4.6	0.1	0	4.61	14.9	42.9	93	32.3	34.7	12.4	298	6.6	-3.2188758248682	2.88	4.7	3.91242292544947	40	19	18	86	5.7	2.2	23	26	4.718	133
1060	1060	5093	64	127	56	23.4	12.89	96.3	13.4	21	44.2	400.73	0	5.04	1.36	6.9	34.2	7.5	53.8	3.9	0.6	2.4	0.5	3.7	0.3	0	4.78	14.2	41.6	87	29.8	34.2	12	288	6.8	-0.083381608939051	3.12	5	3.66356164612965	42	13	20	70	6.1	2.25	24	11	4.274	125
1061	1061	5104	78	142	68	50.42	14.32	63.9	22.4	42	24.2	247.23	1	4.6	1.72	6.8	47.6	6.6	42	3.2	0.7	3.2	0.4	2.9	0.2	0	3.94	11.9	34.7	88.1	30.2	34.3	13	325	7.9	-0.105360515657826	3.22	7.3	3.88793520989906	39	34	18	99	2.5	2.4	23	454	9.215	129
1062	1062	5111	68	100	62	23.9	3.58	80.19	4.5	5	16.5	605.16	3	4.91	1.48	6.1	21.4	7.4	68.2	2.5	0.5	1.3	0.5	4.2	0.2	0	3.49	8.9	27.1	77.9	25.8	33.2	15.9	208	8.4	-1.77195684193188	3.12	5.7	4.74232002413533	41	13	18	46	3.6	2.325	29	20	4.829	158
1063	1063	5113	78	121	70	30.64	11.46	66.23	17.3	142	84.3	402.21	0	6.13	1.18	7.5	24.8	8.3	63.6	2.7	0.7	1.9	0.6	4.8	0.2	0.1	4.91	15.6	45	91.6	31.8	34.8	11.7	275	7.7	-1.34707364796661	4.2	5.1	3.28840188751681	47	36	31	73	5.4	2.3	26	142	5.218	160
1064	1064	5118	88	102	74	27.55	22.2	81.09	27.4	10	24.2	309.22	0	5.84	1.28	5.5	29	8.3	56.3	5.6	0.8	1.6	0.5	3.1	0.3	0	4.5	13.8	39.8	88.4	30.7	34.7	12.5	229	7.3	-2.30258509299405	3.18	5.2	4.07124651097612	43	16	17	66	3.6	2.325	22	12	5.384	146
1065	1065	5124	80	146	82	40.17	14.68	80.55	18.2	145	28.5	222.14	3	6.26	1.28	11.7	28.2	6.4	63.1	1.5	0.8	3.3	0.7	7.4	0.2	0.1	5.6	15.3	46.6	83.2	27.4	32.8	13.7	399	7.3	-0.616186139423817	3.44	6.1	3.61845698981739	45	30	23	109	4.6	2.275	24	35	4.885	138
1066	1066	5127	80	153	58	44.26	12.71	52.27	24.3	112	111.4	305.53	0	6.28	1.14	7.4	27.3	6.6	61.8	1.9	2.5	2	0.5	4.6	0.1	0.2	4.77	15.1	44.6	93.6	31.8	34	13.5	334	7.6	-0.400477566597125	4.4	5.3	5.40357787720553	44	24	26	107	6.8	2.35	27	18	5.551	159
1067	1067	5128	56	142	82	34.56	12.53	62.83	19.9	28	26.5	360.14	2	5.69	1.52	10	38.6	8.6	50.1	2.2	0.6	3.9	0.9	5	0.2	0.1	4.53	13.3	38.7	85.3	29.2	34.1	14.5	328	7.5	-0.261364764134408	3.96	5.5	3.14587493198371	44	30	21	94	4.6	2.425	21	25	4.441	165
1068	1068	5136	58	116	61	28.22	23.63	55.85	42.3	282	34.2	206.64	0	5.43	1.1	6.2	29.7	6.6	61.1	2.2	0.4	1.8	0.4	3.8	0.1	0	4.7	15.5	44.3	94.4	32.9	34.8	12.7	195	8.1	-2.65926003693278	2.49	5	4.94591897937656	52	46	33	72	4.3	2.5	26	21	4.663	150
1069	1069	5139	64	125	76	36.32	7.88	56.39	14	317	18.3	269.37	0	6.83	0.78	5.5	40	7.5	49.3	2.7	0.6	2.2	0.4	2.7	0.1	0	4.96	15.6	46.3	93.2	31.5	33.8	13.8	213	7.6	-1.02165124753198	3.21	10.1	3.90318405676094	41	29	23	119	6.1	2.4	21	27	13.1	211
1070	1070	5143	70	131	60	31.63	15.22	58.89	25.8	642	45.3	671.58	1	4.63	1.17	5.7	28.6	11.5	57.2	2.3	0.4	1.6	0.7	3.3	0.1	0	5.01	15.1	46.5	92.7	30.3	32.6	13.6	192	8.6	-0.527632742082372	3.06	9.4	4.40329876994942	43	11	21	82	6.4	2.475	23	39	9.381	182
1071	1071	5144	66	84	50	24.68	14.68	57.1	25.7	60	21.5	397.04	0	6.28	1.15	5.1	37.4	9.6	51.6	0.8	0.6	1.9	0.5	2.6	0	0	4.61	13.6	40.6	88.1	29.4	33.3	12.6	248	9.6	0.774727167552368	4.06	5.7	4.00514898341763	45	33	31	81	5	2.325	26	23	5.662	169
1072	1072	5157	72	92	65	25.09	6.8	76.61	8.9	3	24	388.93	0	4.68	1.7	6.8	35.1	5.9	57.4	1.3	0.4	2.4	0.4	3.9	0.1	0	4.64	12.8	38.3	82.4	27.7	33.6	13.3	265	8.9	-1.77195684193188	3.9	5.4	3.96214561483136	43	11	21	61	4.6	2.225	26	8	4.718	135
1073	1073	5164	86	163	86	19.82	14.14	66.41	21.3	56	18.8	258.3	3	7.63	0.94	9.7	29.9	5.1	61.2	2.4	1.4	2.9	0.5	5.9	0.2	0.1	5.11	15.3	45.8	89.7	30.1	33.5	13.3	315	8.2	0.0198026272961797	3.95	5.2	5.46086129573332	50	16	18	69	5	2.475	24	27	4.718	154
1074	1074	5184	70	132	48	24.77	18.62	60.86	30.6	197	29.4	573.43	0	3.59	1.11	6.8	26.3	7.2	63.4	2.7	0.6	1.8	0.5	4.3	0.2	0	4.94	15.9	46.3	93.8	32	34.2	12.3	190	8.6	-2.52572864430826	2.79	6.4	3.73790768518129	49	22	17	62	5.4	2.525	21	18	8.493	138
1075	1075	5188	72	143	83	27.09	18.08	41.71	43.3	150	38.3	247.97	0	4.89	1.17	9.5	34.8	5.9	56.1	2.7	0.5	3.3	0.6	5.3	0.3	0	5.1	15.8	48	94.1	31.1	33.1	12.5	198	9.2	-2.52572864430826	4.01	5.4	2.8953592994072	51	27	24	74	5.7	2.575	25	22	4.607	182
1076	1076	5191	76	129	79	33.69	15.39	72.67	21.2	206	36.7	202.21	0	4.58	1.15	8.8	36.4	9.2	51.1	2.9	0.4	3.2	0.8	4.5	0.3	0	4.83	15	44.4	92	31.3	34	12.1	355	8	-0.400477566597125	3.7	10.9	4.01602259544663	40	19	16	91	2.1	2.3	22	28	11.435	119
1077	1077	5195	62	195	87	30.67	12.89	66.59	19.4	92	71.1	232.47	0	4.45	0.94	7.9	29.6	6.8	61.6	1.6	0.5	2.3	0.5	4.9	0.1	0	5	14.5	44.4	88.8	29	32.6	12.8	273	7.5	-0.798507696217772	3.09	5.9	6.98286275146894	44	13	23	102	4.6	2.325	28	15	5.94	151
1078	1078	5202	58	124	74	34.82	17.9	51.73	34.6	417	13.8	239.85	0	6.39	0.72	6.9	35.8	5.9	53.8	4.1	0.6	2.5	0.4	3.7	0.3	0	4.99	14.6	42.6	85.1	29.2	34.4	12.7	312	7.6	-1.51412773262978	2.79	5.7	3.56671182013973	44	33	25	90	4.3	2.375	21	29	4.385	125
1079	1079	5217	58	108	68	25.76	19.69	55.31	35.6	23	6.6	213.28	3	4.81	1.11	8.6	31.6	4.9	60.9	2.5	0.1	2.7	0.4	5.2	0.2	0	4.74	15.1	44.3	93.6	31.8	34	11.5	314	7.9	-2.12026353620009	3.03	5.1	4.53281452379595	45	11	15	82	2.5	2.375	21	11	4.885	116
1080	1080	5222	58	141	77	34.46	20.76	48.51	42.8	570	45.3	561.62	0	6.57	1.76	6.3	24.3	6.2	65.4	3.8	0.3	1.5	0.4	4.1	0.2	0	4.04	12.9	38.4	95.2	31.9	33.6	13.4	390	8.1	-1.02165124753198	3.12	5.5	4.72472942104573	46	20	23	80	4.6	2.45	29	16	6.939	180
1081	1081	5225	88	144	59	25.39	10.2	69.63	14.7	26	20.8	668.63	0	5.15	1.02	10.7	18.9	5.2	73.4	2.2	0.4	2	0.6	7.9	0.2	0	3.84	11.9	34	88.8	31	34.9	13.9	290	7.3	-1.6094379124341	4.24	6.6	6.97073007814353	43	14	16	68	7.1	2.4	25	20	6.273	224
1082	1082	5226	84	142	84	20.23	15.57	69.63	22.4	150	36	292.25	3	5.69	1.14	9.3	21	8.1	67.8	2	1	2	0.8	6.3	0.2	0.1	4.64	14.9	43.7	94.3	32.1	34.1	14.1	290	7.3	-2.20727491318972	3.79	5.3	4.18829017506463	48	18	23	59	7.9	2.375	21	18	4.441	138
1083	1083	5229	64	160	85	34.04	10.38	85.38	12.2	16	25.1	461.99	0	5.28	1.25	7.1	30.5	8.1	58.6	1.9	0.8	2.2	0.6	4.2	0.1	0.1	4.76	13.7	41.3	86.6	28.8	33.2	13.6	382	8.4	-2.20727491318972	3.91	6.2	3.99101901165464	42	49	42	153	4.6	2.425	23	30	4.996	215
1084	1084	5230	68	115	66	26.45	13.6	69.81	19.5	73	41.2	220.66	0	5.17	1.45	7.9	35	8.2	52.9	3.3	0.6	2.8	0.6	4.2	0.3	0	4.4	13.6	38.5	87.4	30.8	35.3	11.6	272	7.4	-0.544727175441672	3.65	5.5	4.22770927428952	44	14	15	92	4.6	2.4	22	22	4.441	128
1085	1085	5234	62	122	75	24.68	10.74	56.03	19.2	59	68.4	702.58	0	5.9	1.55	4.6	31.5	7.1	57.2	3.4	0.8	1.4	0.3	2.6	0.2	0	4.56	13.4	39.7	87	29.3	33.7	12	251	7.6	-2.30258509299405	3.15	5.5	3.42361097649906	47	18	19	64	6.1	2.45	27	11	5.884	156
1086	1086	5235	84	157	60	38.51	21.3	60.32	35.3	98	23.8	156.46	0	3.23	0.98	4	41.7	7.4	49.2	1.4	0.4	1.7	0.3	2	0.1	0	3.7	12.1	36	97.2	32.6	33.6	12.3	212	7.8	-1.34707364796661	3.29	5.2	4.74057482299429	41	24	25	125	4.6	2.225	22	20	6.217	186
1087	1087	5236	74	137	78	36.97	11.1	63.37	17.5	78	17.7	173.43	0	7.29	1.39	8.5	24	6.4	67.9	1.3	0.4	2	0.5	5.8	0.1	0	4.64	13.4	40.8	88	28.8	32.8	12.9	315	8.4	-0.356674943938732	3.73	5.1	5.78904231860702	47	15	22	40	5.4	2.475	23	25	5.551	164
1088	1088	5240	60	129	64	39.33	7.52	45.47	16.5	131	99.7	293.72	0	6.34	1.18	5	20.9	6.5	69.3	2.9	0.4	1	0.3	3.5	0.1	0	3.68	11.5	33.8	91.9	31.3	34	15.1	221	8.2	-0.446287102628419	3.88	7.1	4.36526188834115	42	15	17	99	8.2	2.2	26	37	7.161	179
1089	1089	5247	70	135	85	26.46	18.97	70.71	26.8	50	29.2	346.86	0	5.79	1.65	9.4	19	5.8	70.7	3.9	0.6	1.8	0.5	6.6	0.4	0.1	4.36	13.2	39.3	90.2	30.3	33.6	12.2	253	8.5	-1.34707364796661	2.56	4.9	4.18540329316907	45	48	111	54	4.6	2.275	26	33	5.218	220
1090	1090	5248	72	142	89	40.2	11.46	83.06	13.8	20	22.9	225.83	0	4.76	0.87	5.7	26.3	7.3	62	3.7	0.9	1.5	0.4	3.5	0.2	0.1	4.92	14.2	43.6	88.6	28.8	32.5	14.7	141	9.8	-0.63487827243597	4.12	7.6	4.62104353514438	46	83	55	63	11.8	2.325	24	104	6.772	200
1091	1091	5255	62	133	89	35.1	13.07	56.56	23.1	53	32.4	273.06	0	5.38	1.17	6.8	33.3	6.3	57.6	2.4	0.4	2.3	0.4	3.9	0.2	0	5.13	15.4	46.1	89.9	30.1	33.6	12.9	209	8.3	-1.51412773262978	3.86	5.6	4.48593609806439	43	26	25	68	7.9	2.3	21	24	4.829	130
1092	1092	5265	72	114	62	30.82	6.98	51.55	13.5	584	14.7	245.02	0	9.31	0.83	8.4	26.3	8	63.8	1.5	0.5	2.2	0.7	5.4	0.1	0	4.78	14.6	42.7	89.2	30.5	34.2	13.5	252	8.6	0.951657875711446	4.85	13.1	4.73092139129365	39	14	14	111	5	2.35	25	66	18.207	176
1093	1093	5273	58	115	60	24.97	24.17	58.89	41	28	30.1	227.3	0	4.22	1.72	5.9	24.5	5.9	60.1	8.6	0.9	1.4	0.3	3.5	0.5	0.1	4.23	13.1	38.6	91.1	30.9	33.9	12.3	202	9	-1.6094379124341	2.88	4.7	4.58261778151758	45	11	20	53	3.6	2.225	24	15	4.441	119
1094	1094	5274	80	152	67	33.12	12.53	58.89	21.3	77	61.6	432.47	0	6.39	1.46	7	23.7	8.2	62.7	4.5	0.9	1.7	0.6	4.4	0.3	0.1	4.53	14.4	43.1	95.3	31.7	33.3	12.6	229	8.6	-0.653926467406664	3.81	6.1	8.14757773620177	43	16	23	120	8.6	2.4	22	35	5.107	201
1095	1095	5275	60	119	79	35.57	19.87	56.03	35.5	354	50.3	346.86	0	5.64	0.67	6	31	8.4	57.8	2.3	0.6	1.9	0.5	3.5	0.1	0	4.76	15.8	45.1	94.8	33.2	35	11.6	282	7.2	-1.13943428318836	3.67	5.8	4.20841701848195	43	25	24	55	5.4	2.325	21	34	5.773	146
1096	1096	5276	88	136	76	42.95	8.06	62.29	12.9	31	43	246.49	3	4.73	1.14	9.3	28.5	5.5	59.7	5.6	0.6	2.7	0.5	5.6	0.5	0.1	5.27	14.7	43.3	82.1	27.8	33.9	13.9	225	8.9	0.900161349944271	3.63	5.7	5.18570842216538	42	34	23	75	3.6	2.4	24	37	4.607	181
1097	1097	5278	78	149	73	26.17	13.25	60.32	22	311	13.8	11763.72	0	5.48	0.94	7.8	29	6	60.2	4.4	0.5	2.3	0.5	4.7	0.3	0	5.35	17.2	49.4	92.6	32.2	34.8	12.3	241	7.6	-1.51412773262978	3.7	5.5	4.26675606512954	42	33	31	101	8.2	2.175	24	26	5.495	156
1098	1098	5282	80	136	71	25.76	17.36	61.76	28.1	65	42.1	309.22	3	6.18	1	9.6	28.8	4.8	64.2	1.9	0.4	2.8	0.5	6.2	0.2	0	5.08	15.4	46.6	91.6	30.3	33.1	12.8	213	9.1	-0.544727175441672	3.67	5.8	4.77996347636125	47	17	18	122	5	2.425	24	29	4.996	175
1099	1099	5294	72	117	81	29.77	11.46	53.7	21.3	285	31.7	512.17	0	5.92	1.66	4.6	35.7	7.6	54.3	2.2	0.3	1.6	0.3	2.5	0.1	0	4.03	12.2	35.6	88	30.1	34.2	12.9	279	8.4	-1.46967597005894	3.63	5.2	4.3267781604434	44	20	19	54	4.6	2.325	26	21	5.329	154
1100	1100	5295	74	141	69	24.6	17.01	63.19	26.9	115	13.6	391.14	0	5.35	1.72	5.5	25.8	8.8	62.6	2.4	0.4	1.4	0.5	3.4	0.1	0	4.42	13.9	41.3	93.2	31.5	33.7	12	245	9	-0.82098055206983	4.28	5.3	4.9958600085141	45	12	13	90	6.4	2.3	28	10	4.829	122
1101	1101	5301	78	127	79	24.27	23.09	74.29	31.1	98	42.4	323.98	3	5.07	1.44	9.1	27.4	6.8	64.5	0.9	0.5	2.5	0.6	5.9	0.1	0	5.16	15.6	47.8	92.6	30.3	32.7	13.7	186	8.2	-0.462035459596559	3.75	6.6	3.21205259952008	48	39	26	60	6.8	2.45	23	32	3.22	101
1102	1102	5302	58	137	77	23.54	22.2	74.46	29.8	27	53	370.48	3	7.29	1.34	5.9	25.8	8.2	61.9	2.9	1.1	1.5	0.5	3.7	0.2	0.1	4.64	15.2	45	97	32.8	33.8	12.7	248	8.2	-1.56064774826467	4.18	5.5	4.59582667098494	48	18	24	76	6.1	2.525	22	20	5.218	139
1103	1103	5306	68	135	83	29.02	16.47	78.22	21.1	158	36.7	228.04	0	5.53	1.03	9	37.8	9.4	49.7	2.8	0.3	3.4	0.8	4.5	0.3	0	5.34	15.7	45.2	84.7	29.4	34.8	12.8	199	9.3	-2.30258509299405	3.2	8	4.04760229966997	48	18	21	85	4.3	2.275	25	20	6.328	143
1104	1104	5309	62	124	60	25.28	11.99	69.81	17.2	74	15.2	863.46	0	5.4	1.44	6.9	26.5	6.8	63.7	2.5	0.6	1.8	0.5	4.4	0.2	0	4.45	13.6	39.8	89.3	30.5	34.1	12.7	245	8.9	-0.174353387144778	3.13	5.4	3.92197333628131	42	18	16	90	3.6	2.225	22	16	4.774	115
1105	1105	5315	44	125	77	25.85	26.67	69.99	38.1	63	12.5	309.22	0	5.48	1.03	4.2	39.9	10.1	45.9	3.4	0.6	1.7	0.4	1.9	0.1	0	5.9	14	45.4	76.9	23.8	30.9	14.1	205	9	-3.91202300542815	3.72	5.4	2.43711598595165	42	37	34	132	3.2	2.675	23	25	5.051	168
1106	1106	5320	56	172	70	23.7	6.27	67.66	9.3	675	43.5	485.6	0	5.4	1.87	7.9	34.1	12.1	49	4.1	0.9	2.7	1	3.9	0.3	0.1	4.18	11.1	33.8	80.7	26.4	32.7	14.6	198	10	1.21787570949493	4.87	5.9	5.22089621957945	43	129	126	110	7.5	2.4	22	142	5.107	409
1107	1107	5321	68	136	30	20.57	9.85	73.03	13.5	59	42.1	532.1	0	6.9	1.83	5.9	36.1	6.9	50.1	5.4	1.6	2.1	0.4	3	0.3	0.1	4.59	13.5	40.7	88.6	29.4	33.1	12.9	306	7.6	-1.04982212449868	3.79	5.5	5.28624478531377	45	18	24	94	5.4	2.375	24	17	5.107	140
1108	1108	5322	64	113	64	34.24	12.53	72.5	17.3	268	27.6	379.33	0	5.09	1.15	5.9	32.5	8.4	51.7	5.6	1.7	1.9	0.5	3.1	0.3	0.1	4.11	12.3	36.7	89.2	29.8	33.4	12.2	223	8.6	-0.328504066972036	3.18	5.6	3.20680324363393	49	22	24	131	4.3	2.25	24	44	4.996	166
1109	1109	5332	80	135	55	29.06	12.89	68.38	18.8	27	24.5	363.1	0	7.6	1.22	8	31.6	6.1	60.3	1.6	0.4	2.5	0.5	4.8	0.1	0	4.95	14.5	43.6	88	29.2	33.2	13.1	254	10.4	-1.34707364796661	4.52	6.1	4.06371351866858	44	15	22	96	5	2.3	24	17	5.384	197
1110	1110	5333	86	126	76	32.02	18.62	84.85	21.9	624	40.1	501.84	0	7.03	1.28	7.2	33.7	8.6	54.7	2.2	0.9	2.4	0.6	3.9	0.2	0.1	4.98	15.1	45.7	91.6	30.3	33	12.5	243	9	-0.994252273343867	3.37	6.3	2.61812549357422	48	260	113	78	4.3	2.4	22	159	5.384	229
1111	1111	5335	74	99	61	22.94	20.41	74.46	27.4	36	34	257.56	0	4.6	0.86	3.7	32.5	6.7	58.7	1.5	0.7	1.2	0.2	2.2	0.1	0	3.87	12.5	37.6	97.1	32.2	33.2	11.6	223	9.1	-2.99573227355399	3.24	5.2	2.91506437048654	47	53	23	112	3.6	2.35	24	109	5.162	135
1112	1112	5336	50	125	77	27.19	18.62	72.67	25.6	804	44.2	463.46	0	5.17	0.67	5.8	38	8.9	50.1	2.5	0.6	2.2	0.5	2.9	0.1	0	5.38	17.1	48.2	89.4	31.8	35.6	12.4	152	9.1	-1.13943428318836	2.42	7.6	3.13723183582769	48	156	94	54	6.4	2.45	24	102	6.717	166
1113	1113	5338	78	109	55	26.3	10.74	77.69	13.8	12	24.5	261.99	0	6.15	1.47	9.4	25.2	8.1	60.7	5.3	0.7	2.4	0.8	5.7	0.5	0.1	3.74	11.9	34.8	93	31.7	34.2	13.1	252	9.1	-0.843970070294529	4.08	5.7	5.3186100698158	40	12	19	137	6.4	2.25	22	19	4.829	142
1114	1114	5341	56	97	59	32.94	11.1	70.88	15.7	41	29.2	134.32	3	4.78	0.83	9.5	31.8	9.9	54.2	3.8	0.3	3	0.9	5.1	0.4	0	4.28	13.5	40.4	94.4	31.5	33.5	13.1	367	7.5	-2.04022082852655	4.27	5.1	3.75793899004543	42	29	14	87	6.1	2.325	19	17	4.718	128
1115	1115	5348	56	113	76	24.98	18.97	78.4	24.2	168	41.9	479.7	2	6.83	1	10.4	19	5.6	72.1	3.1	0.3	2	0.6	7.5	0.3	0	5.52	17.8	50.9	92.3	32.4	35.2	12	240	8.9	-0.673344553263766	4.04	5.8	3.01993696225081	47	35	23	72	6.8	2.45	23	61	5.718	125
1116	1116	5353	84	109	70	63.91	14.32	45.47	31.5	31	15.4	518.81	0	3.88	0.93	5.6	43.6	14.1	38.2	3.5	0.6	2.4	0.8	2.1	0.2	0	4.57	12	37	80.9	26.3	32.5	13.1	373	8.1	0.8754687373539	4.39	5.9	3.36453339729056	40	23	27	76	3.6	2.275	24	21	5.662	208
1117	1117	5363	62	131	75	23.94	24.52	47.61	51.5	434	57.3	293.72	0	4.65	1.59	5.1	31.8	10.4	54.4	2.7	0.7	1.6	0.5	2.8	0.1	0	3.32	12.5	36.3	109.7	37.7	34.4	12.2	229	7.1	-2.99573227355399	3.17	5.5	4.20439406736606	46	21	21	92	5.4	2.525	21	25	5.495	143
1118	1118	5364	76	126	90	42.51	12.89	55.49	23.2	305	18.1	343.91	0	5.22	0.72	8.3	34	9.3	49.3	6.7	0.9	2.8	0.8	4.1	0.6	0.1	4.94	14.9	43.8	88.8	30.2	34	12.4	188	11	-0.7339691750802	3.76	6.2	2.32727770558442	39	31	22	81	5.4	2.25	22	64	5.607	112
1119	1119	5371	64	173	65	28.31	10.02	66.05	15.2	34	75.2	336.53	0	6.98	1.14	6	24.8	8	64.9	1.9	0.5	1.5	0.5	3.9	0.1	0	4.82	13.9	41	85.1	28.8	33.8	13.5	317	7.5	-0.713349887877465	5.07	5.3	5.64013244757975	43	14	18	104	7.1	2.275	24	16	5.495	162
1120	1120	5376	70	127	89	29.64	12.35	63.37	19.5	210	15.9	348.34	0	6.31	1.05	5.9	40.1	10	47.2	2.2	0.6	2.4	0.6	2.8	0.1	0	4.55	14.2	42	92.3	31.2	33.8	12.1	281	8.1	-1.83258146374831	2.92	5.6	3.77299079673259	45	36	26	72	5.4	2.475	21	40	5.329	199
1121	1121	5390	74	131	82	29.87	12.53	55.85	22.4	50	33.5	411.8	0	5.66	1.61	6.8	31.3	6.6	61.2	0.6	0.3	2.1	0.4	4.2	0	0	4.4	13.5	39.1	88.9	30.7	34.4	12.2	193	9.1	-0.63487827243597	3.18	9.1	3.1393996233664	47	16	16	59	2.9	2.475	22	34	7.105	166
1122	1122	5393	58	139	77	25.59	11.1	39.38	28.2	162	20.2	455.35	3	5.64	1.29	7.5	28.1	5.9	64.4	1.2	0.4	2.1	0.4	4.8	0.1	0	4.63	13.7	40.8	88.2	29.7	33.6	14.4	231	7.1	-0.400477566597125	4.4	4.9	3.8416005411316	45	23	32	98	4.6	2.25	28	26	4.607	154
1123	1123	5396	56	112	64	24.32	18.26	71.24	13.1	138	39	113.65	3	6.41	0.95	8.2	27.8	9.9	55.9	5.1	1.4	2.3	0.8	4.6	0.4	0.1	5.31	16.2	47.8	90.1	30.4	33.8	13.2	217	9.1	-1.23787435600162	3.61	5.5	4.92652878479926	44	19	21	77	5.7	2.3	22	37	4.663	144
1124	1124	5401	68	141	74	30.59	19.69	65.69	30	68	21.5	363.83	0	4.55	1.23	6.3	35.1	6.1	55.4	2.9	0.4	2.2	0.4	3.5	0.2	0	4.53	13.8	40.9	91.5	30.4	33.7	11.9	211	9.4	-1.02165124753198	4.77	5.6	3.74714836223791	41	30	24	111	4.3	2.225	25	27	5.384	142
1125	1125	5406	74	99	67	26.36	14.32	62.83	22.8	26	21.7	344.65	0	4.94	1.22	3.4	33.7	6.8	57.9	1.6	0.1	1.1	0.2	2	0.1	0	3.94	12.9	37.9	96.4	32.8	34	12.3	203	8	-4.60517018598809	2.09	5	4.44464925915299	45	29	23	46	3.9	2.25	23	11	5.273	159
1126	1126	5411	68	134	80	31.56	15.57	65.51	23.8	77	34.7	242.06	0	6	1.09	7.3	31	6.2	59.5	2.3	1	2.3	0.5	4.3	0.2	0.1	4.57	15	43.8	95.9	32.8	34.2	12.7	284	8.1	0.307484699747961	3.49	5.3	3.61172839492552	44	11	16	53	3.9	2.275	21	11	4.774	139
1127	1127	5432	76	174	106	25.49	13.07	60.86	21.5	80	56.2	349.81	0	7.19	0.87	6.3	39.7	7.7	47.7	4.3	0.6	2.5	0.5	3	0.3	0	5.04	14.7	43.6	86.5	29.2	33.8	13.1	480	7.3	-0.261364764134408	4.51	5.7	4.19539580629183	46	16	18	76	4.6	2.425	26	53	6.106	144
1128	1128	5434	82	137	76	19.5	17.36	62.11	28	369	4.5	484.13	2	6.31	3.53	3.8	17	14.4	67.5	0.5	0.7	0.6	0.5	2.6	0	0	3.81	12.3	36.5	96.1	32.2	33.5	15.6	168	8	-2.40794560865187	2.64	5.4	5.22896728841324	43	85	139	232	6.8	2.275	26	776	6.384	174
1129	1129	5436	58	106	77	28.63	40.1	66.41	60.4	132	26.7	281.18	1	6.28	2.46	10	37.6	10.2	49.2	2.4	0.6	3.8	1	4.9	0.2	0.1	5.27	16.6	49.9	94.1	31.3	33.3	13.1	256	8.7	-2.04022082852655	3.3	5.7	1.26412672714568	47	51	30	64	6.8	2.4	27	31	4.996	134
1130	1130	5442	60	133	70	29.2	16.83	69.99	24	46	25.1	231.73	0	7.19	1.45	6.9	29.8	8.1	59.3	2.3	0.5	2.1	0.6	4.1	0.2	0	4.97	15.2	44.7	89.8	30.7	34.2	12.1	237	8.9	-2.81341071676004	3.2	5.3	3.1776370768516	49	39	32	52	5.4	2.35	27	30	4.219	211
1131	1131	5448	80	130	74	24.58	28.64	56.56	50.6	1105	39	284.87	3	5.22	1.34	7.6	38	9.2	48	3.9	0.9	2.9	0.7	3.6	0.3	0.1	5.18	15.1	46.7	90.1	29.1	32.3	12.9	229	8.6	-2.99573227355399	3.01	5.5	2.6616571615325	40	407	329	107	3.9	2.325	25	408	5.829	295
1132	1132	5450	82	119	68	40.33	13.78	74.82	18.4	195	40.8	314.39	0	5.84	1.74	8.8	19.7	6.9	70.1	2.5	1	1.7	0.6	6.2	0.2	0.1	4.9	14.8	44.2	90.2	30	33.3	12	499	7.5	1.18478998490916	5.43	5.2	4.51030990496413	44	17	16	67	4.3	2.375	22	20	4.552	121
1133	1133	5456	58	111	66	32.47	23.99	58.18	41.2	85	19.7	180.07	0	5.92	1.34	4	38.3	6.4	52.2	2.3	0.9	1.5	0.3	2.1	0.1	0	4.35	14.7	42.5	97.6	33.7	34.6	11.8	245	8.4	-2.04022082852655	2.55	4.9	3.6793340412704	44	26	18	44	3.9	2.175	25	10	5.218	157
1134	1134	5457	78	159	81	32.85	9.13	66.41	13.7	41	18.6	978.59	0	4.24	0.89	6.5	27.8	9.5	58.8	3.7	0.4	1.8	0.6	3.8	0.2	0	4.68	14.1	40.3	86	30	34.8	13.3	231	9.8	0.392042087776024	4.63	8	3.82777145298056	44	22	17	99	6.4	2.1	23	14	6.883	144
1135	1135	5459	70	151	71	28.65	7.88	71.6	11	640	99.7	384.5	0	7.24	0.76	6.4	22.9	5.6	65.9	4.4	1.4	1.5	0.4	4.2	0.3	0.1	4.47	13.6	39.5	88.4	30.4	34.3	12.2	259	7.5	-1.17118298150295	4.64	6.3	4.17484870188106	46	21	18	68	3.2	2.525	25	43	5.384	168
1136	1136	5461	64	157	65	27.72	10.2	72.14	14.1	17	41.7	371.21	0	7.14	1.67	6.3	22.9	11.7	61.3	2.8	1.3	1.4	0.7	3.9	0.2	0.1	5.23	14.5	43.8	85.2	28.1	33	13.8	225	8.4	-1.30933331998376	4.7	5.6	5.95480056273639	40	25	27	101	6.8	2.3	28	20	5.384	213
1137	1137	5463	48	138	64	27.46	17.01	51.55	33	122	29	203.69	0	7.37	1.47	4.6	38.3	15.2	42.8	2.8	0.8	1.8	0.7	2	0.1	0	5.27	15.9	47.4	89.9	30.2	33.6	12.5	239	7.7	-2.52572864430826	3.54	5.4	3.91362172679184	44	25	28	78	6.1	2.3	26	17	5.384	153
1138	1138	5464	78	111	80	39.23	11.99	54.6	22	243	29.2	325.46	0	3.9	1.04	10.4	32.8	5.6	58.4	2.5	0.7	3.4	0.6	6.1	0.3	0.1	5.1	14.5	44.8	87.1	28.1	32.3	12.4	325	8.8	0.570979546585738	4.77	6	3.30725293548561	44	81	46	68	6.1	2.325	27	24	4.552	166
1139	1139	5472	50	174	82	30.97	28.1	65.69	42.8	16	36.7	477.49	0	5.15	1.39	7.4	23.8	10.2	59.5	5.4	1	1.8	0.8	4.4	0.4	0.1	4.97	14.4	42.5	85.6	28.8	33.7	15	162	9.1	-0.653926467406664	3.9	5.3	5.86220971125072	42	17	24	71	7.5	2.2	22	10	4.441	175
1140	1140	5475	92	119	77	34.2	17.72	74.29	23.9	3	70.2	509.96	0	6	0.93	7.7	33.9	8.5	55.7	1.3	0.7	2.6	0.7	4.3	0.1	0.1	4.72	11.4	35	74	24.3	32.8	16.4	410	7.3	-0.967584026261706	3.03	5.3	3.12148347885955	44	27	28	81	5	2.3	24	26	4.552	163
1141	1141	5476	100	107	75	29.74	4.3	55.85	7.7	159	41.4	297.41	0	3.7	0.86	12.7	23	6.5	69.6	0.6	0.3	2.9	0.8	8.8	0.1	0	4.87	14.3	42.2	85.8	29.1	33.8	11.6	284	8.1	2.05796251000271	5.93	5.8	4.45725005591147	42	19	19	97	2.9	2.35	22	25	5.829	157
1142	1142	5479	74	123	63	31.17	14.14	62.83	22.5	635	60.7	567.52	0	5.69	0.87	8.5	30.9	10.4	56.3	1.9	0.6	2.6	0.9	4.8	0.2	0.1	4.43	13.6	39.1	88.4	30.6	34.7	12.5	268	8.6	-1.89711998488588	4.11	5.3	4.23207545791038	43	16	22	78	5	2.5	22	16	5.051	141
1143	1143	5480	64	179	117	19.72	22.91	61.58	37.2	124	81.5	383.02	0	6.36	1.57	5.5	30	7.6	56.5	5.5	0.4	1.7	0.4	3.1	0.3	0	6.51	14.1	45.8	70.3	21.7	31	14.6	264	7.9	-3.2188758248682	3.79	5	4.81785927939844	52	28	25	106	4.3	2.425	24	32	4.94	133
1144	1144	5482	70	199	99	28.28	13.6	52.81	25.8	121	20.2	349.07	3	5.2	0.89	10	24.3	5.8	66.2	3.3	0.5	2.4	0.6	6.6	0.3	0.1	4.51	14	41.1	91	31	34.1	12.6	267	9.3	0.122217632724249	6.23	8.5	6.95654544315157	35	14	15	88	12.1	2.275	24	16	10.991	155
1145	1145	5484	68	93	54	18.46	8.95	58	15.4	23	69.5	467.15	0	3.36	1.44	4.4	20.1	5.7	72.2	1.1	0.8	0.9	0.3	3.2	0	0	4.41	13.5	39.7	89.9	30.5	33.9	12	162	9.4	-3.91202300542815	2.28	5	4.63083793273667	48	12	15	52	4.3	2.225	25	9	4.274	112
1146	1146	5488	70	140	88	49.92	17.01	64.08	26.5	26	19.3	324.72	0	4.84	1.1	6.8	35.8	8.5	53.2	2.1	0.4	2.4	0.6	3.6	0.1	0	4.89	14.6	42.8	87.6	29.9	34.2	13.1	258	9.3	-0.798507696217772	3.63	5.1	3.15529684322533	41	18	15	83	5	2.275	19	22	5.551	140
1147	1147	5493	66	107	69	24.47	6.09	62.47	9.7	31	31.5	559.4	0	4.94	1.54	6.7	32	6.1	60.7	1	0.2	2.1	0.4	4.1	0.1	0	4.09	13.1	37.8	92.4	32	34.7	12.2	240	8.8	-2.12026353620009	3.79	5.2	4.15277069069071	45	13	16	50	3.2	2.325	26	10	4.94	132
1148	1148	5496	76	134	71	24.43	4.65	66.59	7	42	24.5	277.49	0	3.83	1.04	6.3	16	8.4	71.6	3.7	0.4	1	0.5	4.5	0.2	0	3.88	12	35.3	91.3	30.8	33.8	13.2	170	7.1	-0.356674943938732	4	6.4	5.36830973836807	44	9	14	53	7.5	2.275	27	15	5.051	117
1149	1149	5498	68	125	76	22.82	5.73	78.4	7.3	6	98.8	180.07	0	6.8	1.14	7.3	17	6.7	73.4	2.1	0.9	1.2	0.5	5.4	0.2	0.1	5.07	12.9	40.1	78.8	25.6	32.3	15	307	6.4	-0.544727175441672	4.14	5.4	2.2628042229822	42	19	21	98	5	2.325	23	21	6.772	121
1150	1150	5503	72	126	66	25.48	14.32	56.92	25.2	203	42.1	326.93	0	5.07	1.95	9.6	18.3	6.6	73.3	1.4	0.5	1.8	0.6	7	0.1	0	5.15	15.6	47.2	91.8	30.2	33	12.2	206	8.6	-0.2484613592985	4.52	5.3	5.09497644253001	43	21	16	99	8.2	2.275	23	30	5.44	154
1151	1151	5508	60	103	72	28.93	16.83	69.99	24	162	63.6	306.27	3	6.21	1.18	8.1	28.1	7.1	61.6	2.9	0.4	2.3	0.6	5	0.2	0	5.16	17	48.7	94.4	32.8	34.8	12.4	306	7.9	0.494696241836107	3.86	5.6	1.62727783056243	51	40	38	128	3.9	2.425	25	26	5.162	189
1152	1152	5510	86	103	71	37.42	13.6	56.03	24.3	87	22.7	203.69	2	4.86	1.71	6.4	26.3	8.9	58.4	5.7	0.6	1.7	0.6	3.7	0.4	0	5.02	15	42.7	85	29.8	35.1	12.5	210	9	-1.66073120682165	3.86	5.2	5.13932163505758	44	14	17	78	4.3	2.35	27	13	3.775	147
1153	1153	5514	68	115	70	22.71	28.46	52.45	54.3	112	31	480.44	0	3.03	1.17	6	38.2	9.7	49.3	2.1	0.6	2.3	0.6	3	0.1	0	5.65	15.2	44.9	79.4	27	33.9	13.1	113	9.8	-4.60517018598809	2.11	5	2.3832429960115	47	14	20	70	4.6	2.4	25	13	4.94	159
1154	1154	5519	54	122	72	34.43	25.78	52.63	49	328	24.7	228.78	0	4.45	0.91	7.5	17.2	7.4	73.6	1.2	0.8	1.3	0.6	5.5	0.1	0.1	4.92	15.3	45.6	92.7	31.1	33.5	12.5	235	8.2	-1.30933331998376	3.69	5.7	4.63083793273667	44	20	17	88	6.4	2.425	25	24	5.162	110
1155	1155	5520	96	125	58	26.61	11.28	75.54	14.9	35	74.7	196.31	0	4.76	1.26	6.8	30.1	4.9	63.5	1	0.4	2	0.3	4.3	0.1	0	5.34	14.5	44.4	82.7	27	32.6	13.2	248	8.5	-2.52572864430826	2.86	10.3	5.50736199348274	48	20	23	80	6.1	2.35	21	23	12.823	132
1156	1156	5522	78	105	64	18.26	25.24	70.88	35.6	41	97.8	3150.52	0	4.78	2.2	5.8	24.8	5.7	68.4	0.6	0.5	1.4	0.3	4	0	0	4.27	13.4	38.9	91	31.3	34.5	12.4	183	9.3	-1.89711998488588	3.31	5.1	4.77068462446567	49	31	37	98	4.3	2.325	25	19	5.218	166
1157	1157	5533	84	112	68	23.66	6.62	43.86	22.4	171	12	105.53	0	3.15	0.83	2.4	51	10.9	37.1	0.3	0.8	1.2	0.3	0.9	0	0	2.97	10	27.8	93.6	33.7	36	13.4	202	6.8	-1.66073120682165	3.69	4.1	6.64444056297865	37	21	32	65	6.8	2.1	22	11	4.441	203
1158	1158	5542	58	144	62	17.1	18.97	61.76	30.7	89	68	605.16	0	4.68	1.23	4.1	34.6	8.1	55.9	0.8	0.6	1.4	0.3	2.3	0	0	4.81	13.8	42.8	88.9	28.7	32.3	12	209	7.4	-4.60517018598809	2.77	4.9	3.85883317691403	48	16	21	86	3.6	2.325	30	16	5.051	122
1159	1159	5548	64	123	89	28.11	15.57	67.13	23.2	129	34.9	321.03	0	5.28	1.28	8.9	30.6	7.9	59.8	1.4	0.4	2.7	0.7	5.3	0.1	0	5.19	16.8	46.7	89.9	32.3	35.8	12.3	191	8.9	-0.755022584278033	3.9	4.8	2.09679018001445	48	18	21	73	6.1	2.45	22	27	4.829	139
1160	1160	5549	78	98	64	19.39	17.9	61.76	29	87	15.6	180.81	0	5.66	1.91	4.3	33.8	9.6	53.4	2.1	1.2	1.5	0.4	2.3	0.1	0.1	4.12	12.6	37.9	91.9	30.8	33.4	12.5	291	7.5	-3.50655789731998	3.23	5.6	4.35914176213642	45	16	21	84	5	2.425	22	16	4.663	157
1161	1161	5553	72	130	72	32.29	17.72	73.39	24.1	11	51.2	343.91	0	4.09	1.29	10.8	20.6	7.6	69.7	1.5	0.6	2.2	0.8	7.5	0.2	0.1	5.11	14.6	43.2	84.4	28.5	33.7	13	348	8.6	-1.27296567581289	4.25	5.3	3.60983624677348	43	18	18	82	3.6	2.175	22	15	4.552	129
1162	1162	5555	92	134	91	45.27	17.18	77.87	22.1	60	31.7	302.58	0	4.6	1.17	6.7	26.5	9.4	62.2	1.4	0.6	1.8	0.6	4.2	0.1	0	4.64	13.9	41.6	89.8	30.1	33.5	14.1	365	6.4	-0.843970070294529	3.48	6.8	4.09684144242069	42	48	32	150	3.6	2.375	23	52	5.273	251
1163	1163	5562	66	130	72	21.06	13.96	41.89	33.3	50	16.5	167.53	2	3.93	1.34	9.2	39.2	15.2	37.7	7.6	0.4	3.6	1.4	3.5	0.7	0	5.47	16.9	51.2	93.6	31	33.1	12.5	297	8.6	-2.30258509299405	2.47	5.1	4.11757268834131	45	19	26	128	2.5	2.325	25	21	4.829	148
1164	1164	5568	68	101	79	32.92	6.44	75.9	8.5	3	20.6	343.17	0	5.61	1.39	4.7	40.9	10.7	44.7	2.2	1.7	1.9	0.5	2.1	0.1	0.1	4.26	11.6	35.3	82.9	27.3	33	15.6	479	7.9	-1.83258146374831	3.98	5.5	2.79606107842492	43	14	21	79	2.9	2.4	21	18	4.774	175
1165	1165	5571	66	116	74	21.92	13.07	57.1	22.9	71	31.3	240.59	0	3.98	1.23	5.3	22.8	8.9	64.4	2.8	1.1	1.2	0.5	3.4	0.1	0.1	4.02	13.5	39	97	33.6	34.7	11.6	194	9.2	-2.81341071676004	2.51	4.8	4.97050750300548	44	17	16	56	6.1	2.375	26	16	4.996	132
1166	1166	5577	54	137	84	26.3	22.02	66.77	33	50	64.1	425.09	0	5.17	1.34	6.3	31.1	8	59.2	1.4	0.4	2	0.5	3.7	0.1	0	5.01	16.2	48.3	96.4	32.3	33.5	12.2	226	9.2	-2.65926003693278	3.56	5.3	3.61818871349117	48	50	31	61	5	2.4	24	63	4.885	143
1167	1167	5579	78	113	71	41.93	11.28	68.02	16.6	33	39.2	234.68	0	5.12	2	8.1	37.5	6.6	54.3	1.1	0.6	3	0.5	4.4	0.1	0	4.12	12.5	37.6	91.2	30.3	33.2	12.5	275	8.5	-0.941608539858445	3.14	4.9	5.15962984677414	43	13	18	62	7.5	2.525	18	22	4.774	156
1168	1168	5590	80	112	64	22.74	15.22	58.18	26.2	177	14.3	194.09	2	4.65	1.07	5.7	43.5	6.7	48.8	0.6	0.5	2.5	0.4	2.8	0	0	3.68	12.4	36	97.5	33.6	34.4	11.8	245	8.6	-2.65926003693278	3.86	5.1	3.1267605359604	43	9	16	172	4.6	2.475	24	13	4.33	143
1169	1169	5591	84	129	75	33.87	16.29	80.37	20.3	35	50.5	496.67	0	5.56	1.36	6.6	31.7	7.7	58.3	1.8	0.4	2.1	0.5	3.8	0.1	0	4.71	14.3	42.2	89.5	30.3	33.8	12.2	301	8.9	-0.59783700075562	3.41	5.1	3.40883480879137	47	25	23	59	5.7	2.5	23	21	4.441	182
1170	1170	5592	56	127	80	36.52	16.65	64.08	26	84	28.1	214.76	0	6.08	1.02	5.9	31.2	8	57	3.1	0.9	1.8	0.5	3.4	0.2	0.1	4.27	13.7	41.6	97.4	32	32.8	13	240	8	-0.544727175441672	4.11	5	4.13035499974513	39	24	22	75	4.6	2.225	26	16	4.996	136
1171	1171	5595	78	179	66	28.71	11.64	76.43	15.2	53	168.5	600.73	0	6.41	2	8.1	27	8.2	61.4	2.8	0.6	2.2	0.7	5	0.2	0	4.03	11.3	34.5	85.4	27.9	32.7	12.9	200	8.9	1.30833281965018	3.9	5.2	6.75669980406218	43	17	23	75	8.6	2.475	23	15	4.552	115
1172	1172	5605	74	137	88	29	11.99	99.52	12.1	258	82.9	464.94	0	5.53	1.06	8.1	36.7	10.5	49.5	2.8	0.4	3	0.9	4	0.2	0	4.56	15.4	45	97.4	33.3	34.2	11.5	362	8.6	-1.46967597005894	4.03	5.3	4.76813901426623	49	33	27	100	6.8	2.55	23	14	4.94	155
1173	1173	5608	86	136	69	20.65	25.96	61.58	42.2	177	17.9	97.42	3	4.89	1.65	8.1	24.8	8.8	64.5	1.6	0.4	2	0.7	5.2	0.1	0	4.06	16	46.5	113.7	39.6	34.5	13.6	274	7.9	-2.04022082852655	3.93	4.8	3.87099265587015	41	17	21	68	2.9	2.35	23	30	5.329	125
1174	1174	5610	36	108	54	24.36	34.73	51.02	68.1	100	68.2	442.06	0	4.09	1.12	6.3	31.2	12.4	50.5	5.2	0.8	2	0.8	3.2	0.3	0.1	4.9	16.2	47.7	97.3	33	33.8	11.4	170	7.6	-2.30258509299405	2.61	5.2	6.17690623123818	46	37	43	72	5.7	2.35	26	43	5.384	188
1175	1175	5613	56	118	54	30.04	13.25	49.58	26.7	500	24.7	183.02	3	4.55	1.25	9.4	44.7	7.3	46.4	1.3	0.3	4.2	0.7	4.4	0.1	0	4.26	14	41.4	97.3	33	33.9	13.5	212	8.1	-1.51412773262978	3.48	5.6	4.99043258677874	44	18	20	71	5.4	2.4	22	22	4.885	160
1176	1176	5623	72	126	56	22.03	12.53	42.78	29.3	137	25.1	339.48	0	5.2	0.83	5.7	20.4	8.9	67.4	2.8	0.5	1.2	0.5	3.8	0.2	0	4.94	15.6	46.3	93.6	31.5	33.7	12.5	187	8.4	-1.66073120682165	3.52	5.4	4.69957086140958	43	21	26	70	6.4	2.45	26	34	4.996	163
1177	1177	5625	62	128	73	24.12	16.11	58.71	27.4	17	23.8	454.61	3	6	0.55	9.6	26.7	6.6	64.3	1.9	0.4	2.6	0.6	6.2	0.2	0	5.14	14.3	43.7	85.1	27.8	32.7	14.8	231	8.4	-0.0202027073175195	4.21	5.5	6.76145702136484	47	9	14	85	6.8	2.35	20	19	5.162	129
1178	1178	5630	90	151	74	38.09	18.08	48.87	37	360	64.8	630.25	0	5.9	1.11	12.1	17.9	5.4	75.1	1.2	0.5	2.2	0.7	9.1	0.1	0.1	4.99	16.5	47.5	95.1	33.2	34.8	11.6	268	8.6	-0.82098055206983	3.59	7.6	3.42816382989197	44	33	26	88	4.3	2.4	21	89	6.606	140
1179	1179	5650	64	130	82	32.88	14.86	62.29	23.9	25	35.3	272.32	0	4.78	1.39	5.6	39.1	6.6	51	2.3	1	2.2	0.4	2.9	0.1	0.1	4.02	12.5	37.3	92.9	31.3	33.7	12.2	280	8.6	-1.02165124753198	3.33	5.6	3.00370044320317	39	18	29	105	3.9	2.425	20	14	5.495	159
1180	1180	5651	70	119	64	29.42	8.95	66.05	13.6	96	10.6	246.49	0	4.19	1.34	4.4	9.9	7.1	79.3	3.1	0.7	0.4	0.3	3.5	0.1	0	4.58	12.6	37.8	82.6	27.6	33.4	14.7	167	9.2	0.173953307123438	3.64	5.6	5.54008638198541	42	32	39	110	6.4	2.25	23	43	4.774	138
1181	1181	5652	62	132	66	26.91	15.39	62.29	24.7	132	81.5	276.01	0	3.8	1.05	8.4	39.6	9.6	48.6	1.8	0.4	3.3	0.8	4.1	0.2	0	4.96	15.9	46.7	94.3	32	34.1	12.3	258	8.1	-2.04022082852655	3.86	5	4.80073696953207	45	20	24	73	5.7	2.4	26	21	4.885	185
1182	1182	5654	66	153	71	27.61	19.33	74.11	24.6	125	207.9	206.64	0	6.28	1.78	6.6	25.7	8.1	63.7	1.7	0.8	1.7	0.5	4.2	0.1	0.1	4.76	15.8	46.6	97.9	33.2	33.9	12.7	218	8.6	-1.56064774826467	3.63	8	4.14851704111049	44	25	20	78	5.4	2.325	22	36	11.879	157
1183	1183	5666	74	134	72	19.26	15.22	69.63	21.9	60	8.6	264.94	3	5.09	2.67	7.2	29.5	6.4	62.9	1	0.3	2.1	0.5	4.5	0.1	0	3.93	13.9	38.8	98.5	35.2	35.8	12.1	290	8.6	-2.52572864430826	2.16	5	4.491777498633	50	13	20	85	3.2	2.375	23	29	4.996	110
1184	1184	5672	76	161	50	27.17	6.98	87.53	8	25	40.5	556.45	0	6.88	1.54	4.9	22	9.3	66.8	0.6	1.2	1.1	0.5	3.3	0	0.1	4.9	12.3	37.8	77.1	25	32.4	14.9	282	10.2	-2.12026353620009	3.42	7.4	5.30230938781757	41	12	17	70	5.7	2.375	23	25	11.546	195
1185	1185	5673	74	135	77	27.1	6.98	74.11	9.4	10	55.7	569	0	5.51	1.06	8.2	17.1	5.9	75.9	0.5	0.5	1.4	0.5	6.2	0	0	5.36	14.7	45.5	84.7	27.4	32.3	14.4	343	6.8	-0.0202027073175195	4.4	5.2	4.88733707775176	46	28	24	91	5	2.45	26	26	4.774	134
1186	1186	5676	50	173	112	26.6	16.29	64.98	25.1	129	20.2	535.05	2	6.41	0.98	5.3	42.9	11.2	39.3	6.1	0.6	2.3	0.6	2.1	0.3	0	6.12	14.7	45.9	75	24	32	15.8	275	7.9	-0.415515443961666	3.78	6	2.74919214443339	45	20	21	98	5.7	2.35	24	31	4.607	160
1187	1187	5678	62	116	82	24.92	23.27	67.13	34.7	90	19.3	244.28	0	5.69	2.03	5.7	28.8	7.8	59.7	3	0.9	1.6	0.4	3.4	0.2	0.1	4.7	15.1	43.5	92.4	32.1	34.8	12.6	381	7.7	-2.81341071676004	2.66	5	2.95854948242628	47	18	20	41	5.4	2.3	26	41	5.329	129
1188	1188	5683	84	143	60	25.23	7.88	50.48	15.6	270	58.4	460.51	0	4.11	1	6.7	26.7	6.4	63.6	3.1	0.3	1.8	0.4	4.3	0.2	0	3.46	9.9	30	86.6	28.6	33.1	12.6	230	7.8	1.23837423104327	4.78	7.4	5.2501769912201	40	13	16	90	11.1	2.225	22	27	13.655	181
1189	1189	5700	52	170	78	19.74	7.88	55.31	14.2	487	29.4	279.7	0	5.04	2.73	3	36.4	11.2	49	2.7	0.7	1.1	0.3	1.5	0.1	0	3.66	11.4	34	92.8	31.2	33.6	16.9	134	9.7	-2.20727491318972	3.21	4.8	8.37793112408273	41	15	26	78	5.4	2.275	23	67	4.663	198
1190	1190	5706	72	130	83	30.44	33.12	61.4	53.9	202	16.8	289.3	0	6.98	1.57	6.4	34.3	7.2	55	2.8	0.9	2.2	0.5	3.5	0.2	0.1	4.96	15.4	45.8	92.3	31.1	33.8	13.1	259	8.4	-2.81341071676004	2.88	5.5	2.59301339111385	46	23	19	62	6.1	2.3	26	28	4.052	154
1191	1191	5713	80	141	90	33.53	11.99	70.35	17	83	21.7	247.97	0	5.04	0.87	5.6	21.7	8.1	63.8	5.4	1.2	1.2	0.5	3.6	0.3	0.1	5.33	15.1	45.3	85	28.3	33.3	13.1	247	7.3	-0.673344553263766	3.32	5.3	4.48751214251986	44	39	33	85	3.9	2.275	21	64	5.718	196
1192	1192	5715	68	151	68	24.08	15.75	70.53	22.3	139	65.2	401.47	3	5.61	1.47	7.8	31.7	10.8	52.4	1.4	3.8	2.5	0.8	4.1	0.1	0.3	5.35	16	48	89.8	30.1	33.5	12.7	209	9.3	-0.0408219945202552	3.19	5.2	3.77780566330834	46	38	39	114	3.6	2.575	24	25	4.885	160
1193	1193	5718	70	104	72	25.41	29.54	90.04	32.8	20	22.7	194.83	0	5.3	2.02	8	31.6	6.2	60.6	1.1	0.5	2.5	0.5	4.8	0.1	0	4.98	15.4	46.1	92.3	31	33.5	13.2	368	8.7	-0.083381608939051	3.21	5.4	3.76769063453823	43	15	18	64	3.9	2.225	18	23	3.664	132
1194	1194	5725	66	140	81	29.97	21.84	60.32	36.2	191	37.1	168.26	3	5.9	1.64	9.4	11.5	8	79.9	0.4	0.3	1.1	0.8	7.5	0	0	5.01	16.3	47.6	95	32.7	34.3	11.6	249	7.3	-0.867500567704723	3.95	5.5	4.42688049030751	43	23	24	82	5.7	2.175	24	25	5.94	203
1195	1195	5727	86	134	52	29.95	8.59	68.02	12.6	3	30.1	213.28	0	5.64	0.96	8.9	42.8	7.5	46.8	2.2	0.8	3.8	0.7	4.2	0.2	0.1	3.88	11.1	33.9	87.4	28.4	32.5	14.1	379	8.3	-1.66073120682165	4.59	10.2	5.0587903359833	40	11	14	86	8.9	2.25	24	13	13.433	135
1196	1196	5740	74	146	80	31.7	13.78	54.6	25.2	314	21.7	782.28	2	6.44	1.28	6.4	32.2	9.4	52.8	5.1	0.5	2.1	0.6	3.4	0.3	0	5.09	14.9	45.3	89.1	29.2	32.8	12.4	317	8.7	-2.40794560865187	3.22	5.8	3.48706922073612	43	39	24	100	4.3	2.425	25	56	4.885	157
1197	1197	5747	64	130	74	29.41	18.97	65.34	29	191	21.5	372.69	0	4.76	0.71	4.8	38.8	8.7	48.2	3.4	0.9	1.9	0.4	2.3	0.2	0	4.78	14.1	40.9	85.5	29.4	34.4	12.9	144	7.8	-1.27296567581289	2.88	5.4	2.95803040636998	43	91	65	127	4.3	2.35	23	51	5.773	181
1198	1198	5749	76	129	68	32.33	15.39	64.98	23.7	339	22.4	469.37	0	5.09	1.34	4.4	40.2	13.9	44.3	1.4	0.3	1.8	0.6	1.9	0.1	0	3.95	12.5	37.6	95.3	31.7	33.3	11.9	230	7.7	-1.38629436111989	4.34	6.7	3.6765538044233	43	20	24	95	3.9	2.45	23	47	7.05	133
1199	1199	5752	86	134	71	37.11	6.62	46.54	14.2	74	12.5	495.94	0	3.21	1.17	15.1	25.7	4.8	65.4	3.9	0.2	3.9	0.7	9.9	0.6	0	3.86	11.8	34.8	90.1	30.5	33.8	14.6	368	9.4	0.751416088683921	4.12	5.8	5.31517448361446	36	13	10	86	6.1	2.2	22	13	7.771	151
1200	1200	5753	66	132	88	33.21	18.08	67.66	26.7	179	21.3	248.71	0	7.53	0.98	7.4	20.5	6.3	69.5	3.2	0.6	1.5	0.5	5.1	0.2	0	4.95	15.6	44.3	89.4	31.3	35.1	12.3	208	9.6	-1.83258146374831	3.03	5.1	3.71940865914876	46	24	21	88	5	2.2	25	100	5.162	180
1201	1201	5759	64	168	86	26.97	21.3	56.92	37.4	116	24.7	4147.56	1	4.4	1.31	7.3	38.9	5.6	54.2	1.1	0.3	2.8	0.4	4	0.1	0	4.93	14.3	42.8	87.1	29	33.4	11.6	288	7.8	-1.66073120682165	3.68	4.9	5.30330490805908	41	28	19	139	5.4	2.175	23	38	4.496	120
1202	1202	5761	72	114	78	24.23	18.97	55.31	34.3	45	20.2	819.18	0	5.72	2.25	4.9	47	6.7	43.9	2.4	0	2.3	0.3	2.2	0.1	0	5.13	14.6	44.1	86	28.5	33.1	13.3	265	7.9	-2.99573227355399	3.44	5.3	2.24918431626693	45	13	14	103	3.6	2.475	26	14	4.94	166
1203	1203	5765	70	139	61	24.51	20.41	70.17	29.1	176	49.8	366.79	0	6.36	1.58	8.4	29.9	8.1	55.8	5.8	0.6	2.5	0.7	4.7	0.5	0.1	5.18	15.1	46.2	89	29.1	32.7	12	413	8.1	0.00995033085316809	3.35	5.3	4.05056681487621	42	27	29	89	5	2.4	21	11	4.996	185
1204	1204	5777	72	134	67	31.39	11.81	66.95	17.6	90	33.1	640.58	1	4.71	0.98	7.6	31.3	7.7	57.6	2.8	0.7	2.4	0.6	4.4	0.2	0.1	4.87	15	45	92.3	30.7	33.2	13	296	7.4	-1.71479842809193	3.45	8	4.68490515400694	44	25	14	82	5.4	2.275	21	24	6.217	123
1205	1205	5787	54	187	70	21.05	12.71	51.02	24.9	160	20.2	546.86	0	4.84	1.63	4.5	35.5	9.8	52.8	1.3	0.6	1.6	0.4	2.4	0.1	0	4.16	12.3	36.3	87.1	29.4	33.7	13.5	253	7.4	-0.63487827243597	3.96	5.6	4.46475803227135	41	12	23	95	6.4	2.35	26	29	5.051	157
1206	1206	5792	88	138	92	33.7	10.02	68.74	14.6	32	46.4	189.67	0	7.16	1.31	6.1	56.9	7.8	31.1	3.5	0.7	3.5	0.5	1.9	0.2	0	4.52	12	36.6	81.1	26.6	32.8	13.3	409	8.1	-0.328504066972036	3.69	5.6	3.3541057741283	42	20	19	79	3.6	2.3	24	11	5.273	163
1207	1207	5805	82	124	70	29.95	5.55	98.99	5.6	3	25.6	468.63	1	4.32	0.61	6.8	28.6	6.1	60.7	3.5	1	1.9	0.4	4.1	0.2	0.1	4.41	9.7	30.4	69.1	22	31.9	14.9	336	8.4	-1.46967597005894	3.51	7.9	4.1475693234594	44	31	23	82	6.4	2.15	19	22	7.216	118
1208	1208	5806	58	126	77	32.17	10.56	62.83	16.8	53	17.7	261.25	0	6.47	1.13	5.9	26.9	7.6	59.6	5.2	0.9	1.6	0.4	3.5	0.3	0.1	5.36	16.1	49.9	93.1	30	32.3	13.4	238	8.6	-1.20397280432594	2.69	5	3.42556473811045	39	31	26	73	5.4	2.2	24	28	5.329	125
1209	1209	5811	76	118	76	38.18	10.38	50.3	20.6	250	24.9	217.71	0	5.53	1.25	8.5	33.8	9.4	52.4	3	1.3	2.9	0.8	4.5	0.3	0.1	4.29	13.9	38.8	90.4	32.3	35.8	11.7	261	8	-0.527632742082372	2.58	6.1	4.28331066173472	43	17	17	79	3.9	2.35	24	20	5.218	145
1210	1210	5816	56	137	66	25.39	15.22	56.21	27.1	256	31	353.5	2	3.85	0.91	10.1	19.4	7.4	63.9	8.6	0.6	2	0.7	6.5	0.9	0.1	4.07	13.5	40.6	99.7	33.1	33.3	15.6	192	8.6	-0.82098055206983	4.7	5.3	5.4359030295006	47	15	21	68	10.7	2.4	26	11	5.607	116
1211	1211	5826	58	125	77	23.35	19.15	65.69	29.2	107	29.7	428.78	0	7.4	2.22	5.5	27.2	9.9	60.7	1.9	0.4	1.5	0.5	3.3	0.1	0	4.64	13.6	40.1	87.1	29.6	34	14.5	237	8	-2.40794560865187	2.99	5.9	3.31163730494951	45	20	19	137	5	2.5	25	40	4.774	183
1212	1212	5830	66	133	65	27.65	13.96	62.11	22.5	77	26	254.61	3	5.74	1.34	7.6	22.6	9.5	66.8	0.9	0.2	1.7	0.7	5.1	0.1	0	4.53	14.9	43.6	96.4	33	34.2	12.4	297	7.8	-0.385662480811985	4.89	7.6	3.20842136696434	45	17	16	85	7.9	2.55	22	45	7.938	129
1213	1213	5831	80	131	88	23.24	15.57	65.51	23.8	191	21.1	305.53	3	5.64	1.36	11	28.8	7.9	60.9	1.7	0.8	3.2	0.9	6.7	0.2	0.1	4.66	15	44.3	95.1	32	33.8	12.8	288	8.2	-1.34707364796661	3.06	5.7	4.09234255955143	46	19	24	60	5.7	2.45	18	33	4.441	171
1214	1214	5833	62	136	79	42.05	12.71	69.09	18.4	21	24.9	308.48	0	5.82	1.14	8.4	23	6.9	62.7	6.8	0.6	1.9	0.6	5.3	0.6	0.1	4.7	14	41.8	88.9	29.7	33.4	12.9	254	8.1	-0.446287102628419	3.88	5.1	5.36176153910457	40	19	21	91	5	2.275	23	14	4.94	188
1215	1215	5836	74	111	84	19.81	20.59	57.28	35.9	100	26.7	333.58	3	3.88	0.96	7.3	24	9.8	64	1.7	0.5	1.8	0.7	4.7	0.1	0	4.88	15.9	47.4	97.1	32.7	33.6	12.2	200	8.4	-2.52572864430826	2.59	5.1	3.66484287628569	44	24	23	122	5	2.3	25	17	4.552	178
1216	1216	5842	64	176	89	23.04	19.33	64.62	29.9	91	51.2	765.31	2	5.82	1.59	8.8	45.9	5.4	45.8	2.3	0.7	4	0.5	4	0.2	0.1	5.27	15.8	47.6	90.4	30	33.2	12	423	7.1	-1.34707364796661	3.74	5.4	4.50579174200781	46	24	29	100	3.6	2.375	24	23	5.329	125
1217	1217	5843	80	140	80	24.23	15.04	58	25.9	102	27.9	397.04	0	8.28	1.8	11.6	33.8	6.6	54.3	4.7	0.6	3.9	0.8	6.3	0.5	0.1	4.68	13.6	39.4	84.1	29	34.6	11.6	242	9.3	-1.56064774826467	5.35	11.8	5.62003848122324	40	12	14	128	10	2.35	20	27	21.593	115
1218	1218	5856	72	153	77	28.87	11.28	59.43	19	297	26	343.17	0	4.99	1.47	8.6	16.4	6.8	74.9	1.6	0.4	1.4	0.6	6.4	0.1	0	4.79	15.4	44.5	92.8	32.1	34.7	12.9	273	7.1	-1.66073120682165	3.95	5.1	6.49556762511315	46	16	16	54	2.9	2.325	25	23	5.051	132
1219	1219	5860	88	149	83	30.53	8.06	59.07	13.6	152	40.3	352.76	0	5.9	1.42	7.9	29.4	8.1	54.4	7.2	1	2.3	0.6	4.3	0.6	0.1	4.77	13.9	41.8	87.6	29.2	33.4	11.9	345	7.6	-0.198450938723838	3.38	9.3	4.62005879848184	44	20	17	88	5.4	2.425	27	17	7.605	143
1220	1220	5862	62	123	69	22.34	25.96	55.13	47.1	329	78.1	298.89	3	5.12	1.84	5.1	38	8.8	50.9	1.4	1	1.9	0.4	2.6	0.1	0.1	4.19	14.5	41.8	99.7	34.4	34.5	11.2	210	7.4	-3.50655789731998	2.57	5.1	5.89934925820018	43	11	20	58	5	2.475	23	11	4.996	115
1221	1221	5865	66	115	79	25.16	9.49	85.74	11.1	16	32.2	274.54	0	7.37	1.89	7.1	26.6	7.5	63.9	1.6	0.4	1.9	0.5	4.5	0.1	0	4.95	14.3	43.8	88.6	28.8	32.6	12.4	469	7.3	0.0953101798043249	4.49	5.5	3.15572300986293	43	14	15	90	4.6	2.275	23	15	5.162	179
1222	1222	5868	66	170	67	24.67	15.22	66.95	22.7	107	17.7	425.09	3	4.68	1.61	5.6	41.7	14	41.8	2	0.6	2.3	0.8	2.3	0.1	0	4.03	12.1	36.5	90.6	30	33.1	12.9	270	8.7	-1.56064774826467	4.44	5.4	3.92513664457353	41	15	18	80	5	2.35	23	49	4.718	152
1223	1223	5874	68	133	85	34.85	15.39	58.89	26.1	92	22	371.95	0	6.59	1.84	7.8	24.8	7	66.4	1.4	0.4	1.9	0.5	5.2	0.1	0	3.97	13.2	39.5	99.6	33.3	33.4	12.7	240	8.8	-0.105360515657826	3.4	5.2	3.97499780458953	42	25	23	94	5	2.3	22	26	4.607	207
1224	1224	5884	76	140	54	32.42	24.52	66.23	37	90	36.9	580.81	0	5.92	1.29	7.8	36.2	6.3	55.3	1.6	0.6	2.8	0.5	4.3	0.1	0	4.4	14.3	41.4	93.9	32.3	34.3	13.3	237	7.8	-0.446287102628419	3.86	6.6	4.5393508449508	41	21	28	74	4.6	2.4	23	46	4.996	156
1225	1225	5894	50	142	71	35.56	13.07	87.35	15	73	72.3	343.91	0	6.05	1.12	6.4	26.2	6.5	62.4	3.8	1.1	1.7	0.4	4	0.2	0.1	4.27	13.5	39.2	91.8	31.6	34.4	11.7	178	9.4	-2.65926003693278	3.72	7	6.50653116513123	37	23	21	31	15.7	2.35	25	35	11.38	205
1226	1226	5901	66	113	74	22.62	11.81	58.71	20.1	608	59.6	626.56	0	4.06	1.39	4.1	45.5	7.4	41.9	4.6	0.7	1.9	0.3	1.7	0.2	0	3.57	11.6	33.3	93.5	32.3	34.6	12.2	135	6.8	-3.91202300542815	2.6	4.4	4.36220650722457	48	24	30	57	4.3	2.325	26	12	4.829	172
1227	1227	5903	72	138	75	45.09	8.59	89.86	9.6	6	23.1	153.5	0	5.61	1.05	7.4	26.9	6.4	64.5	1.5	0.7	2	0.5	4.8	0.1	0.1	4.64	12.6	37.8	81.6	27.3	33.5	15.5	346	8.8	-0.0202027073175195	3.69	5.8	3.26575941076705	44	11	11	68	4.3	2.325	21	20	5.273	149
1228	1228	5907	90	125	81	32.57	16.47	65.87	25	75	11.8	223.61	0	5.64	1.09	6.8	27.5	8	61.1	2.7	0.7	1.9	0.5	4.2	0.2	0	4.89	15	43.7	89.4	30.8	34.4	12.5	333	6.8	-2.04022082852655	3.07	5.1	2.67621547758219	44	23	18	65	5.7	2.35	23	14	5.384	135
1229	1229	5908	58	130	86	29.04	21.84	66.59	32.8	117	28.5	385.97	0	5.82	1.26	5.1	25.8	9.6	62.2	2.3	0.2	1.3	0.5	3.2	0.1	0	5.47	17.3	50.6	92.5	31.5	34.1	12.8	176	9.1	-2.65926003693278	2.58	5.2	2.86277214629776	44	19	18	170	6.4	2.325	23	19	5.162	166
1230	1230	5914	74	115	68	48.07	10.74	53.34	20.1	224	82.7	333.58	0	5.2	1.28	7.6	34.6	9.7	54.9	0.6	0.2	2.6	0.7	4.2	0	0	4.62	12.8	38.8	83.8	27.8	33.2	14.7	220	7.5	0.148420005118273	5.65	5.7	3.69535842021165	42	21	29	67	6.4	2.325	26	20	5.94	210
1231	1231	5915	76	120	87	42.35	30.07	74.46	40.4	111	32.8	408.85	2	5.95	0.71	6.9	43.4	10.6	42.7	2.5	0.8	3	0.7	2.9	0.2	0.1	5.73	17.2	51.2	89.3	29.9	33.6	12.7	227	8.8	-0.527632742082372	3.84	6.3	2.96784707006446	43	29	22	103	3.9	2.35	21	23	4.996	136
1232	1232	5924	88	157	94	24.03	28.82	61.58	46.8	181	65.7	633.94	0	5.56	1.44	6.1	27.3	8.2	59.9	3.7	0.9	1.7	0.5	3.7	0.2	0.1	4.94	15.2	45.9	92.8	30.8	33.1	11.9	335	6.8	-2.30258509299405	3.74	5.5	5.10836678258959	47	26	27	86	4.6	2.35	23	34	4.996	184
1233	1233	5935	84	183	86	30.15	16.29	62.11	26.2	256	40.3	354.24	0	5.74	0.95	8.4	22.8	7.7	66.8	2.1	0.6	1.9	0.6	5.6	0.2	0.1	4.3	14.5	41.6	96.7	33.7	34.9	12.4	256	8.3	-2.12026353620009	3.09	5.9	6.19501744865719	47	27	24	72	4.3	2.5	23	32	5.662	181
1234	1234	5936	66	150	76	23.89	11.81	73.39	16.1	38	19.3	246.49	0	5.46	1.1	8.1	31.5	8.3	56.3	3.3	0.6	2.6	0.7	4.6	0.3	0	4.36	13.7	40.2	91.9	31.3	34.2	13.3	275	8	-1.83258146374831	2.96	5.1	5.45275371985246	46	20	24	82	4.6	2.3	27	26	4.663	126
1235	1235	5941	80	144	60	34.28	8.41	47.97	17.5	82	23.3	236.9	1	5.02	1.47	14.1	13.8	3.1	82.2	1	0	1.9	0.4	11.6	0.1	0	4.48	12.2	37.2	82.9	27.2	32.8	16.2	255	8.4	1.20896034583698	6.51	6.5	5.85507192220243	44	15	17	51	16.4	2.375	29	44	6.162	169
1236	1236	5942	58	128	80	27.19	13.96	68.74	20.3	21	69.3	346.12	0	8.53	1.02	3.8	23.5	8.5	61.6	5.6	0.8	0.9	0.3	2.3	0.2	0	4.91	14.9	44.7	90.9	30.2	33.2	12.6	291	7.4	-0.867500567704723	4.85	5.7	3.03302805829769	42	24	20	107	5.4	2.3	27	37	4.774	148
1237	1237	5946	74	134	59	21.79	13.78	70.17	19.6	31	97.4	469.37	0	5.69	1.39	6.5	25.9	7.7	63.8	1.7	0.9	1.7	0.5	4.1	0.1	0.1	4.58	14.4	42	91.6	31.3	34.2	12.5	242	8.9	-2.81341071676004	3.9	5.4	6.2302845778072	46	14	20	57	7.1	2.45	30	16	6.051	154
1238	1238	5949	54	104	68	20.39	18.26	77.51	23.6	13	27.2	304.79	0	6.34	2.17	6.7	28.1	6.3	63.4	1.6	0.6	1.9	0.4	4.2	0.1	0	4.62	13.8	41	88.7	29.9	33.7	12.5	249	8.1	-1.6094379124341	3.03	5.1	4.99856271286199	42	22	23	60	3.9	2.325	22	19	4.94	170
1239	1239	5960	78	117	81	28.29	12.17	51.73	23.5	102	39.9	470.11	0	5.48	1.31	6.7	20.3	6.3	70.4	2.3	0.6	1.4	0.4	4.7	0.2	0	4.55	13.5	40.5	88.9	29.7	33.4	13.1	209	10	-1.46967597005894	3.9	4.9	2.38047163165112	49	20	18	52	5.7	2.35	21	16	4.552	147
1240	1240	5961	90	138	61	37.9	11.81	57.28	20.6	51	14.5	232.47	0	4.65	1.14	9.5	41.8	9.9	46.3	1.8	0.3	4	0.9	4.4	0.2	0	4.77	13.3	40.7	85.3	27.9	32.7	13.2	294	9	0.231111720963387	4.47	8.9	3.85883317691403	44	12	13	109	3.9	2.3	23	73	10.769	144
1241	1241	5962	74	125	56	31.7	19.15	58.71	32.6	119	47.6	354.98	0	6.1	1.2	6.3	34.5	7.8	53.7	3.2	0.9	2.2	0.5	3.4	0.2	0.1	4.43	14.2	41.3	93.5	32.2	34.4	11.9	279	8.1	-0.967584026261706	3.12	6.3	3.91182298542548	43	19	22	83	6.8	2.325	21	34	8.049	112
1242	1242	5964	76	137	58	21.01	14.32	54.42	26.3	93	14.3	313.65	0	4.91	1.42	5.3	27.7	9.4	60.2	2.2	0.6	1.5	0.5	3.2	0.1	0	4.74	14.6	43.4	91.5	30.8	33.7	12.9	229	9.5	-2.30258509299405	3.21	4.7	4.36156879277149	44	15	20	80	6.4	2.275	25	14	5.551	133
1243	1243	5968	108	160	76	31.16	9.49	58.35	16.3	651	41	2971.93	0	5.4	0.85	7.8	21.7	8.2	69	0.8	0.3	1.7	0.6	5.4	0.1	0	4.9	13.3	41.4	84.6	27.2	32.2	11.9	285	7.8	0.231111720963387	5.71	11.3	5.97787259358851	42	18	20	128	8.6	2.45	30	119	24.369	213
1244	1244	5970	60	177	62	27.13	11.28	64.62	17.5	75	93.8	298.15	0	5.92	0.98	4.4	28.4	7.9	60.9	2	0.9	1.2	0.3	2.7	0.1	0	4.59	14.8	44.9	97.9	32.2	32.8	13.6	230	7.5	0.470003629245736	3.2	7.2	6.11390339430056	46	23	20	49	5.7	2.475	27	29	5.995	145
1245	1245	5976	52	124	61	33.35	21.66	47.97	45.1	149	20.6	380.81	2	5.02	0.76	8.1	30.8	6.8	59.3	2.8	0.4	2.5	0.6	4.8	0.2	0	4.9	16.4	47.4	96.8	33.3	34.5	13	231	9.1	0.451075619360217	4.73	5.8	4.48255047244018	39	22	20	66	3.6	2.225	20	28	5.107	90
1246	1246	5982	68	113	67	32.46	12.89	89.14	14.5	142	47.6	508.48	2	4.24	0.68	6.9	45.1	8.8	42.4	3.3	0.5	3.1	0.6	2.9	0.2	0	4.04	12.6	36.5	90.3	31.2	34.5	12.1	301	8.6	-1.34707364796661	5.43	5.9	3.91222298543081	50	31	31	66	6.4	2.575	22	16	5.162	151
1247	1247	5987	70	128	68	23.9	10.56	60.5	17.5	181	53.5	433.94	0	6.52	1.39	5.8	28.9	6.8	58.7	4.6	1	1.7	0.4	3.4	0.3	0.1	5.23	15.2	45.2	86.4	29	33.7	12.4	287	7.9	-3.50655789731998	2.7	5.3	3.96991448384392	48	21	20	62	3.6	2.275	26	21	4.607	107
1248	1248	6000	50	149	51	27.82	18.08	67.3	26.9	224	18.8	324.72	0	4.16	0.93	7.8	35	5.6	57.1	1.9	0.4	2.7	0.4	4.5	0.1	0	4.09	13.3	39.8	97.4	32.6	33.4	11.8	306	7.5	-1.27296567581289	5.07	8.5	4.17899203628239	46	22	22	91	8.2	2.55	22	16	8.438	164
1249	1249	6003	72	114	61	25.94	14.32	63.19	22.7	269	38.3	619.18	0	4.14	0.6	5.1	51	12	35.1	1.7	0.3	2.6	0.6	1.8	0.1	0	3.99	14.1	42.4	106.4	35.2	33.1	13.7	307	9.4	-0.544727175441672	3.52	6.1	3.35200713747138	43	41	39	108	5	2.35	20	95	4.163	231
1250	1250	6008	78	130	85	24.13	11.46	76.97	14.9	166	43.9	556.45	0	5.46	1.59	6.6	16.5	7.6	74.4	0.9	0.6	1.1	0.5	4.9	0.1	0	5.06	14.4	43.2	84.2	28.2	33.4	12.3	254	8.6	0.165514438477573	3.96	5.6	4.78998862298063	49	36	27	135	3.2	2.45	22	59	4.94	173
1251	1251	6015	50	115	61	24.45	9.31	59.97	15.5	210	44.2	751.28	0	5.74	0.91	4.9	52	7.2	29.9	10.1	0.8	2.5	0.4	1.5	0.5	0	4.31	13.6	38.9	90.3	31.5	34.9	13.3	198	8.6	-3.2188758248682	3.31	6.3	3.64779700901271	42	17	22	100	3.9	2.4	23	17	7.993	143
1252	1252	6019	78	113	63	29.69	19.51	73.39	26.6	120	24.9	387.45	0	4.55	1.31	6.6	31.9	9.2	56.7	2.2	0.1	2.1	0.6	3.7	0.1	0	4.07	13.9	39.2	96.4	34.1	35.3	12	306	7.2	-0.941608539858445	3.12	5.8	4.27999390910873	41	17	20	80	4.6	2.3	24	16	5.662	182
1253	1253	6025	84	117	82	29.89	10.74	72.32	14.9	39	26	549.81	0	4.24	1.12	6.6	22.1	6.5	67.4	3.8	0.1	1.5	0.4	4.4	0.3	0	5.17	15.1	44.7	86.6	29.2	33.8	12.9	315	8.6	-1.30933331998376	3.65	5.1	2.60638654732571	45	23	23	87	4.3	2.4	20	16	6.106	144
1254	1254	6027	66	168	102	28.58	15.04	61.76	24.3	21	20.4	303.32	0	4.6	1.72	6.8	32.8	8.1	54.2	4.2	0.6	2.2	0.6	3.7	0.3	0	4.58	14.2	42	91.6	31	33.8	13	353	8.4	-1.07880966137193	3.22	5.8	4.54127146013786	42	18	16	100	3.2	2.5	25	27	4.996	161
1255	1255	6030	66	128	74	34.3	25.06	51.91	48.3	225	24.5	307.75	3	7.89	1.37	7.1	23	7.9	67.4	1.2	0.6	1.6	0.6	4.8	0.1	0	5.35	16.4	48.6	90.8	30.7	33.8	12.3	344	6.9	-2.12026353620009	3.67	5.4	3.06572464537403	48	30	21	113	7.1	2.425	23	40	5.107	151
1256	1256	6037	70	116	76	25.84	21.84	63.19	34.6	141	26	306.27	2	5.17	1.39	6.4	27.9	8.8	59	3.7	0.6	1.8	0.6	3.8	0.2	0	4.69	14.8	43.8	93.5	31.6	33.8	12.1	217	8.3	-1.71479842809193	3.31	5.2	2.94811641961233	46	24	23	75	5.7	2.275	25	19	5.384	141
1257	1257	6039	94	148	87	48.24	14.86	71.24	20.9	60	20.6	242.06	0	7.21	0.98	7.6	29.5	6.1	60.3	3.3	0.8	2.2	0.5	4.6	0.3	0.1	4.95	14.3	43.4	87.7	28.8	32.8	12.5	264	10	-1.46967597005894	3.98	9.1	4.53796143629464	42	36	24	60	5.4	2.425	25	30	9.326	167
1258	1258	6051	56	186	0	27.8	14.68	48.33	30.4	205	48.2	467.15	0	4.63	1.34	4.4	43.9	11.7	40.1	4	0.3	1.9	0.5	1.8	0.2	0	3.97	12.9	38.1	95.8	32.4	33.8	14.3	158	8.8	-1.83258146374831	3.6	5.9	4.39284292710773	41	24	23	56	3.6	2.3	25	24	5.218	144
1259	1259	6054	68	117	87	31.73	14.32	73.93	19.4	12	111.9	618.44	0	5.17	1.36	6.7	34.3	5.6	55.2	3.7	1.2	2.3	0.4	3.7	0.2	0.1	4.89	14.4	42.8	87.4	29.4	33.6	12.7	314	8.6	-0.967584026261706	3.74	6	3.25231060095444	42	20	22	88	5.7	2.375	23	23	5.162	137
1260	1260	6063	70	117	60	26.97	18.62	56.74	32.8	623	75.7	571.95	3	6.03	1.25	7.4	38.8	9.6	48.5	2.6	0.4	2.9	0.7	3.6	0.2	0	5.06	15.9	47.2	94.5	31.7	33.6	12.5	259	7.8	-0.891598119283784	3.56	5.5	4.62888671260541	45	28	24	86	6.4	2.375	27	24	6.384	122
1261	1261	6072	58	131	79	28.06	18.44	41.17	44.8	104	37.8	228.04	0	5.25	1.1	6.5	34.8	7.3	55.9	1.7	0.3	2.3	0.5	3.6	0.1	0	5.23	14.4	45.5	87	27.5	31.6	13.6	174	10.2	-3.50655789731998	3.18	7.2	5.36737690247953	45	28	29	81	4.3	2.35	25	23	4.496	147
1262	1262	6077	70	122	79	23.1	15.57	73.39	21.2	101	43	215.5	0	6.49	2.47	9.8	25.5	7	64.6	2	0.9	2.5	0.7	6.3	0.2	0.1	4.51	14.8	42.9	95.1	32.8	34.5	12.3	272	8.1	-1.20397280432594	3.04	5.1	4.0876555740713	48	20	23	44	7.1	2.325	25	11	4.829	145
1263	1263	6082	62	143	81	21.36	9.85	78.58	12.5	144	36.5	780.8	0	4.73	1.61	6.3	28.1	8.2	61.4	1.6	0.7	1.8	0.5	3.9	0.1	0	4.77	14.2	43.5	91.1	29.8	32.7	13.1	267	9.4	-0.415515443961666	4.89	6	4.95300618125962	45	39	49	182	4.3	2.4	25	212	5.107	250
1264	1264	6083	84	96	73	19.62	17.01	63.37	26.8	151	37.4	273.06	3	5.69	1.58	8.9	19.2	10.1	64.7	4.9	1.2	1.7	0.9	5.8	0.4	0.1	4.88	15.4	45.1	92	31.4	34.1	11.7	373	7.9	-2.20727491318972	2.42	5	1.26412672714568	45	26	21	79	4.6	2.25	22	27	4.607	172
1265	1265	6086	70	129	86	22.95	19.15	97.38	19.7	20	51.4	288.56	0	4.99	1.58	7.1	32.4	9.2	56.5	1.3	0.6	2.3	0.7	4	0.1	0	4.53	14.4	42.8	94.6	31.6	33.4	12.2	355	7.9	-1.6094379124341	3	5.3	4.19041203096833	44	25	23	58	3.2	2.45	22	10	4.829	138
1266	1266	6090	60	128	70	29.07	7.52	66.41	11.3	142	20.8	275.27	3	5.69	1.15	13.1	32.5	5.1	57.6	2.8	2	4.3	0.7	7.5	0.4	0.3	4.86	15.4	46.3	93.9	31.7	33.2	12.5	293	7.9	0.254642218373581	4.22	5.9	2.16102152867226	45	24	22	94	4.6	2.275	24	23	5.218	145
1267	1267	6094	100	192	90	27.84	10.02	48.69	20.6	252	12	512.17	0	5.22	1.28	8.7	39.9	8.2	49.6	1.6	0.6	3.5	0.7	4.3	0.1	0.1	4.57	13.7	40.3	88.2	29.9	33.9	12.5	273	8.6	-1.27296567581289	4.24	6	4.76473475565943	44	13	18	117	8.6	2.475	28	39	5.607	195
1268	1268	6096	62	118	68	30.89	11.28	62.83	17.9	456	41.7	458.3	0	6.52	1.31	6.7	25.1	5.8	65.4	2.5	1	1.7	0.4	4.4	0.2	0.1	4.73	13.7	41.6	87.9	29	33	13.5	195	9.4	-2.81341071676004	4.39	7.7	3.48492559719287	46	17	19	79	6.4	2.45	23	20	3.83	153
1269	1269	6097	70	138	73	27.57	10.56	49.58	21.3	277	21.7	491.51	0	4.73	1.04	7.6	27.7	12.5	53.4	5.8	0.5	2.1	1	4.1	0.4	0	4.84	15.2	45.2	93.4	31.5	33.8	12.9	185	8.9	1.75440368268429	4.75	5.8	4.26310232300972	42	17	19	80	5.4	2.25	23	21	5.329	178
1270	1270	6102	80	108	80	35.94	20.59	59.61	34.5	27	24.5	374.9	0	3.85	1.28	3.9	40.4	11.1	47.6	0.6	0.4	1.6	0.4	1.9	0	0	4.3	11.6	34.9	81.3	27.1	33.3	13.8	258	7.8	0.207014169384326	4.22	5.7	4.07175806354931	38	12	15	54	4.6	2.25	23	14	4.829	155
1271	1271	6107	64	154	70	24.12	13.96	54.42	25.7	119	53.9	485.6	0	6.39	2.35	3.8	44.3	6.3	46.1	2.5	0.9	1.7	0.2	1.8	0.1	0	3.67	11.6	33.8	92.1	31.6	34.3	12.7	227	8.1	-0.967584026261706	3.77	5.1	4.8056590467375	42	19	21	69	5.7	2.2	28	18	4.607	169
1272	1272	6109	68	177	81	34.29	12.89	66.95	19.3	54	22.7	152.03	0	6.9	1.34	9.3	32.4	6.4	56.9	3.3	0.9	3	0.6	5.3	0.3	0.1	4.36	12.7	37.6	86.3	29.1	33.8	14.3	261	10.2	-2.52572864430826	4.12	5.5	5.1191907006506	43	16	26	57	7.1	2.525	24	15	4.829	172
1273	1273	6115	56	176	75	28.5	20.76	51.91	40	465	27	312.17	0	5.72	2.67	7.1	40.9	6.9	49.2	2.3	0.6	2.9	0.5	3.5	0.2	0	4.26	14.4	42	98.4	33.8	34.3	12	239	10.6	-0.82098055206983	3.02	4.9	5.24491658982092	41	12	16	84	4.6	2.375	25	13	4.885	132
1274	1274	6116	72	141	95	26.61	12.71	54.77	23.2	32	15.4	434.68	0	4.68	2.02	7.6	32.9	7.8	58.3	0.9	0.1	2.5	0.6	4.4	0.1	0	4.72	15	43.7	92.6	32	34.5	14.1	340	8.2	-1.96611285637283	3.5	5.6	7.51588908521513	42	41	29	85	4.3	2.4	23	148	5.218	239
1275	1275	6117	70	114	66	29.42	11.46	74.64	15.3	130	29.9	202.21	0	5.82	1.01	7.9	34.8	6.7	55.9	1.6	1	2.7	0.5	4.4	0.1	0.1	4.45	14.1	41.4	93.1	31.6	33.9	11.9	263	8.4	-1.83258146374831	4.31	5.2	3.56812325297814	51	32	24	87	4.6	2.6	29	26	4.607	175
1276	1276	6122	62	121	79	38.32	12.71	52.09	24.4	102	51.9	439.85	0	6.36	1.6	6.9	31.7	7.7	57.7	2.8	0.2	2.2	0.5	4	0.2	0	4.64	14.1	42	90.3	30.4	33.7	12.5	198	9.7	-0.371063681390832	4.42	5.6	5.15790521283129	42	21	17	107	6.4	2.325	25	18	5.384	178
1277	1277	6124	64	167	81	27.78	27.03	59.61	45.3	144	23.8	189.67	0	4.4	1.14	7.3	27.8	7.3	61.2	2.6	1.3	2	0.5	4.5	0.2	0.1	4.53	12.4	37.5	82.9	27.4	33.1	13.1	274	10.6	-1.77195684193188	3.54	5.4	5.56260286119342	42	17	25	92	4.3	2.275	22	21	4.94	178
1278	1278	6125	64	190	101	23.71	11.46	71.6	16	269	37.1	701.84	0	6.36	2.34	5.5	47	9.6	40.8	2	0.6	2.6	0.5	2.2	0.1	0	4.4	14.3	42.5	96.3	32.3	33.6	12.5	201	8.9	-2.30258509299405	3.98	5.3	4.47106720146461	48	24	27	100	6.1	2.45	27	26	4.996	174
1279	1279	6127	78	130	74	28.99	10.92	51.02	21.4	146	48.5	348.34	0	5.64	0.95	6.3	40.4	7.8	48	3.4	0.5	2.5	0.5	3	0.2	0	4.94	16	47.8	96.7	32.3	33.3	13	209	8.7	-1.96611285637283	2.97	5.7	3.22724074119983	43	29	24	135	7.9	2.375	23	27	5.495	136
1280	1280	6130	76	122	74	25.78	11.99	79.48	15.1	24	42.6	285.61	0	6.08	1.66	6.9	22	7.4	68.3	1.8	0.5	1.5	0.5	4.7	0.1	0	4.86	14.3	42.4	87.1	29.3	33.6	12.5	192	9.4	-1.17118298150295	3.13	5.2	4.42292862599431	47	34	24	72	5.4	2.375	24	41	5.718	175
1281	1281	6138	68	134	57	29.02	9.49	80.19	11.8	12	20.8	149.08	0	4.16	0.91	3.8	30.3	9.9	55.7	3.2	0.9	1.2	0.4	2.1	0.1	0	4.7	14.2	41.7	88.7	30.2	34.1	14.3	165	8.6	-2.40794560865187	2.81	9	4.39876083366505	43	17	25	77	2.5	2.325	21	27	8.382	168
1282	1282	6140	78	152	68	29.61	8.77	51.91	16.9	265	120.3	501.1	0	5.59	1.25	9	29	10.4	58.9	1.3	0.4	2.6	0.9	5.3	0.1	0	3.57	11.5	33.3	93.1	32.1	34.4	12.5	284	8.5	-1.34707364796661	4.12	5.7	5.12989871492307	43	12	20	114	10.4	2.25	20	22	3.719	165
1283	1283	6147	80	103	67	28.32	12.17	57.46	21.2	33	24.7	431.73	1	6.7	1.22	8.1	25.6	8.6	61.8	2.8	1.1	2.1	0.7	5	0.2	0.1	5.05	15.1	45.9	90.9	30	33	13.5	282	7.9	0.412109650826833	4.11	5.6	4.57944203741536	45	22	20	174	8.2	2.425	26	43	5.051	142
1284	1284	6159	64	174	88	29.15	23.63	68.74	34.4	142	30.1	434.68	2	6.13	1.68	8.5	44.5	6.6	47.1	0.9	1	3.8	0.6	4	0.1	0.1	4.06	12.4	36.3	89.4	30.6	34.2	12.3	317	7.5	-1.02165124753198	2.16	5.4	4.65014355163082	46	14	17	70	6.8	2.325	25	26	4.607	166
1285	1285	6160	64	128	70	27.81	15.75	68.02	23.2	39	28.1	412.54	0	5.2	1.12	6.4	32.1	7.8	57.8	2	0.4	2.1	0.5	3.7	0.1	0	4.82	14.8	44.3	92	30.7	33.4	12	210	8.6	-2.65926003693278	3.06	5.2	3.78827219799197	47	37	24	72	5.4	2.15	22	14	5.107	172
1286	1286	6161	80	123	87	28.63	24.7	64.08	38.5	236	34.2	2820.64	2	3.88	1.14	8.8	19.8	9	69.9	0.8	0.5	1.7	0.8	6.2	0.1	0	5.17	17.5	49.6	96	33.8	35.3	12.4	238	7.9	-0.994252273343867	3.7	7.5	2.06559613485778	46	37	24	88	5.4	2.325	21	80	7.938	151
1287	1287	6162	66	100	71	30.86	14.32	83.41	17.2	41	42.4	395.57	0	5.59	0.91	7	40.2	8.9	47	3.5	0.4	2.8	0.6	3.3	0.2	0	5.4	13.7	41.3	76.4	25.3	33.1	12.9	193	8.6	-1.17118298150295	2.85	6.6	4.20424475792196	45	87	48	80	10	2.35	23	29	7.161	153
1288	1288	6167	78	155	74	26.21	16.47	88.61	18.6	11	46.2	202.95	0	5.74	1.59	5.7	30.8	5.9	61.2	1.9	0.3	1.8	0.3	3.5	0.1	0	3.88	12.2	35.2	90.9	31.3	34.5	12.5	359	7.9	-0.59783700075562	3.81	5.1	4.72384171570559	43	15	23	73	3.2	2.225	19	13	4.996	185
1289	1289	6178	84	92	65	18.46	13.25	55.31	23.9	42	27.2	528.41	0	5.07	2.1	5.7	26.1	8	63.3	1.8	0.9	1.5	0.5	3.6	0.1	0.1	4.06	12.5	36.5	90.1	30.7	34	12.6	269	7.2	-1.71479842809193	2.7	4.9	4.05126307251965	43	12	16	61	5.4	2.225	26	7	4.496	99
1290	1290	6183	54	166	71	26.31	20.59	58	35.5	60	18.3	340.96	0	5.64	1.61	4.1	23.4	10.4	57.5	7.7	1	1	0.4	2.4	0.3	0	4.04	13.4	38.4	95.1	33.1	34.8	13.3	197	8.2	-1.66073120682165	3.4	5.5	4.5685062016165	44	18	22	74	7.5	2.15	26	17	5.662	192
1291	1291	6184	76	135	76	29.91	11.28	57.64	19.6	134	22.9	444.28	0	6.54	2.1	10.6	19.8	6.9	72	1	0.4	2.1	0.7	7.6	0.1	0	4.15	12.9	38.3	92.4	31.1	33.6	12.5	514	7.6	-0.150822889734584	3.88	5.8	6.20091477129019	42	15	18	106	5	2.325	20	26	5.829	158
1292	1292	6196	60	141	76	28.03	17.18	66.23	25.9	365	46.2	477.49	0	5.33	1.28	6.9	33.8	9.7	50.3	5.3	0.9	2.3	0.7	3.5	0.4	0.1	4.56	15.5	45	98.7	33.9	34.4	12.5	259	8.4	-0.59783700075562	3.5	5.8	4.52688426758955	47	27	19	58	4.3	2.425	22	50	5.495	71
1293	1293	6198	56	193	87	23.19	11.1	47.08	23.6	124	37.8	343.17	0	5.61	1.91	5.9	17.5	9.2	71.3	1.4	0.6	1	0.5	4.2	0.1	0	4.38	14	40.6	92.8	32	34.4	12.9	326	5.5	-2.40794560865187	3.3	6.2	5.887491956725	44	21	22	88	6.8	2.4	25	12	4.774	180
1294	1294	6201	84	150	64	27.95	22.73	54.95	41.4	129	25.8	229.52	0	5.38	1	8.9	31.7	6.7	44.7	16.8	0.1	2.8	0.6	4	1.5	0	4.96	15.9	47	94.8	31.9	33.7	12.5	229	9.8	-2.65926003693278	3.6	5.6	4.14186407819008	45	13	15	82	5.4	2.375	24	26	5.162	159
1295	1295	6203	60	96	42	20.81	10.56	67.66	15.6	33	54.1	461.25	2	6.31	1.59	7.4	37.8	10.4	43.7	7.4	0.7	2.8	0.8	3.2	0.5	0.1	4.47	13.9	41.4	92.6	31.3	33.8	13.4	256	7.4	-1.51412773262978	2.89	5.5	3.77574498713552	42	30	34	141	4.3	2.225	23	185	4.385	131
1296	1296	6209	134	174	98	25.7	25.06	75.9	33	36	38.1	240.59	0	6.31	1.12	7.1	16.5	4.2	77.6	0.7	1	1.2	0.3	5.5	0	0.1	4.82	15.1	43.6	90.3	31.3	34.7	11.4	326	8.1	-2.40794560865187	2.91	4.7	2.97756830292632	53	15	23	65	5.7	2.55	23	43	5.662	129
1297	1297	6213	74	140	82	34.8	6.27	48.15	13	182	24	248.71	0	3	1.14	8	20	10.6	63	5.7	0.7	1.6	0.8	5	0.5	0.1	3.8	11.3	33.8	88.9	29.7	33.4	13.1	201	9	0.783901543828409	4.96	5.7	4.27235126786478	40	17	21	116	8.2	2.275	26	25	5.051	185
1298	1298	6222	70	161	81	33.3	11.1	54.6	20.3	102	31.7	402.21	0	5.59	1.06	5.4	22.1	5.8	69.9	0.9	1.2	1.2	0.3	3.8	0	0.1	4.2	12.7	37.1	88.2	30.2	34.3	12.3	414	7.6	-0.616186139423817	3.98	5.9	6.59345540862606	40	22	21	69	5.4	2.3	22	13	6.051	156
1299	1299	6226	88	186	0	24.57	20.94	81.8	25.6	72	76.1	322.51	0	5.33	0.71	11.8	31	6.8	60.4	1.7	0.1	3.7	0.8	7.1	0.2	0	5.43	16.6	48.9	89.9	30.6	34	13	275	7.8	-0.210721031315653	4	5.9	7.86057078553866	45	15	21	107	6.1	2.575	24	36	5.495	172
1300	1300	6231	70	114	88	34.25	12.35	66.77	18.5	187	17	364.57	0	4.09	0.73	8.9	34.3	9.3	54.4	1.3	0.6	3.1	0.8	4.8	0.1	0.1	4.72	15.9	45.3	95.9	33.7	35.2	12.9	203	8.2	-1.71479842809193	3.25	5.7	2.87582197688143	45	74	41	90	6.1	2.325	21	81	4.996	192
1301	1301	6232	72	133	75	28.42	11.99	88.07	13.6	24	74.3	94.46	3	4.37	0.98	8.8	34.5	8.6	54.7	1.2	0.9	3	0.8	4.8	0.1	0.1	4.76	15.6	46.2	97.1	32.8	33.8	12.7	268	10.2	-1.56064774826467	4.03	5.8	3.8448142557347	44	23	24	76	7.5	2.425	27	39	5.551	130
1302	1302	6233	74	117	73	33.5	2.69	85.03	3.2	3	41	453.13	0	5.02	1.36	7.4	21	9.7	64.9	3.7	0.7	1.6	0.7	4.8	0.3	0.1	4.23	12.1	35.6	84	28.6	34	13.5	330	7.8	-1.04982212449868	3.79	4.9	4.21552921322681	42	19	17	79	3.2	2.275	22	13	4.774	176
1303	1303	6237	70	122	79	16.03	7.88	67.3	11.7	177	19.9	295.94	0	6.72	1.55	7.9	15.6	8.2	73.3	2	0.9	1.2	0.6	5.8	0.2	0.1	3.93	12.3	37.5	95.7	31.2	32.7	14	314	9.6	-1.10866262452161	5.6	5.6	4.85592890433527	46	15	19	137	6.4	2.4	28	36	5.773	126
1304	1304	6240	72	120	84	23.52	14.5	78.04	18.6	198	45.3	526.19	0	4.53	1.76	6	29	7.7	59.7	3.2	0.5	1.7	0.5	3.6	0.2	0	4.23	13.3	38.6	91.1	31.5	34.6	12.3	320	7.5	-1.23787435600162	3.81	5.1	2.97297528643137	46	23	21	112	4.3	2.525	25	37	5.051	155
1305	1305	6244	72	115	68	38.6	11.28	50.48	22.3	176	20.4	339.48	0	4.81	1.13	7.3	31.3	5.9	60.2	2.3	0.2	2.3	0.4	4.4	0.2	0	4.85	15.1	45.2	90.3	31.5	34.9	12.5	411	7.6	0.570979546585738	4.63	5.5	2.98971420122843	44	32	21	109	4.3	2.3	23	24	5.94	181
1306	1306	6245	64	125	77	27.28	23.45	58.89	39.8	157	29.7	270.11	0	7.45	1.28	10.1	22.5	5.4	71	0.8	0.3	2.3	0.5	7.2	0.1	0	4.63	15.2	44	95.1	33	34.7	12.3	271	8.4	-2.52572864430826	3.63	5.1	3.69212418427883	48	45	30	93	3.9	2.4	23	56	5.718	148
1307	1307	6246	64	116	98	41.82	9.31	61.22	15.2	132	46	484.13	0	3.98	1.22	6.3	22.4	4	67.4	3.6	2.6	1.4	0.3	4.2	0.2	0.2	5.08	14.3	43	83.7	27.9	33.3	14.8	268	8.2	0.797507195884188	4.22	5.2	3.20842136696434	44	38	30	102	3.2	2.25	23	18	4.663	127
1308	1308	6247	60	134	80	27.55	12.71	58.18	21.8	90	14.7	335.05	0	5.82	1.28	4.9	29.5	7.7	60.8	1.9	0.3	1.4	0.4	3	0.1	0	5.97	16.3	50	83.6	27.2	32.5	13.1	186	9.6	-0.755022584278033	3.65	5.5	2.68648602318637	47	23	28	126	6.8	2.5	24	24	5.107	164
1309	1309	6248	56	136	83	21.51	13.25	68.56	19.3	100	33.5	509.22	3	3.59	1.06	5.7	45	6.4	45.1	3.1	0.4	2.6	0.4	2.6	0.2	0	5.35	15.4	45.5	84.9	28.8	34	12.6	273	8.9	-4.60517018598809	2.6	5.2	2.84199817361195	48	66	49	74	3.9	2.575	26	90	4.607	179
1310	1310	6256	56	122	72	31.92	17.54	66.23	26.5	84	30.1	284.87	0	4.73	1.72	4.9	57.3	8.2	32.3	1.3	0.9	2.8	0.4	1.6	0.1	0	4.14	13.1	38.3	92.6	31.6	34.1	12.7	217	8.2	0.412109650826833	3.95	5.5	4.58190155904874	43	12	28	118	4.6	2.45	22	19	4.663	161
1311	1311	6260	56	112	72	23.12	19.69	71.42	27.6	408	27.9	410.33	0	6.23	1	6.6	22.5	10	61.1	6	0.3	1.5	0.7	4	0.4	0	5.28	16.5	49.2	93.2	31.2	33.5	13.2	370	8.1	-0.579818495252942	4.78	5.9	7.15695636461564	47	28	22	45	6.4	2.5	26	50	5.718	175
1312	1312	6266	48	140	74	26.3	31.68	64.26	49.3	454	54.8	260.51	0	5.66	1.36	6.1	26.7	9.6	59.9	3.2	0.6	1.6	0.6	3.7	0.2	0	5.08	15.9	47.4	93.2	31.2	33.5	12.4	235	8.9	-2.20727491318972	3.98	5.2	5.60947179518496	44	20	21	56	7.1	2.375	25	23	5.384	149
1313	1313	6270	74	120	76	25.96	13.78	44.75	30.8	435	29.9	320.29	0	5.43	1.13	8.6	23.1	7.1	66.9	2.3	0.6	2	0.6	5.8	0.2	0.1	4.77	14.6	43	90.2	30.5	33.8	12.5	266	9.4	-0.527632742082372	3.46	5.3	3.82537519870247	43	14	28	106	6.1	2.175	22	27	5.273	119
1314	1314	6283	62	165	87	29.79	9.67	57.28	16.9	154	40.1	180.81	0	4.97	1.47	6.8	27.8	9.3	58.8	3.8	0.3	1.9	0.6	4	0.3	0	5.02	15.9	46.1	91.9	31.6	34.5	13.1	216	8.4	-0.63487827243597	4.43	5.4	4.48975933447676	45	30	24	87	3.6	2.225	22	29	6.162	205
1315	1315	6287	70	133	64	47.82	6.62	54.42	12.2	121	21.3	237.64	0	5.15	1.08	8.8	23.8	4.4	66.4	5	0.6	2.1	0.4	5.8	0.4	0.1	4.2	12.2	37.4	88.9	29.1	32.7	14.7	262	9.4	0.940007258491471	5.75	10.3	4.04550439680263	38	18	16	109	6.4	2.325	26	56	13.156	150
1316	1316	6299	62	160	50	34.04	10.56	62.29	17	242	20.8	530.62	0	4.68	1.14	6.6	26.9	10.1	60.2	2	0.8	1.8	0.7	4	0.1	0.1	3.87	11.4	34.2	88.4	29.6	33.4	13.7	217	10.6	-1.10866262452161	4.74	9.3	6.55535689181067	42	20	21	80	7.9	2.4	25	24	9.881	204
1317	1317	6303	54	161	87	29.57	11.99	56.74	21.1	118	61.2	712.17	0	4.97	1.22	3.4	28.6	8.9	54.2	7.3	1.2	1	0.3	1.8	0.2	0	4.22	13.1	38	89.9	31.1	34.6	12.5	207	7.9	-2.65926003693278	3.01	4.8	5.11078224270119	43	25	27	75	5.7	2.25	26	40	4.607	161
1318	1318	6318	70	111	78	27.87	11.28	69.09	16.3	139	140	940.95	0	5.25	1.02	4.4	41	8.2	44.7	5.3	0.9	1.8	0.4	2	0.2	0	4.82	16.3	47.2	98.5	33.9	34.4	12.2	207	7.4	-3.50655789731998	3.37	7.2	2.79728133483015	48	31	22	72	5.4	2.25	28	13	7.66	126
1319	1319	6327	78	128	72	33.96	23.81	74.29	32	98	20.8	283.39	0	3.26	0.89	8.2	29	8.4	58	4.1	0.5	2.4	0.7	4.8	0.3	0	5.05	15.1	44.2	87.6	30	34.2	12.7	193	9.1	-0.891598119283784	5.25	7.7	3.89345161984271	45	18	19	60	7.1	2.4	24	19	9.603	141
1320	1320	6335	96	122	69	16.16	18.8	58	32.4	164	21.3	329.89	3	5.72	1.76	8.6	15.8	8.1	73.4	1.6	1	1.4	0.7	6.3	0.1	0.1	5.08	14.8	44.3	87.3	29	33.3	14.7	234	9.6	-2.52572864430826	4.52	5.3	3.9689702858699	41	14	22	76	3.2	2.45	25	17	6.051	151
1321	1321	6336	92	152	100	30.93	21.66	58.53	37	172	21.3	279.7	3	5.28	0.86	9.9	28.8	6.3	61.6	2.3	0.9	2.9	0.6	6.1	0.2	0.1	5.09	17.3	50.9	99.9	34	34	11.8	211	8.6	-0.994252273343867	3.07	5	2.30558060197384	45	42	32	80	5.4	2.3	22	58	5.107	157
1322	1322	6337	80	105	74	24.73	19.69	58.35	33.7	424	27.2	110.7	0	6.47	1.23	6.4	36.5	11	47.9	4	0.6	2.3	0.7	3.1	0.3	0	5.03	16	48.3	96.2	31.8	33.1	11.9	244	8.1	-2.52572864430826	3.13	5.2	2.20386912005489	51	16	17	75	5.4	2.325	27	19	5.607	114
1323	1323	6339	68	171	0	28.87	18.26	51.19	35.7	196	26.5	523.24	0	4.4	0.96	6.6	35.4	10	49.7	4.4	0.4	2.3	0.7	3.3	0.3	0	5.09	15.9	46.8	91.9	31.2	33.9	12.9	220	8.8	-0.843970070294529	4.14	8.1	4.26885793656824	44	24	20	88	2.9	2.2	23	31	8.16	154
1324	1324	6341	60	146	87	26.44	17.18	69.81	24.6	557	33.3	236.9	2	7.42	0.98	8.7	32	5.6	56.8	5.1	0.7	2.8	0.5	4.9	0.4	0.1	4.57	15.9	44.9	98.6	34.8	35.3	11.5	288	8	0.364643113587909	4.14	5.3	4.5403116136396	46	37	40	111	2.9	2.225	27	152	5.718	199
1325	1325	6344	72	158	75	30.71	12.35	87.35	14.1	13	20.2	171.22	0	6.62	0.98	9.2	35.3	9.4	52.4	2.2	0.8	3.2	0.9	4.8	0.2	0.1	4.43	13.2	38.9	87.8	29.8	33.9	13.8	291	10.4	-1.02165124753198	3.52	5.6	5.59693937903815	43	23	28	92	5	2.35	23	18	4.718	207
1326	1326	6347	70	140	89	24.35	8.59	55.67	15.4	91	7.7	124.72	0	3.67	1.08	5.9	40.3	14.6	40.8	3.8	0.5	2.4	0.9	2.4	0.2	0	4.63	14.9	43.8	94.8	32.2	34	12.1	195	11.9	-1.23787435600162	3.6	5	3.30468648128131	43	28	23	125	7.1	2.4	23	17	5.051	158
1327	1327	6348	64	139	64	34.23	17.36	79.83	21.7	142	18.6	241.33	0	3.59	1.42	5.7	34.2	7.9	55.1	2.5	0.5	1.9	0.5	3.1	0.1	0	5.23	15.5	47	90.1	29.6	32.9	12.5	215	8.9	-1.46967597005894	3.68	5.2	1.7630170003624	46	20	22	85	3.6	2.225	25	31	5.107	139
1328	1328	6352	100	126	78	27.17	12.71	65.34	19.5	58	12.7	329.89	0	5.64	1.17	6.6	38.1	8.9	45.7	6.8	0.5	2.5	0.6	3	0.4	0	4.86	14.4	42.3	87	29.6	34	12.7	281	7.6	-0.0304592074847086	5.06	5.6	4.03795056202594	43	18	16	69	6.4	2.4	23	16	5.884	131
1329	1329	6355	90	144	77	26.99	10.56	49.05	21.5	135	57.5	591.14	0	4.58	1.03	6.3	23.3	6.1	65.3	5	0.4	1.5	0.4	4.1	0.3	0	4.8	13.6	40.6	84.7	28.5	33.6	13.1	395	7.9	0.425267735404344	3.28	5.4	4.36564315542336	45	18	20	111	6.1	2.35	22	22	5.607	131
1330	1330	6360	52	140	85	25.55	14.5	55.31	26.2	108	28.8	486.34	0	6.08	1.56	4.6	30	9.4	58.7	1.3	0.7	1.4	0.4	2.7	0.1	0	5.14	14.3	42.4	82.3	27.7	33.7	13.1	222	8	-1.89711998488588	3.1	5.3	4.65491227788291	45	29	21	84	5.4	2.425	22	30	4.885	154
1331	1331	6373	68	131	68	38.6	9.31	58.53	15.9	152	53	463.46	0	6.05	0.8	9	22.1	6.6	67.9	3.2	0.3	2	0.6	6.1	0.3	0	5.53	16.8	48.6	87.8	30.4	34.7	12.5	241	8.9	-0.916290731874155	3.91	5.4	3.06198806933106	42	65	36	66	3.9	2.35	23	45	5.218	187
1332	1332	6376	64	143	0	25.98	17.72	50.12	35.4	148	44.6	276.01	2	5.72	1.06	8.5	40.1	10.2	46.8	2.1	0.8	3.4	0.9	4	0.2	0.1	4.56	14.9	44.8	98.2	32.7	33.3	13.1	320	7.9	-0.867500567704723	4.25	5.4	5.47813579312387	43	20	27	105	7.1	2.225	22	27	5.162	179
1333	1333	6379	82	154	72	36.5	9.67	76.25	12.7	18	38.7	259.04	0	4.78	0.93	5.9	30.7	9.9	57.1	1.7	0.6	1.8	0.6	3.4	0.1	0	5.01	13.9	41.4	82.7	27.8	33.6	13	283	10	-0.385662480811985	4.49	6.4	3.15700042115011	42	24	25	100	3.9	2.35	26	32	7.05	151
1334	1334	6383	64	136	82	31.55	11.46	52.98	21.6	356	27.9	439.85	3	3.54	0.89	7.5	38.3	8.3	50.3	2.7	0.4	2.9	0.6	3.8	0.2	0	4.82	15.2	42.8	89.4	31.9	35.7	11.9	310	8.5	-2.52572864430826	3.36	5.6	4.38389987905556	46	16	16	76	7.1	2.3	24	12	5.44	128
1335	1335	6390	72	145	69	28.93	20.76	56.39	36.8	141	28.5	251.66	0	4.86	1.37	4.4	63	7.2	28.3	0.6	0.9	2.8	0.3	1.2	0	0	4.88	15	43.7	89.6	30.7	34.2	12.2	275	9	-1.89711998488588	3.52	11.6	4.45910340985331	41	25	19	90	3.2	2.5	23	18	10.38	158
1336	1336	6395	54	144	85	24.06	9.85	68.74	14.3	8	58.9	337.27	0	4.78	1.71	2.8	38.3	8.5	49.8	2.5	0.8	1.1	0.2	1.4	0.1	0	3.97	11.6	35	88.1	29	32.9	14.5	284	8.1	-1.30933331998376	3.58	6.2	4.16169163568171	41	36	36	133	6.1	2.275	25	34	6.883	173
1337	1337	6396	66	153	63	22.43	8.23	54.95	15	130	82.2	739.48	0	3.34	0.87	8.4	12.3	6.5	80.7	0.4	0.3	1	0.5	6.8	0	0	3.59	11.1	32.8	91.2	30.8	33.8	13.9	161	7.6	0.732367893713227	5.35	5.5	6.42129701166444	44	22	32	103	18.6	2.125	28	20	4.552	176
1338	1338	6404	86	164	0	22.5	9.67	46	21	311	27.6	204.43	0	6.44	1.72	6.9	22.5	6.3	66.5	4	0.7	1.6	0.4	4.6	0.3	0	4.93	15.6	47	95.6	31.7	33.2	13.5	283	7.7	-2.04022082852655	3.63	5	5.41209238080688	43	12	21	107	6.8	2.35	23	20	4.996	144
1339	1339	6414	90	128	88	49.73	23.27	61.4	37.9	490	37.6	201.47	0	4.76	1.09	10	22.1	9.4	67.3	0.8	0.4	2.2	0.9	6.7	0.1	0	4.9	15	45.3	92.6	30.6	33	15.2	210	9.3	-0.776528789498996	5.54	6.4	5.80694056675883	41	25	34	101	14.3	2.325	24	43	5.829	224
1340	1340	6426	62	135	90	31.02	9.85	60.14	16.4	26	67.5	454.61	0	5.43	1.07	11.2	23.1	6	67.2	3.1	0.6	2.6	0.7	7.5	0.3	0.1	4.57	13.8	40.1	87.8	30.2	34.4	12	342	8.1	0.19062035960865	4.08	5.6	2.45272775142377	43	15	16	95	4.3	2.425	25	21	4.552	157
1341	1341	6428	60	102	73	26.64	15.22	56.74	26.8	41	18.1	390.4	2	5.64	1.14	7.4	35.8	8	50.4	5.4	0.5	2.6	0.6	3.7	0.4	0	4.69	14.2	41.3	87.8	30.3	34.4	12.7	166	9.3	-0.579818495252942	3.79	5.2	7.22329567956231	41	16	22	98	4.3	2.15	28	7	5.218	165
1342	1342	6435	68	126	76	21.14	13.6	65.87	20.7	74	21.7	515.86	3	5.64	2.4	5	47.2	7.8	42.8	1.6	0.8	2.4	0.4	2.1	0.1	0	5.3	16.3	50.2	94.6	30.9	32.7	12.6	244	7.6	-3.2188758248682	3.5	5.5	2.88032142204266	46	41	36	83	5.4	2.475	25	29	4.996	138
1343	1343	6437	78	120	80	30.52	23.99	48.15	49.8	57	41.2	416.23	1	5.33	1.96	6.1	34.6	8.2	53.8	2	1.4	2.1	0.5	3.3	0.1	0.1	4.67	13.8	41.8	89.4	29.5	32.9	12.9	270	9.4	-0.2484613592985	3.42	5.2	3.95028171754524	45	14	20	98	5	2.35	23	14	4.663	176
1344	1344	6445	70	146	65	28.8	11.64	85.03	13.7	24	41.7	417.71	0	6.47	1.07	6.6	20	8.9	67.5	1.7	1.8	1.3	0.6	4.5	0.1	0.1	6.18	16.2	48.9	79.3	26.2	33.1	18.8	351	8.4	-0.0725706928348354	3.35	5.7	6.19440539110467	46	15	24	97	7.5	2.275	28	35	5.94	305
1345	1345	6448	90	114	70	38.06	12.71	55.31	23	204	40.3	205.9	0	4.32	0.89	8.9	31.3	5.6	61.9	0.6	0.5	2.8	0.5	5.5	0.1	0	5.67	12.3	38.2	67.3	21.7	32.3	13.7	228	8.6	0.246860077931526	4.09	5.7	5.71538161049955	41	18	21	84	7.5	2.35	23	16	5.718	151
1346	1346	6456	72	123	64	21.73	20.05	71.78	27.9	204	50.7	300.37	3	5.22	2.14	7.8	22.1	8.3	65.6	3.1	1	1.7	0.6	5.1	0.2	0.1	4.91	15.6	47.9	97.5	31.7	32.6	12.9	383	7.6	-2.99573227355399	2.48	5.4	3.97142334870959	49	29	26	64	4.6	2.45	21	35	5.94	124
1347	1347	6461	70	180	91	32.01	12.71	59.97	21.2	23	35.3	164.57	0	6.05	1.54	5.2	40.3	6.1	48.8	4	0.8	2.1	0.3	2.5	0.2	0	4.08	13.3	38.7	94.9	32.7	34.4	12.4	321	7.5	-2.40794560865187	3	5.5	6.57633028358244	44	19	16	63	5.7	2.325	26	15	5.718	125
1348	1348	6462	80	131	84	27.91	22.38	62.29	35.9	152	23.6	375.64	0	6.83	1.31	7.3	40.4	10	45.8	3.4	0.4	2.9	0.7	3.3	0.2	0	5.37	16.5	49.2	91.4	30.6	33.5	12.3	181	9.3	-0.916290731874155	5.4	5.8	4.07175806354931	43	21	22	65	5.7	2.475	24	42	5.607	156
1349	1349	6463	58	138	66	24.47	17.01	71.96	23.6	196	25.4	276.01	0	6.59	1.22	4.1	42.4	11.2	43.3	2.6	0.5	1.7	0.5	1.8	0.1	0	3.91	13.1	36.7	93.8	33.3	35.5	11.9	293	6.3	-1.66073120682165	2.76	5.2	2.12106321637066	43	17	17	67	5.4	2.25	30	21	4.94	127
1350	1350	6467	74	126	66	61.15	16.83	63.01	26.7	61	10.6	270.85	3	5.17	0.85	7.3	24.1	6.1	67.9	1.8	0	1.8	0.4	5	0.1	0	4.18	13.7	39.2	93.7	32.7	34.9	12.9	343	7.6	0.371563556432483	4.56	5.1	2.90471287516682	41	16	19	122	3.9	2.4	22	20	5.329	178
1351	1351	6472	54	144	75	22.01	26.67	69.45	38.4	88	89	426.56	0	4.47	1.26	4.3	37.9	8.3	49.2	3.7	0.9	1.6	0.4	2.1	0.2	0	4.75	14.5	41.7	87.9	30.5	34.8	11.9	207	10	-3.91202300542815	3.47	5.1	4.37626003977954	46	21	23	91	8.2	2.3	27	11	4.885	156
1352	1352	6480	52	127	58	27.74	35.62	56.74	62.8	181	31.7	244.28	0	5.79	1	4.9	37	8.4	49.7	4.4	0.6	1.8	0.4	2.4	0.2	0	4.66	14.9	43.4	93.1	31.9	34.3	12	210	8.4	-2.40794560865187	2.7	5.6	4.9452074887738	43	20	22	46	5.4	2.425	19	29	4.663	131
1353	1353	6485	62	180	89	18.87	19.33	64.8	29.8	160	47.1	715.12	2	6.7	1.31	8.4	22	8.1	66.7	2.2	1	1.8	0.7	5.6	0.2	0.1	5.04	16.5	47.9	95.1	32.8	34.5	12.1	414	6.9	-1.51412773262978	4.63	5.3	6.01883649390383	45	17	21	95	6.1	2.3	26	15	4.663	150
1354	1354	6486	60	106	70	27.99	12.71	59.97	21.2	306	38.5	505.53	3	5.02	0.74	9.5	18.6	8	70.1	2.4	0.9	1.8	0.8	6.7	0.2	0.1	4.57	14.9	42.8	93.4	32.5	34.8	12.2	401	7.6	-1.27296567581289	3.4	7.4	2.92584614608982	45	36	26	99	3.6	2.375	21	38	7.66	127
1355	1355	6493	62	116	82	20.68	20.41	64.08	31.8	65	12.2	162.36	2	4.58	1.19	7.4	33.7	3.3	56.9	5.1	0.9	2.5	0.2	4.2	0.4	0.1	3.58	12.7	37.3	104.1	35.5	34.1	13.2	347	8.1	-2.30258509299405	3.93	5.1	4.11854925091892	46	24	24	48	6.1	2.35	19	12	4.774	238
1356	1356	6499	96	171	66	22.08	15.04	71.24	21.1	84	53.7	493.72	0	5.53	2.45	11.7	13.8	4.9	79.9	0.7	0.8	1.6	0.6	9.3	0.1	0.1	4.64	13.8	41.2	88.6	29.7	33.4	12	324	8.6	0.0295588022415444	4.52	5.2	5.82776845443719	45	20	23	55	5	2.45	20	6	4.885	204
1357	1357	6510	80	132	85	42.14	11.81	55.13	21.4	118	33.5	1008.11	0	5.61	1.03	6.8	40.9	7.9	48.3	2.3	0.6	2.8	0.5	3.3	0.2	0	4.79	13.8	41.3	86.2	28.8	33.4	12.5	306	8.2	-1.23787435600162	3.76	5.3	2.59525470695687	46	43	25	93	4.3	2.375	26	51	4.219	166
1358	1358	6512	66	125	76	20.58	19.33	63.72	30.3	117	29	132.84	1	5.59	1.12	7	42.9	7.5	47	2.2	0.4	3	0.5	3.3	0.2	0	4.84	14.4	43.6	90.1	29.9	33.1	13.3	342	7.1	-2.52572864430826	4.22	5	4.22068348426512	41	13	20	68	2.5	2.2	27	14	4.552	114
1359	1359	6514	72	148	92	45.16	16.65	59.61	27.9	120	15.9	324.72	0	5.64	0.91	6.7	36.3	5.6	55.7	1.5	0.9	2.4	0.4	3.7	0.1	0.1	5.3	16	47.8	90.3	30.3	33.6	12.5	194	8.4	-1.13943428318836	4.49	5.6	4.14329344395396	42	45	33	79	6.1	2.2	27	18	5.162	204
1360	1360	6518	70	128	77	24.24	6.44	75	8.6	61	17.2	509.22	0	5.51	1.8	7.2	27.3	9.8	60.1	2.3	0.6	2	0.7	4.3	0.2	0	3.97	11.9	36.3	91.4	30	32.8	22.5	349	7.8	-3.2188758248682	2.55	4.4	3.60059453924636	47	17	18	49	5.4	2.225	24	21	4.94	135
1361	1361	6529	84	140	74	22.85	12.35	53.34	23.2	103	43	350.55	0	8.43	1.59	8.1	16.7	9.2	72.8	0.9	0.4	1.4	0.7	5.9	0.1	0	5.06	14.7	43.1	85.1	29.1	34.2	13.5	353	8	-2.04022082852655	4.93	5.7	4.60716818865076	40	11	21	88	5.4	2.5	24	15	5.495	168
1362	1362	6534	64	156	87	29.38	21.66	63.19	34.3	37	38.1	125.46	0	4.24	0.87	4.8	19.9	8	68.7	2.9	0.6	1	0.4	3.3	0.1	0	4.68	14.7	42.7	91.2	31.5	34.4	12.2	163	7.4	-1.83258146374831	2.47	5.2	4.55324511312317	46	22	28	69	3.6	2.175	24	36	6.384	199
1363	1363	6539	56	130	76	26.15	22.91	81.98	27.9	267	23.1	190.4	0	7.34	2.15	4	56.5	8.6	32	2.7	0.2	2.3	0.3	1.3	0.1	0	4.79	15.6	46.3	96.7	32.4	33.5	11.8	179	9	-4.60517018598809	2.82	5	3.17888681665184	48	28	25	47	5.7	2.525	25	49	5.718	134
1364	1364	6545	54	111	86	28.64	20.41	69.45	29.4	161	15.9	314.39	0	5.84	1.59	5.1	37.4	11.2	50	1.3	0.2	1.9	0.6	2.6	0.1	0	5.33	16.2	49.7	93.3	30.5	32.7	13	158	8.4	-1.46967597005894	3.49	5.3	3.87140932254285	41	111	65	122	2.1	2.15	25	86	4.663	176
1365	1365	6553	74	121	71	39.4	14.32	68.56	20.9	54	36	375.64	0	4.65	1.61	5.7	38.6	7.1	51.7	2	0.6	2.2	0.4	2.9	0.1	0	4.45	13.5	41.3	92.9	30.3	32.7	11.6	301	7.6	-0.23572233352107	5.34	5.5	4.05785345363969	42	16	19	89	5.4	2.325	22	19	5.884	152
1366	1366	6557	70	92	68	33.12	12.89	69.81	18.5	181	77.9	340.96	0	3.96	0.98	6.9	43.3	9	44.1	2.8	0.9	3	0.6	3	0.2	0.1	4.98	16	47.9	96.2	32.3	33.6	12.6	240	8.1	-1.96611285637283	4.06	5.9	3.05305734017326	46	40	28	69	7.1	2.5	20	27	6.106	115
1367	1367	6559	88	122	62	26.48	15.93	60.14	26.5	53	41.7	464.94	0	4.55	1.31	9	33.8	8.8	55.7	1.3	0.6	3	0.8	5	0.1	0.1	4.66	13.9	42.2	90.4	29.9	33.1	12.6	231	8.8	-2.30258509299405	2.95	10.5	2.15755932094379	45	21	15	63	4.6	2.3	23	18	6.384	129
1368	1368	6565	84	144	54	29.03	4.65	52.81	8.8	24	49.4	377.12	0	6.57	0.95	10.2	24.5	6.3	68.1	1	0.1	2.5	0.6	6.9	0.1	0	4.09	13.2	38.3	93.5	32.2	34.4	12.1	242	8.4	-0.430782916092454	5.64	5.4	5.33561315129173	42	13	15	97	4.6	2.425	23	27	5.384	168
1369	1369	6571	58	159	78	29.87	21.48	69.09	31.1	179	17	194.83	0	7.11	0.96	7.8	38.3	7.1	52.4	1.7	0.6	3	0.6	4.1	0.1	0	5.16	16.7	50.1	96.9	32.2	33.2	12.9	415	7.7	-0.967584026261706	3.21	5.3	4.33964091817744	47	30	22	93	6.8	2.275	28	78	5.051	159
1370	1370	6574	66	130	69	28.31	18.62	38.49	48.4	339	27.2	293.72	0	6.88	1.5	7.5	43.3	7.3	37.6	11.3	0.6	3.2	0.5	2.8	0.8	0	4.76	14.8	42.8	90.2	31.1	34.5	13.5	192	10	-2.12026353620009	2.5	5.7	3.1267605359604	46	26	32	52	6.1	2.45	23	35	6.939	207
1371	1371	6585	66	135	87	29.69	27.39	57.82	47.4	29	31.5	287.08	0	3.34	1.47	4.7	32	6.9	58.3	2.7	0.2	1.5	0.3	2.7	0.1	0	5.22	15.9	45.9	88	30.4	34.6	12.5	176	8.7	-2.30258509299405	2.92	5.7	4.62888671260541	45	17	17	52	6.4	2.275	22	13	7.827	150
1372	1372	6596	92	120	93	33.65	20.59	64.62	31.9	114	38.5	537.26	0	8.33	1.25	6.3	27	10.3	57.6	4.2	0.9	1.7	0.6	3.6	0.3	0.1	5.12	15.5	46.1	89.9	30.3	33.6	11.6	269	9.1	-1.66073120682165	3.4	5.1	2.65042108826557	43	108	45	121	6.4	2.425	23	189	4.885	161
1373	1373	6604	84	145	60	26.92	7.7	61.22	12.6	445	32.4	453.87	0	7.14	1.22	6.8	22.8	8.8	66.3	1.3	0.8	1.6	0.6	4.5	0.1	0.1	5.07	14.8	44.4	87.7	29.1	33.2	13.1	337	8.1	-0.653926467406664	4.25	9.6	4.99991133073328	44	24	21	109	7.5	2.35	28	20	8.715	163
1374	1374	6605	76	136	66	31.04	11.99	84.13	14.3	40	34.7	460.51	0	5.09	1.84	10.8	21.7	7.4	66.3	3.9	0.7	2.3	0.8	7.2	0.4	0.1	4.99	13.8	42.5	85.4	27.8	32.5	14	420	8.6	-1.02165124753198	4.98	5.9	4.84024230816757	43	9	17	144	4.3	2.575	20	18	6.162	180
1375	1375	6610	68	140	10	28.79	18.62	60.86	30.6	497	25.4	239.85	0	3.88	0.8	7.6	26.5	8.6	60.9	3.5	0.4	2	0.7	4.6	0.3	0	4.63	14.1	41.9	90.5	30.6	33.8	12.7	144	9.3	-2.99573227355399	3.16	8.9	6.19174880427611	48	22	14	41	7.9	2.4	22	18	11.602	125
1376	1376	6611	72	99	59	24.66	14.32	59.97	23.9	282	8.8	148.34	0	6.31	1.07	7.6	20.9	7.4	69.7	1.6	0.5	1.6	0.6	5.3	0.1	0	4.35	13.5	41.2	94.9	31.1	32.7	11.6	325	8.6	-0.891598119283784	4.25	5.6	4.01980059760158	41	13	16	111	2.5	2.25	25	18	5.884	130
1377	1377	6613	80	150	48	23.87	17.54	70.35	24.9	63	26.7	310.7	0	4.68	1.76	9.8	34.5	8.1	53.5	2.8	1	3.4	0.8	5.2	0.3	0.1	4.72	15	45.4	96.3	31.7	33	12.5	385	6.9	-1.38629436111989	3.42	8.9	4.5933000134176	47	32	28	93	4.3	2.45	26	27	4.163	185
1378	1378	6614	50	144	46	35.33	18.8	58.89	31.9	102	39.2	253.13	0	3.67	1.19	14.9	67.4	4.1	26.8	1.5	0.3	10	0.6	4	0.2	0	4.73	15	44.5	94.1	31.6	33.6	13.1	141	9.1	-2.81341071676004	2.61	6.5	5.61713466793053	46	21	19	99	7.9	2.325	23	11	6.051	213
1379	1379	6617	98	148	94	32.74	20.05	63.55	31.5	217	34.9	731.36	0	6.34	0.95	12.9	12.7	9.4	74.9	2.3	0.6	1.6	1.2	9.7	0.3	0.1	4.86	15.1	44.8	92.2	31.1	33.7	12.8	334	7.5	-0.579818495252942	3.7	5.8	4.02624414951817	44	37	19	87	5	2.3	24	42	5.329	179
1380	1380	6618	62	122	75	27.01	11.46	55.49	20.6	284	23.1	307.01	0	5.9	2.14	4.1	32.3	8.4	55.2	3.3	0.9	1.3	0.3	2.3	0.1	0	4.47	14.2	42	94	31.7	33.8	13	231	8.7	-1.83258146374831	3.66	5.7	3.68887945411394	45	32	29	65	6.1	2.475	24	27	5.607	156
1381	1381	6622	96	127	80	42.27	11.99	75.72	15.8	9	28.3	188.93	0	5.61	1.55	7.6	45.9	5.6	46.5	1.3	0.6	3.5	0.4	3.5	0.1	0	4.45	12.8	38.3	86	28.8	33.5	14.7	318	8.4	-0.385662480811985	2.88	5.5	3.40086399276092	43	26	23	96	3.6	2.2	26	24	5.162	132
1382	1382	6642	62	183	86	27.79	13.43	62.11	21.6	67	55.5	385.97	3	4.45	1.47	7.1	19.9	14.1	61.5	4	0.6	1.4	1	4.4	0.3	0	4.78	15.6	47	98.4	32.5	33.1	12.5	198	9	-1.77195684193188	3.76	5.3	5.94174895486205	46	24	27	66	5	2.475	23	27	5.051	153
1383	1383	6646	56	142	68	23.26	14.86	58.89	25.2	537	20.2	465.68	2	5.51	1.55	7.6	22.1	6.3	69.2	2.3	0.2	1.7	0.5	5.3	0.2	0	4.63	15.1	44.1	95.2	32.8	34.5	12.6	225	7.9	-1.42711635564015	4.19	5.6	4.54510165952197	45	21	23	103	4.3	2.25	24	17	5.273	147
1384	1384	6661	68	146	81	42.85	15.04	62.11	24.2	285	41.2	276.01	0	5.02	0.78	6.2	30.3	6.1	60	2.5	1.1	1.9	0.4	3.7	0.2	0.1	4.22	13.4	38.6	91.6	31.6	34.6	13.7	214	8.6	-0.162518929497775	3.76	7	4.98497554731568	42	26	19	108	6.4	2.45	21	37	8.215	131
1385	1385	6662	70	140	80	40.03	6.44	72.32	8.9	13	15.4	433.94	0	6.78	1.25	6.8	31.3	7.3	57.8	2.6	1	2.1	0.5	3.9	0.2	0.1	4.39	12.1	36.1	82.1	27.5	33.5	13.8	303	10	0.207014169384326	3.31	6.9	3.39114704580865	44	24	22	83	5	2.3	26	27	16.486	120
1386	1386	6664	62	93	62	28.1	10.74	52.63	20.4	41	4.5	509.96	0	6.52	0.91	7.5	27.5	8.1	61.3	3.1	0	2.1	0.6	4.6	0.2	0	4.27	13.9	40	93.6	32.6	34.8	12.3	360	8.9	-2.30258509299405	3.37	5.2	4.83628190695148	40	11	15	59	5.4	2.3	22	11	4.496	166
1387	1387	6666	70	163	64	34.79	10.74	60.68	17.7	31	38.5	245.02	0	4.45	1.11	8.6	23.3	6.8	65	3.7	1.3	2	0.6	5.6	0.3	0.1	4.37	13.1	38.7	88.5	30.1	34	12.6	249	9.9	-1.71479842809193	4.31	5.8	6.19847871649231	38	10	20	116	6.4	2.15	23	8	6.883	187
1388	1388	6670	60	108	72	26.52	3.04	75.36	4	5	14.5	833.94	0	5.12	1.22	4.4	42.2	8.6	46.3	1.8	1	1.9	0.4	2	0.1	0	3.94	11.2	33.3	84.7	28.6	33.8	13.3	338	7.9	-2.99573227355399	3.18	5.2	3.80843868917158	44	12	19	65	3.2	2.3	23	10	5.107	149
1389	1389	6671	54	128	73	40.12	19.87	52.81	37.6	73	24.9	488.56	0	4.97	2.44	2.8	42.1	13.7	41.3	1.7	1.2	1.2	0.4	1.2	0	0	4.16	12.9	38.2	91.6	31	33.8	12.4	264	7.7	-1.10866262452161	4.68	4.9	3.93456696986304	41	14	17	74	3.2	2.275	22	12	4.774	205
1390	1390	6673	58	154	55	39.66	18.97	67.84	28	53	23.6	209.59	0	6.13	1.66	6	19	5	73.6	2.2	0.2	1.1	0.3	4.4	0.1	0	3.91	11.9	36	91.9	30.4	33	12.6	214	8.8	0.285178942233662	4.61	6.5	5.73301759992454	43	17	27	124	16.8	2.275	18	79	7.272	196
1391	1391	6676	80	132	87	23.68	20.41	69.45	29.4	94	61.8	772.69	0	6.31	1.33	6.3	27.2	10.3	56.2	5.6	0.7	1.7	0.6	3.5	0.4	0	5.18	15.2	45.1	87.1	29.3	33.7	12.1	205	8	-2.99573227355399	3.12	5.1	1.708377860289	52	28	36	73	6.4	2.45	27	17	5.329	150
1392	1392	6682	54	144	59	24.46	15.57	57.82	26.9	192	61.2	307.01	0	5.56	1.64	4.7	27.5	11.8	55.7	4.7	0.4	1.3	0.6	2.6	0.2	0	5.11	15.1	46.7	91.4	29.6	32.4	13.4	256	8.2	-2.81341071676004	2.86	6.1	5.09558899997642	43	24	37	60	7.1	2.425	26	21	6.273	203
1393	1393	6701	82	136	78	32.63	10.92	64.26	17	55	42.8	226.57	0	6.03	1.36	9.6	34.2	5.4	58	1.8	0.6	3.3	0.5	5.6	0.2	0.1	4.57	13.9	41.6	91	30.4	33.4	12.5	349	8.4	-0.356674943938732	3.75	5.7	4.42735844467196	47	21	24	102	5	2.475	22	28	5.773	167
1394	1394	6702	94	106	76	30.82	9.49	79.3	12	12	24.2	301.1	0	5.56	1.42	6.5	39.5	9.5	49.5	1	0.4	2.6	0.6	3.2	0.1	0	4.07	12.3	36.2	89.1	30.3	33.9	14.4	307	7.5	1.34807314829969	5.8	5.5	3.61253822085721	41	12	14	69	5.4	2.275	24	14	4.607	153
1395	1395	6703	60	125	65	24.38	25.96	70.35	36.9	69	72.9	352.76	2	5.46	1.58	7.1	28	7.6	62.8	1.6	0.1	2	0.5	4.5	0.1	0	4.54	15.1	44.2	97.4	33.3	34.2	13	257	8.2	-0.616186139423817	4.78	4.9	6.10143940031655	45	14	24	65	3.9	2.45	22	13	4.607	151
1396	1396	6711	66	119	76	25.23	23.81	64.62	36.8	68	15.4	261.99	2	5.64	1.3	8.6	25.5	9.3	62.7	1.9	0.6	2.2	0.8	5.4	0.2	0.1	5.44	15.9	48.2	88.4	29.2	33	12.4	271	7.9	-0.673344553263766	4.22	5.1	7.12044437239249	44	30	32	65	6.8	2.475	29	15	4.996	163
1397	1397	6715	66	107	63	26.53	13.78	59.61	23.1	70	26.3	216.23	2	5.35	1.31	6.4	24.6	9.1	63.5	2	0.9	1.6	0.6	4.1	0.1	0.1	5.22	16	48.4	92.8	30.7	33.2	13.1	237	7.9	-2.30258509299405	3.57	5.4	2.87976009730157	45	36	25	65	5	2.35	23	14	5.273	139
1398	1398	6716	64	108	75	32.8	12.53	50.3	24.9	65	43.5	179.33	0	5.53	1.06	9.4	29.6	6.8	60.2	3.1	0.3	2.8	0.6	5.7	0.3	0	4.7	14.9	44.9	95.5	31.7	33.3	12.6	300	8.5	-0.371063681390832	3.81	5.4	6.12861438525522	42	20	15	66	8.9	2.25	18	43	4.441	208
1399	1399	6720	64	158	89	24.18	33.65	70.17	48	421	37.6	276.01	3	6.18	1.22	5.6	37.4	12	48.7	1.7	0.3	2.1	0.7	2.7	0.1	0	5.69	17.1	51.6	90.5	30	33.3	13.3	252	8.9	-0.562118918153541	3.83	5.7	3.4578927253387	49	41	22	79	6.4	2.5	24	33	4.94	138
1400	1400	6721	62	129	69	31.83	16.65	59.07	28.2	119	24.2	121.03	0	5.17	1.01	7.8	22.4	6.8	68.4	2	0.4	1.7	0.5	5.3	0.2	0	5.45	15.9	46.5	86.4	29.5	34.2	12.7	298	8.9	-1.10866262452161	3.98	5.3	3.84138592582871	44	24	25	92	6.1	2.325	22	27	5.051	176
1401	1401	6732	72	142	85	29.27	17.18	67.13	25.6	335	17.7	176.38	0	5.84	1.76	7.6	32.3	5.7	58.6	2.8	0.7	2.5	0.4	4.5	0.2	0.1	5.7	16.6	49.5	86.9	29.1	33.5	13.6	222	8.8	-1.23787435600162	3.59	5.6	3.06758771065442	46	20	16	97	6.1	2.475	24	43	4.885	112
1402	1402	6734	80	145	68	20.76	12.53	54.24	23.1	127	28.5	522.5	3	3.96	1.23	5.5	31.3	12	53.8	2.4	0.5	1.7	0.7	3	0.1	0	4.14	14.1	42.4	102.7	34.1	33.2	13.9	290	8.6	1.37118072330984	4.7	5.1	5.09925648574978	44	15	21	93	3.6	2.375	26	26	5.218	143
1403	1403	6735	58	119	70	23.78	17.18	67.13	25.6	73	13.8	259.04	0	6.21	2.22	6.3	36.3	8.2	54.5	0.6	0.4	2.3	0.5	3.4	0	0	4.51	14	41.4	91.9	31.1	33.8	11.7	193	9.8	-1.30933331998376	3.26	5.1	5.57746310797753	43	20	17	60	7.5	2.5	21	33	5.384	179
1404	1404	6736	80	122	76	38.16	17.18	59.43	28.9	55	25.8	239.85	2	4.89	0.85	12.3	48.7	8.1	35.6	2.8	4.8	6	1	4.4	0.3	0.6	4.81	15.6	46.2	95.9	32.4	33.8	13.2	422	7.7	0.207014169384326	3.93	5.5	3.57906458810673	39	32	27	161	4.3	2.3	21	40	4.219	138
1405	1405	6738	80	118	68	26.56	22.55	57.82	39	283	53.5	577.12	0	4.97	1.15	5.3	38.2	10.1	48.6	2.5	0.5	2	0.5	2.6	0.1	0	4.82	16	46.4	96.3	33.4	34.7	12.5	163	9.1	-1.56064774826467	2.67	5.1	5.12574810119676	47	58	43	61	5.7	2.3	20	131	5.273	179
1406	1406	6747	86	121	84	28.06	16.65	66.95	24.9	159	34.9	596.3	0	5.66	1.39	7.9	31.5	7.4	59.6	0.8	0.8	2.5	0.6	4.7	0.1	0.1	5.59	17	50.1	89.5	30.3	33.8	12.6	253	7.5	-1.96611285637283	3.06	5.4	2.08815348228186	48	29	21	76	6.4	2.375	22	26	4.94	144
1407	1407	6758	78	131	72	19.71	11.1	69.63	15.9	154	13.8	488.56	2	4.37	1.34	6.7	35	10.3	51.6	2.3	0.8	2.3	0.7	3.5	0.2	0.1	4.81	14.5	43.6	90.7	30.2	33.2	14.1	337	8.4	-1.51412773262978	3.98	5.3	3.61172839492552	47	22	26	91	4.3	2.225	22	19	3.941	154
1408	1408	6771	72	115	79	33.05	15.22	78.58	19.4	152	30.8	400	0	5.69	1.5	9	26.7	8.1	59.2	4.7	1.3	2.4	0.7	5.3	0.4	0.1	5.52	17	50.5	91.6	30.9	33.8	12.7	278	8.8	-1.77195684193188	3.68	5.1	3.02237420450041	51	31	24	74	3.6	2.4	26	42	4.552	133
1409	1409	6781	68	151	97	27.68	13.6	57.46	23.7	53	39.4	367.52	0	6.41	1.51	4.4	38.6	8.3	51.2	1.3	0.6	1.7	0.4	2.3	0.1	0	5.23	14.7	45	86	28	32.6	12.4	193	9.1	-2.52572864430826	2.78	5.1	2.34851402488245	47	17	22	79	4.3	2.3	25	25	4.663	188
1410	1410	6788	72	115	74	30.16	11.64	60.14	19.3	105	34	492.25	0	5.82	1.39	5.2	36	13.3	45.2	4.3	1.3	1.9	0.7	2.4	0.2	0.1	4.18	12.7	38.7	92.4	30.4	33	13.2	329	7.8	-0.616186139423817	4.31	6	3.96821428507789	40	11	16	99	6.8	2.325	27	21	7.771	171
1411	1411	6801	80	154	71	28.57	18.8	46.72	40.2	186	74.3	382.28	3	5.4	1.14	7.2	49.9	10.3	36.7	2.2	1	3.6	0.7	2.6	0.2	0.1	4.44	13.5	40.4	91.1	30.2	33.2	12	384	7.1	0.139761942375159	4.79	5.5	4.10247806211882	44	16	22	91	6.8	2.425	21	19	6.384	169
1412	1412	6808	64	133	63	29.19	11.28	62.29	18.1	140	29.7	415.49	0	4.89	0.96	4.7	21.4	11.9	63.3	2.6	0.9	1	0.6	3	0.1	0	4.59	14.1	40.6	88.5	30.8	34.8	12	145	7.5	-1.89711998488588	3.03	5.1	3.78668651411685	46	28	21	53	7.5	2.275	28	19	4.496	185
1413	1413	6812	50	136	67	29.92	26.31	63.01	41.8	298	34.9	429.52	0	4.94	1.52	5.9	31.7	8.9	54.3	4.4	0.9	1.9	0.5	3.2	0.3	0.1	5.26	15.4	47.6	90.5	29.4	32.5	12.4	234	8.5	-2.30258509299405	3.26	5.6	3.23553626576131	46	26	23	57	4.6	2.3	23	29	5.107	146
1414	1414	6818	70	133	87	28.6	16.11	49.94	32.3	20	15.6	342.43	0	5.61	1.17	8	20.5	6.8	67.8	4.1	0.9	1.6	0.5	5.4	0.3	0.1	5.02	14.4	43.8	87.2	28.7	32.9	12.7	369	7.8	-1.17118298150295	3.59	5	3.70426055615224	45	15	18	62	3.9	2.2	27	14	4.774	122
1415	1415	6823	60	103	59	30.61	9.49	58.53	16.2	317	26.5	428.04	0	4.58	0.64	7.9	28.1	7.4	62.3	1.7	0.6	2.2	0.6	4.9	0.1	0	4.55	14.9	41.7	91.6	32.7	35.6	12.2	193	9.4	0.157003748809665	3.61	5.5	5.06069449396899	44	33	27	72	5.4	2.35	25	14	4.94	111
1416	1416	6829	68	131	82	34.56	12.71	73.39	17.3	39	19.9	383.02	0	4.22	1.92	7.2	28	5.6	64.3	2	0.2	2	0.4	4.6	0.1	0	3.66	11.6	33.6	91.9	31.6	34.5	11.8	296	7.8	-1.42711635564015	3.55	5.2	3.29546642702991	43	22	19	54	6.8	2.35	24	18	4.163	176
1417	1417	6841	74	122	84	35.4	15.22	64.26	23.7	121	82.4	306.27	0	5.4	0.73	8.1	37.8	14.6	43.1	3.9	0.6	3.1	1.2	3.5	0.3	0	4.72	14.4	42.2	89.3	30.3	34	12.9	289	7.8	-0.7339691750802	3.53	6.3	2.45444744230329	45	33	24	61	6.1	2.275	23	24	4.94	144
1418	1418	6844	90	126	85	32.05	14.5	63.01	23	143	10	276.75	0	6.8	0.95	7.6	32.3	7.8	55.3	3.7	0.9	2.5	0.6	4.2	0.3	0.1	5.19	15.8	45.5	87.5	30.4	34.7	12.4	287	7.9	-1.23787435600162	2.25	6.1	2.24283508858827	47	29	17	128	7.1	2.45	22	147	7.161	131
1419	1419	6845	60	126	79	46.19	20.59	59.07	34.8	183	44.4	248.71	0	6.28	1.22	6.6	36.7	6.2	53.8	2.7	0.6	2.4	0.4	3.6	0.2	0	4.93	14.6	44	89.4	29.5	33.1	12.6	158	10.6	-1.23787435600162	3.67	6	3.72858082096549	41	30	27	99	6.8	2.275	27	82	5.662	199
1420	1420	6859	84	130	81	28.96	9.85	66.41	14.8	15	31.7	189.67	0	5.61	1.34	6.9	27	7.7	63.3	1.6	0.5	1.9	0.5	4.4	0.1	0	4.27	12.4	36.4	85.2	29	34	13	247	7.9	-0.22314355131421	3.2	5.3	4.74057482299429	46	17	22	209	3.6	2.325	26	103	4.552	143
1421	1421	6861	72	129	80	29	8.23	39.74	20.7	262	13.1	417.71	3	4.84	0.89	6.2	26.2	9.4	60.3	3.3	1	1.6	0.6	3.7	0.2	0.1	5.28	13.8	41.8	79.2	26.2	33	13.8	220	8.6	1.29746314741327	5.93	10.7	5.52026019728573	40	18	21	95	5	2.375	24	26	14.544	159
1422	1422	6866	66	124	70	27.09	20.94	67.84	30.9	853	23.3	3268.6	2	4.32	1.11	5.7	24.5	11.6	59.8	3.5	0.6	1.4	0.7	3.4	0.2	0	4.72	16.3	47.7	101.1	34.5	34.2	12.6	131	6.9	-0.616186139423817	3.98	11.1	3.3724549127965	37	73	86	195	4.3	2.35	22	907	13.433	135
1423	1423	6871	82	119	71	19.41	6.98	57.1	12.2	255	100.1	844.27	3	4.03	1.62	9.8	26.7	8.8	62.9	1.3	0.4	2.6	0.9	6.2	0.1	0	4.07	12.9	37.3	90.7	31	34.7	12.3	227	8.4	1.04380405217311	5.35	5.6	2.95282477254271	39	50	66	95	3.9	2.3	22	41	4.163	232
1424	1424	6879	82	132	62	24.55	24.52	64.08	38.3	211	30.6	118.08	3	4.89	1.5	6.2	21.1	9.6	65.9	2.1	1.3	1.3	0.6	4.1	0.1	0.1	5.28	16.9	49.3	93.4	32	34.3	12	240	8	-3.2188758248682	2.86	4.9	3.36141651165031	49	13	19	44	1.8	2.35	22	35	5.162	108
1425	1425	6894	66	109	82	29.27	18.62	65.87	28.3	426	42.1	397.04	0	4.03	1.23	9.1	40.8	9.5	47.7	1.5	0.6	3.7	0.9	4.3	0.1	0.1	5.61	16.2	49.3	88	28.8	32.7	12.2	196	10.4	-3.2188758248682	2.82	9.8	2.80819714970715	43	53	24	101	4.6	2.25	23	44	12.601	129
1426	1426	6896	116	134	88	45.66	18.08	66.23	27.3	98	29.2	236.9	0	4.53	1.17	5.2	19	9.1	68.1	3.6	0.3	1	0.5	3.5	0.2	0	4.74	15.4	45.2	95.4	32.3	33.9	13.4	196	9.1	-0.994252273343867	3.56	5.6	5.95116325033446	37	22	22	62	5.4	2.15	22	21	5.773	169
1427	1427	6898	82	143	93	31.84	4.65	92.19	5	3	16.1	549.07	0	4.78	0.81	6.2	26.2	6.9	64.6	1.6	0.8	1.6	0.4	4	0.1	0	4.69	12.4	35.7	76.1	26.3	34.6	14.8	300	8	-1.77195684193188	4.46	5.6	2.96887481938411	47	31	27	113	2.5	2.2	22	31	5.329	194
1428	1428	6903	64	146	87	20.32	16.65	73.93	22.5	23	23.1	235.42	0	5.4	1.97	6.4	33.4	7.2	56.6	2	0.9	2.1	0.5	3.6	0.1	0.1	4.19	12.8	37.1	88.7	30.6	34.5	11.9	367	8.2	-1.27296567581289	2.75	4.9	4.63860496207433	42	10	12	53	4.3	2.25	20	25	4.552	127
1429	1429	6904	62	148	79	33.01	17.54	74.11	23.7	53	39.4	293.72	0	5.09	1.05	7.1	45.7	8.1	42.8	2.4	0.9	3.2	0.6	3	0.2	0.1	5.47	15.3	46.8	85.5	28	32.8	12	204	9.2	-0.994252273343867	3.31	6.1	4.58016002298392	41	49	44	100	5.7	2.225	24	28	4.996	149
1430	1430	6905	76	134	77	28.22	16.47	56.39	29.2	561	83.6	301.84	0	4.11	0.91	5.6	24.6	7.9	65.4	1.5	0.6	1.4	0.4	3.7	0.1	0	4.47	14.7	43.5	97.1	32.9	33.8	11.8	240	7	-2.30258509299405	3.12	4.5	4.44335688982549	46	32	32	61	4.6	2.25	23	41	6.051	136
1431	1431	6907	100	146	87	34.33	9.31	80.01	11.6	32	60.2	403.69	0	3.03	0.81	6	29.1	6.7	61.4	1.9	0.9	1.7	0.4	3.7	0.1	0.1	4.1	13	36.8	89.6	31.6	35.3	14.8	240	7.8	-1.46967597005894	3.12	5.4	4.44382703557933	44	48	38	120	2.9	2.175	27	70	5.44	187
1432	1432	6910	60	126	87	18.82	32.94	76.25	43.2	30	15.9	210.33	3	5.43	1.2	9.4	38.4	8.9	51.3	1.1	0.4	3.6	0.8	4.8	0.1	0	5.07	15.9	47.8	94.2	31.5	33.3	13.8	285	8.9	-1.23787435600162	3.14	5.1	3.23828621838802	47	12	17	58	3.2	2.4	26	14	5.162	126
1433	1433	6922	66	114	68	28.71	17.9	60.86	29.4	207	50.7	335.79	0	5.95	1.6	8.4	41.3	7.8	46.4	3.8	0.8	3.5	0.7	3.9	0.3	0.1	4.18	13	38	91.1	31.1	34.2	11.8	351	8.7	-0.941608539858445	3.2	5.5	4.02784857093374	43	14	18	59	5	2.25	24	12	4.885	129
1434	1434	6931	58	102	60	27.88	10.56	70.35	15	211	39.6	259.04	0	5.12	1.17	6.1	38.3	8.1	51	1.7	0.9	2.3	0.5	3.1	0.1	0.1	5.21	14.4	43.1	82.7	27.7	33.4	13	269	8.2	-1.71479842809193	3.11	5.7	3.48093234968101	48	17	17	75	5.4	2.35	22	18	5.551	145
1435	1435	6934	58	162	90	31.75	15.39	62.11	24.8	412	27.4	350.55	1	5.87	1.34	7.4	46.5	8.5	40.1	4.1	0.8	3.4	0.6	3	0.3	0.1	4.75	14.1	42.2	88.9	29.6	33.3	14.1	378	8.1	0.548121408509688	4.63	5.8	3.49408037580887	42	28	23	95	3.2	2.325	29	53	5.051	117
1436	1436	6938	78	141	91	28.48	31.86	43.32	73.6	959	38.5	1108.48	0	5.66	1.45	9.2	35.8	8.6	52	2.7	0.9	3.3	0.8	4.8	0.2	0.1	5.38	18	53.7	99.9	33.5	33.6	12.4	339	7.4	0.524728528934982	2.73	5.2	3.87743156065853	48	181	166	132	5	2.35	24	346	5.662	162
1437	1437	6942	86	108	66	24.09	6.09	78.58	7.7	35	40.1	445.01	3	5.82	1.66	8.4	35.1	9	51.9	3.4	0.6	2.9	0.8	4.4	0.3	0.1	4.02	12.7	38.4	95.6	31.8	33.3	15.8	351	7.8	-1.27296567581289	3.36	5	3.97292994033167	43	19	26	121	2.5	2.25	22	67	4.274	161
1438	1438	6944	76	127	77	31.01	25.24	60.14	42	159	62.5	294.46	0	6.13	1.16	8.4	31.8	9.4	49.9	8.4	0.5	2.7	0.8	4.2	0.7	0	5.28	16.3	49.5	94	31	33	13.2	299	8.4	-1.51412773262978	3.15	5.8	2.88312332917134	48	37	28	112	4.6	2.375	21	51	6.328	152
1439	1439	6948	68	135	74	24.66	19.69	65.34	30.1	69	88.6	938	0	4.27	1.16	7.7	16	3.1	78.8	2	0.1	1.2	0.2	6.1	0.2	0	4.84	14.1	41.1	84.9	29.1	34.3	12.5	295	6.6	-2.65926003693278	3.2	5.5	3.09240516081425	50	30	33	73	3.2	2.45	24	39	6.106	139
1440	1440	6954	58	114	66	28.08	20.94	70.53	29.7	92	23.3	4160.84	2	5.53	0.71	7.2	29	6.9	63.7	0.3	0.3	2.1	0.5	4.6	0	0	4.79	14.8	43	89.6	30.7	34.2	12.5	291	8	-2.30258509299405	3.36	5.4	3.83254680392635	46	17	20	114	5.4	2.375	22	42	4.885	131
1441	1441	6956	78	107	67	26.14	20.94	48.51	43.2	139	44.6	419.18	0	4.14	1.54	4.7	18.8	12.5	65.3	2.8	0.6	0.9	0.6	3.1	0.1	0	4.53	14.7	44.2	97.4	32.3	33.2	12.2	245	8	-1.42711635564015	4.56	5.4	5.08202529018293	42	21	24	93	5.4	2.4	23	22	5.607	145
1442	1442	6957	68	149	84	26.09	20.59	67.84	30.3	128	21.7	220.66	0	5.61	1.5	6.4	35.8	11.6	50.5	1.5	0.6	2.3	0.7	3.2	0.1	0	4.13	14.1	40.9	99.1	34.2	34.6	11.4	233	9.8	-2.30258509299405	2.41	4.5	4.19554644273107	46	19	18	56	5.7	2.275	28	36	4.496	114
1443	1443	6962	64	136	71	23.98	23.45	57.46	40.8	47	36.7	147.6	0	4.89	1.42	4.8	32.7	12	51.4	3.5	0.4	1.6	0.6	2.5	0.2	0	4.21	14.5	41.9	99.4	34.3	34.5	12	257	7.3	-2.04022082852655	3.59	5.3	5.00260312239899	44	27	29	56	6.4	2.225	23	18	5.162	185
1444	1444	6963	102	109	82	26.2	25.96	64.26	40.4	69	52.8	484.87	1	4.99	0.95	5.3	36.5	11.8	45.4	5.3	1	1.9	0.6	2.4	0.3	0.1	4.51	14.4	43.5	96.4	31.9	33.1	11.9	226	9.8	-2.30258509299405	3.29	5.7	4.55734455650549	45	16	25	79	4.3	2.375	22	21	5.94	132
1445	1445	6967	62	149	77	20.34	17.72	86.46	20.5	88	53	451.66	0	5.04	2.02	7.2	26.6	11.4	59.7	1.1	1.2	1.9	0.8	4.3	0.1	0.1	3.74	12.6	37	97.8	33.4	34.2	13.1	392	6.5	-0.356674943938732	3.75	5.3	5.2786247332023	43	20	25	60	5.4	2.35	26	13	4.885	152
1446	1446	6972	72	151	63	20.71	22.02	56.56	38.9	74	83.8	1015.49	0	5.64	2	7.6	13.1	6.1	57.6	22.8	0.4	1	0.5	4.4	1.7	0	4.86	14.7	43.7	89.9	30.3	33.7	12.9	294	9.3	-1.13943428318836	3.98	5	5.48935086394401	44	16	23	48	4.6	2.25	26	20	4.607	138
1447	1447	6974	66	130	85	20.47	3.04	79.3	3.8	3	57.5	380.81	0	5.17	1.93	5.5	31.9	8.1	54.6	4.2	1.3	1.8	0.4	3	0.2	0.1	4.15	11.1	34.8	83.9	26.7	31.8	15.6	233	8.1	-3.50655789731998	2.87	5.1	3.96651119071222	45	41	35	70	3.9	2.3	28	58	4.718	160
1448	1448	6979	62	152	85	31.95	20.23	58.18	34.8	314	24	298.15	0	4.45	1.02	6.3	41.3	6.7	49.2	2.5	0.3	2.6	0.4	3.1	0.2	0	3.81	12.9	36.3	95.3	33.7	35.3	11	327	7.9	-1.66073120682165	2.8	5.6	3.2604015716967	41	21	19	82	4.6	2.125	24	11	5.218	166
1449	1449	6981	66	104	72	27.39	15.39	76.25	20.2	87	59.8	482.65	0	5.09	1.93	3.3	28	14.9	53.2	3.2	0.9	0.9	0.5	1.8	0.1	0	4.28	13.5	39.2	91.6	31.5	34.4	12.6	216	8.8	-0.82098055206983	2.88	6.3	2.81241021642645	42	23	31	55	4.3	2.35	22	37	6.328	130
1450	1450	6985	58	130	70	28.92	17.18	92.36	18.6	13	45.1	363.1	0	5.22	1.02	6.9	27.4	10.9	51.7	9.3	0.8	1.9	0.8	3.6	0.6	0.1	5.26	15.7	47.2	89.9	29.8	33.2	12.9	342	8.2	-2.52572864430826	2.93	5.2	2.70671597808907	45	40	27	95	5	2.4	25	20	5.44	150
1451	1451	6987	72	106	68	34.57	8.59	71.24	12.1	46	25.8	299.63	0	5.02	0.82	8.2	24	10.5	61.5	3.8	0.2	2	0.9	5	0.3	0	4.22	13.6	39.7	93.9	32.2	34.3	12.6	251	8.4	-1.51412773262978	3.74	5.9	3.69511000386457	41	68	40	114	4.3	2.3	20	76	6.55	168
1452	1452	6999	62	152	89	39.6	23.81	73.93	32.2	162	63.4	410.33	0	5.77	2.11	6.9	40.6	8.9	44.9	5.6	0.1	2.8	0.6	3.1	0.4	0	4.98	14.9	43.6	87.5	30	34.3	12.4	267	9.3	-1.56064774826467	3.06	5.7	4.07923092441205	47	31	24	52	8.2	2.525	24	22	5.607	217
1453	1453	7002	68	202	90	34.57	19.33	60.68	31.9	245	41.9	1957.91	0	5.53	1.58	8.7	23.6	5.3	69.7	1	0.4	2.1	0.5	6.1	0.1	0	4.46	14.4	41.9	94	32	34.1	12.8	168	11.4	-1.38629436111989	5.7	5.1	5.30925730658637	44	22	23	63	6.4	2.55	24	16	4.552	166
1454	1454	7008	60	120	78	29.54	12.89	63.9	20.2	12	60.2	543.91	1	5.35	1.09	5.3	32.5	8.4	53.8	4.4	1	1.7	0.4	2.9	0.2	0.1	4.42	13.8	40.7	92.1	31.2	33.8	12.7	254	8.6	-1.96611285637283	4.22	5.1	3.8885496492425	45	22	24	73	5	2.225	22	22	5.051	138
1455	1455	7010	60	149	63	30.02	16.29	61.58	26.5	54	51.6	649.44	0	6.15	1.18	8.9	44.3	6.9	45.4	2.8	0.6	3.9	0.6	4	0.2	0.1	4.65	13.4	40.2	86.5	28.8	33.3	12.6	265	8	-2.65926003693278	3.47	6.8	4.01331525691002	47	31	26	75	5.4	2.25	25	17	4.829	203
1456	1456	7020	72	128	75	32.22	13.78	73.57	18.7	31	8.8	197.78	0	5.97	1.16	6.6	30	6.2	60.2	2.8	0.9	2	0.4	4	0.2	0.1	5.36	14.1	43.6	81.4	26.3	32.5	14.9	281	7.1	-0.63487827243597	4.67	6.2	4.28908863901461	44	22	20	93	3.2	2.25	28	26	6.384	125
1457	1457	7025	64	126	67	34.27	17.9	58.53	30.6	483	61.6	363.1	0	6.75	1.03	7.3	33.9	9.5	54.3	2.2	0.2	2.5	0.7	4	0.2	0	4.75	15.2	44.5	93.7	32.1	34.2	12.2	194	8.4	-1.27296567581289	4.08	5.4	3.52459425980608	42	19	21	66	7.1	2.475	25	37	5.384	125
1458	1458	7030	62	159	87	28.83	10.92	56.56	19.3	439	26.5	230.26	0	7.6	1	5.4	48.9	9.2	33.8	7.6	0.6	2.6	0.5	1.8	0.4	0	6.31	14.4	45.4	72	22.7	31.5	13.9	190	10.1	-2.30258509299405	3.56	9.3	3.10682632105958	44	27	22	91	3.2	2.325	24	28	6.439	173
1459	1459	7037	76	145	83	29.45	30.97	78.04	39.7	644	8.2	206.64	3	5.04	1.59	10	21.6	5.9	69.8	2	0.8	2.2	0.6	7	0.2	0.1	5.32	17	50.4	94.7	31.9	33.7	13	292	8.7	-2.81341071676004	2.47	4.9	3.21285775254264	49	29	28	79	5	2.3	24	52	4.441	152
1460	1460	7042	60	131	80	27.52	15.39	59.25	26	168	27.2	239.11	0	5.56	1.39	7.7	27.3	5.1	64	3.2	0.5	2.1	0.4	4.9	0.2	0	4.8	15.1	44.7	93.1	31.5	33.9	12.5	375	6.9	-1.34707364796661	3.35	6.5	3.33148996923734	47	25	18	93	7.5	2.35	25	82	5.607	88
1461	1461	7048	62	132	64	23.7	13.96	72.14	19.4	172	92	476.01	0	6.65	1.33	9	22.8	8.5	63.8	4.4	0.5	2.1	0.8	5.7	0.4	0	5.26	15.6	47.4	90	29.8	33	12.4	283	8.6	-2.52572864430826	4.27	5.8	4.37964880988792	45	22	23	95	4.3	2.325	23	23	4.885	164
1462	1462	7053	72	97	69	28.13	8.95	63.37	14.1	251	22.7	189.67	0	5.48	1.22	9	25.8	6.8	65.5	0.8	1.2	2.3	0.6	5.9	0.1	0.1	4.48	14.4	41.3	93	32.3	34.8	11.4	254	8.1	-1.83258146374831	3.24	4.9	4.11659517115692	47	22	19	83	4.6	2.35	24	17	4.774	150
1463	1463	7062	56	133	88	25.23	17.36	52.09	33.3	826	13.6	499.63	0	4.58	1.06	3.4	49.7	8.7	38.1	2.9	0.6	1.7	0.3	1.3	0.1	0	4.54	13.1	41.3	91	29	31.9	12.9	228	7.7	-1.96611285637283	3.9	5.8	4.43580434035435	43	16	27	86	3.9	2.175	25	22	5.329	129
1464	1464	7068	56	127	83	32.07	18.97	72.32	26.2	123	23.1	237.64	0	6.05	1	6.9	23.5	7.7	60.2	7.9	0.8	1.6	0.5	4.2	0.5	0.1	5.08	15.4	44.7	87.8	30.4	34.7	12.4	263	8.8	-1.07880966137193	3.88	5.8	4.62888671260541	46	29	20	91	5	2.45	22	19	5.051	131
1465	1465	7073	68	167	75	25.52	25.24	66.77	37.8	657	13.4	208.85	0	4.5	0.7	8.6	24.2	5.6	68.1	1.6	0.6	2.1	0.5	5.9	0.1	0.1	5.83	17.1	49.7	84.6	29.1	34.4	12.8	212	8.8	-2.81341071676004	4.16	6.8	3.56558123776944	48	17	22	93	5.4	2.325	22	29	8.66	134
1466	1466	7078	72	153	96	29.3	23.27	64.62	36	27	114.6	450.18	0	5.38	0.96	7.1	31.2	7.3	59.2	1.9	0.5	2.2	0.5	4.2	0.1	0	4.49	14.1	41.7	92.8	31.3	33.8	11.7	219	7.8	-2.40794560865187	3.44	4.8	3.99507656056343	46	18	21	81	7.1	2.225	22	19	4.496	147
1467	1467	7082	74	123	76	25.66	23.09	81.27	29.7	136	56.6	624.35	0	5.92	2.16	8	14.4	6.9	74.7	3.2	0.8	1.2	0.6	6	0.3	0.1	4.38	13.7	40.3	92.1	31.1	33.8	11.2	288	8.3	-1.23787435600162	3.5	5.1	4.83945148171276	45	16	23	82	5.7	2.275	22	21	5.051	150
1468	1468	7084	56	110	61	27.35	14.68	48.87	30	81	16.8	817.7	0	6.47	2.5	5.8	36.2	6.8	48.6	7.8	0.6	2.1	0.4	2.8	0.5	0	4.32	13.4	39.7	92.2	31	33.6	12.3	239	7.6	-0.579818495252942	4.09	6.1	4.51579237483687	46	23	20	84	8.2	2.45	24	15	5.107	156
1469	1469	7085	72	133	73	27.57	23.63	67.48	35	45	19.5	392.62	0	5.74	1.1	6	36.6	7.6	51.3	3.6	1	2.2	0.5	3.1	0.2	0.1	4.24	13.1	39	92.1	30.8	33.5	12.2	324	10	-0.27443684570176	3.09	5.1	3.4974162394027	44	15	17	76	7.5	2.25	22	18	5.273	127
1470	1470	7106	70	138	95	30.65	15.39	64.98	23.7	49	70	559.4	2	6.23	0.64	8.5	29.4	7.2	59.3	3	1.2	2.5	0.6	5	0.3	0.1	5.36	16.5	50.6	94.4	30.8	32.6	13.6	268	7.5	-1.27296567581289	3.08	5	3.24493335918749	49	25	24	69	5.7	2.375	22	38	4.829	105
1471	1471	7114	60	175	76	30.17	14.68	82.52	17.8	104	87.9	488.56	0	6.23	0.79	5.7	15.5	8.5	73.8	2	0.3	0.9	0.5	4.2	0.1	0	4.6	14	41.6	90.4	30.5	33.7	12	231	9.8	0.048790164169432	3.93	5.5	4.24305188238329	43	42	35	160	5.4	2.425	27	46	6.106	211
1472	1472	7125	68	144	64	27.25	26.49	79.83	33.2	121	35.3	349.07	0	4.42	1.03	9.6	38.9	11.9	46.5	2.4	0.4	3.7	1.1	4.5	0.2	0	6.28	12.6	39.7	63.2	20.1	31.8	14.4	250	8.7	-2.04022082852655	2.89	6.3	5.40851615884611	43	28	36	81	3.2	2.425	26	46	6.661	136
1473	1473	7132	82	143	90	31.29	12.35	100.96	12.2	31	34.7	405.9	0	5.02	1.74	6.8	31.1	9.3	56.7	2.3	0.6	2.1	0.6	3.9	0.2	0	4.75	14.1	41.7	87.8	29.5	33.7	12.4	388	7.3	-1.10866262452161	3.58	5.3	5.10108519701833	42	16	17	81	5	2.375	23	9	4.774	147
1474	1474	7133	56	129	77	33.96	18.44	74.11	24.9	102	70.7	322.51	0	5.22	1.34	5.5	45.9	8.3	43.1	1.7	1.1	2.5	0.5	2.4	0.1	0.1	4.61	14	41.3	89.8	30.5	33.9	12.3	206	8.6	-1.02165124753198	3.12	5.1	4.71133038181648	44	20	21	53	3.9	2.275	25	34	4.441	162
1475	1475	7134	54	180	68	32.27	14.5	50.48	28.7	187	161	583.02	0	4.5	1.31	5.9	16.3	8.5	71.4	3.4	0.4	1	0.5	4.2	0.2	0	3.37	10.4	30.8	91.3	31	34	13.8	188	9.5	1.6094379124341	6.87	8.3	7.2115567333138	37	18	19	64	18.9	2.15	22	12	5.384	227
1476	1476	7136	60	116	69	20.32	15.75	53.34	29.5	66	53	321.03	2	4.6	1.53	5.1	39.3	6.1	52.7	1.3	0.6	2	0.3	2.7	0.1	0	4.37	14.1	41.5	94.8	32.3	34	12	201	9.9	-0.867500567704723	3.18	4.8	4.33007522904178	45	11	15	106	4.3	2.2	26	7	4.496	105
1477	1477	7144	84	122	82	21.7	23.99	61.4	39.1	566	9.5	285.61	3	5.61	1.66	6.4	28.1	13.6	55.5	2.3	0.5	1.8	0.9	3.6	0.1	0	5.05	17	50.4	99.9	33.6	33.6	12.8	171	8.2	0.53062825106217	4.56	4.7	3.65661449352666	45	57	92	135	1.8	2.3	24	444	4.441	244
1478	1478	7146	82	137	83	33.08	16.47	68.74	24	95	58.2	214.76	0	7.19	1.31	9.2	33.4	6.1	58.6	1.3	0.8	3.1	0.6	5.4	0.1	0.1	4.6	13.8	41.1	89.3	30	33.6	12.4	333	8.9	-0.7339691750802	4.31	5.5	3.70278235928293	43	28	20	129	5.7	2.475	24	32	4.552	150
1479	1479	7160	72	139	74	24.6	11.28	73.21	15.4	177	31.3	336.53	0	5.07	1.11	7.8	28.3	13.4	57	0.8	0.5	2.2	1	4.4	0.1	0	4.7	14.1	43.4	92.2	30	32.6	13.2	342	8.1	-1.10866262452161	4.25	6	5.13932163505758	45	18	21	96	6.1	2.425	25	11	5.44	202
1480	1480	7161	62	118	48	24.81	10.02	63.55	15.8	313	91.3	657.56	0	6.9	1.26	4.9	20.6	11	63.4	3.8	1.2	1	0.5	3.1	0.2	0.1	2.85	9.1	26.6	93.5	32	34.3	13.8	197	9.3	-1.34707364796661	3.42	6.2	5.38035807688425	48	38	30	85	17.1	2.5	23	39	6.384	145
1481	1481	7162	68	160	84	27.32	23.45	69.27	33.9	195	64.6	659.77	0	5.28	1.85	6.4	29.2	7.8	57.6	4.5	1	1.9	0.5	3.7	0.3	0.1	3.87	12.1	34.7	89.6	31.2	34.7	12.9	238	7.7	0.476234178996372	3.26	5.4	4.56466064264988	41	19	20	90	5	2.25	22	57	4.829	127
1482	1482	7163	80	104	69	27.57	14.86	70.17	21.2	118	22	225.09	2	6	1.54	7.8	21.5	6.3	68.9	2.9	0.4	1.7	0.5	5.4	0.2	0	3.97	13.9	39.5	99.4	34.8	35.1	12	194	8.4	-0.941608539858445	3.79	5.1	4.09916625250131	45	19	17	69	4.3	2.275	25	18	5.384	127
1483	1483	7167	88	114	68	53.62	6.44	54.6	11.8	72	14.7	259.04	0	5.35	1.58	15.9	22.3	4.7	70.4	1.6	0.9	3.5	0.7	11.2	0.3	0.1	4.89	14.4	42.8	87.5	29.5	33.7	13.4	376	9	0.924258901523332	4.91	9.8	2.6159349121944	42	35	23	103	5.7	2.475	24	72	9.27	105
1484	1484	7171	52	134	79	33.02	14.5	61.76	23.5	173	21.5	237.64	0	5.07	1.28	6.1	33.7	11.2	51	3	1.2	2.1	0.7	3.1	0.2	0.1	4.74	14.5	42.9	90.7	30.6	33.7	12.4	307	6.6	-0.673344553263766	3.16	5.4	4.59107126160859	45	34	25	64	6.4	2.4	24	30	6.051	167
1485	1485	7174	88	128	49	22.46	11.28	75.18	15	122	14.3	317.34	3	6.1	1.25	6.6	39.7	7.1	50.4	2.3	0.6	2.6	0.5	3.3	0.2	0	5.51	16.3	47.4	86.1	29.7	34.5	12.7	269	7.7	-1.83258146374831	3.08	5.7	1.26412672714568	46	47	31	109	5	2.45	25	58	4.829	150
1486	1486	7186	64	136	85	37.66	17.72	74.82	23.7	146	32.4	413.28	0	6.05	0.93	5.6	37.3	8.3	49.9	3.7	0.8	2.1	0.5	2.8	0.2	0	5.01	15.6	47	93.8	31.1	33.1	12.4	254	8.1	-1.34707364796661	3.76	5.5	4.69592454925656	47	29	21	64	6.1	2.45	26	33	5.662	172
1487	1487	7187	60	139	77	24.52	11.46	80.55	14.2	45	18.6	248.71	0	6.26	0.95	7.4	26.8	7.8	62.2	2.7	0.6	2	0.6	4.6	0.2	0	4.71	14.5	42.1	89.4	30.7	34.2	12.4	212	7.9	-1.96611285637283	3.6	5.4	4.22141764478558	47	14	16	88	7.9	2.5	23	17	5.551	149
1488	1488	7192	66	132	78	43.93	21.66	70.88	30.6	39	16.1	298.89	0	5.95	2.5	4	32.8	8.1	55.4	2.7	1	1.3	0.3	2.2	0.1	0	4.24	13.9	40.5	95.4	32.8	34.3	11.9	289	7.8	-2.30258509299405	2.72	5.4	3.08922261664133	45	22	21	32	3.9	2.275	22	41	4.885	152
1489	1489	7193	80	111	81	23.44	11.1	52.09	21.3	139	20.8	414.02	1	4.6	0.94	4.3	40.9	7.7	43.2	7.5	0.8	1.8	0.3	1.9	0.3	0	4.99	15.4	45.1	90.3	30.8	34	12.9	243	7.4	-1.96611285637283	2.84	5.4	3.06479180948549	43	65	35	98	5.7	2.25	18	27	5.051	124
1490	1490	7195	70	117	55	31.45	13.07	52.45	24.9	69	68.4	289.3	0	5.56	1.17	5.5	22.9	7.6	68.2	1.2	0.2	1.3	0.4	3.8	0.1	0	4.46	14.4	41.4	93	32.3	34.8	12.1	216	8.1	-0.891598119283784	3.69	5.3	4.01926175609774	39	24	21	47	3.2	2.125	24	16	4.996	185
1491	1491	7196	70	130	71	19.44	22.55	69.99	32.2	56	32.2	4715.82	0	6.31	1.57	4.7	37.3	7.6	52.7	1.9	0.6	1.8	0.4	2.5	0.1	0	4.23	12.7	36.3	85.6	30	35.1	12.6	296	7.5	-2.65926003693278	2.87	4.8	4.44464925915299	46	24	27	105	6.8	2.35	24	11	5.162	173
1492	1492	7205	92	130	0	25.34	11.28	75.9	14.9	97	26.5	255.35	3	5.04	1.41	9.3	24.8	7.6	62.8	3.9	1	2.3	0.7	5.8	0.4	0.1	5.64	18.2	52.2	92.5	32.3	34.8	13.5	196	6.9	0.62057648772511	4.28	5.4	3.17638577324725	44	22	27	87	3.9	2.3	19	19	4.33	184
1493	1493	7210	70	135	71	26.94	17.01	75.9	22.4	61	22.7	376.38	0	6.57	1.76	5.6	23.5	8.4	66.7	0.9	0.6	1.3	0.5	3.7	0.1	0	4.32	14	42.1	97.4	32.4	33.3	12.5	249	7.4	-1.23787435600162	4.85	5.6	4.92507740573461	50	16	25	139	4.3	2.425	23	35	7.272	186
1494	1494	7211	72	132	74	28.78	12.71	76.79	16.6	34	21.5	293.72	2	5.82	1.49	9.9	21.6	5.9	69.1	3.3	0.2	2.1	0.6	6.8	0.3	0	5.38	16.8	49.4	91.9	31.2	34	12.5	331	7.5	-0.994252273343867	3.79	5.7	5.40627450805313	48	24	20	82	3.2	2.425	27	19	5.107	135
1495	1495	7212	60	123	82	26.77	20.94	47.61	44	800	19	423.61	1	5.84	1.14	7.4	36.8	8	50.3	4.3	0.6	2.7	0.6	3.7	0.3	0	4.86	14.7	44.5	91.4	30.2	33.1	12.5	180	9.6	-1.71479842809193	4.18	5.4	1.75958057086382	43	23	25	102	6.4	2.35	26	24	4.496	159
1496	1496	7221	78	132	81	25.67	14.86	70.35	21.1	176	48	580.07	0	6.05	1.78	5.1	31.2	7.9	56.3	3.7	1	1.6	0.4	2.9	0.2	0.1	4.83	14.8	43	88.9	30.8	34.5	11.9	261	8.8	-0.3147107448397	4.04	5.1	3.15316328150282	47	163	99	68	3.2	2.525	25	254	5.773	182
1497	1497	7229	64	129	87	28.1	11.64	63.01	18.5	78	31.3	498.15	0	5.61	1.06	5.4	36.5	7.2	49.3	6.3	0.8	2	0.4	2.7	0.3	0	5.4	15.3	45.4	84.1	28.3	33.7	12.7	289	7.3	-2.40794560865187	3.33	5.2	4.02606572146881	46	30	31	72	7.5	2.45	26	24	4.94	171
1498	1498	7230	76	184	86	36.96	18.8	53.7	35	121	42.1	400.73	0	5.12	0.68	9.3	17.6	7.7	72.9	1.7	0.1	1.6	0.7	6.8	0.2	0	5.07	15.9	45.5	89.9	31.3	34.8	12.5	246	10	-0.150822889734584	4	6.9	6.364234272378	41	27	24	70	5.4	2.075	21	57	10.713	204
1499	1499	7231	80	125	78	22.76	5.91	79.66	7.4	354	28.5	913.64	3	4.65	0.89	7.2	42.7	10.9	44.8	1.1	0.6	3.1	0.8	3.2	0.1	0	4.09	13.7	39.2	96.1	33.3	34.7	12.8	241	7.4	-2.30258509299405	4.24	7.8	2.47401420862158	39	31	29	91	4.6	2.425	24	15	9.992	131
1500	1500	7237	74	150	0	24.06	4.3	47.44	9.1	433	12.7	318.08	0	4.45	1.02	9	15.5	9.4	73.8	0.6	0.7	1.4	0.8	6.6	0.1	0.1	4.06	12.1	36.7	90.7	30	33	12.9	296	8.6	2.37954613413017	7.21	8.9	7.57967882309046	39	12	13	61	7.9	2.2	20	18	17.93	140
1501	1501	7241	64	171	86	27.33	13.43	63.55	21.1	39	63.9	771.95	0	4.99	1.63	5.8	23.3	7.5	65.6	2.5	1.3	1.4	0.4	3.8	0.1	0.1	4	12.9	37.8	94.5	32.2	34.1	12	259	8.8	-1.6094379124341	3.24	5.5	4.96214508493582	46	26	23	87	6.4	2.275	24	25	4.94	179
1502	1502	7243	72	125	81	34.36	19.87	66.95	29.7	52	33.3	335.05	0	5.48	0.93	4.3	45	8.9	42.2	2.8	1.3	1.9	0.4	1.8	0.1	0.1	3.9	12.5	35.5	91	32.1	35.2	11.9	296	7	-1.71479842809193	2.1	6	2.57794151575519	42	45	25	79	3.9	2.275	22	27	5.829	164
1503	1503	7244	60	148	76	24.52	17.01	60.86	27.9	123	56.6	522.5	3	4.16	0.95	8.1	31.4	10.3	54	3.5	0.8	2.5	0.8	4.4	0.3	0.1	5.19	15.8	47	90.5	30.3	33.5	11.9	267	8.1	-1.27296567581289	3.98	6.1	5.02519544542759	42	12	20	87	8.2	2.45	24	17	5.051	125
1504	1504	7249	62	132	70	21.57	26.85	58	46.3	183	39.4	640.58	0	5.82	2.15	4.6	25.3	10.5	62.2	1	1	1.2	0.5	2.9	0	0	5.57	14.5	45.9	82.4	26.1	31.6	12.1	253	8.4	-3.50655789731998	2.41	5.7	3.43043250693049	47	16	18	64	4.6	2.4	25	17	4.496	145
1505	1505	7251	64	126	67	23.25	11.28	51.19	22	204	39.4	211.07	0	5.43	1.7	5.4	24	8.6	63.7	2.8	0.9	1.3	0.5	3.4	0.2	0	4.41	12.6	39.2	89.1	28.8	32.3	13.2	198	9	-1.23787435600162	3.38	5	4.33990170837321	43	12	19	64	6.1	2.325	25	10	4.663	140
1506	1506	7258	66	137	77	24.04	16.11	63.19	25.5	220	10.6	357.93	1	4.73	0.89	9.4	21.9	4.7	69.8	2.7	1	2.1	0.4	6.6	0.3	0.1	5.3	16.5	48.3	91.2	31.2	34.2	12.5	313	8.8	-2.20727491318972	3.18	5.4	3.94893335944824	47	56	38	84	8.9	2.275	24	44	5.273	171
1507	1507	7265	86	113	57	40.73	12.89	47.08	27.4	80	24.2	286.34	0	3.83	1.89	4.9	35	7.1	55.1	2.5	0.4	1.7	0.3	2.7	0.1	0	3.82	12.4	36.5	95.6	32.4	34	12.7	209	8	-0.7339691750802	3.58	6.1	5.32300997913841	40	15	16	116	8.2	2.35	22	22	10.047	207
1508	1508	7269	60	143	74	28.33	30.61	53.88	56.8	306	22.9	228.78	0	5.3	0.99	5.5	31.7	11.4	53.8	2.3	0.6	1.7	0.6	3	0.1	0	5.43	16.7	49.3	90.7	30.7	33.8	12	209	8.1	-2.20727491318972	2.84	6	5.05560865973899	44	21	24	53	6.1	2.325	29	21	5.662	164
1509	1509	7276	64	139	65	30.63	19.69	68.74	28.6	269	24.7	202.95	0	4.97	1.07	6.3	38.1	8.6	49.2	3.3	0.9	2.4	0.5	3.1	0.2	0.1	5.12	15.8	46.3	90.5	30.9	34.2	12.6	222	8.8	-2.04022082852655	3.72	6	4.51535488166573	46	28	23	95	5	2.275	24	17	5.995	183
1510	1510	7277	58	137	71	24.56	15.39	80.73	19.1	100	94.2	390.4	0	6.26	2.21	6.4	20.1	9.8	66.2	2.9	1	1.3	0.6	4.2	0.2	0.1	4.07	12.1	36.2	89	29.5	33.3	12.5	248	6.8	0.048790164169432	2.89	5	5.02453819926525	42	23	31	67	5.7	2.3	24	20	4.274	196
1511	1511	7278	100	129	85	34.75	13.6	53.7	25.3	264	27	326.93	0	7.34	1.98	3.6	56.3	13.5	26	3.3	1	2	0.5	0.9	0.1	0	4.96	15	44.9	90.5	30.3	33.5	12.9	286	8.2	-0.616186139423817	3.93	5.5	2.48657192910706	43	35	34	53	6.1	2.425	24	93	5.44	140
1512	1512	7281	74	104	78	36.08	12.17	53.34	22.8	20	34.2	303.32	0	6.98	1.34	7.7	33.1	4.8	57.2	4.9	0.1	2.5	0.4	4.4	0.4	0	4.18	13.5	39.2	93.6	32.1	34.2	12.4	329	8.2	-1.51412773262978	3.24	5.4	3.8584112359795	44	14	21	42	5	2.4	24	16	4.829	152
1513	1513	7284	48	105	58	30.95	22.2	66.77	33.2	128	72.5	464.94	0	4.97	0.87	6.3	25.7	8.6	62.6	2.2	1	1.6	0.5	3.9	0.1	0.1	4.93	14.6	44.3	89.9	29.5	32.8	12.3	177	9.7	-2.65926003693278	3.35	5.6	5.54712866461082	44	31	23	91	3.9	2.45	25	19	5.551	154
1514	1514	7285	68	120	84	29.72	11.99	47.97	25	138	29.7	232.47	0	5.3	1.11	5.4	36.5	6.1	55	1.9	0.5	2	0.3	3	0.1	0	5.1	15.1	45.9	89.9	29.7	33	11.6	231	7.8	-2.99573227355399	2.66	5.5	1.64287268852034	51	26	20	70	5	2.25	27	29	4.774	135
1515	1515	7290	82	113	70	22.87	24.52	58.53	41.9	60	46.9	216.97	3	5.59	0.91	7.4	25.5	11	59.2	4	0.4	1.9	0.8	4.4	0.3	0	4.84	15.5	46.3	95.9	32.1	33.5	13.1	260	9	-1.34707364796661	3.54	5.3	4.61512051684126	41	18	19	94	4.6	2.25	24	9	4.885	141
1516	1516	7295	68	146	71	25.45	16.11	68.38	17.8	324	44.2	157.19	3	6.18	0.89	7.6	34.6	10.1	50.3	3.7	1.3	2.6	0.8	3.8	0.3	0.1	5.08	15.2	45.8	89.9	29.9	33.3	13.6	321	9.3	-0.400477566597125	4.61	5.7	6.64509096950564	42	25	25	119	5.4	2.35	21	30	5.44	138
1517	1517	7301	72	140	71	22.53	6.98	58.89	11.9	80	35.6	343.91	0	5.48	1.94	4.6	40.8	14	43.3	1.5	0.5	1.9	0.6	2	0.1	0	4.47	13.4	39.9	89.5	30	33.6	12.6	239	7.9	-0.430782916092454	4.06	5.6	3.94507085947435	43	9	22	85	5.7	2.375	25	17	4.996	167
1518	1518	7312	76	163	92	25.84	18.62	69.63	26.7	80	23.1	140.96	0	6.03	1.58	4.9	25.1	9	60.4	4.1	1.3	1.2	0.4	3	0.2	0.1	4.54	12.7	39.7	87.4	28.1	32.2	12.9	341	9.2	-1.83258146374831	3.65	5.3	5.43153621033426	43	14	23	119	3.2	2.325	25	12	4.607	171
1519	1519	7315	76	134	59	33.29	14.14	75.9	18.6	40	21.1	233.21	0	4.71	0.94	8.9	28.3	8.3	61.3	1.7	0.4	2.5	0.7	5.5	0.2	0	4.96	15.2	44.3	89.4	30.7	34.3	12.6	280	7.5	-2.12026353620009	4.4	6.6	3.06851794327964	50	35	29	114	8.2	2.425	24	24	5.884	130
1520	1520	7318	74	130	65	27.36	13.96	69.27	20.2	60	78.1	357.93	3	4.89	1.09	5.4	31.6	7.7	57.6	2.2	0.9	1.7	0.4	3.1	0.1	0	4.52	13.9	41.5	91.7	30.7	33.5	13.4	227	8.1	0.72270598280149	4.81	5.8	6.22356783979366	45	11	16	112	4.6	2.35	24	23	5.218	127
1521	1521	7319	90	156	94	29.97	9.85	82.16	12	18	18.6	489.29	0	6.13	2.9	6.6	28.5	6.3	64.3	0.6	0.4	1.9	0.4	4.2	0	0	5.22	15.1	46.1	88.3	29	32.9	12.9	242	8.1	-2.81341071676004	3.46	5.5	3.87991295150991	45	22	20	81	3.2	2.475	21	33	4.885	173
1522	1522	7322	76	128	86	29.66	15.04	65.87	22.8	122	17.2	244.28	3	5.69	0.97	7.3	28.7	9.4	57.8	3.2	0.9	2.1	0.7	4.2	0.2	0.1	5.64	17	49.6	88	30	34.1	12.4	229	7.3	-2.12026353620009	2.73	6.6	2.46300181439995	49	13	16	82	3.6	2.475	23	29	5.44	125
1523	1523	7337	74	157	72	24.21	20.94	72.32	29	35	107.4	406.64	0	6.18	1.17	8.4	24.4	4.3	65.6	4.9	0.8	2	0.4	5.5	0.4	0.1	4.25	13.9	40	94.2	32.8	34.8	11.6	372	7.6	-0.616186139423817	3.35	5.8	4.94235645334296	43	24	27	89	4.6	2.3	22	47	6.217	168
1524	1524	7342	54	125	48	24.66	32.4	55.85	58	152	29.7	430.25	0	6.7	1.62	6.4	26.3	10.7	57.7	4.9	0.4	1.7	0.7	3.7	0.3	0	4.71	15.6	46.1	97.8	33.3	34	12.7	255	8.3	-2.20727491318972	3.68	5.7	4.62497281328427	47	26	28	62	6.1	2.45	24	28	5.829	169
1525	1525	7352	82	102	70	27.62	20.59	80.19	25.7	248	35.6	559.4	0	4.91	1.47	5.8	22	8.9	66.1	2.4	0.6	1.3	0.5	3.8	0.1	0	5.24	16.1	47.7	91.7	30.7	33.8	11	217	8.3	-2.40794560865187	4.11	5.6	2.18380155700408	43	30	25	94	7.1	2.425	29	32	4.829	169
1526	1526	7355	70	173	99	33.83	14.68	77.33	19	59	36.2	8782.2	0	4.99	1.89	4.4	29	8.9	59.5	2.2	0.4	1.3	0.4	2.6	0.1	0	4.14	12.7	37.5	90.7	30.8	34	13.4	184	7.6	-1.42711635564015	3.13	5.4	5.79605775076537	43	8	18	91	5.7	2.3	23	18	5.051	170
1527	1527	7360	72	153	20	22.95	20.76	88.25	23.5	64	59.8	563.09	0	4.73	2.56	6.1	29.2	9.5	54.7	4.8	1.7	1.8	0.6	3.3	0.3	0.1	4.4	14.1	41.1	93.2	32	34.3	12.6	220	8.7	-0.446287102628419	3.28	5.7	4.54009818924438	41	21	26	57	4.3	2.425	25	13	4.663	166
1528	1528	7371	62	124	83	33.14	11.64	54.77	21.2	274	42.6	335.79	0	6.03	1.6	7.6	25.4	5.6	65.2	3.4	0.5	1.9	0.4	5	0.3	0	5.43	17.2	49.3	90.6	31.7	35	11.9	240	7.8	-1.89711998488588	3.09	5.3	3.58573869519442	47	24	17	83	5.4	2.325	29	39	5.495	131
1529	1529	7374	60	108	71	23.7	7.16	90.93	7.9	3	21.7	229.52	0	5.22	1.86	4.6	29.7	6.6	53.6	8.8	1.3	1.4	0.3	2.5	0.4	0.1	3.97	10.8	32	80.7	27.2	33.7	14	281	10.2	-2.81341071676004	3.33	5.3	3.9963641538619	47	13	21	75	4.3	2.3	24	9	4.552	118
1530	1530	7377	74	164	82	31.32	18.44	67.48	27.3	149	42.1	381.55	0	5.72	1.1	8.1	30.6	6.2	61.1	1.6	0.5	2.5	0.5	4.9	0.1	0	4.3	13	38.6	89.7	30.3	33.8	12.9	343	7.9	-1.71479842809193	3.83	6.8	4.59025957325234	46	20	27	89	4.6	2.25	23	24	6.273	114
1531	1531	7381	72	115	86	28.52	12.53	55.49	22.6	73	39.9	330.62	2	5.66	1.02	10.5	37.5	6.7	51.8	3.1	1	3.9	0.7	5.4	0.3	0.1	4.61	13.3	38.9	84.4	28.7	33.9	12.5	281	8.7	-1.51412773262978	3.98	5.7	1.26412672714568	41	16	18	89	4.3	2.25	25	21	6.328	145
1532	1532	7384	48	129	73	26.06	15.22	54.06	28.1	354	42.1	484.13	0	5.28	1.42	5.1	23.4	10.6	64.1	1.7	0.3	1.2	0.5	3.3	0.1	0	4.93	14.8	44.2	89.4	29.8	33.3	13.1	294	8	0.231111720963387	3.3	5.3	4.8613615913485	45	28	35	71	5	2.45	27	13	5.107	221
1533	1533	7388	68	144	75	36.79	21.84	73.57	29.7	175	29.2	203.69	0	5.69	1.12	5.1	34.8	8.5	55	1.3	0.4	1.8	0.4	2.8	0.1	0	4.45	14.3	42.8	96.4	32.1	33.3	11.8	319	8.1	-1.56064774826467	4.22	5.4	4.53184652156925	45	33	23	113	4.6	2.2	25	29	5.273	177
1534	1534	7393	78	189	109	29.29	20.76	77.51	26.8	42	11.8	391.14	0	4.81	1.78	6.9	27	14.1	57.2	1	0.7	1.9	1	3.9	0.1	0	4.49	13.5	40.1	89.1	30	33.7	13.9	255	9.4	-0.116533816255952	4.87	5.7	6.11743618666992	38	22	33	88	2.5	2.35	29	155	4.885	160
1535	1535	7398	68	126	69	40.2	3.94	39.56	9.7	294	37.1	417.71	0	6.18	1.44	7	20.5	8.4	69.7	0.9	0.4	1.4	0.6	4.9	0.1	0	5.16	11.7	37.8	73.2	22.6	30.9	15.1	259	7.9	1.76644166124377	5.71	5.5	5.22305488204749	41	14	18	126	5.7	2.275	25	33	6.994	161
1536	1536	7411	66	178	79	25.64	6.27	56.21	11.1	143	22.4	370.48	0	6.18	1.34	4.6	39.2	8.3	51.8	0.6	0.2	1.8	0.4	2.4	0	0	3.93	11.4	33.5	85.4	28.9	33.8	13.7	263	6.9	-2.20727491318972	3.12	5.7	4.64918707140487	43	21	26	67	3.6	2.275	28	25	5.162	199
1537	1537	7418	72	121	77	27.46	14.32	61.93	23.1	516	56.4	564.57	0	4.14	1.14	6.8	20.5	8.6	69.6	1.1	0.3	1.4	0.6	4.7	0.1	0	5.22	15.9	47.3	90.6	30.5	33.7	11.7	158	9.2	-0.941608539858445	4.59	5.4	2.26592110862245	46	33	27	73	3.9	2.425	23	63	5.495	126
1538	1538	7419	60	117	89	30.32	26.49	83.41	24.7	107	74.1	777.85	0	6.08	1.14	7.6	25.1	8.1	64.6	1.6	0.6	1.9	0.6	4.9	0.1	0	5.25	16.8	49.3	93.9	31.9	34	12.4	263	6.8	-2.30258509299405	3.3	4.9	3.93005936791424	48	21	26	85	5.7	2.35	23	35	4.829	160
1539	1539	7421	50	104	54	26.72	15.75	63.01	25	212	42.1	402.21	0	5.12	1.03	5	25.9	11.3	59.4	2.8	0.7	1.3	0.6	3	0.1	0	4.34	13.6	40.3	92.8	31.3	33.8	13	185	7.8	-0.400477566597125	3.93	5.6	5.04535873015464	42	20	25	88	7.9	2.225	25	16	4.829	160
1540	1540	7435	52	136	79	33.92	9.31	74.82	12.4	85	22.2	321.03	0	4.71	1.09	8.8	30.8	7.8	59.5	1.7	0.3	2.7	0.7	5.2	0.1	0	4.81	14.2	41.4	86.3	29.5	34.2	13.9	273	8.1	-0.356674943938732	3.93	5.6	4.24448722065182	45	35	27	65	10	2.475	30	13	5.44	207
1541	1541	7442	82	142	44	19.36	15.57	55.49	28.1	220	47.3	470.11	1	6.03	2.45	8.1	28.2	8.8	56.1	6.3	0.7	2.3	0.7	4.5	0.5	0.1	4.67	14.5	43.6	93.5	31	33.2	13.3	282	7.9	-1.46967597005894	3.33	5.6	4.72738781871234	44	23	28	58	3.6	2.525	27	15	5.051	193
1542	1542	7450	76	115	72	33.74	16.29	52.81	30.8	190	35.1	338	0	6.49	0.8	7	36.4	10.2	49.7	2.8	0.9	2.5	0.7	3.5	0.2	0.1	4.82	15.2	45.7	94.7	31.5	33.2	12.4	288	7.5	-0.916290731874155	3.98	5.6	2.86220088092947	42	23	22	57	5	2.35	27	25	5.495	129
1543	1543	7456	68	161	85	28.96	21.12	67.66	31.2	130	41	329.15	0	5.82	1.01	10.2	40.4	9.6	45.9	3.7	0.5	4.1	1	4.7	0.4	0.1	4.8	15.6	47.5	99	32.4	32.8	12	254	8.9	-1.17118298150295	3.02	6.1	3.08876713952118	47	78	48	174	5	2.3	21	48	4.052	178
1544	1544	7466	70	140	15	22.32	23.09	85.2	27.1	127	61.6	429.52	0	4.97	1.11	7.6	20.5	10.2	66.4	2.4	0.4	1.6	0.8	5	0.2	0	4.39	14.3	42	95.5	32.5	34	14.6	231	7.4	-2.12026353620009	3.15	5.2	5.04600243793355	47	18	25	35	7.9	2.35	25	11	4.885	193
1545	1545	7471	64	182	68	28.98	11.1	61.76	18	191	14.7	336.53	0	6.23	1.07	6.7	33.6	7.7	56.2	1.3	1.2	2.3	0.5	3.8	0.1	0.1	4.52	14.2	40.6	89.8	31.4	35	13.2	275	9.3	-0.616186139423817	4.42	5.5	4.40268673737018	46	14	22	76	3.9	2.5	25	16	4.94	188
1546	1546	7476	76	98	65	34.43	13.25	51.19	25.9	190	29.9	271.58	2	5.53	1.06	6.4	16.5	11.4	68	3.2	0.9	1.1	0.7	4.4	0.2	0.1	4.01	14.2	41	102.4	35.5	34.7	13.4	229	8.4	0.0295588022415444	4.12	5.4	3.83859172734226	45	18	19	65	5.7	2.475	20	13	4.274	196
1547	1547	7478	74	97	62	26.66	14.86	50.84	29.2	106	28.3	346.86	0	4.81	1.02	3.4	37.2	14.9	45.1	1.9	1	1.3	0.5	1.5	0.1	0	4.28	13.7	40.5	94.8	32	33.8	12	185	7.9	-1.13943428318836	4.46	5.2	3.97631149531051	40	37	27	61	4.3	2.2	27	20	4.829	152
1548	1548	7482	58	100	66	35.97	8.23	62.11	13.3	105	21.5	386.71	0	6.18	1.5	4.7	43.2	7.3	46.6	2.2	0.8	2	0.3	2.2	0.1	0	4.18	12	36.5	84.8	27.5	32.5	13	292	8.8	-3.2188758248682	4.44	5.5	4.38875395542331	42	18	24	76	7.5	2.275	25	16	4.829	195
1549	1549	7487	72	152	48	22.01	10.38	62.83	16.5	252	66.6	441.32	0	5.28	0.89	8.7	33.6	10.2	52.4	3.4	0.6	2.9	0.9	4.6	0.3	0.1	4.47	13.5	39.6	88.7	30	33.9	12.3	244	8.4	1.31640823365572	5.1	8.9	5.92665932374187	43	26	21	139	9.6	2.55	25	287	11.879	151
1550	1550	7489	66	142	89	28.22	19.51	52.09	37.5	170	57.1	439.11	0	6.34	1.78	6.1	29.5	6.3	59.4	4.4	0.4	1.8	0.4	3.6	0.3	0	4.72	14.9	43.6	92.3	31.3	34	11.7	268	11.2	-0.186329578191493	3.79	5.1	4.77322377098434	43	19	22	74	6.8	2.4	28	46	5.051	163
1551	1551	7491	80	107	82	22.66	11.28	58.89	19.1	114	16.3	312.91	2	6.03	1.19	12.5	16.2	8.4	73.2	2	0.2	2	1.1	9.2	0.3	0	5.18	16.4	49.2	94.9	31.6	33.3	11.9	258	7.6	-0.49429632181478	4.21	5.8	3.28503802712187	45	29	10	100	6.1	2.375	25	27	5.218	161
1552	1552	7497	74	147	89	20.83	15.39	68.02	22.6	391	21.5	246.49	0	5.66	2.73	5.6	51.3	8	37.8	1.3	1.6	2.9	0.4	2.1	0.1	0.1	4.14	12.2	36.2	87.3	29.5	33.8	13.2	243	7.6	-2.40794560865187	3.38	5.4	3.28802868355652	47	17	30	78	2.5	2.475	23	150	5.051	167
1553	1553	7502	66	114	65	25.28	16.83	49.23	34.2	89	63.6	581.54	0	4.47	1.28	8	18.7	15	62.1	3.8	0.4	1.5	1.2	5	0.3	0	4.51	15	44.6	98.8	33.3	33.8	12.5	197	8.2	-1.27296567581289	4.2	5.4	5.96100533962327	43	8	32	84	6.4	2.3	25	27	5.107	178
1554	1554	7521	52	173	79	27.63	24.88	56.92	43.7	66	39.2	523.24	0	6.36	0.93	5.9	31.5	8.9	51.6	6.4	1.6	1.9	0.5	3	0.4	0.1	4.22	13.1	37.4	88.6	30.8	34.8	13.3	171	8.8	-1.02165124753198	3.06	4.9	6.27795841392295	37	55	91	417	5	2.3	20	661	4.163	199
1555	1555	7522	70	135	83	27.02	22.55	60.86	37.1	393	27.4	189.67	1	6.03	0.89	5.1	22	11.4	62.4	3.6	0.6	1.1	0.6	3.2	0.2	0	5.12	15.6	46.3	90.3	30.4	33.7	13.3	195	10.1	-2.20727491318972	3.1	5.9	3.78373498512661	46	26	24	123	3.6	2.425	25	44	5.329	158
1556	1556	7523	72	96	67	26.2	6.09	76.25	8	3	23.3	278.23	0	5.38	1.28	6.4	22.5	6.9	67.7	2.3	0.7	1.4	0.4	4.3	0.1	0	4.69	12.4	39.2	83.4	26.5	31.7	13.9	206	9.1	-2.52572864430826	3.21	5.2	2.37117788445966	45	24	25	66	7.1	2.25	25	17	4.774	152
1557	1557	7525	86	148	60	25.23	16.65	76.97	21.6	23	72.9	645.01	0	5.84	1.33	10.1	24	10.2	63.3	1.9	0.6	2.4	1	6.4	0.2	0.1	4.69	14.2	42.3	90.2	30.2	33.5	12	495	7.3	-1.42711635564015	3.76	5.8	4.42520584876782	45	24	26	86	3.2	2.45	25	11	4.774	146
1558	1558	7531	56	132	82	33.8	15.04	44.21	34	87	44.2	430.25	3	3.88	1.39	6.6	29	8.4	56.1	5.3	1.2	1.9	0.6	3.7	0.3	0.1	4.5	15.2	44.1	97.9	33.8	34.6	12.4	182	8.5	-1.20397280432594	3.81	5.4	5.96794000206102	44	26	23	98	5	2.2	23	25	6.273	105
1559	1559	7537	64	178	66	30.25	11.1	86.64	12.8	158	106	366.05	0	6.52	1.12	9.8	24	9.1	64.3	2	0.6	2.4	0.9	6.3	0.2	0.1	4.44	14.3	41.3	92.8	32.1	34.6	11.8	238	9.2	-0.916290731874155	3.66	5.8	5.09864617141897	41	19	16	58	4.6	2.3	28	21	5.107	164
1560	1560	7542	88	153	105	27.57	15.93	63.9	24.9	119	19.9	329.89	0	5.12	0.68	5.3	37.3	10.4	47.4	4.2	0.8	2	0.6	2.5	0.2	0	4.92	15.1	45.3	92.1	30.8	33.4	12.2	329	7.9	-1.20397280432594	3.9	5.5	3.78054664263976	44	32	22	68	3.9	2.1	27	50	5.329	135
1561	1561	7546	58	134	87	28.43	26.31	50.12	52.5	101	17.2	396.31	0	3.54	1.18	6.9	26.8	8.4	59.7	4.4	0.7	1.8	0.6	4.1	0.3	0	5.18	15.1	45.2	87.1	29.2	33.5	12.3	217	8.9	-2.30258509299405	3.12	4.9	2.90744735868642	45	25	22	122	6.4	2.2	28	37	4.774	169
1562	1562	7548	62	130	79	24.74	20.94	52.63	39.8	57	20.2	168.26	0	4.6	1.08	6.6	24	6.8	67.8	0.7	0.7	1.6	0.4	4.5	0	0	5.05	15.4	44	87.1	30.4	34.9	12.9	192	8.8	-1.34707364796661	2.39	5.9	3.19622113430339	44	22	23	102	4.3	2.275	22	27	4.885	145
1563	1563	7550	68	146	0	32.71	13.96	70.17	19.9	15	39.2	645.75	0	5.2	1.25	8.6	19.8	9.4	67.6	2.7	0.6	1.7	0.8	5.8	0.2	0.1	3.72	12	35.9	96.7	32.4	33.5	13	312	6.6	-0.544727175441672	3.71	5.9	5.80724118302443	38	11	19	88	4.3	2.375	25	14	4.94	142
1564	1564	7553	70	128	73	29.55	13.25	71.96	18.4	22	28.1	145.39	0	4.58	1.69	7.1	28.1	6.7	62.1	2.3	0.8	2	0.5	4.4	0.2	0.1	4.66	14.1	41.6	89.4	30.4	34.1	12.6	328	7.5	-0.616186139423817	3.45	5.4	4.80647704269313	42	15	16	108	3.2	2.325	25	17	5.051	165
1565	1565	7554	70	157	81	28.6	18.62	52.63	35.4	159	53.5	311.44	0	5.25	0.94	8.2	20.9	8.6	67.9	2	0.6	1.7	0.7	5.6	0.2	0	5.76	17.1	50.6	88	29.7	33.8	14.3	257	7.7	-1.30933331998376	4.46	5.3	3.59236855373309	48	19	17	76	6.1	2.35	25	19	5.107	126
1566	1566	7557	78	113	69	21.19	7.34	67.84	10.8	75	33.1	416.23	0	5.3	1.8	8.5	31.9	5.2	61.4	0.9	0.6	2.7	0.4	5.2	0.1	0.1	4.3	13.3	39.7	92.3	30.9	33.4	12.4	419	6.9	-0.967584026261706	3.59	5.4	3.99507656056343	45	19	21	83	4.3	2.25	28	11	4.385	162
1567	1567	7562	82	138	90	34.94	14.32	75.9	18.9	70	39.6	245.75	0	5.79	1.5	7.9	30.3	6	60.7	2.2	0.9	2.4	0.5	4.8	0.2	0.1	4.66	14.1	40.6	87.1	30.2	34.7	12.1	206	9.1	-2.04022082852655	2.75	5.9	1.97962120639763	44	46	32	90	5.7	2.4	22	26	4.829	166
1568	1568	7566	70	105	65	22.79	13.78	60.14	22.9	74	78.1	670.84	0	5.28	1.89	6.9	33.1	8.2	53.6	4.6	0.5	2.3	0.6	3.7	0.3	0	4.51	13.9	41.2	91.4	31	33.9	11.8	286	7.3	-0.994252273343867	3.79	5.5	5.10957524195116	45	17	26	89	4.3	2.275	26	19	5.107	138
1569	1569	7567	84	145	97	24.53	6.8	66.41	10.2	31	18.8	415.49	3	5.25	1.17	8.2	26.5	4.6	66.8	2	0	2.2	0.4	5.5	0.2	0	5.3	15	45.4	85.7	28.2	32.9	16.9	329	8.2	0.802001585472027	4.33	7.3	3.78259745798769	44	17	19	117	3.6	2.775	22	30	7.605	174
1570	1570	7577	56	138	82	42.92	6.27	62.65	10	103	17	229.52	0	5.53	1.92	5.5	28.4	10.2	60.3	0.9	0.2	1.6	0.6	3.3	0	0	4.79	13.2	41.8	87.3	27.7	31.7	17.4	168	9.7	1.28093384546206	5.24	5.7	7.50604217851812	38	20	23	113	5.4	2.3	25	69	5.329	183
1571	1571	7578	48	188	55	28.21	13.43	44.21	30.4	39	36.2	323.24	0	4.71	1	6.5	26.1	7.8	63.4	2.5	0.4	1.7	0.5	4.1	0.2	0	4.42	13.3	39	88.5	30.2	34.1	12.9	171	7.6	-1.56064774826467	3.33	5.4	5.17275414357269	41	19	18	70	6.1	2.15	27	74	6.162	162
1572	1572	7581	54	175	78	26.71	15.22	64.62	23.5	118	39.9	362.36	0	6.88	1.28	6.8	25.7	9.7	60.5	3.2	1	1.7	0.7	4.1	0.2	0.1	3.88	12.4	38	98	32.1	32.7	13.3	319	8.4	-0.527632742082372	4.43	6	4.93662988078576	46	10	19	70	5.7	2.475	25	24	6.273	165
1573	1573	7582	56	136	83	21.82	6.98	86.82	8	3	54.1	233.21	0	6.08	1.37	5.3	42.6	9.3	45.1	2.8	0.4	2.3	0.5	2.4	0.1	0	4.58	11.5	34.6	75.5	25	33.1	16.5	266	8.4	-2.65926003693278	3.6	5.7	3.81859106063559	49	31	28	110	12.1	2.6	25	67	4.996	128
1574	1574	7598	60	138	76	35.59	14.14	81.62	17.3	76	25.8	298.89	0	5.48	1.36	7.3	24.5	11.4	60.8	2.8	0.5	1.8	0.8	4.4	0.2	0	4.26	13.6	40.3	94.4	31.9	33.8	13.6	357	7.9	-0.446287102628419	4.99	5.8	5.18682699051467	43	16	21	101	8.2	2.375	23	19	5.329	230
1575	1575	7601	66	129	61	25.5	14.68	59.43	24.7	125	48.9	846.49	3	6.49	1.42	9.5	21.3	7.9	68.3	2	0.6	2	0.8	6.5	0.2	0.1	5.41	15.8	47.2	87.1	29.1	33.5	14	200	11	-0.59783700075562	3.48	5.8	5.96589029598855	45	39	31	66	6.4	2.475	23	33	5.44	144
1576	1576	7605	58	122	78	35.7	13.96	60.68	23	18	32.6	425.83	0	4.22	1.53	7.7	38.2	7.9	51.8	1.8	0.3	2.9	0.6	4	0.1	0	4.1	13.3	38.2	92.3	32.3	34.9	12.3	283	8.1	-1.6094379124341	3.24	5.6	3.12632184325759	43	18	22	86	3.9	2.225	26	16	4.94	229
1577	1577	7616	80	122	81	26.83	24.52	52.63	46.6	126	29.9	127.67	0	4.01	0.64	6.2	26.6	1.5	69.6	1.7	0.6	1.6	0.1	4.3	0.1	0	4.49	13.7	42	93.2	30.6	32.8	12.3	148	8.9	-3.50655789731998	2.6	4.8	3.58712354515955	44	32	26	65	5	2.35	26	14	5.218	137
1578	1578	7619	74	124	69	26.04	19.51	62.29	31.3	189	9.1	391.88	0	4.4	1.29	8.5	31.2	6.9	58	3.7	0.3	2.7	0.6	4.9	0.3	0	5.07	15.4	46.6	92	30.5	33.2	11.7	279	7.5	-3.2188758248682	2.53	5.1	2.04510886259933	49	21	17	63	5.4	2.3	25	31	4.885	110
1579	1579	7620	56	157	69	29.99	21.48	65.69	32.7	36	73.4	804.42	0	6.05	1.11	6.7	19	8.1	69.4	3.2	0.3	1.3	0.5	4.6	0.2	0	4.94	15.4	46.3	94.1	31.3	33.3	12	237	8.9	-1.13943428318836	3.52	5.5	3.79930213536403	46	30	24	94	8.2	2.375	27	79	4.885	183
1580	1580	7626	92	158	80	41.57	15.22	51.02	29.8	180	34	564.57	0	4.73	1.41	6.9	30.6	5.8	59.9	3.1	0.6	2.1	0.4	4.1	0.2	0	4.57	14.7	43.1	94.1	32.1	34	13.3	216	9.1	-0.59783700075562	1.78	5.3	4.24276456734037	45	21	21	86	5.4	2.375	22	46	4.552	134
1581	1581	7634	70	120	64	31.45	16.11	70.35	22.9	190	27.9	330.62	0	6.13	1.74	7.7	47.1	7.8	42.4	2	0.7	3.6	0.6	3.3	0.2	0.1	4.45	13.1	40.1	89.9	29.5	32.7	13	394	7.9	-1.6094379124341	4.03	5.4	2.98416563718253	45	38	29	86	4.3	2.375	24	17	4.441	170
1582	1582	7635	80	117	74	29.36	11.64	56.92	20.4	373	17	333.58	0	6.21	1	10.7	33.8	8.8	55.1	1.3	0.9	3.6	0.9	5.9	0.1	0.1	4.73	14.2	42.1	89.1	30	33.7	11.4	363	7.8	-0.713349887877465	4.59	10.6	3.09149689553837	41	21	17	132	4.6	2.35	27	25	10.047	159
1583	1583	7636	82	148	86	35.97	13.96	58.71	23.8	453	31.9	405.9	0	5.28	0.93	6.6	40	8.9	49.9	0.9	0.4	2.6	0.6	3.3	0.1	0	5.18	16.7	46.8	90.4	32.3	35.7	12.3	180	7.4	-2.99573227355399	2.52	9.5	2.797890905102	48	33	24	75	3.9	2.3	25	28	9.881	144
1584	1584	7656	68	107	70	34.74	8.06	62.47	12.9	13	36.5	612.54	0	4.81	1.34	5.1	35.5	10.4	50.7	3	0.5	1.8	0.5	2.6	0.2	0	4.08	11	33.6	82.4	26.8	32.6	15.5	233	10	-1.46967597005894	3.74	5.4	2.20386912005489	41	16	21	63	6.1	2.425	23	24	5.44	176
1585	1585	7657	56	146	91	24.38	19.15	63.19	30.3	59	34.9	706.27	0	6.54	1.22	5.8	24.2	6.8	65.9	2.5	0.6	1.4	0.4	3.8	0.1	0	4.86	14.5	43.3	88.8	29.7	33.5	11.9	249	9	-1.77195684193188	3.51	4.8	4.18585967105787	42	20	24	101	7.5	2.35	23	11	4.885	184
1586	1586	7659	64	173	65	24.57	14.32	74.82	19.1	52	65	129.89	0	4.68	0.91	12.3	29.5	9.6	57.6	2.7	0.7	3.6	1.2	7.1	0.3	0.1	4.37	14.4	43.3	99.1	32.9	33.2	12.9	381	8.5	-0.843970070294529	4.61	5.6	5.48604097263099	43	10	20	93	7.5	2.45	23	30	4.94	141
1587	1587	7660	80	104	68	22.65	5.37	79.48	6.8	3	14	188.93	2	6.13	1.04	8.8	21.7	7.1	65.8	4.6	0.8	1.9	0.6	5.8	0.4	0.1	4.16	12	35.8	86	28.8	33.4	14.3	264	8.5	-2.52572864430826	3.63	5.3	3.82078452499387	41	10	20	71	5	2.525	26	20	4.718	124
1588	1588	7665	48	114	62	31.08	18.62	57.28	32.5	227	22.2	227.3	0	4.97	0.76	5.4	28.7	9.8	56	3.7	1.8	1.5	0.5	3	0.2	0.1	4.8	15.4	45.6	95.1	32.2	33.8	12.1	202	8.4	-1.71479842809193	3.03	5.2	3.17555070012983	43	30	18	121	6.4	2.35	25	176	5.162	177
1589	1589	7687	82	121	79	33.58	27.03	65.69	41.1	333	29	419.18	2	5.9	1.15	7.1	28.9	6.8	60.6	2.9	0.9	2.1	0.5	4.3	0.2	0.1	5.36	16.7	48.8	91	31.2	34.2	12.3	284	8.1	-0.798507696217772	3.95	5.3	2.7173402480093	45	34	21	85	7.1	2.15	22	68	5.44	142
1590	1590	7695	62	154	65	21.06	11.99	67.66	17.7	12	75	359.41	1	5.28	1.45	8.9	22.9	6.8	67.9	1.8	0.6	2	0.6	6	0.2	0.1	4.61	13.2	39.2	84.1	28.3	33.6	13	343	7.9	1.00430160919687	6.05	5.3	5.66365468356542	40	9	17	91	3.2	2.325	29	7	5.107	106
1591	1591	7696	60	181	82	27.81	12.17	56.74	21.5	61	25.8	634.68	2	5.48	1.21	13.1	21.1	5.9	68.6	3.4	1	2.8	0.8	9	0.4	0.1	4.64	13.2	39.7	85.4	28.5	33.3	12.5	273	8.7	0.751416088683921	4.77	9.1	7.08590146436561	31	12	11	104	9.3	2.075	20	12	9.492	126
1592	1592	7701	62	154	76	27.98	16.83	75	22.4	376	35.6	272.32	0	6.75	2.16	7.1	16.8	9	73.4	0.6	0.1	1.2	0.6	5.2	0	0	5.38	16.8	51.1	93.5	30.8	32.9	11.8	250	8	-2.52572864430826	4.06	5.5	4.52515247800206	47	23	20	120	7.9	2.425	23	23	6.217	179
1593	1593	7706	68	113	76	25.86	4.65	79.83	5.8	3	15.2	515.12	0	6.41	1.72	6.9	24.5	9.3	65.3	0.8	0.2	1.7	0.6	4.5	0.1	0	4.49	12.2	37.4	82.3	26.7	32.5	13.7	314	8.4	-3.50655789731998	2.97	5.2	3.90560243762522	46	17	18	63	4.3	2.375	22	17	5.218	131
1594	1594	7713	60	139	72	28.23	9.49	54.24	17.5	183	17.7	197.05	0	4.89	1.02	7.9	30.9	6.6	58.9	3	0.6	2.4	0.5	4.7	0.2	0	5.35	14.7	43.7	81.7	27.3	33.5	12.7	376	8.4	-0.776528789498996	4.09	7.8	3.90399083373088	42	26	24	86	6.1	2.375	23	36	8.049	159
1595	1595	7716	50	130	57	29.62	18.97	65.87	28.8	119	32.4	244.28	0	4.68	0.87	6.1	18.6	8.4	69.4	3.1	0.5	1.1	0.5	4.2	0.2	0	4.82	14.7	44.2	91.4	30.4	33.2	12.4	148	10.9	-3.2188758248682	3.58	5.5	5.5502427192877	42	23	23	105	5.7	2.425	24	24	4.552	124
1596	1596	7718	102	149	48	17.33	11.64	70.17	16.6	199	57.1	569.74	3	4.84	2.3	10	37.7	6.9	54.5	0.6	0.4	3.8	0.7	5.5	0.1	0	5.15	16	47.1	91.4	31.1	33.9	13.1	345	7.6	-0.693147180559945	2.72	5.2	6.00807581291318	44	17	25	121	2.9	2.475	23	68	5.44	146
1597	1597	7736	70	119	80	22.17	17.36	65.69	26.4	10	7.5	163.84	1	6.72	0.98	7.1	27	7.8	50.9	12.4	1.9	1.9	0.6	3.6	0.9	0.1	4.53	13.9	41.3	91.1	30.7	33.8	12.4	437	7.3	-1.23787435600162	2.96	5	4.54212388427046	43	14	25	99	3.6	2.35	24	20	3.719	155
1598	1598	7739	48	111	74	27.93	26.67	65.16	40.9	122	22.7	160.88	1	4.16	1.44	4.2	26.9	10.9	57.4	4.2	0.6	1.1	0.5	2.4	0.2	0	5.05	14.6	44.6	88.5	28.8	32.7	12.2	194	7.9	-4.60517018598809	2.44	4.7	4.4884116253779	48	21	37	49	5.4	2.35	25	14	4.885	150
1599	1599	7747	82	140	72	24.33	9.85	68.02	14.5	38	98.8	304.06	0	4.01	1.38	6.3	16.5	5.3	74.8	2.5	0.9	1	0.3	4.7	0.2	0.1	4.23	11.9	35.8	84.6	28.2	33.3	12.9	238	7.6	-0.755022584278033	2.88	5.2	5.24280465661778	42	17	18	61	4.3	2.275	27	23	5.107	115
1600	1600	7748	80	104	73	31.4	18.8	57.64	32.6	139	14	254.61	2	6.93	0.87	11.7	45.1	7.6	44.2	2.4	0.8	5.3	0.9	5.2	0.3	0.1	5.31	16.3	48.8	92	30.6	33.3	13.1	322	8.2	-0.261364764134408	3.9	5.5	3.3541057741283	41	21	15	122	3.6	2.275	22	29	5.329	131
1601	1601	7751	74	141	80	28.9	11.81	54.24	21.8	64	11.3	274.54	0	4.97	1.68	6.4	33.7	13.2	50.9	1.8	0.4	2.2	0.8	3.3	0.1	0	4.5	15	43.7	96.9	33.5	34.5	12.9	220	8.1	-2.40794560865187	3.44	4.8	4.33833594604915	47	23	20	90	6.4	2.375	24	24	3.997	172
1602	1602	7764	56	149	51	22.52	21.3	32.58	65.4	97	33.1	312.91	0	4.97	1.8	7.3	39.8	9	46.3	4.3	0.8	2.9	0.7	3.4	0.3	0.1	4.18	13.7	39.8	96.2	33	34.2	12.3	189	8.9	-3.50655789731998	3.33	5.1	5.66469508594815	45	21	27	41	7.5	2.4	25	18	4.718	160
1603	1603	7767	78	166	85	31.48	5.91	75	7.9	15	22.9	264.94	0	6.85	1.22	7.3	16.9	7.5	73.1	2	0.6	1.2	0.5	5.3	0.1	0	4.79	11.5	35.1	73.3	24	32.8	20.8	339	8.6	-0.994252273343867	3.96	5.5	4.4312928759768	40	17	14	85	5.7	2.35	24	13	4.718	104
1604	1604	7778	70	97	70	20.2	16.83	60.86	27.6	31	68.6	472.32	0	5.3	1.89	4.9	30.6	8.4	56.4	3.7	0.9	1.5	0.4	2.8	0.2	0	4.45	14.5	42.8	96.3	32.6	33.9	11.9	233	7.4	-3.50655789731998	2.57	4.9	4.29973139194705	48	17	18	92	3.2	2.4	22	16	4.385	110
1605	1605	7782	52	155	74	26.3	14.68	55.85	26.3	155	20.4	355.72	0	3.96	0.87	5.7	21.8	10	65.4	1.8	0.9	1.2	0.6	3.7	0.1	0.1	4.8	14.5	42.8	89.3	30	33.6	13.2	187	9.9	-1.30933331998376	3.46	5.9	5.23697373630699	44	20	21	112	5	2.35	23	21	5.995	169
1606	1606	7792	76	101	55	23.11	8.77	66.59	13.2	67	34.7	363.1	0	4.11	1.96	6.3	7.9	4.6	87.4	0.3	0	0.5	0.3	5.5	0	0	4.15	12.2	37.2	89.3	29.3	32.8	18.9	366	7.8	1.27536280041261	3.28	6.2	9.96533495586221	36	16	24	150	18.6	2.275	21	85	6.162	214
1607	1607	7797	88	140	84	37.52	12.71	67.13	18.9	29	68.9	314.39	0	5.9	1.3	6.7	32.2	5.6	58.6	3.3	0.3	2.2	0.4	3.9	0.2	0	4.32	13.8	39.7	91.9	31.9	34.8	12.3	237	8.1	-0.941608539858445	3.88	4.6	3.69237334336819	44	18	18	87	5.7	2.475	24	10	5.107	159
1608	1608	7801	82	156	100	38.74	9.49	56.21	16.9	120	15.4	269.37	0	4.68	0.96	7.4	21.3	4.9	70.2	3.3	0.4	1.6	0.4	5.2	0.2	0	4.83	14.4	42.9	89	29.8	33.5	12.3	225	8.3	-1.13943428318836	2.95	4.9	4.56309740956618	42	48	35	56	5.4	2.2	24	34	5.051	149
1609	1609	7802	76	137	89	25.11	11.64	63.37	18.4	73	65	365.31	0	8.12	1.87	4.1	32.5	15.6	49.1	1.6	1.2	1.3	0.6	2	0.1	0	4.43	13.1	39.2	88.7	29.5	33.3	12	268	7.6	-3.2188758248682	3.59	5.1	3.59758619566755	39	17	21	101	6.8	2.4	27	16	5.273	162
1610	1610	7804	54	123	53	26.63	18.44	52.81	34.9	172	92.6	763.83	0	5.33	1.69	6.9	39.8	10.8	46.6	2.5	0.4	2.7	0.7	3.2	0.2	0	4.23	13.6	40.3	95.3	32	33.6	12.4	293	8.1	-2.20727491318972	4.72	5.2	5.79301360838414	45	6	14	56	12.5	2.65	25	16	5.218	137
1611	1611	7809	76	153	81	32.5	10.74	60.32	17.8	36	33.3	271.58	0	7.58	1.37	6.2	35.2	6.1	56.1	1.8	0.8	2.2	0.4	3.5	0.1	0	4.83	13.8	41.2	85.4	28.5	33.3	14	228	6.6	0.27763173659828	5.38	5.9	6.68423665733784	42	14	23	108	6.1	2.45	22	13	4.829	194
1612	1612	7816	94	160	85	25.27	9.67	66.77	14.5	201	64.6	343.91	0	5.22	1.82	5.6	16.9	8.1	71.9	2	1.1	0.9	0.5	4	0.1	0.1	4.3	13.8	41	95.2	32.1	33.7	12.2	154	10.5	-2.40794560865187	3.42	5.4	4.58169682980245	47	21	25	36	5.4	2.55	24	22	5.329	141
1613	1613	7821	70	134	71	33.76	16.83	69.99	24	183	49.8	1005.16	0	6.18	0.97	5.4	28.8	7.1	58.3	4.8	1	1.6	0.4	3.1	0.3	0.1	4.44	14.3	42	94.4	32	34	12.1	249	8.9	-1.17118298150295	4.46	5	4.06009812349351	43	23	21	72	5	2.275	24	27	5.051	168
1614	1614	7822	66	113	75	35.2	10.02	66.23	15.1	90	12.5	389.66	0	6.1	0.95	9.6	46.3	5.2	46.4	1.2	1	4.4	0.5	4.5	0.1	0.1	4.4	14.1	40.8	92.6	31.8	34.3	12.5	393	7.8	0.00995033085316809	4.25	5.3	3.95623126009247	44	25	23	64	3.6	2.35	26	33	4.774	127
1615	1615	7823	60	133	65	25.31	14.5	64.8	22.4	79	95.1	563.83	0	4.58	0.89	4.8	38.6	9.2	45.1	6.7	0.5	1.9	0.4	2.2	0.3	0	5.67	13.5	42.8	75.4	23.8	31.6	14.8	244	8.9	-2.99573227355399	4	8.4	5.34185566856252	42	18	18	89	5	2.3	23	16	8.66	122
1616	1616	7825	70	168	77	25.24	29.71	71.6	41.5	27	28.1	405.16	1	5.66	1.17	7.9	21.3	10.3	62.7	5	0.7	1.7	0.8	5	0.4	0.1	4.35	13.1	38.8	89.3	30	33.6	12.9	402	7.6	-1.89711998488588	4.34	5.5	4.78080275463125	45	19	29	108	6.1	2.425	24	26	7.216	225
1617	1617	7831	72	123	74	20.54	19.69	65.51	30.1	118	7.9	280.44	2	6.28	3.25	5.9	39.8	6.5	51.9	1.3	0.6	2.3	0.4	3.1	0.1	0	4.38	15	42.5	97.1	34.3	35.3	13	397	6.8	-1.66073120682165	2.92	5.5	4.63666885304746	44	13	19	65	5	2.25	25	34	3.941	132
1618	1618	7836	50	183	74	37.77	29.71	64.98	45.7	67	99.4	251.66	0	3.88	1.48	5.6	22.4	9.5	66.1	1.4	0.7	1.3	0.5	3.7	0.1	0	4.36	15.2	44	101.1	35	34.7	12.7	251	7.4	-2.65926003693278	3.02	4.9	4.86753445045558	42	21	23	119	3.9	2.275	25	17	4.663	186
1619	1619	7837	74	93	53	28.28	17.18	56.92	30.2	58	24.7	188.19	1	3.96	0.71	4.6	41.2	7.5	48.9	2.3	0.2	1.9	0.3	2.2	0.1	0	4.49	14.1	41.8	93	31.4	33.8	12.5	196	8.2	-3.50655789731998	2.92	7.7	4.85515039125586	42	15	12	94	4.6	2.225	24	13	11.158	110
1620	1620	7841	56	137	79	32.88	27.57	55.31	49.8	452	35.3	321.03	0	5.61	0.86	7.4	34.8	6.1	56.4	2	0.6	2.6	0.5	4.2	0.1	0	5.15	16.2	47.8	93	31.4	33.8	12.2	177	9.3	-2.40794560865187	3.5	5.8	3.89100363820407	44	32	27	58	7.1	2.4	24	42	7.383	104
1621	1621	7843	68	104	68	28.03	29	68.74	42.2	105	65.2	394.83	0	4.37	1.51	5	30	10.3	56.3	3.1	0.4	1.5	0.5	2.8	0.2	0	4.53	14.9	43.8	96.7	32.8	34	12.3	179	9.9	-1.56064774826467	3.29	5.4	3.8275538488017	46	38	39	62	6.1	2.5	26	23	3.941	140
1622	1622	7844	76	118	78	25.62	16.29	57.46	28.3	35	21.1	245.75	0	6.28	1.31	8.2	16.2	6.7	74.6	2.4	0.1	1.3	0.5	6.1	0.2	0	4.36	14.1	40.6	93	32.1	34.5	12.4	399	8.3	-1.42711635564015	2.72	5.2	4.1455128487965	44	18	15	63	5.7	2.375	25	11	5.107	132
1623	1623	7848	70	130	54	30.24	17.18	84.31	20.4	20	30.6	355.72	0	3.34	1.59	8.4	39.4	7.9	50.7	1.2	0.9	3.3	0.7	4.3	0.1	0.1	5.07	14.9	44.8	88.3	29.3	33.2	13.2	298	8.8	-2.65926003693278	3.81	6.3	4.62595272517062	46	20	20	69	8.2	2.525	22	21	4.219	147
1624	1624	7861	66	141	66	31.54	6.8	74.82	9.1	106	39	248.71	0	4.37	1.48	10.4	29.7	6.7	61.7	1.7	0.4	3.1	0.7	6.4	0.2	0	4.99	14.7	43.8	87.8	29.2	33.3	13.3	338	7.6	-0.446287102628419	5.2	7.5	5.51302543904114	38	12	18	213	5	2.45	23	11	4.274	157
1625	1625	7862	72	118	77	43.2	23.09	70.17	32.9	188	20.6	300.37	0	3.62	0.96	9.7	26.8	6.4	63.9	1.9	0.9	2.6	0.6	6.2	0.2	0.1	5.14	16.2	47.2	91.9	31.5	34.2	11.8	263	8.4	-0.544727175441672	4.7	5.2	2.69259809654329	43	39	33	74	6.1	2.4	25	56	4.496	161
1626	1626	7865	66	125	84	35.66	10.74	69.27	15.5	13	29.9	425.09	0	5.02	1.05	6.8	38.9	6.2	52.8	1.3	0.8	2.6	0.4	3.6	0.1	0.1	4.69	12.9	38	80.8	27.4	33.9	15.1	379	7.6	0.314810739840034	3.28	5.3	2.6475922320651	45	28	28	63	6.4	2.2	23	12	5.051	205
1627	1627	7868	80	151	114	35.1	10.56	73.57	14.4	231	21.5	284.13	0	5.3	1.06	6.6	27.9	9.2	61.1	1.4	0.5	1.8	0.6	4	0.1	0	5.62	16.5	48.9	87.1	29.4	33.8	11.7	213	9.4	0.625938430866495	4.03	5.2	2.31253542384721	49	94	56	92	2.9	2.325	26	39	4.718	205
1628	1628	7876	74	126	74	33.47	14.14	63.01	22.4	74	30.6	374.17	0	5.87	1.67	7.1	25.7	8.9	59.6	5.3	0.6	1.8	0.6	4.2	0.4	0	4.43	14	40.9	92.4	31.5	34.2	12.5	243	7.9	-0.994252273343867	2.93	5.3	3.19540246868256	43	15	18	56	3.6	2.375	18	21	5.051	170
1629	1629	7877	96	143	60	26.96	18.26	75.9	24.1	62	41.4	884.86	0	5.2	1.87	8.3	38.6	9	46.2	6.1	0.2	3.2	0.7	3.8	0.5	0	4.48	13.5	41.6	92.6	30	32.5	12.9	326	9.4	-2.30258509299405	4.14	7.8	4.05854465809091	44	36	34	76	4.6	2.375	21	19	11.824	186
1630	1630	7884	80	110	65	26.89	22.38	61.76	36.2	41	16.3	245.75	0	4.47	1.25	8.5	30.5	5.5	61.3	1.6	1.2	2.6	0.5	5.2	0.1	0.1	4.38	13.1	39.7	90.6	30	33.1	12.4	272	9.4	-2.30258509299405	3.06	5.5	3.27184770963431	43	12	11	58	4.6	2.4	24	16	5.273	140
1631	1631	7886	64	159	63	35.34	7.52	79.48	9.5	75	27.6	960.88	0	5.35	1.16	9.1	39.1	6.3	50.9	3	0.7	3.6	0.6	4.6	0.3	0.1	4.61	13.3	40.1	86.9	29	33.3	12	281	7.6	-0.579818495252942	3.47	5.7	5.38495367320758	43	31	27	62	7.5	2.3	28	31	5.607	156
1632	1632	7918	56	154	80	31.46	14.86	40.45	36.7	64	76.1	324.72	0	4.94	1	8.9	22.5	9.6	65	2.8	0.2	2	0.9	5.8	0.2	0	4.72	15	44.1	93.3	31.7	34	13.3	268	9.8	-0.7339691750802	4.04	5.3	5.76047781833275	42	25	24	113	5.7	2.3	27	23	4.552	215
1633	1633	7926	64	128	83	29.52	14.32	56.92	25.2	170	37.8	384.5	0	4.45	1.39	4.9	44.5	6.4	46	2.5	0.6	2.2	0.3	2.3	0.1	0	4.02	12.9	38.1	94	31.8	33.8	12.9	213	9.3	-0.116533816255952	4.83	5.6	4.177919485808	48	19	25	92	6.1	2.5	25	13	5.995	195
1634	1634	7927	54	163	70	23.94	20.94	66.23	31.6	67	100.6	368.26	0	4.89	1.07	7.3	33.2	7.1	57.3	2	0.6	2.4	0.5	4.2	0.1	0	4.57	13.6	39.7	86.9	29.6	34.1	13.1	247	8.2	-2.40794560865187	3.12	5.7	4.10939736484839	46	18	23	85	5	2.4	27	17	5.162	142
1635	1635	7929	72	111	79	33.68	13.96	51.37	27.2	461	20.8	315.13	0	4.86	1.02	8.2	49.7	6.9	39.8	3	0.6	4.1	0.6	3.3	0.2	0	5.39	16	48	88.8	29.5	33.3	12.1	226	8	-1.77195684193188	4.11	5.5	2.29152414563462	50	41	32	48	7.1	2.3	25	53	4.496	180
1636	1636	7932	58	133	22	31.79	10.2	62.65	16.3	244	58.9	630.99	3	4.86	0.95	12.5	20.5	9.2	67	2.5	0.8	2.6	1.2	8.4	0.3	0.1	5.24	16.4	47.2	90.1	31.3	34.8	14.1	194	9	-0.186329578191493	5.02	7	6.32740092589731	45	33	25	84	11.8	2.425	26	28	5.495	176
1637	1637	7935	82	127	80	28.33	15.22	69.63	21.9	91	17.7	353.5	0	6.31	0.87	7.6	32.4	7.6	58	1.5	0.5	2.5	0.6	4.4	0.1	0	4.85	14.7	43.4	89.6	30.3	33.8	12.3	347	8.1	-1.77195684193188	4.04	5.2	2.6253929674212	46	17	19	94	5.4	2.35	24	15	5.329	157
1638	1638	7936	62	157	63	35.82	35.98	57.1	63	46	92.2	201.47	0	5.46	1.29	10.7	23	7.5	66.5	2.3	0.7	2.5	0.8	7.1	0.2	0.1	4.77	14.6	43.4	91	30.5	33.6	13	452	8.1	-0.342490308946776	4.19	7.4	7.22475340576797	41	40	19	86	6.1	2.275	24	96	7.771	138
1639	1639	7939	74	129	83	36.71	9.31	67.84	13.7	335	17.7	188.93	0	6.47	1.11	5.9	28.5	11.3	57.1	2.2	0.9	1.7	0.7	3.4	0.1	0.1	4.97	14.7	43.2	86.9	29.5	33.8	14.5	227	7.4	-0.400477566597125	3.65	5.4	3.93593482547446	45	25	23	82	5.7	2.35	23	22	4.496	185
1640	1640	7940	76	135	79	34.33	15.57	66.95	23.3	57	30.4	222.14	0	5.48	1.03	12	18.8	5.2	74.9	0.8	0.4	2.3	0.6	9	0.1	0	5.13	16.2	47.2	92.3	31.5	34.2	13.1	307	8.3	-1.13943428318836	4.53	6.1	3.22007510544368	43	28	18	128	6.1	2.175	24	42	4.718	156
1641	1641	7941	56	121	66	33.55	15.04	54.42	27.6	151	17.4	167.53	0	5.9	1.09	7.5	21.4	8.1	66.6	2.8	1.2	1.6	0.6	5	0.2	0.1	4.65	14.8	42.9	92.1	31.9	34.5	12.7	296	7	-0.916290731874155	3.06	5.8	5.29129275161107	40	15	17	64	5	2.275	21	16	5.384	138
1642	1642	7946	64	121	81	26.02	24.17	57.1	42.3	666	39.9	200	1	5.38	1.36	6.8	28.2	8.2	61.8	1.3	0.4	1.9	0.6	4.2	0.1	0	5.23	16.2	46.3	88.7	31	34.9	11.7	164	9.6	-2.99573227355399	2.67	5.1	1.26412672714568	48	39	24	90	5	2.425	22	35	4.829	134
1643	1643	7947	76	104	82	31.39	13.6	61.22	22.2	334	94.7	386.71	0	4.63	1.28	3.8	38.1	15.4	36.2	9.8	0.5	1.4	0.6	1.4	0.4	0	4.22	13.1	39.6	93.9	31.3	33.3	13.1	165	9.6	-0.891598119283784	3.76	5.3	5.17840706987548	46	20	23	48	7.5	2.425	25	34	6.661	144
1644	1644	7951	58	136	87	30.78	11.28	56.21	20.1	50	14.3	263.47	0	4.94	1.49	10	31.7	7	56.5	4	0.8	3.2	0.7	5.7	0.4	0.1	4.55	12.8	38	83.5	28.2	33.8	13.3	318	8.8	-1.30933331998376	3.69	6.2	5.28978103552575	40	20	19	80	5	2.35	24	49	6.051	132
1645	1645	7957	66	124	80	26.23	3.58	90.22	4	3	10.4	299.63	3	5.79	1.05	7.5	29.5	5.6	61.8	1.7	1.5	2.2	0.4	4.6	0.1	0.1	4.39	12.2	35	80.4	27.8	34.5	15.2	239	8.5	-2.12026353620009	4.25	5.4	4.16651017302229	45	11	17	77	3.6	2.175	21	10	4.829	185
1646	1646	7966	64	107	72	35.42	16.11	74.29	21.7	53	41.4	304.79	3	5.09	1.22	10.8	34.8	5.4	57.4	1.8	0.6	3.8	0.6	6.2	0.2	0.1	4.62	14.6	42.2	91.4	31.5	34.4	12.4	316	7.6	-2.40794560865187	4.22	5.5	4.09067115685579	42	16	24	96	2.5	2.4	22	27	4.663	209
1647	1647	7975	50	155	63	32.77	26.85	91.29	29.4	20	40.1	108.49	2	4.32	1.28	6.9	29.5	2	65.1	2.3	1.3	2	0.1	4.5	0.2	0.1	5.2	17	50.9	97.8	32.8	33.5	12.8	199	9.8	-2.52572864430826	3.37	5.8	4.14709512760763	47	21	24	75	4.3	2.6	27	19	5.218	217
1648	1648	7982	96	132	75	27.54	20.23	50.84	39.8	222	71.1	633.94	1	5.51	1.67	7.1	20	11	62.2	6.3	0.4	1.4	0.8	4.4	0.4	0	4.01	14.1	41.2	102.8	35	34.1	11.6	235	8	2.57261223020711	6.8	5.2	4.95793750509581	49	25	34	46	7.5	2.35	24	34	5.051	166
1649	1649	7984	82	138	40	28.74	9.31	54.77	17	81	30.6	353.5	0	6	0.97	8.1	30.7	6.7	59.3	2.2	1.2	2.5	0.5	4.8	0.2	0.1	4.85	13.8	40.4	83.3	28.5	34.2	12	261	8.4	-0.653926467406664	3.88	11.8	4.65776263610726	40	41	29	142	3.2	2.325	27	32	11.269	147
1650	1650	7985	68	155	80	29.07	15.57	53.52	29.1	145	64.1	325.46	0	5.43	1.09	6.1	22.1	11.4	64.4	1.5	0.6	1.3	0.7	3.9	0.1	0	3.78	12.6	36.3	96.2	33.3	34.7	11.9	151	8.3	-0.755022584278033	3.69	5.2	6.87274966978332	42	11	18	80	7.9	2.225	25	13	4.774	189
1651	1651	7989	54	102	65	27.42	13.43	62.83	21.4	67	42.6	570.47	0	6.08	1.69	5.2	32.9	12.2	48.8	5.1	0.9	1.7	0.6	2.5	0.3	0	4.75	14.4	42.7	89.8	30.3	33.8	11.9	198	8.1	-3.50655789731998	2.66	4.9	4.70682383971459	45	21	20	74	5	2.3	27	44	4.996	141
1652	1652	7992	106	95	66	38.47	3.4	40.1	8.5	1612	9.5	415.49	0	4.5	1.12	8.2	21	8.5	69.2	1	0.4	1.7	0.7	5.7	0.1	0	4.89	12.6	39	79.7	25.8	32.3	13.1	266	8.1	2.63905732961526	9.93	13	3.50915452316725	37	20	16	128	3.6	2.3	23	27	17.708	160
1653	1653	7993	54	152	82	25.08	11.81	65.69	18	56	18.3	298.89	1	6.08	1.11	9.6	49.3	4.9	40.9	4	0.9	4.7	0.5	3.9	0.4	0.1	5.31	15.4	46.5	87.8	29.1	33.2	13.1	252	8	-0.673344553263766	5.3	6	6.89962229575195	42	14	19	124	8.2	2.425	26	18	5.162	141
1654	1654	7994	92	142	75	24.41	22.38	68.74	32.6	227	36.5	321.77	1	5.77	2.46	7.2	20.5	8.5	69.4	0.7	0.9	1.5	0.6	5	0.1	0.1	4.56	15.5	45.7	100.3	34	34	11.9	219	8.9	-1.46967597005894	3.66	5	5.70144641485865	51	36	44	72	6.1	2.525	24	30	5.773	193
1655	1655	8000	72	114	86	25.8	16.65	69.63	23.9	292	53.2	530.62	0	4.5	0.98	10.9	22.8	5.7	69.2	1.7	0.6	2.5	0.6	7.5	0.2	0.1	5.68	17.2	50.4	88.8	30.3	34.1	11.9	261	8.8	-1.66073120682165	3.46	7.7	2.31352503303238	47	37	29	99	8.2	2.45	23	24	7.716	175
1656	1656	8001	60	148	78	25.46	24.88	75.72	32.9	241	25.1	427.3	2	4.78	1.23	7.2	48.6	8.9	39.8	1.8	1	3.5	0.6	2.9	0.1	0.1	5.52	14.1	43.9	79.7	25.5	32	14	219	7.9	-1.71479842809193	3.35	4.9	3.15700042115011	47	38	36	102	3.2	2.45	28	87	4.885	142
[truncated: 2,740 more rows]
[truncated: 20 more columns]
