# Supplementary material for: Principal component-based clinical aging clocks identify signatures of healthy aging and targets for clinical intervention
Source: Nat Aging. 2024 Jun 19;4(8):1137–52. doi: 10.1038/s43587-024-00646-8 (PMC11333290; doi:10.1038/s43587-024-00646-8)
Supplement: Supplementary file 10 — linAge_Rscript: Data matrix extracted from NHANES IV 99/00 and 01/02, including demographic and questionnaire data, required to run linAge.R example script. [file 43587_2024_646_MOESM10_ESM.csv]

	SEQN	X.1	X	yearsNHANES	WTSAF2YR	WTSAF4YR	WTSSCB2Y	WTSSCB4Y	SSPRIS	SDDSRVYR	RIDSTATR	RIDEXMON	RIAGENDR	RIDAGEYR	RIDAGEMN	RIDAGEEX	RIDRETH1	RIDRETH2	DMQMILIT	DMDBORN	DMDCITZN	DMDYRSUS	DMDEDUC3	DMDEDUC2	DMDEDUC	DMDSCHOL	DMDMARTL	DMDHHSIZ	INDHHINC	INDFMINC	INDFMPIR	RIDEXPRG	RIDPREG	DMDHRGND	DMDHRAGE	DMDHRBRN	DMDHREDU	DMDHRMAR	DMDHSEDU	WTINT2YR	WTINT4YR	WTMEC2YR	WTMEC4YR	SDMVPSU	SDMVSTRA	SDJ1REPN	DMAETHN	DMARACE	WTMREP01
1	2	2	2	9900	60586.14729	33073.26757	31587.07607	16828.99596	1	1	2	2	1	77	926	926	3	1	1	1	1	NA	NA	5	3	NA	NA	1	8	8	5	NA	NA	1	77	1	5	NA	NA	26678.63638	14203.336	28325.3849	15336.19972	3	1	36	NA	NA	28595.04027
2	5	5	5	9900	234895.2057	98468.80649	115863.4047	51411.06917	1	1	2	2	1	49	597	597	3	1	1	1	1	NA	NA	5	3	NA	1	3	11	11	5	NA	NA	2	42	3	4	1	NA	91050.84662	44161.8682	99445.06574	45985.96783	2	8	41	NA	NA	100344.6886
3	7	7	7	9900	57661.62199	32935.87406	36392.48683	17670.8107	1	1	2	2	2	59	712	712	4	2	2	1	1	NA	NA	2	1	NA	1	1	NA	NA	NA	2	2	2	59	1	2	1	NA	22352.08862	11912.47567	25525.42341	13396.32036	2	4	13	NA	NA	25737.40763
4	10	10	10	9900	60202.41689	28939.52244	27560.38527	13246.34322	1	1	2	2	1	43	518	518	4	2	1	1	1	NA	NA	3	2	NA	4	1	NA	99	NA	NA	NA	1	43	1	3	4	NA	21071.16406	10607.48059	22445.80857	11226.35044	1	7	5	NA	NA	22623.50071
5	13	13	13	9900	NA	NA	2042.100685	1237.005547	1	1	2	2	1	70	850	850	1	3	2	1	1	NA	NA	1	1	NA	1	2	3	3	1.07	NA	NA	2	75	1	1	NA	NA	1647.446107	1003.367071	1843.950828	1128.772441	2	13	34	NA	NA	1871.772459
6	14	14	14	9900	NA	NA	21730.64708	10907.53614	1	1	2	1	1	81	973	974	3	1	1	1	1	NA	NA	2	1	NA	3	1	5	5	2.67	NA	NA	1	81	1	2	3	NA	15131.71462	8225.174642	19486.73379	9939.996011	1	12	28	NA	NA	19761.22772
7	24	24	24	9900	NA	NA	92708.56334	41490.11676	1	1	2	1	2	53	644	646	3	1	2	1	1	NA	NA	3	2	NA	1	2	6	6	2.67	2	2	1	54	1	2	1	NA	67675.19247	35699.18627	81868.48665	37043.64664	2	12	17	NA	NA	84785.58301
8	25	25	25	9900	277953.5375	143046.6475	153162.5811	71347.30585	1	1	2	1	2	42	508	508	3	1	2	1	1	NA	NA	4	3	NA	1	3	5	5	1.77	2	2	1	46	1	4	1	NA	121284.2811	59410.11073	135253.835	63701.05926	1	5	40	NA	NA	136653.6592
9	29	29	29	9900	142549.2075	71309.18664	53476.52388	26927.82426	1	1	2	1	1	62	744	745	3	1	1	1	1	NA	NA	3	2	NA	3	2	3	3	1.07	NA	NA	1	62	1	3	3	NA	42515.71017	22307.7735	47954.52161	24539.22336	2	12	17	NA	NA	48397.56989
10	33	33	33	9900	NA	NA	10913.95605	5075.005467	1	1	2	1	1	46	562	563	1	3	2	2	1	6	NA	3	2	NA	NA	5	NA	5	1.78	NA	NA	1	41	NA	NA	5	NA	7478.023883	4381.783337	9463.23447	4530.707508	1	13	48	NA	NA	9660.006135
11	40	40	40	9900	NA	NA	2874.84017	1516.586102	1	1	2	1	2	68	827	829	1	3	2	2	1	8	NA	1	1	NA	2	5	99	99	NA	NA	NA	1	28	1	3	NA	NA	2156.773621	1321.255416	2310.181382	1268.890199	1	13	48	NA	NA	2366.949114
12	55	55	55	9900	24170.12137	13256.77395	9491.865784	5103.191182	1	1	2	2	2	61	736	736	2	5	2	3	1	7	NA	5	3	NA	4	4	12	7	3.33	NA	NA	2	61	3	5	4	NA	8123.335092	4675.704681	8238.287966	4561.977949	2	9	2	NA	NA	8314.079063
13	59	59	59	9900	4334.15643	2644.705997	2737.701544	1460.5017	1	1	2	1	1	70	849	849	1	3	1	1	1	NA	NA	2	1	NA	1	3	3	3	0.97	NA	NA	2	52	1	3	NA	NA	1983.917404	1202.612732	2472.055891	1332.713562	1	6	40	NA	NA	2441.076834
14	64	64	64	9900	31991.52599	19192.88108	19699.06391	11723.16438	1	1	2	2	2	63	766	767	4	2	2	1	1	NA	NA	4	3	NA	1	2	10	10	5	NA	NA	1	59	1	5	1	4	13409.1658	7718.172229	14236.5203	8800.682765	1	9	8	NA	NA	14364.08261
15	83	83	83	9900	NA	NA	14809.76513	7894.981833	1	1	2	2	2	60	731	731	4	2	2	1	1	NA	NA	2	1	NA	5	4	5	5	2.4	NA	NA	2	60	1	2	5	NA	10553.67786	6074.583948	10703.02238	5926.832405	1	7	52	NA	NA	10801.48869
16	93	93	93	9900	NA	NA	65244.14178	30105.27376	1	1	2	1	2	63	757	758	5	4	2	3	1	8	NA	4	3	NA	1	2	9	9	5	NA	NA	1	63	1	4	1	NA	53079.91925	26919.20712	56627.43662	26912.49263	1	12	28	NA	NA	57864.69912
17	94	94	94	9900	25036.6777	14865.50773	13889.30619	8877.094937	1	1	2	2	2	61	737	738	4	2	2	1	1	NA	NA	3	2	NA	1	2	8	8	4.44	NA	NA	1	73	3	5	1	NA	10153.7805	5844.407311	10037.80639	6664.113363	2	4	49	NA	NA	10122.85533
18	101	101	101	9900	NA	NA	13549.43824	7510.075915	1	1	2	1	1	52	628	628	1	3	2	2	1	9	NA	5	3	NA	1	2	5	5	2.17	NA	NA	2	28	1	4	1	5	10948.40736	5934.232634	11748.39906	6704.614912	1	12	31	NA	NA	11927.30907
19	102	102	102	9900	314273.5114	147228.4702	145202.3023	72272.8377	1	1	2	1	2	41	493	494	5	4	2	3	2	5	NA	1	1	NA	3	3	NA	13	NA	2	2	2	41	3	1	3	NA	121284.2811	59410.11073	128224.3227	64527.40243	1	6	23	NA	NA	131962.5181
20	122	122	122	9900	123537.8163	61513.1595	64685.86992	31326.15224	1	1	2	1	1	64	779	780	3	1	2	1	1	NA	NA	2	1	NA	1	3	7	7	2.59	NA	NA	1	64	1	2	1	NA	51881.42976	27221.91819	58006.38714	28547.40284	1	12	28	NA	NA	58549.20731
21	123	123	123	9900	0	0	47985.76146	25025.44638	1	1	2	2	1	76	918	919	3	1	1	1	1	NA	NA	1	1	NA	1	2	5	5	1.9	NA	NA	1	76	1	1	1	2	38150.36167	20310.72344	43030.737	22805.59366	1	5	19	NA	NA	43428.29481
22	129	129	129	9900	122535.8003	57010.99029	63011.15939	29245.76096	1	1	2	2	2	63	765	765	3	1	2	1	1	NA	NA	4	3	NA	3	3	10	10	5	NA	NA	2	63	1	4	3	NA	41430.71719	21011.37441	54689.36118	26144.13449	2	8	41	NA	NA	55683.24939
23	130	130	130	9900	233860.8817	112706.6883	91661.16765	43360.70395	1	1	2	1	1	59	717	718	3	1	2	1	1	NA	NA	2	1	NA	1	2	6	6	2.58	NA	NA	2	64	1	3	1	2	70420.81834	35191.90264	78672.38901	38785.1093	1	10	1	NA	NA	0
24	131	131	131	9900	226941.0406	99597.52589	116191.7225	53798.95418	1	1	2	1	1	56	676	677	3	1	1	1	1	NA	NA	4	3	NA	1	2	8	8	4.44	NA	NA	1	56	1	4	1	4	88477.43843	44215.46742	99726.85955	48121.87368	1	11	32	NA	NA	102095.0463
25	132	132	132	9900	332249.601	159742.0094	144357.9061	67245.84819	1	1	2	2	2	41	501	502	3	1	2	1	1	NA	NA	4	3	NA	NA	3	7	7	2.59	2	2	1	49	1	4	NA	NA	114312.1559	55994.8724	127478.6587	60039.15227	2	8	51	NA	NA	128798.0129
26	147	147	147	9900	25302.73826	10891.83665	13294.90056	5560.028804	1	1	2	1	1	43	520	521	1	3	2	2	1	6	NA	2	1	NA	NA	4	4	4	1	NA	NA	1	43	2	2	NA	NA	8644.170675	4729.67895	11527.69543	4963.711746	1	13	48	NA	NA	11674.00731
27	149	149	149	9900	208551.9353	107613.2146	107455.1157	54328.68576	1	1	2	1	2	40	486	487	2	5	2	3	1	5	NA	3	2	NA	4	4	4	4	0.88	2	2	2	40	3	3	4	NA	91171.39723	44659.56146	94890.77803	48506.31414	2	8	41	NA	NA	97723.95837
28	150	150	150	9900	0	0	47266.77101	21263.2772	1	1	2	2	1	65	790	792	3	1	2	1	1	NA	NA	2	1	NA	1	6	NA	99	NA	NA	NA	2	42	1	3	3	NA	37910.40707	19891.39475	42385.98973	19377.14327	1	7	5	NA	NA	42782.63519
29	151	151	151	9900	46932.87144	24929.67455	23052.57341	11876.72975	1	1	2	2	1	84	1012	1012	3	1	1	1	1	NA	NA	1	1	NA	2	2	3	3	1.33	NA	NA	2	69	1	9	2	NA	15778.35489	8576.670113	20672.1576	10823.21844	2	10	50	NA	NA	20788.21226
30	162	162	162	9900	4790.306122	3028.347397	2901.2143	1568.142911	1	1	2	2	1	63	762	762	1	3	1	1	1	NA	NA	1	1	NA	NA	1	4	4	2.18	NA	NA	1	63	1	1	NA	NA	2270.809308	1383.022652	2619.702618	1430.936592	1	3	37	NA	NA	2670.116255
31	163	163	163	9900	20563.63351	10698.24883	7721.206344	4400.186201	1	1	2	1	2	63	760	761	1	3	2	2	1	8	NA	1	1	NA	1	3	3	3	0.85	NA	NA	1	62	2	2	1	1	5968.239698	3833.458477	6204.653506	3681.527305	1	3	22	NA	NA	6185.531367
32	164	164	164	9900	NA	NA	87562.7732	41941.20685	1	1	2	1	1	51	613	614	3	1	1	1	1	NA	NA	4	3	NA	1	2	NA	12	NA	NA	NA	1	51	1	4	1	NA	68976.25805	34470.00212	75154.75454	37515.4032	2	13	34	NA	NA	76647.84291
33	166	166	166	9900	28307.95208	14759.62192	14721.99427	7416.852592	1	1	2	1	1	41	492	493	1	3	2	1	1	NA	NA	2	1	NA	1	6	2	2	0.31	NA	NA	1	41	1	2	1	4	10928.73716	6403.745043	12765.09481	6621.389857	1	11	32	NA	NA	13018.95546
34	172	172	172	9900	86845.71908	40900.50128	36940.28737	16953.61989	1	1	2	1	1	41	496	498	4	2	1	1	1	NA	NA	4	3	NA	3	3	12	12	NA	NA	NA	2	71	3	3	2	NA	28761.21677	14478.74678	30085.01553	14368.28829	1	12	31	NA	NA	30002.50622
35	173	173	173	9900	NA	NA	25785.00299	12342.58234	1	1	2	1	2	82	989	990	3	1	2	1	1	NA	NA	5	3	NA	2	1	NA	12	NA	NA	NA	2	82	1	5	2	NA	19369.56282	8732.883996	22379.61268	11033.60358	2	12	17	NA	NA	22962.08938
36	177	177	177	9900	229781.642	122104.1405	126618.1021	60901.82199	1	1	2	2	2	55	666	667	3	1	2	1	1	NA	NA	4	3	NA	NA	2	11	11	5	2	2	1	56	1	4	NA	NA	99337.93506	52401.52732	111813.1058	54375.01143	1	7	47	NA	NA	115359.9168
37	190	190	190	9900	21673.21941	12058.47382	12487.90082	6211.738103	1	1	2	2	1	65	786	786	4	2	2	1	1	NA	NA	4	3	NA	1	2	11	11	5	NA	NA	1	65	1	4	1	5	8986.031938	4603.521662	9328.225525	4796.09979	1	7	52	NA	NA	9391.881273
38	194	194	194	9900	16433.21637	9055.565193	9477.850241	5091.179644	1	1	2	2	2	44	536	536	1	3	2	2	2	6	NA	1	1	NA	1	5	7	7	1.75	2	2	1	49	2	1	1	1	7591.373406	4358.379377	7942.650037	4358.78391	1	3	20	NA	NA	7977.491253
39	198	198	198	9900	NA	NA	22190.85513	11132.35851	1	1	2	2	2	49	597	598	2	5	2	3	1	5	NA	3	2	NA	3	3	6	6	2.01	2	2	2	49	3	3	3	NA	17882.35484	9530.345045	19596.15877	9939.31054	2	9	2	NA	NA	19395.59162
40	206	206	206	9900	NA	NA	49598.41487	23919.37378	0	1	2	2	2	50	601	602	4	2	2	1	1	NA	NA	3	2	NA	NA	2	10	10	5	2	2	1	50	1	3	NA	NA	32496.57143	17318.94603	34787.9645	18133.38389	1	5	19	NA	NA	35116.59609
41	211	211	211	9900	74817.68403	40684.3568	39006.80242	20701.82134	1	1	2	2	1	76	917	918	3	1	1	1	1	NA	NA	4	3	NA	1	2	6	6	2.4	NA	NA	1	76	1	4	1	2	32945.38234	17539.66463	34978.94803	18865.49068	2	11	24	NA	NA	35311.94478
42	223	223	223	9900	NA	NA	28542.75193	14913.66997	1	1	2	1	1	47	564	564	4	2	2	3	2	6	NA	2	1	NA	6	3	NA	77	NA	NA	NA	1	47	3	2	6	NA	23630.85953	11896.06247	23245.87046	12639.41925	1	11	17	NA	NA	23403.41735
43	225	225	225	9900	NA	NA	42436.61107	24135.22733	1	1	2	2	1	79	951	951	3	1	2	1	1	NA	NA	5	3	NA	1	2	3	3	1.24	NA	NA	1	79	1	5	1	NA	33738.59267	17961.95882	38054.59358	21994.34045	1	1	16	NA	NA	38406.17716
44	232	232	232	9900	17299.3324	10435.51862	9984.330365	5992.155184	1	1	2	1	2	57	689	690	1	3	2	2	1	7	NA	1	1	NA	1	4	12	11	5	2	2	1	56	2	1	1	1	7996.34245	4667.871445	8367.091684	5130.14889	2	6	4	NA	NA	8474.589695
45	234	234	234	9900	NA	NA	4535.262666	2305.003077	1	1	2	2	2	69	828	829	1	3	2	2	1	8	NA	1	1	NA	2	5	12	5	2.93	NA	NA	1	40	3	1	1	3	2985.672184	1829.044785	3644.473694	1928.539243	2	3	24	NA	NA	3570.947798
46	236	236	236	9900	23461.74942	13430.23869	12478.08154	7372.097757	1	1	2	1	2	45	546	546	1	3	2	2	1	5	NA	1	1	NA	3	4	3	3	0.82	2	2	2	45	2	1	3	NA	10218.98891	5965.343132	10456.91082	6311.578717	1	4	25	NA	NA	10692.73589
47	237	237	237	9900	NA	NA	26976.34146	15399.49258	1	1	2	2	2	81	976	977	3	1	2	1	1	NA	NA	5	3	NA	2	2	12	12	NA	NA	NA	2	51	NA	NA	1	NA	20842.82691	9397.113976	23413.61269	13766.31662	2	1	15	NA	NA	24023.72893
48	239	239	239	9900	135356.7795	60053.76227	67051.10581	30939.05202	1	1	2	2	2	69	830	831	3	1	2	1	1	NA	NA	4	3	NA	1	2	10	10	5	NA	NA	1	70	1	5	1	NA	54549.99001	27664.74592	58195.75737	27657.84547	3	1	19	NA	NA	59467.28638
49	257	257	257	9900	NA	NA	43563.48565	23104.27312	1	1	2	2	1	75	904	906	3	1	1	1	1	NA	NA	2	1	NA	1	2	6	6	2.49	NA	NA	2	71	1	2	1	2	32624.20358	17368.67352	39065.10675	21054.83582	2	1	15	NA	NA	39428.26999
50	259	259	259	9900	183455.0536	82758.04963	75767.5458	36951.33227	1	1	2	1	1	54	656	658	3	1	1	1	1	NA	NA	2	1	NA	1	2	11	11	5	NA	NA	2	50	3	3	1	NA	65127.83067	32546.7998	65030.9612	33052.08012	2	12	10	NA	NA	66264.5085
51	266	266	266	9900	19706.51745	10804.7288	9108.674678	4815.641268	1	1	2	2	1	82	993	994	4	2	1	1	1	NA	NA	3	2	NA	2	2	3	3	1.08	NA	NA	1	82	1	3	2	NA	6916.692889	3543.404448	6804.007562	3718.169648	2	9	44	NA	NA	6850.438065
52	267	267	267	9900	NA	NA	65000.42066	33431.26574	1	1	2	2	1	54	654	655	3	1	2	1	1	NA	NA	5	3	NA	1	4	11	11	5	NA	NA	1	54	1	5	1	NA	55872.68725	27921.66033	55789.58364	29903.46507	2	4	13	NA	NA	56847.83481
53	272	272	272	9900	318263.9318	146508.4223	124742.7248	56364.96311	1	1	2	2	1	56	680	680	3	1	2	1	1	NA	NA	4	3	NA	NA	1	6	6	3.16	NA	NA	1	56	1	4	NA	NA	95894.53217	47922.06509	107066.1483	50417.1071	1	7	47	NA	NA	107149.584
54	273	273	273	9900	NA	NA	49427.59589	21732.34624	1	1	2	1	2	64	769	770	2	5	2	3	1	7	NA	4	3	NA	1	3	3	2	0.62	NA	NA	2	64	3	4	1	NA	38189.41969	19367.56711	42899.76046	19427.54657	2	7	30	NA	NA	44017.65032
55	274	274	274	9900	NA	NA	57969.10373	26748.38982	1	1	2	2	2	69	831	832	3	1	2	1	1	NA	NA	4	3	NA	1	2	7	7	3.73	NA	NA	1	67	1	3	1	4	47161.25098	23917.58505	50313.20296	23911.61926	2	11	24	NA	NA	51412.5047
56	275	275	275	9900	NA	NA	39006.80242	20695.74619	1	1	2	2	1	72	867	868	3	1	1	1	1	NA	NA	3	2	NA	1	2	5	5	2.13	NA	NA	1	72	1	3	1	1	32945.38234	17539.66463	34978.94803	18859.95443	2	3	24	NA	NA	35311.94478
57	287	287	287	9900	NA	NA	81682.55271	43292.01206	1	1	2	1	2	71	852	854	3	1	2	1	1	NA	NA	4	3	NA	3	3	4	4	1.38	NA	NA	2	71	1	4	3	NA	63110.68201	36287.74373	70894.84896	38700.72615	2	6	39	NA	NA	72742.23999
58	289	289	289	9900	128614.6212	67789.55207	67054.26907	34494.02438	1	1	2	2	1	62	748	748	3	1	1	1	1	NA	NA	4	3	NA	1	2	8	8	4.07	NA	NA	1	62	1	4	1	3	56634.44309	29715.79973	60130.22466	31434.27262	2	11	38	NA	NA	60702.65953
59	296	296	296	9900	NA	NA	107417.9935	49736.55255	1	1	2	2	1	57	694	694	3	1	1	1	1	NA	NA	4	3	NA	1	2	11	11	5	NA	NA	1	57	1	4	1	NA	81796.43698	40876.72246	92196.4054	44488.15289	1	5	46	NA	NA	94385.76851
60	302	302	302	9900	12018.77374	5079.129541	4512.793522	2089.044297	1	1	2	1	2	65	782	783	1	3	2	1	1	NA	NA	1	1	NA	2	6	7	2	0.88	NA	NA	1	25	2	3	1	3	2970.880207	1819.983111	3626.417804	1747.851857	1	10	1	NA	NA	0
61	314	314	314	9900	NA	NA	40761.51883	19621.42223	1	1	2	2	2	52	634	635	4	2	2	1	1	NA	NA	3	2	NA	1	4	11	11	4.55	2	2	1	53	1	5	1	3	27197.17812	14494.65096	28589.83042	14875.08766	2	5	43	NA	NA	28554.70746
62	321	321	321	9900	155533.4404	98209.01668	76188.12261	49949.85991	1	1	2	2	2	71	863	863	3	1	2	1	1	NA	NA	3	2	NA	2	4	9	2	1.02	NA	NA	2	47	1	4	3	NA	58701.94067	33752.78022	66126.06077	44652.48339	1	2	35	NA	NA	67578.45204
63	328	328	328	9900	102982.1773	50136.06046	53092.81121	25185.31788	1	1	2	1	1	66	799	799	3	1	2	1	1	NA	NA	4	3	NA	3	1	5	5	2.4	NA	NA	1	66	1	4	3	NA	42515.71017	22307.7735	47610.43123	22951.28395	2	12	17	NA	NA	48120.15949
64	332	332	332	9900	NA	NA	2160.715689	1230.905712	1	1	2	1	1	71	860	861	1	3	2	1	1	NA	NA	1	1	NA	1	5	3	3	0.53	NA	NA	1	71	1	1	1	NA	1855.313	1127.43901	1951.056338	1123.206318	1	12	31	NA	NA	1980.493433
65	333	333	333	9900	23664.67708	12861.68948	10646.12887	5903.209205	1	1	2	1	1	42	512	513	1	3	2	1	1	NA	NA	4	3	NA	1	5	8	8	2.51	NA	NA	2	45	1	3	1	4	8698.382636	5096.8583	9231.007824	5270.085804	2	6	1	NA	NA	0
66	334	334	334	9900	185381.2481	99008.18508	99850.56245	50422.32427	1	1	2	1	2	58	707	708	3	1	2	1	1	NA	NA	4	3	NA	1	4	10	6	2.94	2	2	1	60	1	5	1	NA	82450.1116	43493.07013	88175.39765	45018.595	1	12	28	NA	NA	90851.62203
67	339	339	339	9900	NA	NA	11470.52844	6008.062539	1	1	2	2	1	50	600	600	1	3	2	2	2	6	NA	1	1	NA	1	2	8	8	4.07	NA	NA	1	50	2	1	1	NA	9488.129717	5142.736031	9945.825295	5363.693543	2	13	34	NA	NA	10095.21021
68	340	340	340	9900	NA	NA	41948.46423	21517.75417	1	1	2	2	1	72	874	875	3	1	1	1	1	NA	NA	2	1	NA	1	3	6	6	1.84	NA	NA	1	72	1	2	1	NA	33738.59267	17961.95882	37616.85293	19609.04715	1	1	27	NA	NA	38120.98056
69	350	350	350	9900	NA	NA	31068.27841	14137.18927	1	1	2	2	2	56	681	682	4	2	2	1	1	NA	NA	2	1	NA	4	1	7	7	4.19	2	2	2	56	1	2	4	NA	17882.35484	9530.345045	21791.06266	10717.4662	2	9	2	NA	NA	21980.70129
70	351	351	351	9900	70214.87365	31193.05168	38000.88895	15804.34586	1	1	2	2	1	70	843	844	2	5	1	3	1	8	NA	2	1	NA	1	5	4	3	1.24	NA	NA	1	70	3	2	1	NA	26009.74309	13847.22649	34076.90549	14402.44	1	5	13	NA	NA	34268.21515
71	352	352	352	9900	NA	NA	16418.02068	9293.029508	1	1	2	2	1	82	987	988	3	1	1	1	1	NA	NA	5	3	NA	1	2	11	11	5	NA	NA	2	78	1	5	1	5	12838.39568	6978.590946	14722.69082	8468.702283	2	2	12	NA	NA	14919.54725
72	358	358	358	9900	0	0	47440.0935	22239.75671	1	1	2	2	2	48	584	585	4	2	2	1	1	NA	NA	4	3	NA	1	3	5	3	1.21	2	2	2	48	1	4	1	NA	30364.10723	16182.45591	33274.13372	16860.0587	2	2	18	NA	NA	32933.57216
73	365	365	365	9900	NA	NA	15201.33719	6707.639273	1	1	2	2	1	48	580	581	1	3	2	2	1	7	NA	1	1	NA	1	6	6	6	1.34	NA	NA	1	48	2	1	1	3	9883.710868	5791.406964	13180.72177	5988.240173	1	10	7	NA	NA	13456.181
74	372	372	372	9900	75868.1963	40793.52394	37265.07906	19434.41573	1	1	2	1	1	70	845	846	3	1	1	1	1	NA	NA	5	3	NA	1	2	NA	12	NA	NA	NA	1	70	1	5	1	NA	29627.04353	15773.02708	33417.07556	17710.5088	2	6	11	NA	NA	33725.81345
75	374	374	374	9900	235149.8208	121541.1193	126657.0492	61897.76857	1	1	2	2	2	53	636	636	3	1	2	1	1	NA	NA	3	2	NA	NA	2	10	10	5	2	2	2	53	1	3	NA	NA	98489.59753	51954.02273	111847.499	55264.22304	1	3	37	NA	NA	115661.787
76	380	380	380	9900	NA	NA	16560.70519	9158.814962	1	1	2	2	1	42	512	514	1	3	2	1	1	NA	NA	3	2	NA	NA	3	6	6	2.16	NA	NA	1	42	1	3	NA	NA	13443.46072	7355.62214	14359.39778	8176.525519	1	3	37	NA	NA	14389.87406
77	389	389	389	9900	NA	NA	32714.19375	16755.69484	1	1	2	1	2	81	974	975	3	1	2	1	1	NA	NA	3	2	NA	1	2	11	11	5	NA	NA	1	83	1	5	1	3	25165.90844	11346.20131	28393.67463	14978.68836	1	12	23	NA	NA	29056.07376
78	392	392	392	9900	4305.259175	3108.254101	2402.778131	1538.63214	1	1	2	1	1	77	934	935	1	3	2	2	1	4	NA	1	1	NA	1	7	13	13	NA	NA	NA	1	40	2	2	NA	NA	2063.161538	1409.298763	2169.630889	1404.007897	1	12	31	NA	NA	2202.457602
79	393	393	393	9900	6107.395393	3614.052709	3563.464759	2088.92773	1	1	2	2	2	76	921	921	1	3	2	1	1	NA	NA	1	1	NA	NA	2	3	3	1	NA	NA	1	77	1	2	NA	NA	2709.613472	1603.730755	2863.550477	1747.754328	1	3	3	NA	NA	2941.064647
80	403	403	403	9900	NA	NA	38651.92319	21498.76471	1	1	2	1	2	71	857	858	3	1	2	1	1	NA	NA	4	3	NA	2	1	6	6	3.59	NA	NA	2	71	1	4	2	NA	31445.59658	18080.77038	33547.21621	19218.73726	2	7	30	NA	NA	34280.19504
81	410	410	410	9900	NA	NA	3308.903249	1906.509672	1	1	2	1	2	70	846	847	1	3	2	1	1	NA	NA	4	3	NA	1	2	8	8	4.27	NA	NA	1	66	1	5	1	4	2702.15334	1599.315349	2658.988406	1595.129636	1	10	9	NA	NA	2729.646102
82	416	416	416	9900	NA	NA	15504.1393	9226.711202	1	1	2	2	2	72	875	876	4	2	2	1	1	NA	NA	4	3	NA	2	1	2	2	0.84	NA	NA	2	72	1	4	2	NA	10553.67786	6074.583948	11204.84684	6926.573373	2	5	52	NA	NA	11305.24469
83	419	419	419	9900	130775.5862	63691.0221	69182.38911	32949.49371	1	1	2	2	1	66	793	794	3	1	2	1	1	NA	NA	4	3	NA	1	2	8	8	4.52	NA	NA	1	66	1	4	1	3	54098.53619	28385.22248	62038.59437	30026.74772	2	10	50	NA	NA	62868.10961
84	421	421	421	9900	NA	NA	12481.35741	5332.772311	1	1	2	2	1	70	840	841	4	2	2	3	2	6	NA	3	2	NA	1	6	6	6	1.25	NA	NA	2	70	3	3	1	NA	8387.508641	4100.530685	9323.337722	4117.447925	2	4	49	NA	NA	9434.585372
85	429	429	429	9900	NA	NA	16778.73213	8447.303003	1	1	2	2	1	43	518	519	2	5	2	1	1	NA	NA	2	1	NA	1	5	NA	6	1.88	NA	NA	1	43	1	2	1	NA	14639.61983	7477.593855	14401.11418	7555.909854	2	9	2	NA	NA	14535.39782
86	434	434	434	9900	165220.2273	75774.44372	83727.08783	40291.78728	1	1	2	2	1	58	702	703	3	1	1	1	1	NA	NA	2	1	NA	1	4	NA	12	NA	NA	NA	1	58	1	2	1	4	70081.50435	35022.33482	71862.60216	36040.03697	2	1	15	NA	NA	73225.6747
87	442	442	442	9900	NA	NA	17309.06974	7238.784969	1	1	2	1	1	49	593	594	1	3	2	2	2	6	NA	1	1	NA	1	3	6	6	1.95	NA	NA	1	49	2	1	1	NA	11254.13104	6157.725095	15008.28707	6462.420114	1	12	31	NA	NA	15198.77534
88	443	443	443	9900	32221.47605	17678.30421	16195.38064	8945.988971	1	1	2	2	1	53	637	638	1	3	2	2	2	2	NA	1	1	NA	1	4	NA	99	NA	NA	NA	1	53	2	1	1	NA	13443.46072	7355.62214	14042.63345	7986.525268	1	3	37	NA	NA	14207.2692
89	452	452	452	9900	NA	NA	15200.45385	9293.029508	1	1	2	2	1	81	973	974	3	1	1	1	1	NA	NA	3	2	NA	1	2	10	10	5	NA	NA	1	81	1	3	1	3	12838.39568	6978.590946	13630.85032	8468.702283	2	5	43	NA	NA	13760.61491
90	453	453	453	9900	174798.6741	91366.8384	92787.62474	45766.84058	1	1	2	2	2	53	646	647	3	1	2	1	1	NA	NA	3	2	NA	3	1	3	3	1.44	3	2	2	53	1	3	3	NA	72822.62049	38414.49427	81938.30368	40862.03662	1	1	15	NA	NA	84910.69492
91	458	458	458	9900	103276.8148	60502.52089	50011.69138	30631.08334	1	1	2	1	2	76	920	921	3	1	2	1	1	NA	NA	1	1	NA	2	4	6	5	2.4	NA	NA	2	76	1	1	2	NA	38640.71147	22217.85902	43406.71525	27382.53806	1	10	1	NA	NA	0
92	466	466	466	9900	0	0	106263.9821	56500.24925	1	1	2	1	1	48	577	579	3	1	1	1	1	NA	NA	5	3	NA	1	5	11	11	5	NA	NA	1	48	1	5	1	NA	91341.78177	46261.41005	91205.92235	50538.11731	2	12	10	NA	NA	92945.62814
93	469	469	469	9900	NA	NA	68045.47427	34263.94313	1	1	2	2	1	66	801	803	3	1	2	1	1	NA	NA	5	3	NA	1	2	NA	12	NA	NA	NA	2	67	1	5	1	5	54098.53619	28385.22248	61019.07771	31224.60046	2	10	50	NA	NA	61582.82846
94	472	472	472	9900	71239.91246	38155.3159	42492.16561	19920.18471	1	1	2	2	2	44	534	534	4	2	2	1	1	NA	NA	4	3	NA	3	3	NA	13	NA	2	2	2	44	1	4	3	NA	27197.17812	14494.65096	29803.69338	15101.58083	2	5	43	NA	NA	29498.65186
95	481	481	481	9900	NA	NA	3620.491545	1791.218584	1	1	2	2	2	63	756	757	1	3	2	1	1	NA	NA	1	1	NA	1	2	4	4	1.63	NA	NA	1	63	1	1	1	1	2608.640409	1543.968133	2909.376406	1498.668426	2	5	43	NA	NA	2986.6877
96	505	505	505	9900	23438.21935	15454.09695	12487.90082	7051.182896	1	1	2	2	1	60	725	726	4	2	1	1	1	NA	NA	4	3	NA	2	2	5	5	1.81	NA	NA	1	60	1	4	2	NA	8986.031938	4603.521662	9328.225525	5444.237385	1	7	52	NA	NA	9391.881273
97	508	508	508	9900	NA	NA	19410.09895	9618.795958	1	1	2	1	2	78	946	946	4	2	2	1	1	NA	NA	1	1	NA	2	1	NA	13	NA	NA	NA	2	78	1	1	2	NA	11002.15144	6332.720538	14027.68523	7220.914853	2	13	34	NA	NA	14214.4842
98	509	509	509	9900	NA	NA	17091.23922	9674.088825	1	1	2	2	1	81	982	983	3	1	1	1	1	NA	NA	3	2	NA	1	2	6	6	2.22	NA	NA	1	81	1	3	1	2	13364.83222	7264.747048	15326.39261	8815.960183	2	11	24	NA	NA	15531.32111
99	512	512	512	9900	120580.8272	47300.74981	61105.60233	25151.37896	1	1	2	2	1	44	530	531	3	1	2	1	1	NA	NA	2	1	NA	6	2	3	2	0.72	NA	NA	2	45	1	2	6	NA	43680.44273	21186.07379	52446.6777	22497.305	2	5	43	NA	NA	53771.49827
100	517	517	517	9900	21472.4245	12059.53866	9659.890877	5535.041083	1	1	2	2	1	52	635	636	1	3	2	1	1	NA	NA	2	1	NA	1	7	7	3	1.08	NA	NA	1	52	1	2	1	NA	7825.163541	4634.691078	8375.864072	4941.403976	1	13	48	NA	NA	8540.084892
101	531	531	531	9900	NA	NA	63128.01832	32474.28439	1	1	2	2	1	69	839	840	3	1	1	1	1	NA	NA	4	3	NA	1	2	8	8	4.07	NA	NA	1	69	1	4	1	NA	53318.30785	27975.8407	56609.39977	29593.69128	1	5	46	NA	NA	57148.31667
102	532	532	532	9900	NA	NA	26909.96471	12794.32785	1	1	2	2	1	40	486	487	4	2	2	1	1	NA	NA	2	1	NA	5	4	7	7	2.15	NA	NA	2	42	1	2	5	NA	20272.74071	10205.54456	21916.09119	10843.26487	2	4	49	NA	NA	22064.57288
103	535	535	535	9900	28825.00292	14741.78772	10378.42505	5925.412187	1	1	2	1	2	45	545	546	1	3	2	1	1	NA	NA	4	3	NA	1	5	11	11	3.97	2	2	1	49	1	2	1	4	8838.541093	5074.406587	8697.351828	5073.007261	1	6	40	NA	NA	8735.503618
104	542	542	542	9900	14575.2642	8577.13093	9697.054109	5422.694714	1	1	2	1	2	40	481	482	1	3	2	2	2	4	NA	2	1	NA	6	4	7	5	2.4	2	2	2	40	2	2	6	NA	7996.34245	4667.871445	8126.34777	4642.608613	2	6	39	NA	NA	8246.270821
105	551	551	551	9900	NA	NA	87887.46797	44390.31348	1	1	2	2	2	53	639	640	3	1	2	1	1	NA	NA	3	2	NA	1	2	8	8	4.44	2	2	1	54	3	5	1	3	73539.54461	38792.67727	77611.1045	39633.03107	2	11	24	NA	NA	79896.92683
106	568	568	568	9900	NA	NA	62781.64398	26748.38982	1	1	2	2	2	63	758	759	3	1	2	1	1	NA	NA	5	3	NA	1	2	11	11	5	NA	NA	2	63	1	5	1	5	47161.25098	23917.58505	54490.15756	23911.61926	2	3	24	NA	NA	55908.37904
107	578	578	578	9900	278481.347	139857.1753	147825.05	70056.28256	1	1	2	1	2	46	561	562	3	1	2	1	1	NA	NA	4	3	NA	3	2	12	8	5	2	2	2	46	1	4	3	NA	116017.7076	56830.32287	130540.402	62548.39414	1	12	31	NA	NA	135275.8814
108	581	581	581	9900	209545.4123	101878.2494	111232.0856	51032.1434	1	1	2	1	2	48	580	580	3	1	2	1	1	NA	NA	5	3	NA	NA	3	1	1	0	2	2	1	42	1	5	NA	NA	86850.83893	42543.1714	98226.12052	45563.06019	1	9	33	NA	NA	100290.0293
109	583	583	583	9900	41733.5976	20372.96829	17682.60002	8755.749778	1	1	2	2	1	42	508	508	4	2	1	1	1	NA	NA	2	1	NA	5	5	7	5	1.78	NA	NA	2	35	1	2	5	NA	14639.61983	7477.593855	14401.11418	7420.547223	2	9	2	NA	NA	14535.39782
110	610	610	610	9900	207567.3487	107118.272	110658.3969	53701.17794	1	1	2	1	2	40	491	491	3	1	2	1	1	NA	NA	5	3	NA	1	2	11	11	5	1	1	1	44	1	5	1	5	92593.04315	45355.94306	97719.51114	47946.05595	1	8	11	NA	NA	100597.5715
111	613	613	613	9900	NA	NA	30140.71472	13885.69101	1	1	2	2	1	69	835	837	3	1	2	3	1	4	NA	1	1	NA	1	2	3	3	0.93	NA	NA	2	70	3	2	1	NA	22572.04166	11843.43366	27028.37526	12653.97717	2	4	49	NA	NA	27279.64074
112	614	614	614	9900	173500.3046	80371.67417	67051.10581	30939.05202	1	1	2	2	2	66	800	802	3	1	2	1	1	NA	NA	3	2	NA	NA	1	4	4	2.14	NA	NA	2	66	1	3	NA	NA	54549.99001	27664.74592	58195.75737	27657.84547	1	5	19	NA	NA	59467.28638
113	620	620	620	9900	NA	NA	22028.95644	11779.56456	1	1	2	2	2	62	744	746	4	2	2	1	1	NA	NA	1	1	NA	2	2	2	2	0.59	NA	NA	2	62	1	1	2	NA	14251.77647	8203.169906	15920.33444	8843.022876	2	11	38	NA	NA	15835.32785
114	622	622	622	9900	54712.45826	27129.45031	26494.45166	13735.03849	1	1	2	2	2	82	988	988	3	1	2	1	1	NA	NA	4	3	NA	1	2	7	7	3.38	NA	NA	1	84	1	3	1	NA	21554.78356	9718.103921	22995.36543	12278.38435	1	1	27	NA	NA	23497.79508
115	626	626	626	9900	NA	NA	14541.81155	7000.546921	1	1	2	1	1	66	803	803	4	2	2	1	1	NA	NA	3	2	NA	3	2	4	4	1.72	NA	NA	1	67	1	3	5	NA	10077.6425	5162.751019	10862.45796	5405.141212	2	12	17	NA	NA	10936.57807
116	627	627	627	9900	NA	NA	3788.337205	2306.523585	1	1	2	1	2	61	736	737	1	3	2	2	2	3	NA	1	1	NA	4	3	NA	5	1.81	NA	NA	1	25	NA	NA	5	NA	2928.260623	1880.850313	3044.254832	1929.811415	1	12	31	NA	NA	3034.872734
117	636	636	636	9900	NA	NA	111028.9115	53599.11445	1	1	2	1	1	46	557	558	3	1	2	1	1	NA	NA	4	3	NA	5	3	7	4	1.82	NA	NA	1	61	1	4	3	NA	92697.06095	44960.32206	95295.6409	47943.12184	1	8	11	NA	NA	96061.26408
118	642	642	642	9900	NA	NA	102931.7006	50199.11139	1	1	2	1	1	59	709	709	3	1	2	1	1	NA	NA	2	1	NA	1	2	5	5	1.78	NA	NA	1	59	1	2	1	2	88477.43843	44215.46742	88345.83935	44901.90068	1	11	32	NA	NA	90021.63762
119	643	643	643	9900	NA	NA	28758.53192	13980.92067	1	1	2	2	1	46	557	557	4	2	2	1	1	NA	NA	4	3	NA	NA	4	7	7	2.51	NA	NA	1	46	1	4	NA	NA	22954.15624	11555.40179	23421.60663	11848.90897	1	8	33	NA	NA	23580.44023
120	645	645	645	9900	81042.57678	47521.04287	39806.6407	22639.46857	1	1	2	2	1	76	913	913	3	1	2	1	1	NA	NA	4	3	NA	1	2	6	6	3.02	NA	NA	1	76	1	4	1	4	31647.67408	16848.78276	35696.19476	20631.26121	2	5	12	NA	NA	36025.98927
121	646	646	646	9900	NA	NA	154591.35	71442.69915	1	1	2	1	2	45	548	548	2	5	2	1	1	NA	NA	3	2	NA	3	2	8	8	4.52	2	2	2	62	1	4	3	NA	121284.2811	59410.11073	136515.5431	63786.22932	1	6	40	NA	NA	140845.9373
122	647	647	647	9900	NA	NA	44172.84191	21066.18514	1	1	2	2	1	44	538	538	4	2	2	3	2	6	NA	5	3	NA	NA	3	6	6	1.95	NA	NA	1	44	3	5	NA	NA	34652.22579	17444.35246	35975.37349	17853.71049	1	7	47	NA	NA	36219.17218
123	654	654	654	9900	0	0	3496.868067	2563.274967	1	1	2	2	2	67	813	813	1	3	2	1	1	NA	NA	1	1	NA	2	3	3	2	0.73	NA	NA	2	67	1	1	2	NA	2623.433776	1685.057061	2810.034307	2144.628966	1	3	3	NA	NA	2803.20098
124	666	666	666	9900	9019.431575	4641.399552	4710.217993	2433.213896	1	1	2	1	2	67	806	807	1	3	2	1	1	NA	NA	4	3	NA	3	1	4	4	2.06	NA	NA	2	67	1	4	3	NA	3581.590107	2119.824936	3785.065349	2035.810074	1	12	28	NA	NA	3887.524237
125	671	671	671	9900	NA	NA	28019.94482	14351.37446	1	1	2	2	2	82	992	993	3	1	2	1	1	NA	NA	3	2	NA	2	1	5	5	2.4	NA	NA	2	82	1	3	2	NA	21554.78356	9718.103921	24319.38878	12829.3555	1	1	27	NA	NA	24886.73844
126	678	678	678	9900	NA	NA	13372.01321	5542.798672	1	1	2	2	1	61	739	740	4	2	1	1	1	NA	NA	3	2	NA	1	3	NA	12	NA	NA	NA	1	61	1	3	1	4	8986.031938	4262.026336	9988.640743	4279.609846	1	7	52	NA	NA	9919.06205
127	681	681	681	9900	NA	NA	31450.70784	16443.79286	1	1	2	1	1	48	580	581	1	3	2	1	1	NA	NA	4	3	NA	1	4	8	8	2.93	NA	NA	1	48	1	4	1	2	25770.4246	14100.35032	27270.1687	14680.18433	1	4	22	NA	NA	27627.31936
128	690	690	690	9900	7729.966245	3616.536511	4714.828178	2108.676479	1	1	2	1	2	68	824	825	1	3	2	1	1	NA	NA	4	3	NA	3	2	7	7	3.16	NA	NA	1	83	NA	NA	2	NA	3103.884467	1837.086739	3788.770029	1764.277619	1	13	48	NA	NA	3720.302513
129	692	692	692	9900	168554.0232	74805.09438	86298.10737	40406.98611	1	1	2	1	1	53	647	648	3	1	2	1	1	NA	NA	4	3	NA	1	4	11	11	5	NA	NA	1	53	1	4	1	4	69154.77946	34559.21592	74069.29725	36143.07956	2	6	4	NA	NA	75623.54965
130	695	695	695	9900	38513.72787	17985.35273	12683.58435	6932.737858	1	1	2	1	1	59	708	708	1	3	2	1	1	NA	NA	3	2	NA	6	2	3	3	1.21	NA	NA	1	59	1	3	6	NA	10948.40736	5934.232634	10997.63753	6189.196774	1	12	31	NA	NA	11163.57048
131	714	714	714	9900	267677.7078	112801.8065	135064.608	59931.05351	1	1	2	2	1	47	569	570	3	1	2	1	1	NA	NA	4	3	NA	1	3	8	8	3.53	NA	NA	1	47	1	4	1	NA	106140.0443	51480.49494	115925.3766	53606.8894	2	1	16	NA	NA	116974.0874
132	728	728	728	9900	171569.2201	88678.42199	92411.08957	45161.64139	1	1	2	1	2	51	615	615	3	1	2	1	1	NA	NA	3	2	NA	1	2	8	8	4	2	2	1	63	1	3	1	3	71859.64836	37906.51904	81605.79541	40321.69624	2	6	39	NA	NA	84388.76337
133	729	729	729	9900	123503.5091	54520.86013	66841.15328	27623.66886	1	1	2	2	1	68	816	817	3	1	2	1	1	NA	NA	1	1	NA	1	3	4	4	1.1	NA	NA	1	68	1	1	1	3	45749.48831	24004.52018	59939.11527	25173.34388	2	3	42	NA	NA	60275.61684
134	731	731	731	9900	NA	NA	5721.371287	3619.586109	1	1	2	1	2	62	755	756	1	3	2	2	1	8	NA	1	1	NA	1	6	11	10	4.59	NA	NA	1	63	2	1	1	1	4292.309115	2629.500199	4597.614004	3028.418454	1	4	25	NA	NA	4710.590466
135	741	741	741	9900	NA	NA	30746.61071	15018.97415	1	1	2	1	2	80	960	961	3	1	2	1	1	NA	NA	2	1	NA	2	1	4	4	2.1	NA	NA	2	80	1	2	2	NA	20567.21116	9272.850955	26685.94761	13426.15365	2	6	4	NA	NA	27399.83102
136	761	761	761	9900	136654.0962	60110.4019	67986.39274	30993.76474	1	1	2	1	2	67	814	815	3	1	2	1	1	NA	NA	3	2	NA	NA	1	NA	13	NA	NA	NA	2	67	1	3	NA	NA	52299.60266	26523.47359	59007.52222	27706.75569	2	11	51	NA	NA	60384.11512
137	776	776	776	9900	NA	NA	101441.2654	53587.44291	1	1	2	1	1	45	547	548	3	1	2	1	1	NA	NA	5	3	NA	1	5	11	11	3.88	NA	NA	1	45	1	5	1	NA	87196.29868	44161.8682	87066.60514	47932.68192	2	8	6	NA	NA	88727.3556
138	778	778	778	9900	192915.3632	105608.237	101264.2849	52224.73659	1	1	2	2	2	40	489	489	3	1	2	1	1	NA	NA	4	3	NA	1	6	8	7	2.17	2	2	1	41	1	3	1	4	88888.0418	45152.00049	89423.81863	46627.84391	2	1	15	NA	NA	91840.85084
139	788	788	788	9900	26510.76414	15344.65458	14024.62075	7938.302495	1	1	2	2	1	80	969	969	3	1	1	1	1	NA	NA	5	3	NA	1	1	5	5	2.87	NA	NA	1	80	1	5	1	NA	10966.82932	5961.260089	12576.43411	7234.144732	1	7	5	NA	NA	12744.59304
140	789	789	789	9900	NA	NA	50306.77756	25052.23891	1	1	2	2	2	65	790	791	3	1	2	1	1	NA	NA	3	2	NA	1	2	11	11	5	NA	NA	1	70	1	5	1	3	38699.28042	19626.14035	43662.8298	22395.35173	1	7	52	NA	NA	44681.4447
141	792	792	792	9900	58877.37249	27199.86149	27477.71091	13119.96385	1	1	2	1	2	82	984	985	3	1	2	1	1	NA	NA	1	1	NA	NA	1	NA	13	NA	NA	NA	2	82	1	1	NA	NA	19212.61375	8662.12256	23848.76696	11728.54076	2	6	11	NA	NA	24459.13206
142	800	800	800	9900	NA	NA	69433.76027	38386.58176	1	1	2	1	2	70	848	849	3	1	2	1	1	NA	NA	4	3	NA	1	2	7	7	3.55	NA	NA	1	68	1	4	1	4	48548.58621	27914.74595	60263.73789	34315.53577	1	11	32	NA	NA	61806.07683
143	803	803	803	9900	0	0	11416.1854	5964.853978	1	1	2	2	1	41	499	500	1	3	2	1	1	NA	NA	1	1	NA	4	1	1	1	0.48	NA	NA	1	41	1	1	4	NA	9443.178533	5118.371686	9898.705722	5325.119131	1	12	43	NA	NA	10047.38291
144	804	804	804	9900	145346.6945	67341.25219	71380.30925	33422.09061	1	1	2	2	1	50	600	601	2	5	2	3	2	3	NA	5	3	NA	1	4	10	10	4.04	NA	NA	1	50	3	5	1	5	57200.43805	28585.1868	61265.4148	29895.25814	3	1	36	NA	NA	62550.99359
145	807	807	807	9900	20020.23909	11232.57773	9491.865784	5103.191182	1	1	2	2	2	77	933	934	5	4	2	1	1	NA	NA	3	2	NA	2	3	9	5	2.87	NA	NA	1	38	1	4	4	NA	8123.335092	4675.704681	8238.287966	4561.977949	2	9	2	NA	NA	8314.079063
146	812	812	812	9900	NA	NA	35985.56571	16761.03416	1	1	2	2	2	56	680	681	4	2	2	1	1	NA	NA	4	3	NA	1	3	8	8	3.18	2	2	1	60	1	1	1	4	23232.40519	12381.63763	25240.01192	12706.61471	1	7	52	NA	NA	25449.59193
147	813	813	813	9900	4990.313503	3121.940505	2790.291938	1656.762367	1	1	2	2	1	62	746	747	1	3	2	2	2	2	NA	1	1	NA	1	6	NA	2	0.76	NA	NA	1	29	2	2	1	2	2082.318742	1265.386154	2519.543315	1511.802195	2	3	24	NA	NA	2371.723046
148	816	816	816	9900	25530.40614	11693.99507	11506.8461	5754.006854	1	1	2	1	1	44	535	536	1	3	2	2	2	4	NA	1	1	NA	1	6	9	5	1.85	NA	NA	1	44	2	1	1	NA	8542.001457	5005.226011	9977.315484	5136.885511	2	6	4	NA	NA	10175.7353
149	821	821	821	9900	109635.6501	41370.17821	42192.4139	16977.86537	1	1	2	2	1	47	575	576	4	2	2	1	1	NA	NA	2	1	NA	3	2	6	6	2.26	NA	NA	1	47	1	2	3	NA	28338.40425	14265.89781	34362.46759	14388.83647	2	3	51	NA	NA	34608.967
150	822	822	822	9900	67782.51354	28900.45514	28719.57234	12420.63258	1	1	2	2	1	41	492	494	4	2	2	1	1	NA	NA	3	2	NA	5	4	9	9	3.52	NA	NA	1	38	1	2	5	NA	21071.16406	10607.48059	23389.87705	10526.55603	1	7	52	NA	NA	23666.35926
151	828	828	828	9900	33562.17605	15450.97216	18618.89765	9226.711202	1	1	2	2	2	65	783	783	4	2	2	1	1	NA	NA	2	1	NA	2	1	2	2	1.01	NA	NA	2	65	1	2	2	NA	10553.67786	6074.583948	13455.88377	6926.573373	2	5	52	NA	NA	13635.06838
152	832	832	832	9900	25853.78973	13333.33531	11652.59878	6560.640935	1	1	2	1	1	41	500	501	1	3	2	2	1	6	NA	2	1	NA	1	7	7	7	1.47	NA	NA	1	41	2	2	1	NA	9439.391427	5590.766633	10103.6942	5857.007511	1	10	23	NA	NA	10301.79161
153	850	850	850	9900	NA	NA	105964.6857	49047.96117	1	1	2	2	1	41	496	497	3	1	2	3	1	7	NA	5	3	NA	3	2	7	7	3.16	NA	NA	1	41	3	5	3	NA	83472.08792	40485.98648	90949.03747	43872.22443	3	1	36	NA	NA	92755.90853
154	852	852	852	9900	100699.2795	58219.4812	49327.58536	29610.87514	1	1	2	1	2	76	915	916	3	1	2	1	1	NA	NA	3	2	NA	1	2	4	4	1.6	NA	NA	1	79	1	5	1	3	37946.02141	21818.42212	42812.95818	26470.5269	2	6	39	NA	NA	43811.74633
155	855	855	855	9900	NA	NA	7538.309669	4307.567765	1	1	2	2	2	56	680	681	1	3	2	2	2	6	NA	4	3	NA	2	2	7	7	3.16	2	2	2	56	2	4	2	NA	6151.92946	3628.650985	6317.271749	3687.899147	1	5	36	NA	NA	6378.19329
156	861	861	861	9900	131648.5567	72958.34864	67697.18051	37426.51045	1	1	2	2	2	72	874	874	3	1	2	1	1	NA	NA	3	2	NA	1	2	11	11	5	NA	NA	1	77	1	5	1	NA	47334.35712	27216.5815	58756.50586	33457.28375	1	5	46	NA	NA	60260.26998
157	862	862	862	9900	25724.22234	13626.74192	12929.68614	6895.722663	1	1	2	2	1	53	638	639	1	3	2	1	1	NA	NA	2	1	NA	1	3	NA	77	NA	NA	NA	2	51	2	2	1	2	10806.85597	5912.997453	11211.0266	6156.151485	2	2	18	NA	NA	11256.00265
158	865	865	865	9900	6852.74265	5135.14798	3824.536343	2541.974842	1	1	2	2	1	73	885	885	1	3	2	2	2	5	NA	1	1	NA	1	2	2	2	0.75	NA	NA	1	73	2	1	1	1	3368.831	2051.766112	3453.43254	2319.562071	2	3	24	NA	NA	3505.538119
159	871	871	871	9900	NA	NA	45303.15458	15866.22492	1	1	2	2	2	68	827	829	2	5	2	7	1	8	NA	1	1	NA	3	1	2	2	0.66	NA	NA	2	68	7	1	3	NA	29787.45675	15106.55497	39320.02851	14183.55019	2	9	2	NA	NA	40034.60465
160	876	876	876	9900	NA	NA	2997.990377	2197.587538	1	1	2	1	2	62	746	748	1	3	2	2	2	4	NA	1	1	NA	2	4	6	2	0.92	NA	NA	2	62	2	1	2	NA	2249.163842	1444.659838	2409.143167	1838.66731	1	13	48	NA	NA	2403.284712
161	879	879	879	9900	201739.5103	82277.5141	88435.50828	39959.55811	1	1	2	2	1	57	688	689	5	4	2	3	1	6	NA	5	3	NA	1	2	10	10	5	NA	NA	1	57	3	5	1	NA	67983.77786	33974.02285	75903.81934	35742.86596	2	5	43	NA	NA	75962.97046
162	881	881	881	9900	198787.6025	109022.048	105977.7347	54655.59043	1	1	2	2	2	42	514	515	3	1	2	1	1	NA	NA	3	2	NA	1	5	7	7	1.79	2	2	1	44	1	4	1	3	93025.42672	47253.64659	93586.14183	48798.18464	1	9	8	NA	NA	96115.67728
163	886	886	886	9900	191816.3387	105198.7641	102261.2115	52738.87867	1	1	2	2	2	45	550	551	3	1	2	1	1	NA	NA	4	3	NA	1	5	1	1	0.15	2	2	1	51	1	5	1	4	89763.12678	45596.5129	90304.17822	47086.88569	2	3	24	NA	NA	92745.00563
164	887	887	887	9900	26786.36859	13727.34015	12050.49749	6300.522251	1	1	2	1	1	56	676	678	1	3	2	2	2	7	NA	1	1	NA	1	4	12	11	5	NA	NA	1	56	2	1	1	1	9874.06829	5402.620413	10448.70281	5624.786742	2	6	4	NA	NA	10585.54689
165	889	889	889	9900	17538.07491	10048.36388	9344.299445	4584.729326	1	1	2	2	1	80	970	970	4	2	1	1	1	NA	NA	1	1	NA	3	4	7	5	1.78	NA	NA	1	80	1	1	3	NA	6916.692889	3280.55002	6980.014803	3539.881913	2	9	2	NA	NA	7032.712544
166	896	896	896	9900	24310.34907	12986.80321	10936.60007	5960.633428	1	1	2	1	1	41	497	499	1	3	2	2	2	2	NA	1	1	NA	1	2	2	1	0.36	NA	NA	1	41	2	1	1	NA	9046.477731	4903.352755	9482.868567	5321.351238	2	12	10	NA	NA	9625.299937
167	897	897	897	9900	22533.93659	12166.82258	12006.92892	7159.815697	1	1	2	2	2	54	658	660	1	3	2	1	1	NA	NA	1	1	NA	NA	2	5	5	2.17	2	2	1	51	1	3	NA	NA	10225.41803	6031.35544	10062.07442	6129.834663	1	3	3	NA	NA	10159.79205
168	908	908	908	9900	115882.0103	58918.93344	57403.97311	30354.40043	1	1	2	2	2	68	825	826	3	1	2	1	1	NA	NA	3	2	NA	6	2	12	6	3.41	NA	NA	1	57	1	3	6	NA	46701.48421	23684.41671	49822.70837	27135.19844	2	1	15	NA	NA	50911.29321
169	909	909	909	9900	NA	NA	106219.3341	45451.34003	1	1	2	2	1	40	481	481	3	1	2	1	1	NA	NA	2	1	NA	1	3	NA	12	NA	NA	NA	2	51	1	3	1	2	83472.08792	40485.98648	91167.60116	40655.13311	3	1	14	NA	NA	91992.34249
170	914	914	914	9900	56906.61055	27669.3204	26051.58052	12664.93998	1	1	2	1	1	41	503	504	4	2	2	3	1	6	NA	2	1	NA	1	3	11	11	5	NA	NA	2	42	3	4	1	2	20793.55272	10467.72766	21217.00345	10733.60792	2	7	21	NA	NA	21360.88654
171	917	917	917	9900	NA	NA	8767.939532	6315.699322	1	1	2	1	2	82	989	990	1	3	2	1	1	NA	NA	5	3	NA	4	5	12	5	2.18	NA	NA	2	40	1	4	NA	NA	6777.330182	4151.84242	7045.793668	5284.189905	1	4	22	NA	NA	7214.224089
172	924	924	924	9900	NA	NA	20234.27949	11552.47021	1	1	2	1	2	42	511	511	1	3	2	1	1	NA	NA	4	3	NA	1	5	6	6	1.5	2	2	1	46	1	4	1	4	17232.04724	9893.308533	16956.77782	9890.580338	1	4	25	NA	NA	17031.16039
173	925	925	925	9900	NA	NA	39945.95069	21282.44607	1	1	2	2	1	73	883	884	3	1	1	1	1	NA	NA	4	3	NA	2	2	5	5	1.82	NA	NA	1	73	1	4	2	NA	33738.59267	17961.95882	35821.11956	19394.61178	2	7	27	NA	NA	36162.13372
174	928	928	928	9900	NA	NA	43912.79492	22557.52493	1	1	2	2	2	52	625	625	4	2	2	1	1	NA	NA	3	2	NA	NA	1	2	2	1.16	2	2	2	52	1	3	NA	NA	31155.96856	16604.47593	30800.11236	17100.96021	2	11	51	NA	NA	31055.9348
175	929	929	929	9900	76535.24644	41560.99385	39006.80242	20782.08565	1	1	2	2	1	71	862	863	3	1	1	1	1	NA	NA	3	2	NA	3	1	4	4	2.16	NA	NA	1	71	1	3	3	NA	32945.38234	17539.66463	34978.94803	18938.63525	2	11	24	NA	NA	35311.94478
176	943	943	943	9900	NA	NA	25511.28371	13591.92885	1	1	2	1	1	78	936	936	3	1	1	1	1	NA	NA	4	3	NA	2	2	3	3	1.07	NA	NA	1	78	1	4	2	NA	21546.98523	11471.3161	22876.98072	12386.27283	1	11	45	NA	NA	23094.76772
177	949	949	949	9900	NA	NA	65244.14178	34906.48796	1	1	2	1	2	67	808	808	3	1	2	1	1	NA	NA	5	3	NA	3	1	3	3	1.76	NA	NA	2	67	1	5	3	NA	53079.91925	26919.20712	56627.43662	31204.51943	1	12	28	NA	NA	57864.69912
178	954	954	954	9900	144180.4283	72462.64454	72750.44751	38499.05213	1	1	2	1	1	55	660	660	2	5	2	3	1	8	NA	4	3	NA	2	2	8	8	4	NA	NA	1	55	3	4	2	NA	57308.0712	28638.97509	62441.39862	34436.4784	2	7	21	NA	NA	63681.91263
179	956	956	956	9900	115472.5948	64845.90349	63629.62973	32343.15932	1	1	2	2	2	56	674	674	2	5	2	3	1	8	NA	2	1	NA	4	1	2	2	0.75	2	2	2	56	3	2	4	NA	46448.21668	24501.79273	56189.64747	28876.96296	3	1	44	NA	NA	58191.76847
180	958	958	958	9900	214036.9697	95997.70053	108502.7374	49094.66173	1	1	2	1	1	42	514	514	3	1	2	1	1	NA	NA	5	3	NA	NA	3	1	1	0	NA	NA	1	42	1	5	NA	NA	86948.40601	42172.08504	93127.43646	43913.99696	1	9	33	NA	NA	95081.60029
181	961	961	961	9900	NA	NA	92004.76865	44068.8536	1	1	2	2	1	51	612	613	3	1	2	1	1	NA	NA	4	3	NA	1	2	11	11	5	NA	NA	1	51	1	4	1	NA	72475.37318	36218.64013	78967.30028	39418.53217	1	1	27	NA	NA	80536.13193
182	962	962	962	9900	148936.0642	74969.6844	77284.88626	36903.71798	1	1	2	2	2	51	619	619	3	1	2	1	1	NA	NA	3	2	NA	1	3	11	11	5	2	2	2	51	1	3	1	3	60344.61343	31832.24925	68248.24429	32948.76937	1	7	5	NA	NA	69682.26356
183	963	963	963	9900	0	0	2387.300118	1223.496301	1	1	2	2	1	80	964	964	1	3	1	1	1	NA	NA	2	1	NA	1	6	NA	77	NA	NA	NA	1	30	1	2	1	2	1781.576942	1082.630987	2155.654744	1116.445201	2	2	18	NA	NA	2029.183624
184	964	964	964	9900	NA	NA	97263.33419	40850.72128	1	1	2	2	2	62	749	750	5	4	2	3	1	3	NA	1	1	NA	1	3	3	3	0.94	NA	NA	1	68	1	1	1	NA	63952.00041	32432.92698	84417.89779	36518.34373	1	2	35	NA	NA	85952.05271
185	965	965	965	9900	5311.252206	3322.719781	2969.742122	1763.31262	1	1	2	2	1	77	925	926	1	3	2	2	2	3	NA	1	1	NA	1	6	8	8	2.69	NA	NA	2	37	2	1	NA	NA	2216.237518	1346.766089	2681.581023	1609.029721	1	3	3	NA	NA	2524.254088
186	968	968	968	9900	NA	NA	17980.37063	7200.132172	1	1	2	2	1	72	865	866	4	2	1	1	1	NA	NA	2	1	NA	1	3	NA	13	NA	NA	NA	2	69	1	3	NA	NA	12082.86159	5730.835885	13430.9965	5559.241524	2	11	51	NA	NA	13337.43911
187	972	972	972	9900	NA	NA	11385.40787	5151.842332	1	1	2	2	1	79	954	955	4	2	2	3	1	5	NA	1	1	NA	3	3	5	5	1.59	NA	NA	1	79	3	1	3	NA	8645.535432	4100.530685	8504.684161	3977.751399	2	4	13	NA	NA	8562.720069
188	976	976	976	9900	42370.8524	21237.35373	22102.40464	11337.64481	1	1	2	2	1	41	502	502	4	2	2	1	1	NA	NA	4	3	NA	4	5	10	10	3.26	NA	NA	1	41	1	4	4	NA	18298.82489	9346.634823	18000.70423	9608.717797	2	4	49	NA	NA	18168.55235
189	977	977	977	9900	NA	NA	26610.85035	12995.16219	1	1	2	2	1	40	485	486	4	2	2	1	1	NA	NA	5	3	NA	1	6	7	7	1.66	NA	NA	1	40	1	5	1	NA	20361.92462	10400.42051	21672.4856	11013.47311	2	8	6	NA	NA	21874.91535
190	981	981	981	9900	NA	NA	55538.76193	33043.33788	1	1	2	2	2	79	951	951	3	1	2	1	1	NA	NA	3	2	NA	2	2	3	3	1.18	NA	NA	2	79	1	3	2	NA	38833.1031	22328.48147	48203.8331	29538.96364	2	3	20	NA	NA	49437.52107
191	986	986	986	9900	NA	NA	15694.68822	7595.827128	1	1	2	2	2	60	730	731	4	2	2	1	1	NA	NA	3	2	NA	1	4	4	4	0.94	NA	NA	1	75	1	1	1	3	10153.7805	5844.407311	11342.5566	5702.254333	2	4	13	NA	NA	11281.99305
192	987	987	987	9900	0	0	2231.156037	1140.64874	1	1	2	1	1	66	799	800	1	3	2	2	1	6	NA	1	1	NA	1	4	3	3	0.82	NA	NA	1	66	2	1	1	1	1665.050875	1009.32195	2014.661692	1040.846475	2	6	4	NA	NA	1928.739658
193	990	990	990	9900	6342.855393	4059.077946	4134.524922	2234.762852	1	1	2	2	1	60	727	727	1	3	2	1	1	NA	NA	3	2	NA	3	1	6	6	3.05	NA	NA	1	60	1	3	3	NA	3236.133806	1970.94769	3733.342194	2039.229918	1	12	43	NA	NA	3805.186746
194	996	996	996	9900	5949.185562	3203.899442	2927.097444	1544.153776	1	1	2	2	2	62	749	750	1	3	2	2	2	3	NA	2	1	NA	1	6	NA	13	NA	NA	NA	1	60	2	2	1	NA	2195.978274	1345.272475	2352.174597	1291.955392	2	10	29	NA	NA	2409.974222
195	998	998	998	9900	201305.9963	86688.14448	102013.9308	46094.96428	1	1	2	2	1	59	719	720	3	1	1	1	1	NA	NA	4	3	NA	NA	1	7	7	4.25	NA	NA	1	59	1	4	NA	NA	78422.03367	39190.4076	87558.12142	41230.83956	2	11	51	NA	NA	87626.35463
196	999	999	999	9900	0	0	29120.63271	14663.54249	1	1	2	1	1	64	777	778	2	5	2	3	1	6	NA	1	1	NA	1	2	NA	99	NA	NA	NA	1	64	3	1	1	NA	23151.92332	12147.69457	26113.62724	13362.83024	2	7	21	NA	NA	26354.88911
197	1000	1000	1000	9900	NA	NA	11470.52844	6008.062539	1	1	2	1	1	53	637	638	1	3	1	1	1	NA	NA	4	3	NA	1	2	10	10	5	NA	NA	1	53	1	4	1	4	9488.129717	5142.736031	9945.825295	5363.693543	2	13	34	NA	NA	10095.21021
198	1001	1001	1001	9900	NA	NA	31814.56355	15277.98985	1	1	2	1	1	53	636	637	3	1	2	1	1	NA	NA	1	1	NA	5	1	2	2	0.84	NA	NA	1	53	1	1	5	NA	22742.17368	11365.11022	27306.30412	13665.79535	1	13	48	NA	NA	27996.07046
199	1002	1002	1002	9900	30530.20228	15771.59156	13734.75187	7238.784969	1	1	2	1	1	40	480	480	1	3	2	1	1	NA	NA	3	2	NA	6	3	NA	13	NA	NA	NA	2	67	2	1	5	NA	11254.13104	6157.725095	11909.08015	6462.420114	1	12	31	NA	NA	12065.05043
200	1003	1003	1003	9900	NA	NA	35077.94268	18688.86359	1	1	2	1	1	78	942	942	3	1	1	1	1	NA	NA	5	3	NA	NA	1	10	10	5	NA	NA	1	78	1	5	NA	NA	29627.04353	15773.02708	31455.78355	17031.08998	1	8	33	NA	NA	31755.24006
201	1026	1026	1026	9900	NA	NA	80541.36408	34337.99196	1	1	2	2	2	62	750	750	3	1	2	1	1	NA	NA	3	2	NA	1	2	NA	12	NA	NA	NA	1	64	1	2	1	3	57942.72979	29385.35639	69904.37555	30696.31463	2	11	38	NA	NA	71435.39522
202	1028	1028	1028	9900	NA	NA	11612.82601	6329.18809	1	1	2	1	1	46	563	564	1	3	2	2	2	6	NA	1	1	NA	5	2	2	2	0.71	NA	NA	1	46	2	1	5	NA	9605.834648	5206.53421	10069.20817	5650.378149	2	6	4	NA	NA	10220.44628
203	1030	1030	1030	9900	39263.5242	22276.65204	18517.78992	10211.59872	1	1	2	2	2	69	837	838	4	2	2	1	1	NA	NA	2	1	NA	2	1	2	2	0.96	NA	NA	2	69	1	2	2	NA	12354.73702	7111.254316	13382.81318	7665.937109	1	7	12	NA	NA	13496.19745
204	1031	1031	1031	9900	NA	NA	14619.04871	7426.210598	1	1	2	2	1	65	789	790	4	2	2	1	1	NA	NA	1	1	NA	2	1	2	2	0.86	NA	NA	1	65	1	1	2	NA	10519.56133	5389.14493	10920.15265	5733.797288	1	7	12	NA	NA	10994.6717
205	1032	1032	1032	9900	99787.9225	48064.64721	51090.49721	25962.77096	1	1	2	2	1	51	614	614	3	1	2	NA	2	77	NA	3	2	NA	1	7	NA	77	NA	NA	NA	1	51	7	3	1	3	42807.5349	22338.18264	43850.75571	23223.07569	3	1	44	NA	NA	44688.73191
206	1033	1033	1033	9900	46125.52012	27519.84993	27512.29152	14367.60464	1	1	2	2	2	45	540	541	4	2	2	1	1	NA	NA	2	1	NA	3	5	5	3	0.88	2	2	2	45	1	2	3	NA	19519.87094	10661.28954	19296.91954	10892.14513	1	7	52	NA	NA	19474.40458
207	1035	1035	1035	9900	20313.30504	11803.84103	10737.72094	6492.953258	1	1	2	1	2	52	624	624	1	3	2	1	1	NA	NA	5	3	NA	1	2	11	11	5	2	2	2	52	1	5	1	NA	8560.161471	5049.121345	8998.449805	5558.904255	1	12	28	NA	NA	9087.094792
208	1041	1041	1041	9900	NA	NA	13293.71098	7530.999977	1	1	2	2	2	41	498	498	1	3	2	1	1	NA	NA	3	2	NA	NA	3	8	8	3.89	2	2	1	41	2	1	NA	NA	10886.95283	6355.267616	11140.4265	6447.62193	1	3	3	NA	NA	11391.66627
209	1043	1043	1043	9900	120253.6838	50738.54763	60444.5448	26576.28299	1	1	2	2	2	62	749	750	3	1	2	1	1	NA	NA	3	2	NA	1	3	7	7	2.47	NA	NA	1	62	1	3	1	3	46701.48421	23684.41671	52461.71589	23757.76503	2	1	42	NA	NA	53828.77295
210	1044	1044	1044	9900	77988.40452	40009.93362	47727.38484	23174.60708	1	1	2	2	2	57	686	686	4	2	2	1	1	NA	NA	2	1	NA	NA	1	3	3	1.52	2	2	2	57	1	2	NA	NA	29313.92792	15622.76614	33475.63776	17568.77293	1	9	26	NA	NA	33753.64714
211	1045	1045	1045	9900	NA	NA	64293.20783	27392.39811	1	1	2	2	2	61	737	738	3	1	2	1	1	NA	NA	3	2	NA	1	2	8	8	4.8	NA	NA	1	62	1	3	1	NA	48296.73004	24493.4374	55802.09123	24487.32797	1	1	27	NA	NA	57254.45855
212	1046	1046	1046	9900	NA	NA	36224.06278	18853.34039	1	1	2	2	1	50	608	608	4	2	1	1	1	NA	NA	3	2	NA	6	2	77	77	NA	NA	NA	1	50	1	3	6	NA	29990.30161	15097.48306	29501.70584	15978.31211	2	10	50	NA	NA	29701.65111
213	1054	1054	1054	9900	NA	NA	9274.441366	5367.321455	1	1	2	1	2	42	508	509	1	3	2	2	2	6	NA	1	1	NA	4	4	2	2	0.54	2	2	2	42	2	1	4	NA	7898.359406	4610.673763	7772.18886	4595.201119	1	13	48	NA	NA	7947.191305
214	1058	1058	1058	9900	4730.516172	3324.16842	2640.115344	1645.512949	1	1	2	2	1	61	740	742	1	3	2	2	2	7	NA	1	1	NA	1	3	3	3	0.72	NA	NA	2	54	1	1	NA	NA	2266.952726	1374.183324	2383.938711	1501.537057	1	3	3	NA	NA	2461.092969
215	1065	1065	1065	9900	40866.47901	19599.11787	18544.58471	9773.240774	1	1	2	1	1	73	876	877	2	5	2	3	2	5	NA	1	1	NA	3	1	2	2	0.86	NA	NA	1	73	3	1	3	NA	14743.5946	7849.285285	16629.6652	8906.316975	2	13	34	NA	NA	16783.30545
216	1085	1085	1085	9900	NA	NA	14996.42663	6679.964524	1	1	2	1	1	61	736	736	4	2	2	1	1	NA	NA	1	1	NA	5	3	7	7	2.9	NA	NA	2	65	1	2	5	NA	10077.6425	4779.77132	11202.04682	5157.618676	2	7	17	NA	NA	11124.0158
217	1090	1090	1090	9900	261932.5027	146607.746	130992.8267	68757.23701	1	1	2	2	2	45	550	550	3	1	2	1	1	NA	NA	2	1	NA	1	2	4	4	1.36	2	2	1	34	1	3	1	2	102770.115	50341.09825	115676.3096	61388.56649	1	7	42	NA	NA	119345.6649
218	1093	1093	1093	9900	NA	NA	34622.00952	16880.12451	1	1	2	2	2	42	513	514	4	2	2	1	1	NA	NA	2	1	NA	5	4	7	7	2.15	2	2	2	42	1	2	5	NA	22352.08862	11912.47567	24283.62361	12796.89764	2	4	49	NA	NA	24485.26227
219	1104	1104	1104	9900	15334.54063	9130.702783	9230.502554	5591.366271	1	1	2	2	2	44	538	539	1	3	2	1	1	NA	NA	4	3	NA	1	4	10	10	4.11	2	2	1	49	1	4	1	NA	7860.939953	4588.830126	7735.367155	4787.015788	2	5	12	NA	NA	7909.540504
220	1106	1106	1106	9900	NA	NA	19687.29658	10267.31673	1	1	2	1	1	72	871	873	3	1	1	1	1	NA	NA	2	1	NA	5	1	2	2	0.9	NA	NA	1	72	1	2	5	NA	14743.5946	7849.285285	17654.38029	9356.566501	2	13	34	NA	NA	17818.50175
221	1116	1116	1116	9900	61736.51516	30017.7326	28262.68829	13739.86698	1	1	2	1	1	40	491	492	4	2	2	3	2	5	NA	5	3	NA	1	3	10	10	4.95	NA	NA	1	40	3	5	1	2	22558.38944	11356.16796	23017.78023	11644.61461	2	8	41	NA	NA	23173.87529
222	1117	1117	1117	9900	NA	NA	32205.08682	16761.60589	1	1	2	2	1	47	571	571	4	2	2	1	1	NA	NA	2	1	NA	5	2	3	2	0.73	NA	NA	1	47	1	2	5	NA	26662.94703	13422.45224	26228.55983	14205.55535	1	9	8	NA	NA	26406.32164
223	1119	1119	1119	9900	62068.50965	29152.34451	30746.61071	15018.97415	1	1	2	1	2	84	1018	1019	3	1	2	1	1	NA	NA	2	1	NA	2	1	3	3	1.2	NA	NA	2	84	1	2	2	NA	20567.21116	9272.850955	26685.94761	13426.15365	2	6	39	NA	NA	27399.83102
224	1120	1120	1120	9900	NA	NA	12006.92892	6919.225411	1	1	2	2	2	55	664	664	1	3	2	1	1	NA	NA	1	1	NA	4	2	1	1	0.05	2	2	1	20	NA	NA	5	NA	10225.41803	6031.35544	10062.07442	5923.854686	1	3	37	NA	NA	10159.79205
225	1122	1122	1122	9900	NA	NA	27938.92734	13097.67543	1	1	2	2	2	45	545	545	4	2	2	1	1	NA	NA	3	2	NA	4	4	6	4	1.33	2	2	2	45	1	3	4	NA	17882.35484	9530.345045	19596.15877	9929.406125	2	9	2	NA	NA	19395.59162
226	1128	1128	1128	9900	NA	NA	36026.7978	17473.28643	1	1	2	1	2	59	708	709	4	2	2	1	1	NA	NA	4	3	NA	3	3	8	6	3.83	2	2	2	59	1	4	3	NA	24219.65533	12907.7895	25268.9318	13246.57633	1	13	48	NA	NA	25478.79785
227	1130	1130	1130	9900	147021.8257	70911.80759	72018.7045	36066.28978	1	1	2	1	2	65	783	784	3	1	2	1	1	NA	NA	4	3	NA	6	2	11	5	2.49	NA	NA	1	73	NA	NA	NA	NA	55489.45916	28141.19285	62507.29204	32241.31976	1	6	23	NA	NA	63880.20076
228	1137	1137	1137	9900	NA	NA	50088.31424	27691.41643	1	1	2	1	2	73	876	876	3	1	2	1	1	NA	NA	3	2	NA	NA	1	6	6	4	NA	NA	2	73	1	3	NA	NA	35022.11075	20137.21512	43473.21863	24754.63423	1	8	33	NA	NA	44585.83528
229	1141	1141	1141	9900	19264.7789	10165.39711	11596.27766	6224.981788	1	1	2	2	2	51	615	616	1	3	2	2	2	8	NA	2	1	NA	1	3	NA	77	NA	2	2	2	51	2	2	1	2	8751.744327	5108.837908	9717.93949	5329.482036	2	2	18	NA	NA	9986.528891
230	1144	1144	1144	9900	NA	NA	80728.2007	28272.90509	1	1	2	1	2	68	819	819	3	1	2	1	1	NA	NA	2	1	NA	2	1	2	2	1.07	NA	NA	2	68	1	2	2	NA	53079.91925	26919.20712	70066.53692	25274.45377	1	12	31	NA	NA	71339.87972
231	1161	1161	1161	9900	157540.3738	68016.55931	74890.6202	33833.71448	1	1	2	2	1	57	688	688	3	1	1	1	1	NA	NA	3	2	NA	1	4	9	9	3.52	NA	NA	2	41	1	3	1	3	58073.18194	29021.32939	64278.2997	30263.44581	1	7	5	NA	NA	64293.18853
232	1167	1167	1167	9900	NA	NA	162482.2351	65225.0323	1	1	2	1	1	40	483	485	3	1	2	1	1	NA	NA	2	1	NA	4	1	6	6	3.03	NA	NA	1	40	1	2	4	NA	116148.0403	56334.61564	139457.8089	58342.2264	2	5	28	NA	NA	142980.5597
233	1170	1170	1170	9900	NA	NA	3496.868067	2319.531725	1	1	2	2	2	65	790	790	1	3	2	1	1	NA	NA	1	1	NA	NA	3	7	7	2.67	NA	NA	1	62	1	1	NA	NA	2623.433776	1685.057061	2810.034307	1940.695005	1	3	37	NA	NA	2803.20098
234	1171	1171	1171	9900	8530.597905	4189.78117	2697.684341	1580.053967	1	1	2	1	1	62	752	753	1	3	1	1	1	NA	NA	4	3	NA	1	2	7	7	3.25	NA	NA	1	62	1	4	1	NA	2376.246902	1447.23878	2435.921652	1441.805478	1	12	31	NA	NA	2472.674972
235	1173	1173	1173	9900	NA	NA	12487.90082	6343.626271	1	1	2	2	1	68	824	825	4	2	1	1	1	NA	NA	2	1	NA	2	1	2	2	0.62	NA	NA	1	68	1	2	2	NA	8986.031938	4603.521662	9328.225525	4897.931001	2	5	52	NA	NA	9391.881273
236	1189	1189	1189	9900	27540.00035	12356.43934	13444.88988	5932.601212	1	1	2	2	1	51	621	621	1	3	2	1	1	NA	NA	1	1	NA	1	5	9	9	3.01	NA	NA	1	51	1	1	1	4	8741.691777	5122.235495	11657.74765	5296.325497	2	3	24	NA	NA	11901.37878
237	1192	1192	1192	9900	NA	NA	20897.30263	11133.68711	1	1	2	2	1	74	889	889	3	1	2	1	1	NA	NA	3	2	NA	1	2	3	3	1.2	NA	NA	1	74	1	3	1	NA	17649.98878	9396.609236	18739.44075	10146.08652	1	1	27	NA	NA	18917.8387
238	1195	1195	1195	9900	110592.9397	53861.56217	58505.4444	27864.38568	1	1	2	2	1	61	735	736	3	1	1	1	1	NA	NA	5	3	NA	1	2	9	9	5	NA	NA	1	61	1	5	1	3	45749.48831	24004.52018	52464.15425	25392.70821	2	1	15	NA	NA	53165.65008
239	1197	1197	1197	9900	NA	NA	9477.850241	5091.179644	1	1	2	2	2	40	482	482	1	3	2	2	2	6	NA	1	1	NA	1	5	4	4	0.95	2	2	1	41	2	1	1	1	7591.373406	4358.379377	7942.650037	4358.78391	2	3	24	NA	NA	7977.491253
240	1201	1201	1201	9900	NA	NA	26469.80255	13575.55118	1	1	2	2	2	48	581	582	4	2	2	1	1	NA	NA	2	1	NA	4	5	4	3	0.85	2	2	2	48	1	2	4	NA	18780.22881	10257.31459	18565.72542	10291.68586	2	4	13	NA	NA	18736.48525
241	1203	1203	1203	9900	83358.09174	42030.76033	42975.54725	21113.70638	1	1	2	2	1	75	911	911	3	1	2	1	1	NA	NA	4	3	NA	1	2	NA	13	NA	NA	NA	2	71	1	3	1	4	34413.99824	18321.53537	38537.87905	19240.83995	1	9	8	NA	NA	38950.47448
242	1207	1207	1207	9900	165321.4946	74586.87467	82489.0387	39121.40078	1	1	2	2	1	50	603	604	3	1	1	1	1	NA	NA	3	2	NA	1	5	6	6	1.25	NA	NA	1	50	1	3	1	3	67114.67287	35022.33482	70799.98987	34993.15433	2	1	15	NA	NA	72028.72789
243	1210	1210	1210	9900	NA	NA	75875.65155	37425.12925	1	1	2	1	2	56	676	678	2	5	2	1	1	NA	NA	5	3	NA	77	1	4	4	1.8	2	2	2	56	1	5	77	NA	59549.57671	31412.86125	67003.7863	33414.30132	2	7	21	NA	NA	69434.41347
244	1212	1212	1212	9900	122300.2442	70157.33262	64920.11007	35142.72261	1	1	2	2	2	47	573	573	3	1	2	1	1	NA	NA	3	2	NA	1	5	6	6	1.25	2	2	1	50	1	3	1	3	56985.75233	28946.75892	57329.23662	31376.49879	2	1	15	NA	NA	58878.78587
245	1221	1221	1221	9900	168441.1258	82635.13454	84296.31447	39581.51315	1	1	2	2	2	47	566	566	2	5	2	3	1	7	NA	4	3	NA	5	2	7	7	3.56	2	2	1	24	1	4	5	NA	65549.5303	32108.90001	74439.85158	35339.58689	2	9	44	NA	NA	76978.44239
246	1226	1226	1226	9900	0	0	57442.05611	27895.61835	1	1	2	2	1	60	730	731	3	1	1	1	1	NA	NA	5	3	NA	1	3	9	9	4.1	NA	NA	1	60	1	5	1	4	46199.88286	24240.83988	51510.57176	25421.17041	2	3	24	NA	NA	52200.89805
247	1227	1227	1227	9900	184919.369	96150.94064	95957.09726	47330.16052	1	1	2	2	2	53	637	639	3	1	2	1	1	NA	NA	4	3	NA	1	2	11	11	5	2	2	1	57	1	4	1	NA	75310.12133	39726.67016	84737.18125	42257.81652	1	1	27	NA	NA	87811.10449
248	1243	1243	1243	9900	37649.88162	18104.09313	13555.81735	7276.879581	1	1	2	1	2	45	546	547	1	3	2	1	1	NA	NA	4	3	NA	1	4	11	11	4.69	2	2	1	47	1	2	1	4	10230.61461	5972.129643	11360.07749	6230.058228	1	11	32	NA	NA	11674.05314
249	1244	1244	1244	9900	3626.258523	2103.631685	2011.48699	1043.517071	1	1	2	1	1	66	801	803	1	3	1	1	1	NA	NA	2	1	NA	1	3	6	6	2.44	NA	NA	1	37	NA	NA	3	NA	1457.654891	883.602477	1816.307652	952.213444	1	13	48	NA	NA	1793.546234
250	1245	1245	1245	9900	NA	NA	9774.537151	5726.045764	1	1	2	1	1	43	519	520	1	3	2	1	1	NA	NA	5	3	NA	1	5	11	11	5	NA	NA	1	43	1	5	1	NA	8437.332188	4943.894559	8475.271158	5111.923268	2	13	34	NA	NA	8643.819679
251	1252	1252	1252	9900	21076.56477	12072.01876	10731.44274	6181.251838	1	1	2	1	1	42	511	511	1	3	2	1	1	NA	NA	3	2	NA	1	7	12	8	2.69	NA	NA	1	42	1	3	1	NA	9029.501138	5347.996644	9304.981479	5518.308166	1	12	31	NA	NA	9464.334339
252	1255	1255	1255	9900	148006.1277	70679.3027	69073.55779	34092.44922	1	1	2	2	2	68	817	818	3	1	2	1	1	NA	NA	4	3	NA	1	2	8	8	4	NA	NA	1	67	1	4	1	NA	48296.73004	24493.4374	59951.10686	30476.81265	1	1	27	NA	NA	61485.44458
253	1257	1257	1257	9900	NA	NA	136116.2417	62448.73975	1	1	2	2	2	49	589	590	3	1	2	1	1	NA	NA	5	3	NA	1	4	11	11	5	2	2	2	49	1	5	1	NA	106280.5729	52060.6673	120200.6623	55756.14698	1	1	16	NA	NA	122726.2961
254	1260	1260	1260	9900	44159.55152	25550.30669	22766.60674	12834.9254	1	1	2	2	1	80	966	966	3	1	1	1	1	NA	NA	5	3	NA	1	2	7	7	3.62	NA	NA	1	80	1	5	1	NA	18231.06427	9909.893977	20415.71994	11696.41848	1	2	47	NA	NA	20634.29535
255	1263	1263	1263	9900	53555.89267	24612.24422	20428.32429	9406.107748	1	1	2	2	1	48	583	584	2	5	2	3	2	2	NA	2	1	NA	3	4	NA	99	NA	NA	NA	1	24	3	2	1	2	16218.81289	8164.747922	17533.54356	8413.537694	2	9	2	NA	NA	17652.33345
256	1264	1264	1264	9900	NA	NA	31869.10953	15192.29931	1	1	2	2	2	40	488	489	4	2	2	1	1	NA	NA	4	3	NA	1	6	7	7	1.66	2	2	1	40	1	5	1	NA	20897.60439	11413.77481	22352.75974	11517.34983	2	8	6	NA	NA	22558.70588
257	1268	1268	1268	9900	4212.269113	2720.031527	2628.45254	1553.242161	1	1	2	2	2	67	809	810	1	3	2	1	1	NA	NA	1	1	NA	5	3	2	2	0.69	NA	NA	2	67	1	1	5	NA	1971.927748	1266.588395	2112.187726	1299.55942	2	3	20	NA	NA	2107.051394
258	1273	1273	1273	9900	6409.046664	3774.616659	3353.225169	2121.394791	1	1	2	2	2	73	880	880	1	3	2	1	1	NA	NA	1	1	NA	1	6	7	2	0.87	NA	NA	1	81	1	1	1	NA	2515.66945	1541.117646	2694.604881	1774.918717	2	3	37	NA	NA	2760.818993
259	1274	1274	1274	9900	201167.4955	97805.01541	106784.8723	48991.80739	1	1	2	2	2	44	536	537	3	1	2	1	1	NA	NA	5	3	NA	1	4	8	8	2.99	2	2	1	44	1	5	1	5	83378.4217	40842.23629	94298.90374	43741.38573	3	1	36	NA	NA	96280.29456
260	1279	1279	1279	9900	NA	NA	13692.2198	7140.741375	1	1	2	2	1	72	875	875	3	1	2	3	1	3	NA	4	3	NA	2	1	2	2	0.85	NA	NA	1	72	3	4	2	NA	10885.79448	5795.446006	12278.35698	6507.330331	2	9	2	NA	NA	12391.79581
261	1282	1282	1282	9900	94444.79538	40054.55656	48354.86534	21636.01188	1	1	2	1	1	45	548	549	3	1	2	1	1	NA	NA	4	3	NA	5	1	3	3	1.44	NA	NA	1	45	1	4	5	NA	36821.1653	17859.15792	41502.77455	19352.8935	2	7	21	NA	NA	42488.32971
262	1283	1283	1283	9900	24886.32059	13810.80441	13271.36661	6679.964524	1	1	2	1	1	67	808	809	4	2	2	1	1	NA	NA	3	2	NA	1	3	9	9	4.24	NA	NA	2	62	1	4	1	NA	10077.6425	4779.77132	9913.459638	5157.618676	2	12	10	NA	NA	9981.109021
263	1305	1305	1305	9900	4711.207964	3330.961501	2851.323456	1688.820156	1	1	2	1	1	64	776	777	1	3	2	2	2	6	NA	1	1	NA	4	4	NA	12	NA	NA	NA	2	51	1	4	1	NA	2127.864899	1289.870947	2574.6528	1541.055054	1	4	25	NA	NA	2464.848059
264	1307	1307	1307	9900	16088.12996	9203.988671	9891.452038	5531.43343	1	1	2	1	2	42	513	514	1	3	2	1	1	NA	NA	2	1	NA	1	3	6	6	2.4	2	2	1	45	2	5	1	2	7996.34245	4667.871445	8289.257573	4735.704634	2	6	4	NA	NA	8487.6985
265	1316	1316	1316	9900	13354.08376	6031.454957	5014.173989	2480.735425	1	1	2	2	2	65	786	787	1	3	2	1	1	NA	NA	1	1	NA	NA	1	NA	13	NA	NA	NA	2	65	1	1	NA	NA	3612.817963	2138.307673	4029.32014	2075.570166	1	3	37	NA	NA	4136.391866
266	1328	1328	1328	9900	NA	NA	92939.57851	43032.77392	1	1	2	2	1	54	655	656	3	1	1	3	1	8	NA	5	3	NA	1	2	8	8	4.44	NA	NA	1	54	3	5	1	3	70771.44273	35367.1227	79769.64359	38491.78376	2	11	24	NA	NA	81663.91175
267	1332	1332	1332	9900	NA	NA	73453.54271	34092.44922	1	1	2	2	2	63	758	759	3	1	2	1	1	NA	NA	1	1	NA	6	2	4	2	0.72	NA	NA	2	63	1	1	6	NA	48296.73004	24493.4374	63752.63313	30476.81265	2	1	16	NA	NA	64911.23122
268	1333	1333	1333	9900	0	0	10507.83061	6055.340966	1	1	2	1	2	50	603	604	1	3	2	1	1	NA	NA	2	1	NA	1	2	NA	12	NA	3	2	1	40	NA	NA	NA	NA	8948.746289	5278.324019	8805.796576	5184.245031	1	6	40	NA	NA	8891.31389
269	1342	1342	1342	9900	NA	NA	3504.603386	2324.662693	1	1	2	2	2	78	940	940	1	3	2	1	1	NA	NA	1	1	NA	1	4	5	5	1.23	NA	NA	1	85	1	1	1	1	2629.236997	1688.784527	2816.250301	1944.987959	2	3	24	NA	NA	2809.401859
270	1343	1343	1343	9900	102048.7239	59237.51984	49988.61127	30128.65741	1	1	2	2	2	72	867	867	3	1	2	1	1	NA	NA	3	2	NA	1	2	6	6	2.67	NA	NA	2	72	1	3	1	2	38454.52599	22110.80502	43386.6833	26933.39634	2	1	42	NA	NA	44398.85595
271	1351	1351	1351	9900	NA	NA	3344.83004	1727.879038	1	1	2	1	2	81	982	983	1	3	2	1	1	NA	NA	3	2	NA	1	2	6	6	2.93	NA	NA	1	80	1	5	1	3	2543.366401	1505.334602	2687.858673	1445.673789	1	4	25	NA	NA	2760.616997
272	1352	1352	1352	9900	168276.6255	85997.10039	63128.01832	32474.28439	1	1	2	2	1	67	808	809	3	1	1	1	1	NA	NA	3	2	NA	1	2	9	9	5	NA	NA	1	67	1	3	1	3	53318.30785	27975.8407	56609.39977	29593.69128	1	5	19	NA	NA	57148.31667
273	1353	1353	1353	9900	NA	NA	11006.85925	5912.511419	1	1	2	2	2	48	579	579	1	3	2	2	2	6	NA	1	1	NA	1	5	NA	99	NA	2	2	1	51	2	1	1	1	8816.047574	5061.492549	9223.993715	5061.962343	2	10	29	NA	NA	9264.455671
274	1358	1358	1358	9900	NA	NA	15951.56973	8877.094937	1	1	2	2	2	75	903	904	4	2	1	1	1	NA	NA	2	1	NA	2	1	3	3	1.32	NA	NA	2	75	1	2	2	NA	10153.7805	5844.407311	11528.20496	6664.113363	2	4	13	NA	NA	11673.48056
275	1362	1362	1362	9900	0	0	45103.65407	24935.6379	1	1	2	2	2	79	949	950	3	1	2	1	1	NA	NA	3	2	NA	NA	1	NA	12	NA	NA	NA	2	79	1	3	NA	NA	31536.80039	18133.21128	39146.87575	22291.11672	3	1	14	NA	NA	40148.76765
276	1364	1364	1364	9900	NA	NA	29012.7451	13287.75717	1	1	2	1	1	53	645	646	4	2	2	1	1	NA	NA	2	1	NA	4	1	NA	13	NA	NA	NA	1	53	1	2	4	NA	20793.55272	10467.72766	23628.64366	11261.449	2	9	21	NA	NA	23788.75961
277	1374	1374	1374	9900	NA	NA	11679.92757	5730.692468	1	1	2	2	1	75	908	908	4	2	1	1	9	99	NA	1	1	NA	1	4	4	4	0.94	NA	NA	1	75	1	1	1	3	8645.535432	4100.530685	8724.684797	4424.683154	2	4	13	NA	NA	8790.554454
278	1379	1379	1379	9900	NA	NA	43952.14108	23416.86844	1	1	2	1	1	79	952	953	3	1	1	1	1	NA	NA	3	2	NA	3	1	4	4	1.94	NA	NA	1	79	1	3	3	NA	37122.24542	19763.36861	39413.6295	21339.70274	1	12	28	NA	NA	39788.84406
279	1382	1382	1382	9900	0	0	21122.78038	11406.02622	1	1	2	1	1	84	1015	1017	3	1	1	1	1	NA	NA	2	1	NA	1	2	6	6	2.89	NA	NA	1	84	1	2	1	NA	15818.61224	8598.552878	18941.63559	10394.26811	1	12	23	NA	NA	19117.72383
280	1384	1384	1384	9900	5786.965668	4108.359765	3042.867922	1869.679177	1	1	2	2	1	71	863	864	1	3	1	1	1	NA	NA	1	1	NA	1	2	NA	77	NA	NA	NA	1	71	1	1	1	NA	2270.809308	1383.022652	2747.611254	1706.089624	1	3	3	NA	NA	2586.41036
281	1386	1386	1386	9900	NA	NA	80832.5613	35792.42041	1	1	2	2	1	57	686	687	5	4	2	3	2	3	NA	1	1	NA	1	4	7	7	2.1	NA	NA	1	27	3	4	5	NA	63521.98231	31744.29764	69378.24239	32015.46127	1	11	11	NA	NA	70005.86781
282	1388	1388	1388	9900	NA	NA	92997.64402	45485.84085	1	1	2	2	1	45	540	541	3	1	2	1	1	NA	NA	5	3	NA	1	5	11	11	3.97	NA	NA	2	41	1	5	1	5	79938.37927	40485.98648	79819.48097	40685.99327	3	1	14	NA	NA	81341.99628
283	1393	1393	1393	9900	106324.9862	57792.49596	57543.99007	29281.28366	1	1	2	2	1	60	723	723	3	1	2	1	1	NA	NA	2	1	NA	3	2	5	5	1.96	NA	NA	1	60	1	2	3	NA	45749.48831	24004.52018	51601.97999	26683.92192	2	1	15	NA	NA	52078.72687
284	1398	1398	1398	9900	NA	NA	31293.63286	17508.53932	1	1	2	1	2	80	970	970	3	1	2	1	1	NA	NA	4	3	NA	1	1	7	7	4.37	NA	NA	2	80	1	4	1	NA	24073.11961	10853.51089	27160.72529	15651.69077	1	12	28	NA	NA	27794.3608
285	1411	1411	1411	9900	NA	NA	52882.59315	29060.72316	1	1	2	2	2	77	934	935	3	1	2	1	1	NA	NA	3	2	NA	5	2	NA	NA	NA	NA	NA	2	77	1	3	5	NA	40680.7671	23390.86197	45898.46092	25978.72067	2	1	26	NA	NA	46969.2311
286	1412	1412	1412	9900	181077.7613	70881.04038	79525.84188	36905.14471	1	1	2	1	1	43	521	522	5	1	2	1	1	NA	NA	2	1	NA	6	2	3	2	1.15	NA	NA	1	43	1	2	6	NA	56847.88054	27572.60038	68256.69069	33010.76645	1	11	32	NA	NA	69980.87746
287	1428	1428	1428	9900	NA	NA	119571.2138	53501.2182	1	1	2	1	1	40	481	482	3	1	2	1	1	NA	NA	5	3	NA	1	2	11	11	5	NA	NA	1	40	1	5	1	NA	91050.84662	44161.8682	102627.4625	47855.55599	2	11	41	NA	NA	105064.5291
288	1430	1430	1430	9900	NA	NA	17309.06974	7238.784969	1	1	2	1	1	54	651	651	1	3	2	2	1	6	NA	1	1	NA	3	4	5	5	1.2	NA	NA	1	54	2	1	3	NA	11254.13104	6157.725095	15008.28707	6462.420114	1	12	28	NA	NA	15198.77534
289	1431	1431	1431	9900	NA	NA	40071.47807	19663.10502	1	1	2	2	2	59	716	716	4	2	2	1	1	NA	NA	5	3	NA	1	2	NA	12	NA	2	2	1	58	1	5	1	NA	24872.17329	13255.54691	28105.84089	14906.68757	2	8	41	NA	NA	28339.30267
290	1436	1436	1436	9900	5132.925044	3513.374177	3353.225169	2121.394791	1	1	2	2	2	73	883	884	1	3	2	2	2	3	NA	1	1	NA	1	6	8	2	0.8	NA	NA	2	37	2	1	NA	NA	2515.66945	1541.117646	2694.604881	1774.918717	1	3	3	NA	NA	2760.818993
291	1438	1438	1438	9900	301029.6325	126856.6091	151893.296	67398.3021	1	1	2	2	1	43	527	528	3	1	1	1	1	NA	NA	3	2	NA	NA	3	9	9	4.5	NA	NA	1	43	1	3	NA	NA	119364.8093	57894.82659	130369.3677	60286.1641	3	1	19	NA	NA	131548.7451
292	1441	1441	1441	9900	NA	NA	106131.3033	48021.64958	1	1	2	2	1	40	481	482	3	1	2	3	2	5	NA	5	3	NA	1	4	11	11	5	NA	NA	1	40	3	5	1	5	85048.06302	41250.37261	91092.04468	42954.21334	1	2	5	NA	NA	93003.49833
293	1443	1443	1443	9900	NA	NA	120733.5551	58578.53591	1	1	2	2	2	44	531	532	3	1	2	1	1	NA	NA	5	3	NA	1	4	11	11	4.55	2	2	1	43	1	5	1	5	99693.93109	48834.2548	106616.6176	52300.71049	2	2	12	NA	NA	109852.5541
294	1445	1445	1445	9900	NA	NA	97176.15999	48879.92447	1	1	2	1	2	56	675	676	3	1	2	1	1	NA	NA	3	2	NA	1	3	NA	13	NA	2	2	1	60	1	4	1	NA	82450.1116	43493.07013	85813.70339	43641.49323	1	12	31	NA	NA	88375.86698
295	1449	1449	1449	9900	182278.0598	97501.26989	97176.15999	48879.92447	1	1	2	1	2	55	667	668	3	1	2	1	1	NA	NA	5	3	NA	1	4	9	9	3.29	2	2	2	55	1	5	1	4	82450.1116	43493.07013	85813.70339	43641.49323	1	12	28	NA	NA	88375.86698
296	1453	1453	1453	9900	NA	NA	79114.75394	36326.99228	1	1	2	2	1	50	604	605	3	1	2	1	1	NA	NA	4	3	NA	1	3	12	8	4.18	NA	NA	2	55	1	4	1	NA	62172.04947	31069.68598	67903.85566	32493.62297	2	8	41	NA	NA	68518.14314
297	1464	1464	1464	9900	6292.667705	3594.722748	3518.492366	1907.660111	1	1	2	2	1	61	737	738	1	3	2	2	2	8	NA	1	1	NA	1	2	NA	12	NA	NA	NA	2	53	1	1	NA	NA	2838.511634	1728.778315	3177.084734	1740.747376	1	10	37	NA	NA	3225.020762
298	1465	1465	1465	9900	6874.939322	3881.973084	3382.583567	1870.958656	1	1	2	1	2	64	769	770	1	3	2	1	1	NA	NA	1	1	NA	1	3	6	6	1.8	NA	NA	2	64	1	1	1	NA	2537.69482	1629.986095	2718.196879	1565.384978	1	13	48	NA	NA	2711.58688
299	1469	1469	1469	9900	NA	NA	3563.464759	2088.92773	1	1	2	2	2	65	787	787	1	3	2	1	1	NA	NA	1	1	NA	NA	1	3	3	1.26	NA	NA	2	65	1	1	NA	NA	2709.613472	1603.730755	2863.550477	1747.754328	1	3	3	NA	NA	2941.064647
300	1472	1472	1472	9900	59409.25361	28558.24594	27197.27882	13071.82343	1	1	2	1	1	47	567	568	4	2	2	1	1	NA	NA	4	3	NA	1	1	1	1	0.36	NA	NA	1	47	1	4	1	NA	20793.55272	10467.72766	22150.08637	11078.44394	2	7	21	NA	NA	22325.43742
301	1495	1495	1495	9900	NA	NA	91163.08924	45927.37655	1	1	2	2	1	41	501	502	3	1	1	1	1	NA	NA	2	1	NA	1	7	10	10	2.72	NA	NA	1	41	1	2	1	NA	78361.44323	39687.32366	78244.89043	41080.93636	1	5	13	NA	NA	79737.37124
302	1498	1498	1498	9900	193993.3697	86095.19996	99322.81848	46505.48974	1	1	2	1	1	59	709	710	3	1	2	1	1	NA	NA	4	3	NA	1	4	9	9	3.29	NA	NA	2	55	1	5	1	4	79592.10019	39775.13336	85248.35121	41598.04473	1	12	28	NA	NA	87037.1822
303	1502	1502	1502	9900	23638.86373	10840.99316	13643.19845	6224.981788	1	1	2	2	2	41	496	496	1	3	2	1	1	NA	NA	4	3	NA	1	4	10	10	4.34	2	2	1	39	2	2	1	4	8751.744327	5108.837908	11433.3048	5329.482036	2	2	18	NA	NA	11702.33792
304	1505	1505	1505	9900	32056.89906	18547.82429	16527.04316	9317.302684	1	1	2	2	1	80	960	961	3	1	1	1	1	NA	NA	3	2	NA	1	2	3	3	1.24	NA	NA	1	80	1	3	1	NA	13234.54082	7193.924303	14820.45561	8490.822336	1	9	15	NA	NA	14979.12683
305	1511	1511	1511	9900	NA	NA	18754.04378	10044.23546	1	1	2	2	1	66	803	803	4	2	2	1	1	NA	NA	1	1	NA	NA	1	2	2	0.75	NA	NA	1	66	1	1	NA	NA	12602.77221	6456.368644	14008.9157	7755.181368	1	5	46	NA	NA	13911.33265
306	1520	1520	1520	9900	NA	NA	135418.3886	64176.59859	1	1	2	2	2	46	557	558	3	1	2	1	1	NA	NA	4	3	NA	1	2	11	11	5	2	2	1	49	1	3	1	NA	106280.5729	52060.6673	119584.4066	57298.83225	2	1	16	NA	NA	123922.4467
307	1525	1525	1525	9900	NA	NA	45852.24567	25503.68933	1	1	2	2	2	72	875	876	3	1	2	3	1	9	NA	4	3	NA	2	1	6	6	3.59	NA	NA	2	72	3	4	2	NA	37303.47938	21448.96961	39796.60189	22798.92408	2	5	43	NA	NA	40666.12461
308	1529	1529	1529	9900	NA	NA	122931.2613	57022.16817	1	1	2	2	1	46	553	554	3	1	2	1	1	NA	NA	3	2	NA	1	3	7	7	3.11	NA	NA	1	46	1	3	1	3	102634.228	49780.08904	105511.377	51004.96126	2	1	42	NA	NA	106359.0753
309	1541	1541	1541	9900	167169.3463	79830.5652	78016.9151	38506.59791	1	1	2	2	2	61	735	736	3	1	2	1	1	NA	NA	3	2	NA	NA	1	3	3	1.7	NA	NA	2	61	1	3	NA	NA	54549.99001	27664.74592	67713.32712	34422.82374	1	5	19	NA	NA	69446.32452
310	1546	1546	1546	9900	18903.2774	9756.481836	10072.37716	5741.401369	1	1	2	2	2	57	689	689	1	3	2	1	1	NA	NA	2	1	NA	1	2	7	7	3.16	2	2	1	56	1	1	1	2	8219.953341	4848.453153	8440.87686	4915.467467	2	2	7	NA	NA	8522.2777
311	1552	1552	1552	9900	106096.0616	48139.20984	54557.40963	24694.67407	1	1	2	2	2	60	731	731	3	1	2	1	1	NA	NA	2	1	NA	1	2	8	8	4.52	NA	NA	2	60	1	2	1	5	38146.9345	19346.02097	47352.08667	22075.70803	3	1	14	NA	NA	48563.97577
312	1554	1554	1554	9900	NA	NA	11633.95437	6666.266371	1	1	2	1	2	48	582	583	1	3	2	2	2	6	NA	1	1	NA	1	4	NA	99	NA	2	2	2	48	2	1	1	NA	9527.686632	5561.794863	9749.513418	5707.285271	1	10	23	NA	NA	9969.385205
313	1555	1555	1555	9900	29406.16004	13265.77188	16971.8004	7617.308409	1	1	2	2	2	50	600	602	1	3	2	1	1	NA	NA	1	1	NA	NA	4	NA	99	NA	2	2	1	54	2	1	NA	NA	10886.95283	6355.267616	14222.74753	6521.514394	1	3	37	NA	NA	14557.41806
314	1558	1558	1558	9900	NA	NA	20532.74568	10213.409	1	1	2	2	1	68	824	824	4	2	1	1	1	NA	NA	3	2	NA	1	2	NA	77	NA	NA	NA	1	68	1	3	1	NA	14774.93384	7569.16161	15337.57235	7885.800715	1	7	47	NA	NA	15442.23584
315	1561	1561	1561	9900	53161.45216	26360.37605	25743.37855	13345.67327	1	1	2	1	2	80	964	965	3	1	2	1	1	NA	NA	3	2	NA	2	1	3	3	1.44	NA	NA	2	80	1	3	2	NA	20943.74173	9442.612032	22343.48552	11930.31282	1	10	9	NA	NA	22831.67214
316	1566	1566	1566	9900	0	0	63110.29303	41310.30512	1	1	2	1	2	71	860	861	3	1	2	1	1	NA	NA	4	3	NA	2	1	2	2	0.84	NA	NA	2	71	1	4	2	NA	48548.58621	27914.74595	54775.40238	36929.18692	1	11	32	NA	NA	56053.26369
317	1571	1571	1571	9900	110132.4404	54512.60524	56129.8819	27258.38644	1	1	2	1	1	65	790	791	3	1	1	1	1	NA	NA	4	3	NA	1	3	10	9	5	NA	NA	2	63	1	3	1	4	45144.51856	23687.09569	50333.89306	24840.46341	1	8	39	NA	NA	51008.44992
318	1574	1574	1574	9900	50985.4865	25150.8907	24975.26248	12791.93611	1	1	2	1	2	80	970	970	3	1	2	1	1	NA	NA	4	3	NA	NA	1	NA	12	NA	NA	NA	2	80	1	4	NA	NA	19212.61375	8662.12256	21676.81349	11435.30164	1	8	11	NA	NA	22182.51423
319	1586	1586	1586	9900	NA	NA	9389.495386	5768.654685	1	1	2	1	2	45	543	544	1	3	2	2	1	5	NA	2	1	NA	5	3	4	4	1.13	2	2	2	45	2	2	5	NA	7996.34245	4667.871445	7868.606696	4938.800235	2	6	39	NA	NA	8045.780133
320	1589	1589	1589	9900	13225.31637	8158.692667	7880.087659	4576.577673	1	1	2	2	2	52	630	631	1	3	2	1	1	NA	NA	2	1	NA	1	7	7	3	1.08	2	2	1	52	1	2	1	NA	6710.890934	3989.314555	6603.689333	3918.210418	1	13	48	NA	NA	6739.230165
321	1592	1592	1592	9900	112194.8641	45871.23689	56393.84403	24026.84014	1	1	2	1	2	63	764	765	3	1	2	1	1	NA	NA	5	3	NA	1	2	11	11	5	NA	NA	1	65	1	5	1	NA	42362.76821	21484.05928	48945.98567	21478.70048	1	8	11	NA	NA	50219.90836
322	1600	1600	1600	9900	NA	NA	54699.91771	28138.70498	1	1	2	2	1	60	720	720	3	1	2	1	1	NA	NA	5	3	NA	1	2	11	11	5	NA	NA	2	63	1	5	1	5	46199.88286	24240.83988	49051.58741	25642.69433	2	3	24	NA	NA	49518.55455
323	1616	1616	1616	9900	NA	NA	60709.16959	27676.21055	1	1	2	2	2	62	752	753	3	1	2	3	1	8	NA	4	3	NA	1	2	11	11	5	NA	NA	2	62	3	4	1	5	46701.48421	23684.41671	52691.39204	24741.041	2	1	15	NA	NA	53920.63526
324	1617	1617	1617	9900	261932.5027	129079.9174	130992.8267	60536.90008	1	1	2	2	2	46	557	557	3	1	2	1	1	NA	NA	4	3	NA	1	2	7	7	3.82	2	2	1	51	1	4	1	4	102770.115	50341.09825	115676.3096	54049.19798	1	1	15	NA	NA	119345.6649
325	1618	1618	1618	9900	0	0	20320.03456	9878.556808	1	1	2	2	1	45	549	550	4	2	2	3	2	3	NA	3	2	NA	1	4	5	5	1.32	NA	NA	1	45	3	3	1	NA	16218.81289	8164.747922	16549.10124	8372.132501	2	9	2	NA	NA	16661.32895
326	1619	1619	1619	9900	NA	NA	110633.2852	48307.9045	1	1	2	2	1	40	482	483	3	1	2	1	1	NA	NA	3	2	NA	5	1	2	2	0.72	NA	NA	1	40	1	3	5	NA	85048.06302	41250.37261	94956.07649	43210.26149	1	7	5	NA	NA	95030.07485
327	1620	1620	1620	9900	13148.6107	7795.943583	8084.14977	4685.223384	1	1	2	1	2	46	559	560	1	3	2	1	1	NA	NA	4	3	NA	1	7	10	8	2.75	2	2	1	43	1	4	1	NA	6710.890934	3989.314555	6774.697936	4011.226813	2	13	34	NA	NA	6913.987867
328	1622	1622	1622	9900	NA	NA	9779.72659	5297.502035	1	1	2	1	1	40	480	481	1	3	2	2	2	99	NA	1	1	NA	5	7	7	1	0.27	NA	NA	2	37	2	1	4	NA	7922.238557	4692.186708	8479.770799	4729.34116	2	6	4	NA	NA	8646.02886
329	1623	1623	1623	9900	NA	NA	2727.439774	1367.32833	1	1	2	1	1	81	980	980	1	3	2	2	1	7	NA	1	1	NA	1	2	NA	NA	NA	NA	NA	2	82	2	1	1	NA	1900.997522	1157.791024	2462.789845	1247.692495	1	12	31	NA	NA	2511.955544
330	1624	1624	1624	9900	80759.13977	45091.71244	50726.49785	23662.05162	1	1	2	2	2	47	566	566	4	2	2	1	1	NA	NA	2	1	NA	4	2	NA	99	NA	2	2	2	47	1	2	4	NA	31155.96856	16604.47593	35579.19364	17938.30681	2	11	51	NA	NA	35874.67268
331	1627	1627	1627	9900	272456.9406	112095.4295	138070.4201	59604.86119	1	1	2	2	1	46	556	556	3	1	2	1	1	NA	NA	4	3	NA	1	2	5	5	1.78	NA	NA	1	46	1	4	1	NA	106140.0443	51480.49494	118505.2523	53315.11819	1	1	16	NA	NA	118597.6023
332	1628	1628	1628	9900	NA	NA	53145.64036	34274.69649	1	1	2	1	2	78	946	946	3	1	2	1	1	NA	NA	4	3	NA	NA	1	3	3	1.21	NA	NA	2	78	1	4	NA	NA	43237.08186	24860.70656	46126.76784	30639.73189	2	11	38	NA	NA	47134.59945
333	1629	1629	1629	9900	6833.910347	4638.014067	4316.689351	2561.278052	1	1	2	2	1	73	878	879	1	3	1	1	1	NA	NA	1	1	NA	1	7	NA	1	0.08	NA	NA	1	73	1	1	1	1	3128.15513	2136.771684	3897.830779	2337.176326	2	2	18	NA	NA	3784.730081
334	1634	1634	1634	9900	NA	NA	48881.6409	27188.68324	1	1	2	2	2	75	906	906	3	1	2	1	1	NA	NA	3	2	NA	2	1	7	7	4.19	NA	NA	2	75	1	3	2	NA	39768.0693	22866.07372	42425.909	24305.21785	1	1	16	NA	NA	43352.87991
335	1638	1638	1638	9900	5188.042144	2946.788103	3258.024039	1568.142911	1	1	2	2	1	62	744	744	1	3	2	1	1	NA	NA	1	1	NA	NA	2	5	5	2.17	NA	NA	2	60	1	1	1	NA	2270.809308	1383.022652	2941.890265	1430.936592	1	4	3	NA	NA	3000.620445
336	1641	1641	1641	9900	23558.96851	13043.5104	12529.7873	7159.815697	1	1	2	2	2	57	691	692	1	3	2	1	1	NA	NA	3	2	NA	2	2	3	3	1.08	2	2	2	57	1	3	2	NA	10225.41803	6031.35544	10500.24141	6129.834663	1	3	3	NA	NA	10601.50204
337	1644	1644	1644	9900	NA	NA	49988.61127	27470.38499	1	1	2	2	2	72	866	867	3	1	2	1	1	NA	NA	4	3	NA	1	2	5	5	1.91	NA	NA	2	72	1	4	1	5	38454.52599	22110.80502	43386.6833	24557.04404	2	1	15	NA	NA	44398.85595
338	1647	1647	1647	9900	NA	NA	48841.755	25826.82188	1	1	2	2	2	61	733	734	2	5	2	3	1	6	NA	5	3	NA	1	2	8	8	4.52	NA	NA	1	57	1	3	NA	NA	39735.61979	20151.71452	42391.29078	23087.78718	1	8	33	NA	NA	43317.50531
339	1650	1650	1650	9900	NA	NA	3283.056032	1870.958656	1	1	2	1	2	68	826	826	1	3	2	2	1	8	NA	1	1	NA	1	4	12	12	NA	NA	NA	2	47	NA	NA	5	NA	2537.69482	1629.986095	2638.217943	1565.384978	2	13	34	NA	NA	2630.087212
340	1652	1652	1652	9900	55885.55996	30900.66913	37961.55457	18307.37163	1	1	2	1	2	57	695	696	4	2	2	1	1	NA	NA	3	2	NA	2	2	NA	13	NA	2	2	2	57	1	3	2	NA	24872.17329	13255.54691	26625.95602	13878.90004	1	7	6	NA	NA	26877.48353
341	1659	1659	1659	9900	NA	NA	84720.39934	38280.88724	1	1	2	1	1	51	621	622	2	5	2	1	1	NA	NA	4	3	NA	1	2	11	11	5	NA	NA	2	46	1	4	NA	NA	65127.83067	32546.7998	72715.15718	34241.33514	2	12	10	NA	NA	72771.82341
342	1663	1663	1663	9900	NA	NA	23489.98394	11280.36019	1	1	2	2	1	59	709	710	2	5	2	3	2	7	NA	2	1	NA	1	2	3	3	1.07	NA	NA	1	59	3	2	1	NA	16791.47016	8391.322295	20161.35296	10090.01153	2	9	2	NA	NA	20670.63546
343	1671	1671	1671	9900	20712.19852	11535.59831	10378.42505	5821.405048	1	1	2	1	2	43	524	525	1	3	2	2	1	5	NA	1	1	NA	1	5	4	4	0.82	2	2	1	50	2	1	1	NA	8838.541093	5074.406587	8697.351828	4983.962152	1	5	40	NA	NA	8735.503618
344	1672	1672	1672	9900	NA	NA	63865.4477	28002.36452	1	1	2	2	2	68	826	826	3	1	2	1	1	NA	NA	3	2	NA	2	3	NA	NA	NA	NA	NA	2	68	1	3	2	NA	49207.48265	24955.32089	55430.8248	25032.60507	2	1	26	NA	NA	56648.30615
345	1684	1684	1684	9900	5167.985473	3924.341708	3222.480114	2141.81868	1	1	2	2	1	66	798	799	1	3	2	1	1	NA	NA	1	1	NA	1	2	5	5	1.81	NA	NA	1	66	1	1	1	NA	2838.511634	1728.778315	2909.795251	1954.417994	1	3	37	NA	NA	2953.698401
346	1686	1686	1686	9900	4031.774877	2676.744627	2814.793893	1526.128089	1	1	2	2	1	77	931	931	1	3	1	1	1	NA	NA	2	1	NA	NA	2	3	3	1	NA	NA	1	77	1	2	NA	NA	2270.809308	1383.022652	2541.667788	1392.597901	1	3	3	NA	NA	2580.01661
347	1690	1690	1690	9900	NA	NA	15653.7171	6907.253376	1	1	2	1	1	41	494	494	1	3	2	2	2	6	NA	1	1	NA	3	6	12	5	1.81	NA	NA	1	37	2	1	1	NA	10177.84238	5963.754709	13572.96975	6166.445521	1	6	40	NA	NA	13856.62643
348	1691	1691	1691	9900	NA	NA	38441.08081	17508.57681	1	1	2	1	1	60	724	724	3	1	1	1	1	NA	NA	3	2	NA	5	3	6	2	0.6	NA	NA	2	51	1	4	5	NA	26311.03281	13805.263	34471.643	15955.49915	2	12	17	NA	NA	34665.16875
349	1695	1695	1695	9900	NA	NA	33556.55426	19084.81957	1	1	2	2	1	78	941	941	3	1	1	1	1	NA	NA	3	2	NA	1	2	NA	13	NA	NA	NA	1	78	1	3	1	3	26678.63638	14203.336	30091.49417	17391.92316	3	1	14	NA	NA	30369.50726
350	1696	1696	1696	9900	NA	NA	102615.9659	51818.79181	1	1	2	2	2	51	621	622	3	1	2	1	1	NA	NA	5	3	NA	1	3	11	11	5	2	2	1	54	1	5	1	5	84733.60223	44697.62906	90617.45249	46265.40398	1	5	19	NA	NA	93367.79604
351	1700	1700	1700	9900	NA	NA	107074.517	51128.33789	1	1	2	2	2	58	699	699	3	1	2	1	1	NA	NA	4	3	NA	1	3	10	10	5	2	2	2	58	1	4	1	4	83604.57846	44102.0603	94554.68135	45648.94558	1	9	8	NA	NA	96541.44653
352	1705	1705	1705	9900	NA	NA	21123.54877	11956.4816	1	1	2	2	1	80	963	963	5	4	1	1	1	NA	NA	3	2	NA	1	2	8	8	4.52	NA	NA	1	80	1	3	1	NA	16517.97636	8978.70755	18942.32464	10895.89599	2	11	38	NA	NA	19195.60161
353	1711	1711	1711	9900	110218.9917	56137.04805	57731.79589	27495.92014	1	1	2	1	1	69	829	829	3	1	1	1	1	NA	NA	4	3	NA	1	2	11	11	5	NA	NA	1	69	1	4	1	NA	45144.51856	23687.09569	51770.39292	25056.92696	2	6	39	NA	NA	52462.6125
354	1715	1715	1715	9900	0	0	32971.5712	15100.8886	1	1	2	1	1	55	667	668	4	2	2	3	1	7	NA	1	1	NA	5	2	6	6	2.22	NA	NA	1	55	3	1	5	NA	23630.85953	11896.06247	26852.80225	12798.08809	2	12	10	NA	NA	27034.76623
355	1721	1721	1721	9900	185896.3923	81584.27713	95177.24065	44068.8536	1	1	2	2	1	59	708	710	3	1	2	1	1	NA	NA	3	2	NA	1	2	9	9	5	NA	NA	1	59	1	3	1	NA	72475.37318	36218.64013	81690.21945	39418.53217	2	7	27	NA	NA	83630.095
356	1723	1723	1723	9900	NA	NA	44145.56959	22709.34237	1	1	2	2	1	68	817	817	3	1	2	3	2	6	NA	4	3	NA	NA	1	6	6	3.64	NA	NA	1	68	3	4	NA	NA	37285.61631	19563.57027	39587.08452	20694.93693	3	1	36	NA	NA	39963.95036
357	1727	1727	1727	9900	92026.44478	50236.15741	47978.7285	25562.15796	1	1	2	2	1	71	862	862	3	1	1	1	1	NA	NA	5	3	NA	1	2	NA	12	NA	NA	NA	2	71	1	3	1	5	40523.12562	21573.95006	43024.43027	23294.69688	1	12	38	NA	NA	43434.01936
358	1728	1728	1728	9900	55807.88518	27328.59365	28771.94471	13728.22898	1	1	2	2	1	77	924	925	3	1	1	1	1	NA	NA	1	1	NA	1	2	2	2	0.62	NA	NA	2	67	1	2	1	1	21546.98523	11471.3161	25800.94487	12510.48262	1	11	45	NA	NA	26040.79971
359	1729	1729	1729	9900	0	0	16598.4381	9877.942386	1	1	2	2	2	64	776	777	4	2	2	1	1	NA	NA	3	2	NA	5	1	3	3	1.2	NA	NA	2	64	1	3	5	NA	11298.56777	6503.334605	11995.69696	7415.458359	2	8	41	NA	NA	12103.181
360	1730	1730	1730	9900	4097.482371	2780.974621	2154.513847	1265.597619	1	1	2	2	1	60	722	723	1	3	2	2	2	7	NA	1	1	NA	1	5	5	5	1.13	NA	NA	1	60	2	1	1	NA	1607.8549	977.063351	1945.456275	1154.86282	1	13	48	NA	NA	1831.317388
361	1737	1737	1737	9900	4142.347356	2647.921009	2462.292024	1499.16291	1	1	2	1	2	64	771	772	1	3	2	1	1	NA	NA	3	2	NA	1	3	9	9	4.32	NA	NA	1	67	1	2	1	NA	1903.271115	1222.489571	1978.663457	1254.312644	2	13	34	NA	NA	1972.565409
362	1741	1741	1741	9900	176740.6125	77072.92051	89179.63972	40948.46943	1	1	2	2	1	53	645	646	3	1	1	1	1	NA	NA	3	2	NA	1	3	7	7	2.97	NA	NA	1	53	1	3	1	3	70081.50435	35022.33482	76542.50417	36627.4234	1	9	15	NA	NA	77234.94058
363	1743	1743	1743	9900	111386.0494	67909.67766	53938.57993	34381.1624	1	1	2	1	2	75	907	908	3	1	2	1	1	NA	NA	3	2	NA	1	2	5	5	1.81	NA	NA	1	78	1	5	1	NA	43882.1845	25231.6314	46814.98497	30734.90667	3	1	28	NA	NA	47837.85354
364	1750	1750	1750	9900	57655.74102	31739.79832	28693.99602	15740.13778	1	1	2	2	2	81	976	978	3	1	2	1	1	NA	NA	1	1	NA	2	1	5	5	2.87	NA	NA	2	81	1	1	2	NA	21554.78356	9718.103921	24904.41895	14070.83507	2	1	16	NA	NA	25552.60907
365	1754	1754	1754	9900	35928.21573	19955.12692	18731.46476	10153.96345	1	1	2	2	1	82	991	992	3	1	1	1	1	NA	NA	2	1	NA	1	2	6	6	2.71	NA	NA	1	82	1	2	1	2	14027.78292	7625.108407	16797.24796	9253.268099	1	8	26	NA	NA	16953.4012
366	1760	1760	1760	9900	NA	NA	9092.878393	5280.939253	1	1	2	1	2	47	564	564	1	3	2	2	2	6	NA	1	1	NA	1	7	12	7	2.05	2	2	1	48	2	2	1	NA	7743.735579	4603.29297	7620.035036	4521.245498	1	12	28	NA	NA	7776.43638
367	1765	1765	1765	9900	NA	NA	45997.24265	21869.3636	1	1	2	2	1	52	635	635	4	2	2	3	1	7	NA	1	1	NA	NA	3	2	2	0.47	NA	NA	2	43	1	2	NA	NA	34652.22579	17444.35246	37461.20721	18534.40875	1	2	47	NA	NA	37715.00719
368	1774	1774	1774	9900	NA	NA	70876.1733	39949.61047	1	1	2	2	2	70	842	844	3	1	2	3	1	4	NA	2	1	NA	1	2	3	3	0.93	NA	NA	2	70	3	2	1	NA	50989.43884	29318.20146	61515.65339	35712.79921	2	4	49	NA	NA	62862.94638
369	1778	1778	1778	9900	NA	NA	9202.9856	5245.835547	1	1	2	1	2	49	595	596	1	3	2	2	1	8	NA	1	1	NA	1	2	NA	12	NA	2	2	1	47	1	3	1	1	7510.452704	4429.961653	7712.307333	4491.191664	2	6	39	NA	NA	7786.682106
370	1779	1779	1779	9900	NA	NA	11970.71473	6859.124875	1	1	2	1	1	52	625	625	1	3	2	2	2	4	NA	1	1	NA	1	7	6	6	1.14	NA	NA	1	52	2	1	1	NA	9697.086813	5743.394562	10379.52506	6123.478836	1	6	23	NA	NA	10583.03052
371	1782	1782	1782	9900	7187.723785	3310.49599	3760.630492	1860.551569	1	1	2	2	2	62	748	749	1	3	2	1	1	NA	NA	3	2	NA	NA	2	3	3	1.13	NA	NA	1	57	1	1	NA	NA	2709.613472	1603.730755	3021.990105	1556.677625	1	3	3	NA	NA	3102.2939
372	1785	1785	1785	9900	NA	NA	22988.09935	14321.93128	1	1	2	1	1	40	485	485	1	3	2	2	2	4	NA	4	3	NA	1	5	4	4	0.75	NA	NA	1	40	2	4	1	1	19843.21381	11627.22465	19932.44001	12785.89393	1	4	25	NA	NA	20328.83834
373	1791	1791	1791	9900	NA	NA	23567.79167	12084.00166	1	1	2	2	1	49	590	590	4	2	2	1	1	NA	NA	4	3	NA	3	7	NA	1	0	NA	NA	1	44	1	2	4	NA	19019.50737	10319.99073	19194.14896	10241.25943	1	7	52	NA	NA	19373.79551
374	1792	1792	1792	9900	NA	NA	33949.84415	15337.6929	1	1	2	2	1	50	604	605	3	1	1	1	1	NA	NA	3	2	NA	1	4	4	4	1.06	NA	NA	1	50	1	3	1	3	26326.06688	13156.11497	29139.00634	13719.19829	1	1	15	NA	NA	29145.75583
375	1798	1798	1798	9900	NA	NA	122027.0585	56030.96502	1	1	2	2	1	51	619	619	2	5	1	3	1	4	NA	5	3	NA	NA	4	8	8	2.69	NA	NA	1	51	3	5	NA	NA	95894.53217	47922.06509	104735.3035	50118.35382	1	2	35	NA	NA	105682.7841
376	1799	1799	1799	9900	NA	NA	3740.520295	1993.257325	1	1	2	1	2	66	802	802	1	3	2	2	1	6	NA	2	1	NA	1	3	2	2	0.68	NA	NA	1	64	2	2	1	2	2462.47422	1581.671171	3005.829831	1667.709259	1	4	25	NA	NA	2867.562184
377	1805	1805	1805	9900	NA	NA	60912.88713	35850.41058	1	1	2	2	2	71	861	861	3	1	2	1	1	NA	NA	2	1	NA	NA	1	3	3	1.46	NA	NA	2	71	1	2	NA	NA	45757.45035	26309.88257	52868.20489	32048.33538	2	10	50	NA	NA	54244.21162
378	1809	1809	1809	9900	181673.3531	78809.28066	89611.42125	41146.72985	1	1	2	1	1	51	613	614	3	1	2	1	1	NA	NA	5	3	NA	1	3	11	11	5	NA	NA	1	51	1	5	1	5	70420.81834	35191.90264	76913.10041	36804.76259	1	10	9	NA	NA	77608.8894
379	1815	1815	1815	9900	NA	NA	45799.32057	21470.56787	1	1	2	2	2	42	512	512	4	2	2	1	1	NA	NA	4	3	NA	5	3	4	4	1.15	2	2	2	42	1	4	5	NA	29313.92792	15622.76614	32123.30762	16276.93321	1	9	26	NA	NA	31794.5248
380	1817	1817	1817	9900	209432.7668	113369.8598	97740.99588	54684.41314	1	1	2	1	2	72	873	874	3	1	2	1	1	NA	NA	2	1	NA	2	4	3	3	1.3	NA	NA	2	72	1	2	2	NA	64266.06964	36952.07517	84832.47535	48884.91887	1	10	9	NA	NA	86374.16453
381	1821	1821	1821	9900	NA	NA	163849.1247	76325.38916	1	1	2	2	2	40	480	481	3	1	2	1	1	NA	NA	4	3	NA	1	3	9	9	4.17	2	2	1	42	1	3	1	4	129746.5944	63555.30552	144690.8397	68145.64446	1	11	32	NA	NA	146188.3332
382	1822	1822	1822	9900	NA	NA	32715.21614	17061.57956	1	1	2	2	1	78	939	939	5	4	2	3	2	5	NA	1	1	NA	1	2	NA	12	NA	NA	NA	1	78	3	1	1	NA	26009.74309	13847.22649	29337.03287	15548.15226	2	4	49	NA	NA	29608.07555
383	1824	1824	1824	9900	NA	NA	4362.158614	2757.398247	1	1	2	1	1	68	826	827	1	3	2	2	1	8	NA	1	1	NA	1	3	3	3	0.78	NA	NA	1	68	2	1	1	NA	3745.596716	2270.50899	3938.888052	2516.136777	1	12	28	NA	NA	4066.366994
384	1825	1825	1825	9900	NA	NA	4398.632187	2923.547158	1	1	2	1	1	75	906	907	1	3	2	2	1	9	NA	1	1	NA	1	2	3	3	1.14	NA	NA	1	75	2	1	1	1	3874.521547	2359.753876	3971.822507	2667.748314	1	4	25	NA	NA	4031.749582
385	1830	1830	1830	9900	28801.75825	16694.92709	15080.94318	8502.047882	1	1	2	1	1	84	1014	1015	3	1	1	1	1	NA	NA	4	3	NA	1	2	7	7	3.16	NA	NA	1	84	1	4	1	NA	12076.53154	6564.463017	13523.68035	7747.88375	1	8	33	NA	NA	13668.468
386	1837	1837	1837	9900	196824.7883	102684.8739	106014.3138	52294.76741	1	1	2	1	2	47	569	571	3	1	2	1	1	NA	NA	5	3	NA	1	5	11	11	5	2	2	1	48	1	5	1	NA	82605.03807	41960.45547	93618.44391	46690.36956	2	12	10	NA	NA	97241.82912
387	1846	1846	1846	9900	NA	NA	69358.90306	33033.56201	1	1	2	1	1	62	744	745	3	1	1	1	1	NA	NA	4	3	NA	1	2	NA	12	NA	NA	NA	1	62	1	4	1	5	54236.56477	28457.64536	62196.88144	30103.35884	1	6	23	NA	NA	63028.51312
388	1850	1850	1850	9900	NA	NA	49046.09136	23787.74842	1	1	2	2	2	44	535	536	4	2	2	1	1	NA	NA	5	3	NA	4	4	11	11	5	2	2	2	44	1	5	4	NA	32972.10689	17572.38117	34400.56885	18033.59812	2	10	50	NA	NA	34686.27587
389	1851	1851	1851	9900	17538.07491	9033.39111	7783.7692	3492.08403	1	1	2	2	1	66	802	802	2	5	2	3	2	5	NA	1	1	NA	1	4	NA	99	NA	NA	NA	1	66	3	1	1	1	6916.692889	3280.55002	6980.014803	3182.322834	2	9	2	NA	NA	7032.712544
390	1853	1853	1853	9900	19247.28692	10828.34019	11436.98468	6553.402563	1	1	2	2	2	45	543	543	1	3	2	2	2	2	NA	1	1	NA	1	3	2	2	0.69	2	2	1	49	2	1	1	1	9366.377298	5467.630407	9584.448426	5610.657577	1	5	19	NA	NA	9800.597655
391	1855	1855	1855	9900	NA	NA	14548.85691	6216.130083	1	1	2	1	1	69	831	832	4	2	1	1	1	NA	NA	3	2	NA	1	7	12	11	5	NA	NA	1	69	1	3	1	NA	9776.874344	4779.77132	10867.72071	4799.49085	2	12	10	NA	NA	10997.3962
392	1858	1858	1858	9900	64267.04406	29325.31114	26506.53157	13123.01748	1	1	2	1	1	45	544	544	4	2	2	3	1	6	NA	3	2	NA	1	4	8	8	2.87	NA	NA	1	45	3	3	1	NA	20793.55272	10467.72766	21587.526	11121.83118	2	7	30	NA	NA	21733.82081
393	1861	1861	1861	9900	NA	NA	2728.294289	1349.808823	1	1	2	1	2	67	813	814	1	3	2	2	2	7	NA	1	1	NA	1	1	2	2	1.09	NA	NA	2	67	2	1	1	NA	1965.793496	1163.488268	2192.41916	1129.351762	1	13	48	NA	NA	2250.678642
394	1865	1865	1865	9900	NA	NA	25601.68648	15844.3899	1	1	2	2	2	66	803	803	4	2	1	1	1	NA	NA	3	2	NA	1	2	NA	77	NA	NA	NA	1	68	1	3	1	NA	17427.08488	10030.84342	18502.34767	11894.52306	1	7	47	NA	NA	18668.13271
395	1868	1868	1868	9900	NA	NA	114630.1767	55082.05176	1	1	2	1	2	41	502	504	3	1	2	1	1	NA	NA	4	3	NA	1	5	NA	NA	NA	2	2	2	41	1	4	1	5	89318.4115	45370.61317	101226.8851	49178.94238	1	10	1	NA	NA	0
396	1873	1873	1873	9900	74528.52142	37481.78094	28308.48821	14446.62744	1	1	2	2	2	55	665	666	2	5	2	3	2	5	NA	1	1	NA	1	5	6	3	0.89	2	2	1	54	3	1	1	NA	23645.45594	12934.63936	24998.47916	12898.39133	2	7	2	NA	NA	25671.10451
397	1876	1876	1876	9900	NA	NA	92552.49645	44473.2927	1	1	2	2	2	41	501	502	3	1	2	1	1	NA	NA	5	3	NA	1	5	11	11	3.97	2	2	2	41	1	5	1	5	72115.75697	36632.2694	81730.66809	39707.11746	3	1	14	NA	NA	84893.95175
398	1885	1885	1885	9900	NA	NA	16204.72707	9868.74455	1	1	2	2	1	80	964	965	3	1	1	1	1	NA	NA	3	2	NA	1	2	3	3	1.16	NA	NA	1	80	1	3	1	NA	13686.61095	7439.656915	14531.42198	8993.349201	1	1	27	NA	NA	14669.75994
399	1891	1891	1891	9900	NA	NA	37573.89455	18375.14644	1	1	2	2	1	51	618	620	4	2	2	1	1	NA	NA	2	1	NA	3	4	NA	77	NA	NA	NA	2	30	1	3	4	NA	29990.30161	15097.48306	30601.03972	15573.04004	2	10	29	NA	NA	30808.56065
400	1892	1892	1892	9900	88673.9382	54987.13848	43926.02744	28328.78197	1	1	2	1	2	75	905	906	3	1	2	1	1	NA	NA	4	3	NA	1	2	7	7	3.56	NA	NA	2	75	1	4	1	NA	35736.38837	20547.91458	38124.77668	25324.40469	2	12	10	NA	NA	38957.77142
401	1897	1897	1897	9900	NA	NA	2419.81308	1417.302684	1	1	2	1	1	70	850	851	1	3	2	2	1	8	NA	3	2	NA	1	2	3	3	1.01	NA	NA	1	70	2	3	1	1	2131.484861	1298.167942	2185.012896	1293.29429	1	4	25	NA	NA	2217.98049
402	1898	1898	1898	9900	NA	NA	15669.48332	9579.77783	1	1	2	2	1	81	982	983	3	1	1	1	1	NA	NA	5	3	NA	1	2	10	10	5	NA	NA	2	81	1	5	1	5	13234.54082	7193.924303	14051.44766	8730.014933	2	1	42	NA	NA	14185.2163
403	1899	1899	1899	9900	NA	NA	57196.3295	28213.22265	1	1	2	2	1	75	900	900	3	1	1	1	1	NA	NA	5	3	NA	NA	1	NA	12	NA	NA	NA	1	75	1	5	NA	NA	44725.80004	23811.39563	51290.21895	25710.602	1	7	47	NA	NA	51976.01815
404	1901	1901	1901	9900	NA	NA	12966.64205	6390.364363	1	1	2	2	1	73	886	887	4	2	2	1	1	NA	NA	1	1	NA	2	1	NA	77	NA	NA	NA	1	73	1	1	2	NA	8986.031938	4603.521662	9685.83616	4934.017609	1	7	52	NA	NA	9751.927579
405	1905	1905	1905	9900	NA	NA	36836.42017	18688.86359	1	1	2	1	1	72	866	866	3	1	1	1	1	NA	NA	5	3	NA	1	2	6	6	2.71	NA	NA	2	71	NA	NA	NA	NA	29627.04353	15773.02708	33032.68012	17031.08998	1	8	11	NA	NA	33475.3723
406	1906	1906	1906	9900	NA	NA	61306.83921	27948.6773	1	1	2	2	2	60	730	731	3	1	2	1	1	NA	NA	1	1	NA	1	2	5	5	2.13	NA	NA	1	72	1	3	1	1	47161.25098	23917.58505	53210.12825	24984.61159	2	3	24	NA	NA	54451.47312
407	1913	1913	1913	9900	NA	NA	45710.27834	21770.43245	1	1	2	1	1	60	720	721	3	1	1	1	1	NA	NA	2	1	NA	1	2	3	3	1.24	NA	NA	1	60	1	2	1	3	35744.05537	18754.72121	40990.22096	19839.31191	1	11	32	NA	NA	41538.29935
408	1916	1916	1916	9900	NA	NA	60737.19946	26704.95752	1	1	2	1	2	65	786	787	3	1	2	1	1	NA	NA	4	3	NA	1	3	11	11	5	NA	NA	2	65	1	4	1	3	46927.59903	23799.08967	52715.72005	23872.79312	1	10	9	NA	NA	54089.396
409	1917	1917	1917	9900	NA	NA	8755.030798	5109.08121	1	1	2	1	1	41	500	501	1	3	2	2	2	3	NA	1	1	NA	5	6	6	4	1.69	NA	NA	1	46	2	1	1	NA	7078.695522	4147.795002	7591.281189	4561.128603	2	7	30	NA	NA	7743.026874
410	1918	1918	1918	9900	23962.19987	13935.49159	12006.92892	7032.503984	1	1	2	2	2	54	650	652	1	3	2	1	1	NA	NA	1	1	NA	NA	1	1	1	0.5	2	2	2	54	1	1	NA	NA	10225.41803	6031.35544	10062.07442	6020.837479	1	3	37	NA	NA	10159.79205
411	1920	1920	1920	9900	85247.29457	41577.9242	44636.49733	21173.94707	1	1	2	1	1	68	822	823	3	1	1	1	1	NA	NA	4	3	NA	1	2	4	4	1.6	NA	NA	1	68	1	4	1	3	35744.05537	18754.72121	40027.31892	19295.73706	1	11	32	NA	NA	40455.86063
412	1929	1929	1929	9900	0	0	38390.76928	16760.4762	1	1	2	2	2	54	653	655	2	5	2	3	2	6	NA	2	1	NA	1	2	NA	NA	NA	2	2	1	59	3	2	1	NA	27338.28056	14421.15396	33901.87561	14964.26634	2	7	2	NA	NA	34908.1197
413	1931	1931	1931	9900	NA	NA	70636.43907	32396.35967	1	1	2	1	2	65	785	786	2	5	2	3	1	9	NA	4	3	NA	2	1	2	2	0.96	NA	NA	2	65	3	4	2	NA	49389.50791	25047.63406	61307.58053	28960.59998	2	12	10	NA	NA	62876.63469
414	1933	1933	1933	9900	NA	NA	90013.26573	42581.15696	1	1	2	1	1	58	697	698	3	1	1	1	1	NA	NA	4	3	NA	1	2	5	5	2.13	NA	NA	1	58	1	4	1	4	69154.77946	34559.21592	77258.00182	38087.82322	2	6	39	NA	NA	78910.46482
415	1939	1939	1939	9900	NA	NA	127016.4304	61639.5332	1	1	2	2	2	48	584	585	3	1	2	1	1	NA	NA	3	2	NA	1	2	11	11	5	2	2	1	51	1	4	1	NA	106280.5729	52060.6673	112164.859	55033.66259	1	1	27	NA	NA	115468.3674
416	1942	1942	1942	9900	61769.9524	31766.10535	38833.86267	17670.8107	1	1	2	2	2	45	542	544	4	2	2	1	1	NA	NA	2	1	NA	5	2	5	5	2.04	2	2	2	45	1	2	5	NA	22352.08862	11912.47567	27237.78652	13396.32036	2	4	13	NA	NA	27474.82574
417	1945	1945	1945	9900	NA	NA	27001.53586	13059.10673	1	1	2	1	2	82	984	985	5	4	2	1	1	NA	NA	4	3	NA	2	6	11	4	2.18	NA	NA	1	45	1	5	NA	NA	20862.29295	9405.890358	23435.4797	11674.13778	1	13	48	NA	NA	24046.16575
418	1949	1949	1949	9900	NA	NA	10127.13369	5783.029246	1	1	2	2	1	45	550	551	1	3	2	2	1	5	NA	1	1	NA	1	5	3	3	0.54	NA	NA	1	45	2	1	1	1	8741.691777	5122.235495	8780.999318	5162.795231	2	3	20	NA	NA	8955.627884
419	1952	1952	1952	9900	NA	NA	3737.170773	2483.907389	1	1	2	1	1	70	850	851	1	3	2	2	1	8	NA	1	1	NA	1	2	3	3	1.24	NA	NA	1	70	2	1	1	1	3291.875308	2004.896714	3374.544258	2266.575291	2	6	39	NA	NA	3425.459566
420	1956	1956	1956	9900	NA	NA	12556.23081	8053.449927	1	1	2	2	2	79	955	955	4	2	2	3	1	9	NA	2	1	NA	2	4	6	3	0.89	NA	NA	2	45	1	3	4	NA	8123.335092	4675.704681	9074.392353	6045.795799	2	9	2	NA	NA	9025.939658
421	1963	1963	1963	9900	110639.4674	54990.05169	57040.55311	27623.66886	1	1	2	2	1	62	749	750	3	1	1	1	1	NA	NA	3	2	NA	1	3	7	7	2.47	NA	NA	1	62	1	3	1	3	45749.48831	24004.52018	51150.52808	25173.34388	2	1	42	NA	NA	51629.19155
422	1967	1967	1967	9900	22107.81829	12658.5038	12759.55374	7268.6104	1	1	2	1	2	51	618	618	1	3	2	1	1	NA	NA	4	3	NA	1	4	NA	12	NA	2	2	2	51	1	4	1	NA	10218.98891	5965.343132	10692.79082	6222.978617	1	4	25	NA	NA	10830.16875
423	1978	1978	1978	9900	NA	NA	1915.373401	1088.446167	1	1	2	1	1	67	805	805	1	3	1	1	1	NA	NA	2	1	NA	1	4	3	3	0.72	NA	NA	1	67	1	2	1	NA	1644.648202	996.95424	1729.520192	993.211421	1	13	48	NA	NA	1785.494721
424	1987	1987	1987	9900	NA	NA	14436.32381	7894.981833	1	1	2	2	2	66	798	799	4	2	2	1	1	NA	NA	5	3	NA	4	3	NA	7	4.79	NA	NA	2	66	1	5	4	NA	10553.67786	6074.583948	10433.13621	5926.832405	1	7	52	NA	NA	10521.53473
425	1988	1988	1988	9900	13638.40353	8262.620924	8667.086968	4940.365538	1	1	2	1	2	49	593	593	1	3	2	2	1	7	NA	1	1	NA	3	1	2	2	0.72	2	2	2	49	2	1	3	NA	7073.111876	4172.000759	7263.212318	4229.665288	2	12	17	NA	NA	7333.256177
426	1990	1990	1990	9900	197280.0879	100819.2045	74008.50217	38071.41758	1	1	2	2	1	68	826	826	3	1	1	1	1	NA	NA	5	3	NA	1	2	NA	12	NA	NA	NA	2	40	1	4	NA	NA	62508.03061	32797.64076	66366.36151	34694.33737	1	7	47	NA	NA	66998.1639
427	1992	1992	1992	9900	NA	NA	4662.490757	3417.699956	1	1	2	2	2	64	775	776	1	3	2	1	1	NA	NA	1	1	NA	NA	3	77	77	NA	NA	NA	1	42	1	4	3	NA	3497.911702	2246.742749	3746.712409	2859.505288	1	10	37	NA	NA	3737.601308
428	1995	1995	1995	9900	NA	NA	80638.77467	40192.6663	1	1	2	2	1	55	671	672	3	1	2	1	1	NA	NA	5	3	NA	4	2	11	11	5	NA	NA	1	55	1	5	4	NA	63521.98231	31744.29764	69211.91615	35951.37564	1	8	33	NA	NA	70586.93903
429	1999	1999	1999	9900	82004.19323	41021.9911	30763.40637	15490.75258	1	1	2	1	1	68	816	818	3	1	2	1	1	NA	NA	1	1	NA	3	1	2	2	0.96	NA	NA	1	68	1	1	3	NA	24457.98594	12832.97888	27586.76758	14116.66364	2	13	34	NA	NA	27841.63969
430	2007	2007	2007	9900	NA	NA	101954.8836	47788.50047	1	1	2	2	2	46	559	561	3	1	2	1	1	NA	NA	2	1	NA	3	4	13	99	NA	2	2	2	46	1	2	3	NA	85160.66598	41715.25404	90033.66817	42667.03646	1	7	5	NA	NA	92658.47008
431	2008	2008	2008	9900	100553.3476	46522.91771	41855.01096	21208.07454	1	1	2	2	1	55	664	664	4	2	2	1	1	NA	NA	1	1	NA	4	2	4	4	1.74	NA	NA	2	54	1	2	3	NA	34652.22579	17444.35246	34087.67892	17973.96256	1	2	47	NA	NA	34318.70523
432	2014	2014	2014	9900	NA	NA	105054.5828	51817.43102	1	1	2	1	2	51	621	622	3	1	2	1	1	NA	NA	4	3	NA	3	1	6	6	3.64	2	2	2	51	1	4	3	NA	82450.1116	43493.07013	92770.93076	46264.18902	2	11	31	NA	NA	96136.28603
433	2015	2015	2015	9900	7750.698932	4778.978952	4679.180118	2742.967804	1	1	2	1	2	61	742	744	1	3	2	2	2	8	NA	1	1	NA	1	2	NA	99	NA	NA	NA	1	53	2	1	1	1	3557.9893	2105.856398	3760.123747	2294.973532	1	10	1	NA	NA	0
434	2018	2018	2018	9900	214654.6828	93116.46895	105879.6509	48616.58628	1	1	2	1	1	59	710	711	3	1	1	1	1	NA	NA	4	3	NA	1	3	11	11	5	NA	NA	1	59	1	4	1	NA	83205.14906	41580.70829	90876.0525	43486.36993	1	6	40	NA	NA	91698.15636
435	2019	2019	2019	9900	22529.34872	11809.57196	12181.48896	6356.514366	1	1	2	2	2	63	764	766	4	2	2	1	1	NA	NA	2	1	NA	3	5	11	10	4.95	NA	NA	2	63	1	2	3	NA	7880.893417	4675.704681	8803.566288	4771.891326	2	9	2	NA	NA	8923.201502
436	2020	2020	2020	9900	NA	NA	9644.883853	5511.31389	1	1	2	2	2	53	646	646	1	3	2	1	1	NA	NA	3	2	NA	1	2	11	11	5	2	2	1	50	1	3	NA	NA	7871.080881	4642.674396	8082.627931	4718.479407	2	12	27	NA	NA	8160.573945
437	2022	2022	2022	9900	220902.773	99651.01691	91233.57814	44494.01422	1	1	2	2	1	58	700	700	3	1	2	1	1	NA	NA	3	2	NA	NA	2	3	3	0.9	NA	NA	1	58	1	3	1	2	78422.03367	39190.4076	78305.39075	39798.82815	2	11	51	NA	NA	79790.7356
438	2023	2023	2023	9900	54419.41016	30089.99443	29360.43748	15137.0134	1	1	2	1	2	45	550	550	5	2	2	3	1	8	NA	4	3	NA	3	2	10	10	5	2	2	2	45	3	4	3	NA	24219.65533	12907.7895	25927.42781	13514.78905	2	13	34	NA	NA	26172.35653
439	2025	2025	2025	9900	19450.03781	11809.63474	11774.40805	7000.938963	1	1	2	1	2	51	622	623	1	3	2	1	1	NA	NA	2	1	NA	1	1	5	5	2.75	2	2	2	51	1	2	1	NA	9608.961547	5667.745056	9867.216735	5993.813269	1	11	32	NA	NA	9962.372694
440	2029	2029	2029	9900	114564.4063	47066.13972	60007.78746	24899.0052	1	1	2	1	1	41	502	503	3	1	1	1	1	NA	NA	2	1	NA	5	2	3	2	0.6	NA	NA	1	41	1	2	5	NA	41845.4603	20296.06282	51504.42788	22271.56273	2	12	17	NA	NA	52502.04315
441	2031	2031	2031	9900	161655.6342	82540.91339	80900.5171	39536.38203	1	1	2	1	2	54	649	651	5	4	2	3	1	7	NA	2	1	NA	NA	2	7	7	3.2	2	2	1	52	1	4	NA	NA	62908.92941	33184.94572	71441.1125	35299.29245	1	13	48	NA	NA	73877.43857
442	2037	2037	2037	9900	NA	NA	25451.00012	13246.34322	1	1	2	2	1	53	645	645	4	2	1	1	1	NA	NA	3	2	NA	4	1	NA	13	NA	NA	NA	1	53	1	3	4	NA	21071.16406	10607.48059	20727.87702	11226.35044	1	7	52	NA	NA	20868.35843
443	2039	2039	2039	9900	NA	NA	14521.12404	8690.066338	1	1	2	2	1	84	1017	1017	3	1	2	1	1	NA	NA	2	1	NA	NA	1	6	6	3.4	NA	NA	1	84	1	2	NA	NA	10874.70619	5911.184545	13021.66832	7919.22425	1	6	36	NA	NA	13142.72242
444	2041	2041	2041	9900	188270.4664	96760.08737	100370.8345	48508.35038	1	1	2	2	2	41	499	500	3	1	2	1	1	NA	NA	3	2	NA	1	4	9	9	3.52	2	2	2	41	1	3	1	3	85160.66598	41715.25404	88634.83613	43309.7405	1	7	5	NA	NA	91281.23107
445	2045	2045	2045	9900	27195.08343	16234.62728	14618.53066	8116.454859	1	1	2	1	1	51	616	616	1	3	2	2	1	7	NA	2	1	NA	1	4	8	8	3.08	NA	NA	2	52	1	1	1	2	12618.64345	6904.321371	12675.38394	7245.959281	1	4	25	NA	NA	12823.5438
446	2053	2053	2053	9900	25628.33562	14077.4708	12966.64205	6390.364363	1	1	2	2	1	74	889	889	4	2	2	1	1	NA	NA	2	1	NA	2	1	2	2	0.78	NA	NA	1	74	1	2	2	NA	8986.031938	4603.521662	9685.83616	4934.017609	2	5	52	NA	NA	9751.927579
447	2057	2057	2057	9900	36041.05035	20860.86487	19066.29549	10792.02238	1	1	2	2	1	83	996	996	3	1	1	1	1	NA	NA	3	2	NA	1	2	7	7	3.16	NA	NA	1	83	1	3	1	3	14909.2665	8104.258101	17097.50396	9834.728761	2	11	51	NA	NA	17326.11392
448	2061	2061	2061	9900	NA	NA	36085.20475	18099.14885	1	1	2	1	1	73	876	877	2	5	2	3	2	2	NA	3	2	NA	1	4	3	3	0.76	NA	NA	1	73	3	3	1	NA	28942.20976	15408.43107	32359.03543	16493.68519	2	8	41	NA	NA	32661.84928
449	2068	2068	2068	9900	118542.2715	52318.36022	57403.97311	26487.62446	1	1	2	2	2	68	820	821	3	1	2	1	1	NA	NA	3	2	NA	3	1	6	6	3.95	NA	NA	2	68	1	3	3	NA	46701.48421	23684.41671	49822.70837	23678.50908	2	1	15	NA	NA	50911.29321
450	2071	2071	2071	9900	155406.0845	66163.68087	78753.66774	35181.42561	1	1	2	1	1	52	631	632	3	1	1	1	1	NA	NA	4	3	NA	NA	2	7	7	3.2	NA	NA	1	52	1	4	NA	NA	60540.97451	30254.57714	67593.93691	31468.94108	1	13	48	NA	NA	67646.61222
451	2076	2076	2076	9900	NA	NA	120583.3503	52652.58971	1	1	2	1	1	49	589	590	3	1	1	1	1	NA	NA	4	3	NA	NA	1	6	6	3.64	NA	NA	1	49	1	4	NA	NA	92697.06095	44960.32206	103496.175	47096.47816	1	8	11	NA	NA	103576.8285
452	2078	2078	2078	9900	NA	NA	18588.67375	9350.186958	1	1	2	2	1	45	544	545	2	5	2	1	1	NA	NA	1	1	NA	5	2	4	4	1.33	NA	NA	1	45	1	1	5	NA	16218.81289	8164.747922	15954.57935	8363.517889	3	1	44	NA	NA	16062.71014
453	2084	2084	2084	9900	26285.46138	15268.12756	14004.91351	6966.33134	1	1	2	1	1	76	921	921	4	2	1	1	1	NA	NA	3	2	NA	3	1	3	3	1.72	NA	NA	1	76	1	3	3	NA	10077.6425	5162.751019	10461.40528	5378.723269	1	11	17	NA	NA	10532.79384
454	2088	2088	2088	9900	NA	NA	31068.27841	12947.17141	1	1	2	2	2	47	569	570	4	2	2	1	1	NA	NA	2	1	NA	4	2	4	4	1.6	2	2	2	47	1	2	4	NA	17882.35484	9530.345045	21791.06266	9815.308357	2	9	44	NA	NA	21980.70129
455	2091	2091	2091	9900	253751.2418	126015.7806	136676.1982	64176.59859	1	1	2	2	2	42	515	517	3	1	2	1	1	NA	NA	4	3	NA	3	2	6	6	2.58	2	2	2	42	1	4	3	NA	106280.5729	52060.6673	120695.1451	57298.83225	1	1	16	NA	NA	124811.1607
456	2094	2094	2094	9900	40480.56359	24643.0446	18871.63963	12588.93142	1	1	2	1	2	61	742	743	5	2	2	1	1	NA	NA	2	1	NA	3	1	4	4	1.88	NA	NA	2	61	1	2	3	NA	15121.02059	8703.49751	16379.28782	11253.82638	1	6	40	NA	NA	16518.05936
457	2097	2097	2097	9900	NA	NA	71818.59756	36491.05285	1	1	2	1	2	64	779	780	3	1	2	1	1	NA	NA	5	3	NA	3	4	6	6	1.8	NA	NA	2	64	1	5	3	NA	55489.45916	28141.19285	62333.61296	32621.03505	1	6	23	NA	NA	63957.91373
458	2103	2103	2103	9900	NA	NA	9985.467845	4266.381025	1	1	2	2	1	62	755	756	4	2	2	1	1	NA	NA	2	1	NA	1	6	NA	5	1.02	NA	NA	1	62	1	2	1	NA	6710.263561	3280.55002	7458.955461	3294.084329	2	9	44	NA	NA	7547.956985
459	2106	2106	2106	9900	NA	NA	127016.4304	61639.5332	1	1	2	2	2	47	565	566	3	1	2	1	1	NA	NA	4	3	NA	1	2	10	10	5	2	2	1	47	1	3	1	NA	106280.5729	52060.6673	112164.859	55033.66259	2	7	27	NA	NA	115468.3674
460	2110	2110	2110	9900	0	0	3760.630492	2439.563021	1	1	2	2	2	67	807	808	1	3	2	2	1	7	NA	1	1	NA	NA	1	2	2	0.97	NA	NA	2	67	2	1	NA	NA	2709.613472	1603.730755	3021.990105	2041.122231	1	3	3	NA	NA	3102.2939
461	2121	2121	2121	9900	NA	NA	118586.2731	54406.16941	1	1	2	2	2	42	514	514	3	1	2	1	1	NA	NA	5	3	NA	3	3	8	8	3.24	2	2	2	42	1	5	3	NA	92593.04315	45355.94306	104720.4095	48575.49392	1	8	11	NA	NA	106920.775
462	2126	2126	2126	9900	NA	NA	52882.59315	29060.72316	1	1	2	2	2	72	868	868	3	1	2	1	1	NA	NA	4	3	NA	1	2	6	6	2.98	NA	NA	1	73	1	3	1	4	40680.7671	23390.86197	45898.46092	25978.72067	1	9	26	NA	NA	46969.2311
463	2133	2133	2133	9900	NA	NA	103973.7362	54637.41271	1	1	2	2	2	46	554	554	3	1	2	1	1	NA	NA	5	3	NA	3	4	11	11	5	2	2	2	46	1	5	3	NA	85854.76083	42055.25071	91816.46366	48781.95502	3	1	14	NA	NA	94603.19857
464	2137	2137	2137	9900	NA	NA	31699.44374	16529.92883	1	1	2	2	2	81	979	980	3	1	2	1	1	NA	NA	2	1	NA	2	1	2	2	0.74	NA	NA	2	81	1	2	2	NA	20842.82691	9397.113976	27512.94127	14776.86572	2	3	42	NA	NA	28012.94323
465	2139	2139	2139	9900	NA	NA	32160.32323	16472.01108	1	1	2	2	2	81	974	975	3	1	2	1	1	NA	NA	4	3	NA	NA	1	NA	99	NA	NA	NA	2	81	1	4	NA	NA	24739.83482	11154.10345	27912.95303	14725.09037	1	5	46	NA	NA	28564.13735
466	2140	2140	2140	9900	141224.9523	67440.99929	65908.82455	32530.44039	1	1	2	1	2	64	772	773	3	1	2	1	1	NA	NA	4	3	NA	6	2	NA	12	NA	NA	NA	1	57	1	4	6	NA	46083.92572	23371.22511	57204.33564	29080.46092	2	6	39	NA	NA	58668.37484
467	2144	2144	2144	9900	140490.3173	62005.08001	68032.29174	31391.79567	1	1	2	2	2	63	757	757	3	1	2	1	1	NA	NA	4	3	NA	1	2	7	7	3.16	NA	NA	1	64	1	5	1	4	55348.24206	28069.57533	59047.3594	28062.5739	2	4	29	NA	NA	60337.49521
468	2146	2146	2146	9900	NA	NA	2115.765312	1281.628005	1	1	2	2	1	73	885	886	1	3	2	2	1	7	NA	1	1	NA	3	1	2	2	0.73	NA	NA	1	73	2	1	3	NA	1706.874374	1039.561497	1910.467602	1169.49061	2	3	20	NA	NA	1939.292842
469	2149	2149	2149	9900	17732.31483	9273.636366	9430.893935	5090.464544	1	1	2	1	2	47	571	572	1	3	2	1	1	NA	NA	2	1	NA	1	5	5	5	1.2	2	2	1	32	3	1	1	2	7553.763311	4336.786569	7903.299604	4358.171681	1	10	9	NA	NA	7937.968206
470	2162	2162	2162	9900	NA	NA	53452.43467	32721.20418	1	1	2	2	2	77	935	936	3	1	2	1	1	NA	NA	3	2	NA	1	2	NA	77	NA	NA	NA	1	78	1	2	1	3	38454.52599	22110.80502	46393.04425	29250.99347	2	1	42	NA	NA	47409.12747
471	2179	2179	2179	9900	NA	NA	67483.3473	38037.23186	1	1	2	1	2	77	935	936	3	1	2	1	1	NA	NA	2	1	NA	2	1	2	2	0.6	NA	NA	2	77	1	2	2	NA	48548.58621	27914.74595	58570.91331	34003.23579	1	11	32	NA	NA	59853.71169
472	2181	2181	2181	9900	NA	NA	11591.26828	7221.534293	1	1	2	2	1	41	492	492	1	3	2	2	1	5	NA	2	1	NA	1	5	NA	12	NA	NA	NA	1	41	2	2	1	2	10005.52553	5862.784837	10050.51597	6447.019585	1	6	19	NA	NA	10250.39154
473	2182	2182	2182	9900	NA	NA	39761.4966	19476.24353	1	1	2	2	2	43	519	520	4	2	2	1	1	NA	NA	4	3	NA	3	3	12	6	3.89	2	2	2	43	1	4	3	NA	27197.17812	14494.65096	27888.42216	14765.02704	2	5	12	NA	NA	28120.17451
474	2184	2184	2184	9900	102775.7369	50054.38643	54370.01833	25894.80647	1	1	2	1	1	60	723	724	3	1	1	1	1	NA	NA	5	3	NA	1	2	11	11	5	NA	NA	2	59	1	5	1	5	42515.71017	22307.7735	48755.75355	23597.8382	2	12	17	NA	NA	49407.66452
475	2185	2185	2185	9900	100478.1724	53277.03478	49988.61127	27470.38499	1	1	2	2	2	73	885	886	3	1	2	1	1	NA	NA	3	2	NA	2	2	7	7	3.33	NA	NA	2	73	1	3	2	NA	38454.52599	22110.80502	43386.6833	24557.04404	2	1	15	NA	NA	44398.85595
476	2186	2186	2186	9900	221358.686	109085.2055	110701.8017	51159.62515	1	1	2	2	2	49	590	592	3	1	2	3	1	7	NA	5	3	NA	NA	2	11	11	5	2	2	2	49	3	5	NA	NA	86850.83893	42543.1714	97757.8408	45676.8798	1	9	33	NA	NA	100858.8063
477	2188	2188	2188	9900	NA	NA	164885.947	73163.41902	1	1	2	2	1	42	510	511	3	1	2	1	1	NA	NA	3	2	NA	1	3	9	9	4.17	NA	NA	1	42	1	3	1	4	129575.038	62847.03509	141520.9046	65442.92286	1	11	32	NA	NA	142801.1635
478	2189	2189	2189	9900	NA	NA	54475.22338	21875.1199	1	1	2	2	1	65	785	786	3	1	1	1	1	NA	NA	5	3	NA	1	5	11	11	5	NA	NA	1	65	1	5	1	NA	37285.61631	19563.57027	48850.09509	19934.71318	3	1	36	NA	NA	49124.34227
479	2196	2196	2196	9900	NA	NA	14840.70259	7512.095778	1	1	2	1	1	41	499	501	1	3	2	2	2	2	NA	1	1	NA	4	2	3	3	1.16	NA	NA	1	41	2	1	4	NA	12275.85216	6653.731461	12868.024	6706.418143	1	4	25	NA	NA	13061.29993
480	2207	2207	2207	9900	102964.4621	54287.28736	38626.53195	20500.00291	1	1	2	2	1	73	877	878	3	1	1	1	1	NA	NA	2	1	NA	1	2	6	6	2.67	NA	NA	2	72	1	3	1	2	32624.20358	17368.67352	34637.9444	18681.57433	2	1	42	NA	NA	34967.69482
481	2210	2210	2210	9900	7082.86126	3693.477977	4132.617076	2134.83565	1	1	2	1	2	64	768	769	1	3	2	1	1	NA	NA	3	2	NA	1	2	8	8	4	NA	NA	1	62	1	4	1	3	3142.389686	1859.876707	3320.913325	1786.164353	2	6	39	NA	NA	3410.807965
482	2212	2212	2212	9900	NA	NA	13734.75187	7181.123421	1	1	2	1	1	57	694	695	1	3	2	2	1	6	NA	3	2	NA	1	4	10	10	4.19	NA	NA	1	57	2	3	1	NA	11254.13104	6157.725095	11909.08015	6410.942808	2	11	31	NA	NA	12065.05043
483	2213	2213	2213	9900	NA	NA	11790.89507	7532.645601	1	1	2	1	1	47	569	569	1	3	2	1	1	NA	NA	2	1	NA	1	5	10	10	3.46	NA	NA	2	37	2	4	1	NA	10177.84238	5963.754709	10223.60766	6724.763983	1	6	40	NA	NA	10426.92551
484	2225	2225	2225	9900	11036.94187	5943.010564	4144.136567	2444.358276	1	1	2	1	2	62	746	747	1	3	2	1	1	NA	NA	2	1	NA	1	7	10	10	5	NA	NA	1	64	1	2	1	NA	3203.281881	2129.533962	3330.170227	2045.134302	1	6	23	NA	NA	3395.27261
485	2226	2226	2226	9900	107444.2043	56631.15452	56016.90167	28816.18723	1	1	2	2	1	67	809	809	3	1	2	1	1	NA	NA	4	3	NA	1	2	8	8	4	NA	NA	1	67	1	4	1	NA	47312.21552	24824.47508	50232.57921	26260.08132	1	1	27	NA	NA	50710.78929
486	2231	2231	2231	9900	NA	NA	106918.1309	47060.07518	1	1	2	2	1	58	706	706	3	1	1	1	1	NA	NA	2	1	NA	1	2	6	6	2.26	NA	NA	1	58	1	2	1	3	76428.85617	38194.34265	91767.37542	42094.10811	2	2	7	NA	NA	94085.44993
487	2247	2247	2247	9900	NA	NA	108459.8488	47790.97812	1	1	2	2	2	54	656	656	3	1	2	1	1	NA	NA	3	2	NA	1	2	6	6	2.26	2	2	1	58	1	2	1	3	79173.2811	41764.51675	95778.03135	42669.24859	2	2	7	NA	NA	99190.74555
488	2277	2277	2277	9900	NA	NA	21316.14174	10210.10045	1	1	2	2	1	54	659	660	3	1	1	1	1	NA	NA	3	2	NA	5	1	2	2	0.84	NA	NA	1	54	1	3	5	NA	16791.47016	8391.322295	18295.55348	9132.689872	2	9	44	NA	NA	18659.02853
489	2280	2280	2280	9900	NA	NA	23125.04791	11120.0647	1	1	2	2	2	47	572	573	2	5	2	3	1	7	NA	1	1	NA	4	2	3	3	1.33	2	2	2	47	3	1	4	NA	17882.35484	9530.345045	20421.11978	9928.334253	2	7	2	NA	NA	20590.71364
490	2297	2297	2297	9900	NA	NA	92411.08957	45161.64139	1	1	2	1	2	53	644	645	3	1	2	1	1	NA	NA	4	3	NA	3	1	8	8	5	2	2	2	53	1	4	3	NA	71859.64836	37906.51904	81605.79541	40321.69624	2	6	39	NA	NA	84388.76337
491	2303	2303	2303	9900	234961.6786	120756.6592	125262.8742	60538.45645	1	1	2	2	2	45	540	541	3	1	2	1	1	NA	NA	4	3	NA	1	3	8	8	3.53	2	2	1	47	1	4	1	NA	106280.5729	52060.6673	110616.3398	54050.58756	2	1	16	NA	NA	113919.0426
492	2307	2307	2307	9900	4275.726582	3132.068257	2851.323456	1688.820156	1	1	2	1	1	80	971	972	1	3	2	2	2	8	NA	1	1	NA	1	3	3	3	0.89	NA	NA	1	80	2	1	1	1	2127.864899	1289.870947	2574.6528	1541.055054	1	4	25	NA	NA	2464.848059
493	2312	2312	2312	9900	NA	NA	60444.5448	26576.28299	1	1	2	2	2	64	773	774	3	1	2	1	1	NA	NA	3	2	NA	1	3	6	6	1.77	NA	NA	2	64	1	3	1	3	46701.48421	23684.41671	52461.71589	23757.76503	2	1	15	NA	NA	53828.77295
494	2318	2318	2318	9900	NA	NA	24007.60614	11499.49208	1	1	2	2	2	80	968	968	3	1	1	1	1	NA	NA	3	2	NA	1	2	7	7	3.11	NA	NA	1	81	1	1	1	3	17271.45115	7786.937719	20836.95421	10279.92631	1	7	52	NA	NA	21293.31745
495	2319	2319	2319	9900	NA	NA	10127.13369	5932.601212	1	1	2	2	1	42	507	508	1	3	2	1	1	NA	NA	3	2	NA	1	5	10	10	3.51	NA	NA	1	42	1	3	1	3	8741.691777	5122.235495	8780.999318	5296.325497	2	3	24	NA	NA	8955.627884
496	2326	2326	2326	9900	165799.354	88890.45174	87030.66846	43957.56011	1	1	2	2	2	56	673	674	3	1	2	1	1	NA	NA	3	2	NA	1	2	8	8	4.44	2	2	1	54	1	3	1	3	72822.62049	38414.49427	76854.48746	39246.65561	2	1	15	NA	NA	79118.02571
497	2331	2331	2331	9900	NA	NA	57602.10594	27895.61835	1	1	2	2	1	62	745	746	3	1	1	1	1	NA	NA	3	2	NA	1	3	9	9	3.89	NA	NA	1	62	1	3	1	2	46199.88286	24240.83988	51654.09479	25421.17041	2	3	24	NA	NA	52137.47061
498	2335	2335	2335	9900	NA	NA	11490.45638	5823.437002	1	1	2	1	2	40	489	490	1	3	2	1	1	NA	NA	3	2	NA	1	6	11	11	5	2	2	2	40	1	3	1	3	8686.43153	4987.077043	9629.258904	4985.701798	1	10	39	NA	NA	9781.439818
499	2336	2336	2336	9900	123170.6374	59859.9684	59645.25453	30305.77328	1	1	2	1	2	63	759	760	3	1	2	1	1	NA	NA	3	2	NA	1	3	10	9	5	NA	NA	2	63	1	3	1	4	46083.92572	23371.22511	51767.9868	27091.7284	1	8	39	NA	NA	53116.96654
500	2337	2337	2337	9900	NA	NA	2640.115344	1645.512949	1	1	2	2	1	62	747	748	1	3	2	1	1	NA	NA	1	1	NA	NA	3	7	7	2.67	NA	NA	1	62	1	1	NA	NA	2266.952726	1374.183324	2383.938711	1501.537057	1	3	37	NA	NA	2461.092969
501	2342	2342	2342	9900	NA	NA	40745.62001	21708.49474	1	1	2	2	1	74	888	889	3	1	1	1	1	NA	NA	4	3	NA	1	2	NA	13	NA	NA	NA	2	71	1	4	1	4	34413.99824	18321.53537	36538.21478	19782.86831	2	8	26	NA	NA	36886.05563
502	2344	2344	2344	9900	NA	NA	2642.093526	1600.452108	1	1	2	1	1	60	725	726	1	3	2	2	1	6	NA	1	1	NA	2	1	2	2	0.78	NA	NA	1	60	2	1	2	NA	2131.484861	1298.167942	2385.724946	1460.418862	1	4	25	NA	NA	2421.720894
503	2345	2345	2345	9900	NA	NA	125932.1141	58308.9388	1	1	2	2	1	51	613	614	3	1	2	1	1	NA	NA	5	3	NA	NA	1	8	8	5	NA	NA	1	51	1	5	NA	NA	95894.53217	47922.06509	108086.9961	52155.94671	1	2	35	NA	NA	110653.7088
504	2346	2346	2346	9900	NA	NA	38441.08081	18273.24671	1	1	2	1	1	66	795	796	3	1	1	1	1	NA	NA	1	1	NA	1	2	8	8	4.09	NA	NA	1	66	1	1	1	NA	26311.03281	13805.263	34471.643	16652.3399	2	12	17	NA	NA	34665.16875
505	2347	2347	2347	9900	NA	NA	93265.7883	44534.63692	1	1	2	2	2	52	627	628	3	1	2	1	1	NA	NA	4	3	NA	1	4	9	9	3.52	2	2	2	52	1	4	1	5	72822.62049	38414.49427	82360.55731	39761.88745	2	1	15	NA	NA	84091.10185
506	2349	2349	2349	9900	64683.08776	29878.59319	29297.6772	13897.76312	1	1	2	2	1	64	775	776	5	4	2	3	2	3	NA	5	3	NA	3	2	3	3	1.07	NA	NA	2	85	3	1	2	NA	23461.02088	12309.87646	26272.39006	12664.97843	1	7	52	NA	NA	26553.66833
507	2351	2351	2351	9900	0	0	35900.46305	17141.63086	1	1	2	2	2	84	1013	1014	3	1	2	3	1	9	NA	1	1	NA	NA	1	4	4	1.82	NA	NA	2	84	3	1	NA	NA	25101.86282	11317.32595	31159.13767	15323.69438	2	10	29	NA	NA	31956.59818
508	2353	2353	2353	9900	NA	NA	108003.1298	51948.23867	1	1	2	2	2	57	695	696	3	1	2	1	1	NA	NA	4	3	NA	NA	1	2	2	0.76	3	2	2	57	1	4	NA	NA	84733.60223	44697.62906	95374.71485	46380.9781	1	5	19	NA	NA	98400.08551
509	2358	2358	2358	9900	NA	NA	28019.94482	15676.93683	1	1	2	2	2	81	978	980	3	1	2	1	1	NA	NA	4	3	NA	3	1	3	3	1.44	NA	NA	2	81	1	4	3	NA	21554.78356	9718.103921	24319.38878	14014.33683	1	1	16	NA	NA	24886.73844
510	2360	2360	2360	9900	NA	NA	2446.320586	1762.12726	1	1	2	2	2	64	777	778	1	3	2	2	1	6	NA	1	1	NA	2	5	5	2	0.96	NA	NA	2	30	2	1	4	NA	1890.925717	1158.39503	1965.829033	1474.328432	2	3	20	NA	NA	2012.822378
511	2361	2361	2361	9900	8565.578101	5906.364309	4214.405738	2846.635769	1	1	2	1	2	70	843	844	1	3	2	2	1	7	NA	5	3	NA	2	1	2	2	1.03	NA	NA	2	70	2	5	2	NA	3161.74764	1871.334041	3386.637551	2381.709962	1	6	40	NA	NA	3477.305839
512	2363	2363	2363	9900	NA	NA	70636.43907	32396.35967	1	1	2	1	2	63	763	764	3	1	2	1	1	NA	NA	3	2	NA	1	2	8	8	4.09	NA	NA	1	66	1	1	1	NA	49389.50791	25047.63406	61307.58053	28960.59998	2	12	17	NA	NA	62876.63469
513	2366	2366	2366	9900	NA	NA	39348.74632	22639.46857	1	1	2	2	1	74	892	893	3	1	1	1	1	NA	NA	2	1	NA	1	2	10	10	5	NA	NA	1	74	1	2	1	3	31647.67408	16848.78276	35285.58269	20631.26121	2	5	43	NA	NA	35758.46747
514	2373	2373	2373	9900	NA	NA	53909.82361	25929.99284	1	1	2	1	2	59	708	710	3	1	2	1	1	NA	NA	4	3	NA	1	2	5	5	2.13	2	2	1	58	1	4	1	4	42294.82569	22310.84693	47606.3431	23151.09156	2	6	39	NA	NA	49116.45858
515	2375	2375	2375	9900	NA	NA	116166.8907	55053.0544	1	1	2	1	2	44	534	534	3	1	2	1	1	NA	NA	5	3	NA	4	1	5	5	2.4	2	2	2	44	1	5	4	NA	91171.39723	44659.56146	102583.9167	49153.05265	2	8	41	NA	NA	106305.2475
516	2376	2376	2376	9900	NA	NA	2155.283278	1513.736871	1	1	2	1	1	61	733	734	1	3	2	2	2	6	NA	1	1	NA	1	7	12	3	0.93	NA	NA	2	30	2	3	3	NA	1850.648424	1264.135884	1946.151046	1381.290866	1	4	25	NA	NA	1975.596488
517	2391	2391	2391	9900	NA	NA	22028.95644	14129.16824	1	1	2	2	2	69	828	829	4	2	2	1	1	NA	NA	3	2	NA	NA	3	NA	13	NA	NA	NA	2	69	1	3	NA	NA	14251.77647	8203.169906	15920.33444	10606.89106	2	11	51	NA	NA	15835.32785
518	2395	2395	2395	9900	NA	NA	46941.21521	21659.84709	1	1	2	1	2	65	783	784	2	5	2	3	1	6	NA	3	2	NA	1	2	7	7	3.29	NA	NA	1	59	3	5	1	NA	38189.41969	19367.56711	40741.75269	19362.73624	2	7	30	NA	NA	41631.92618
519	2398	2398	2398	9900	NA	NA	2042.100685	1237.005547	1	1	2	2	1	76	914	915	1	3	1	1	1	NA	NA	2	1	NA	1	2	4	4	1.45	NA	NA	1	76	1	2	1	NA	1647.446107	1003.367071	1843.950828	1128.772441	1	13	48	NA	NA	1871.772459
520	2399	2399	2399	9900	0	0	77698.85004	37706.30959	1	1	2	1	2	41	501	502	2	5	2	3	2	4	NA	3	2	NA	6	2	3	3	0.89	2	2	1	32	2	3	NA	NA	65014.25266	31846.69864	68613.80478	33665.34774	2	6	4	NA	NA	70634.63631
521	2405	2405	2405	9900	220626.3736	111840.9244	110412.4072	53570.83333	1	1	2	1	2	47	564	565	5	4	2	3	1	7	NA	5	3	NA	1	3	11	11	5	2	2	1	47	1	5	1	NA	91171.39723	44659.56146	97502.28409	47829.68029	2	8	6	NA	NA	100461.5902
522	2412	2412	2412	9900	18882.05148	11590.187	11999.37969	6929.975481	1	1	2	1	2	48	585	586	1	3	2	1	1	NA	NA	2	1	NA	1	3	5	5	1.41	2	2	1	49	2	1	1	2	10218.98891	5965.343132	10055.74799	5933.058296	1	4	25	NA	NA	10282.16818
523	2418	2418	2418	9900	222976.6579	110529.476	84694.18113	42601.44851	1	1	2	1	2	50	603	603	5	1	2	1	1	NA	NA	4	3	NA	1	4	11	11	5	2	2	1	53	1	4	1	4	71859.64836	37906.51904	74791.19713	38035.87765	2	6	4	NA	NA	77024.25869
524	2423	2423	2423	9900	NA	NA	35077.94268	18688.86359	1	1	2	1	1	70	841	841	3	1	1	1	1	NA	NA	3	2	NA	1	2	10	10	5	NA	NA	1	70	1	3	1	NA	29627.04353	15773.02708	31455.78355	17031.08998	1	8	11	NA	NA	31755.24006
525	2427	2427	2427	9900	NA	NA	105357.0059	50464.36762	1	1	2	2	1	53	639	640	3	1	1	1	1	NA	NA	5	3	NA	NA	1	11	11	5	NA	NA	1	53	1	5	NA	NA	82993.3973	41474.88806	90427.46851	45139.16601	2	10	29	NA	NA	92223.97763
526	2429	2429	2429	9900	0	0	25115.68469	13071.82343	1	1	2	1	1	58	699	700	4	2	2	3	2	6	NA	4	3	NA	1	1	11	11	5	NA	NA	1	58	3	4	1	NA	20793.55272	10467.72766	20454.78847	11078.44394	2	7	21	NA	NA	20593.41904
527	2432	2432	2432	9900	NA	NA	5790.904758	3525.783922	1	1	2	1	2	60	728	729	1	3	2	2	1	7	NA	3	2	NA	1	3	5	5	1.41	NA	NA	1	58	2	4	1	3	4476.179774	2875.093858	4653.49013	2949.936477	1	4	25	NA	NA	4639.148525
528	2439	2439	2439	9900	NA	NA	10202.71222	6402.416407	1	1	2	2	2	42	507	507	1	3	2	1	1	NA	NA	2	1	NA	1	5	NA	12	NA	2	2	1	41	2	2	1	2	8688.899398	4988.493901	8550.10055	5481.391656	1	6	19	NA	NA	8587.606407
529	2440	2440	2440	9900	278931.1035	119626.4973	142810.1558	64617.87471	1	1	2	2	1	45	549	549	3	1	2	1	1	NA	NA	5	3	NA	NA	4	11	11	5	NA	NA	1	45	1	5	1	4	114440.5727	55506.45245	122573.3473	57799.13851	2	11	38	NA	NA	125145.397
530	2441	2441	2441	9900	NA	NA	71380.30925	33422.09061	1	1	2	2	1	52	629	629	3	1	2	1	1	NA	NA	5	3	NA	1	4	11	11	5	NA	NA	2	50	1	5	1	5	57200.43805	28585.1868	61265.4148	29895.25814	3	1	14	NA	NA	62550.99359
531	2450	2450	2450	9900	NA	NA	18140.5072	9553.594082	1	1	2	2	1	49	592	593	4	2	2	1	1	NA	NA	2	1	NA	1	7	9	9	1.9	NA	NA	2	45	1	2	NA	NA	14639.61983	7943.462364	14774.04427	8096.724762	2	9	2	NA	NA	14912.32109
532	2451	2451	2451	9900	NA	NA	8547.881306	4897.943716	1	1	2	1	2	59	718	719	1	3	2	1	1	NA	NA	1	1	NA	3	3	4	4	1.06	2	2	2	59	1	1	3	NA	7000.33126	4086.449098	7163.315313	4193.346091	1	13	48	NA	NA	7324.862959
533	2456	2456	2456	9900	NA	NA	8603.613269	4937.69269	1	1	2	1	2	40	486	487	1	3	2	2	1	6	NA	4	3	NA	1	5	7	7	2.18	2	2	2	40	2	4	1	2	7327.064468	4206.63363	7210.019942	4227.376945	2	13	34	NA	NA	7241.647404
534	2458	2458	2458	9900	NA	NA	5656.873851	3389.820399	1	1	2	1	2	62	755	756	1	3	2	1	1	NA	NA	2	1	NA	1	3	4	4	1.37	NA	NA	2	62	1	2	1	NA	3724.055727	2391.997258	4545.784766	2836.17915	1	6	23	NA	NA	4336.679461
535	2471	2471	2471	9900	NA	NA	50726.49785	24630.86255	1	1	2	1	2	51	623	623	4	2	2	1	1	NA	NA	2	1	NA	NA	1	1	1	0.26	2	2	2	51	1	2	NA	NA	31155.96856	16604.47593	35579.19364	18672.7667	2	11	51	NA	NA	35874.67268
536	2473	2473	2473	9900	NA	NA	138104.3694	68713.15831	1	1	2	2	2	82	989	990	3	1	2	1	1	NA	NA	3	2	NA	1	2	3	3	1.24	NA	NA	2	82	1	3	1	2	101430.5337	44084.89533	119865.113	61425.86116	2	1	42	NA	NA	121723.2216
537	2476	2476	2476	9900	0	0	41073.14221	19718.84631	1	1	2	2	1	41	496	496	2	5	2	3	2	5	NA	1	1	NA	1	5	3	3	0.55	NA	NA	1	41	3	1	1	NA	34379.16771	17411.84312	35252.90267	17638.0349	2	4	49	NA	NA	35925.30336
538	2478	2478	2478	9900	NA	NA	151355.7744	73294.99731	1	1	2	2	2	48	581	582	3	1	2	1	1	NA	NA	1	1	NA	NA	2	9	9	5	2	2	1	60	1	4	1	NA	126646.4376	62036.71913	133658.2917	65440.01783	2	11	38	NA	NA	137594.8303
539	2483	2483	2483	9900	NA	NA	21725.04085	11148.64134	1	1	2	2	2	50	611	612	4	2	2	1	1	NA	NA	3	2	NA	5	7	11	6	2.99	2	2	2	34	1	4	NA	NA	15024.7577	8201.110707	15237.78435	8451.834695	2	9	2	NA	NA	15378.46708
540	2485	2485	2485	9900	NA	NA	160953.5138	74500.68526	1	1	2	2	1	46	552	552	3	1	2	1	1	NA	NA	4	3	NA	NA	2	11	11	5	NA	NA	1	46	1	4	1	4	126788.7105	61495.59867	138145.714	66639.07542	2	11	38	NA	NA	140890.2344
541	2488	2488	2488	9900	NA	NA	5833.021718	3584.079073	1	1	2	1	1	81	975	976	1	3	2	2	2	5	NA	1	1	NA	1	2	3	3	0.89	NA	NA	1	81	2	1	1	1	4353.024958	2651.183479	5267.029831	3270.486292	2	10	22	NA	NA	4958.015986
542	2491	2491	2491	9900	NA	NA	16607.06224	10807.14309	1	1	2	1	1	82	990	990	3	1	1	1	1	NA	NA	3	2	NA	2	1	6	6	3.23	NA	NA	1	82	1	3	2	NA	13298.61856	7228.755164	14892.21189	9848.508209	2	6	1	NA	NA	0
543	2492	2492	2492	9900	0	0	29098.3835	13316.57315	1	1	2	2	1	42	504	505	4	2	2	1	1	NA	NA	2	1	NA	6	5	NA	77	NA	NA	NA	2	31	1	3	1	NA	22265.31974	11372.63262	23698.38953	11285.8707	2	5	12	NA	NA	23919.74205
544	2500	2500	2500	9900	NA	NA	53319.61895	28619.94644	1	1	2	1	2	50	600	601	3	1	2	1	1	NA	NA	2	1	NA	3	5	6	4	1.42	3	2	2	50	1	2	3	NA	46803.04141	25602.40171	47085.14893	25552.7645	1	11	45	NA	NA	48357.81122
545	2505	2505	2505	9900	NA	NA	3258.024039	1633.322434	1	1	2	2	1	74	899	900	1	3	2	2	1	9	NA	1	1	NA	1	2	3	3	0.98	NA	NA	1	74	2	1	1	NA	2270.809308	1383.022652	2941.890265	1490.413164	1	3	3	NA	NA	3000.620445
546	2531	2531	2531	9900	39366.27153	19167.88395	19335.99706	9131.758901	1	1	2	2	1	84	1010	1011	3	1	1	1	1	NA	NA	2	1	NA	1	3	12	12	NA	NA	NA	1	48	NA	NA	1	NA	13234.54082	7193.924303	17339.35607	8321.736995	1	7	42	NA	NA	17436.70019
547	2548	2548	2548	9900	NA	NA	51884.0955	29028.26279	1	1	2	2	2	77	934	934	3	1	2	1	1	NA	NA	2	1	NA	1	2	3	3	0.89	NA	NA	2	77	1	2	1	NA	34114.5173	19615.3618	45031.8335	25949.70285	1	9	41	NA	NA	45850.2122
548	2551	2551	2551	9900	27859.43618	16541.51837	15455.25505	9877.942386	1	1	2	2	2	72	873	874	4	2	2	3	1	7	NA	1	1	NA	3	2	11	11	5	NA	NA	2	45	3	5	5	NA	11298.56777	6503.334605	11169.51817	7415.458359	2	8	41	NA	NA	11264.15595
549	2553	2553	2553	9900	260607.714	103755.1867	133428.7492	56044.77107	1	1	2	1	1	40	483	484	3	1	2	1	1	NA	NA	2	1	NA	1	2	11	11	5	NA	NA	1	40	1	2	1	NA	95379.58248	46261.41005	114521.326	50130.703	2	12	17	NA	NA	117414.1729
550	2556	2556	2556	9900	NA	NA	90118.56542	45604.19375	1	1	2	2	2	52	632	633	2	5	2	3	1	7	NA	1	1	NA	1	7	NA	12	NA	2	2	1	67	3	1	1	1	79104.5216	41576.07316	79581.32781	40716.82054	2	10	50	NA	NA	81732.32779
551	2557	2557	2557	9900	NA	NA	22040.9707	12499.62042	1	1	2	2	1	78	938	939	3	1	2	1	1	NA	NA	3	2	NA	1	2	3	3	1.24	NA	NA	2	74	1	3	NA	NA	17649.98878	9396.609236	19765.0133	11390.85633	1	1	16	NA	NA	19976.62209
552	2560	2560	2560	9900	NA	NA	104087.0462	47793.4789	1	1	2	2	1	54	652	653	3	1	2	1	1	NA	NA	5	3	NA	1	3	11	11	5	NA	NA	1	54	1	5	1	5	81796.43698	40876.72246	89337.46752	42750.12013	1	5	19	NA	NA	90145.65268
553	2569	2569	2569	9900	NA	NA	2585.252811	1335.495103	1	1	2	1	2	65	790	791	1	3	2	1	1	NA	NA	3	2	NA	1	2	NA	77	NA	NA	NA	1	68	1	3	NA	NA	1965.793496	1163.488268	2077.473027	1117.375825	2	13	34	NA	NA	2133.708668
554	2575	2575	2575	9900	59834.68359	32081.87387	25451.00012	13298.22075	1	1	2	2	1	43	521	521	4	2	2	1	1	NA	NA	1	1	NA	4	3	5	5	1.41	NA	NA	2	81	1	2	1	2	21071.16406	10607.48059	20727.87702	11270.31694	1	7	52	NA	NA	20868.35843
555	2579	2579	2579	9900	290933.1645	124773.8779	148955.1005	67398.3021	1	1	2	2	1	47	564	565	3	1	2	1	1	NA	NA	3	2	NA	1	3	8	8	3.6	NA	NA	1	47	1	3	1	4	119364.8093	57894.82659	127847.5271	60286.1641	3	1	19	NA	NA	130530.249
556	2583	2583	2583	9900	0	0	65758.42374	33739.71195	1	1	2	2	2	70	850	850	3	1	2	1	1	NA	NA	1	1	NA	NA	1	NA	12	NA	NA	NA	2	70	1	1	NA	NA	43237.08186	24860.70656	57073.79806	30161.48454	2	11	51	NA	NA	58111.01943
557	2596	2596	2596	9900	0	0	2814.793893	1705.065614	1	1	2	2	1	73	887	888	1	3	9	1	1	NA	NA	1	1	NA	NA	1	2	2	0.97	NA	NA	1	73	1	1	NA	NA	2270.809308	1383.022652	2541.667788	1555.879099	1	3	3	NA	NA	2580.01661
558	2601	2601	2601	9900	68529.27743	28174.35553	31372.38313	12896.10719	1	1	2	2	1	55	663	664	4	2	2	1	1	NA	NA	2	1	NA	2	2	5	5	2.09	NA	NA	1	54	1	7	2	NA	21071.16406	10607.48059	25550.38688	10929.52343	1	7	5	NA	NA	25733.67276
559	2605	2605	2605	9900	29453.91737	17930.4371	16490.4788	10907.49978	1	1	2	1	2	64	772	774	4	2	2	1	1	NA	NA	2	1	NA	3	1	3	3	1.56	NA	NA	2	64	1	2	3	NA	11002.15144	6332.720538	11917.67473	8188.35616	1	13	48	NA	NA	12018.64579
560	2609	2609	2609	9900	103053.3732	54542.67924	50480.73914	27740.82543	1	1	2	2	2	74	895	895	3	1	2	1	1	NA	NA	2	1	NA	1	2	5	5	2.13	NA	NA	1	75	1	5	1	2	38833.1031	22328.48147	43813.81651	24798.80322	2	11	24	NA	NA	44835.9538
561	2615	2615	2615	9900	NA	NA	43563.48565	20015.62999	1	1	2	2	1	72	872	872	3	1	1	1	1	NA	NA	2	1	NA	1	2	5	5	1.82	NA	NA	1	72	1	2	1	3	32624.20358	17368.67352	39065.10675	18240.16713	2	1	15	NA	NA	39428.26999
562	2620	2620	2620	9900	NA	NA	47664.78212	19617.04085	1	1	2	2	1	73	878	879	3	1	1	1	1	NA	NA	2	1	NA	1	4	7	6	2.67	NA	NA	1	73	1	2	1	3	32624.20358	17368.67352	42742.90208	17876.93437	2	1	42	NA	NA	42982.86314
563	2625	2625	2625	9900	148172.4852	77043.97817	76888.65504	37924.78607	1	1	2	2	2	56	679	679	3	1	2	1	1	NA	NA	5	3	NA	3	1	8	8	5	2	2	2	56	1	5	3	NA	60344.61343	31832.24925	67898.34295	33860.41023	1	7	52	NA	NA	70361.42104
564	2630	2630	2630	9900	0	0	13034.86157	7124.742959	1	1	2	2	1	49	588	588	1	3	7	1	1	NA	NA	3	2	NA	3	2	3	3	1.08	NA	NA	1	49	1	3	3	NA	11251.62812	6098.58371	11302.22174	6360.609191	1	5	19	NA	NA	11472.75028
565	2633	2633	2633	9900	NA	NA	9535.641074	5238.959565	1	1	2	1	1	46	561	562	1	3	2	2	2	2	NA	1	1	NA	1	6	6	4	1.69	NA	NA	1	46	2	1	1	NA	7078.695522	4147.795002	8268.129992	4677.077412	2	7	30	NA	NA	8432.559076
566	2636	2636	2636	9900	24587.07729	13675.93054	13836.74696	7229.575578	1	1	2	1	1	47	564	564	1	3	2	2	1	7	NA	1	1	NA	3	2	1	1	0.36	NA	NA	2	60	NA	NA	2	NA	11445.40556	6203.614551	11997.51769	6454.198436	1	6	40	NA	NA	12177.71874
567	2643	2643	2643	9900	NA	NA	14809.76513	10462.88442	1	1	2	2	2	62	745	746	4	2	2	1	1	NA	NA	3	2	NA	1	4	NA	99	NA	NA	NA	1	45	1	1	1	3	10553.67786	6074.583948	10703.02238	7854.579496	1	7	5	NA	NA	10801.48869
568	2645	2645	2645	9900	NA	NA	46514.43173	22588.82991	1	1	2	1	1	65	791	792	2	5	2	3	1	7	NA	4	3	NA	1	3	3	2	0.62	NA	NA	2	64	3	4	1	NA	37410.93969	19629.3268	41711.33723	20585.11439	2	7	30	NA	NA	42270.33767
569	2653	2653	2653	9900	NA	NA	139498.8883	59962.86898	1	1	2	2	2	56	680	681	3	1	2	1	1	NA	NA	4	3	NA	1	2	9	9	5	2	2	1	57	1	2	1	4	99337.93506	52401.52732	123187.7883	53536.68544	1	2	35	NA	NA	126844.1342
570	2655	2655	2655	9900	NA	NA	176129.0039	81524.97683	1	1	2	2	1	47	572	573	3	1	2	1	1	NA	NA	3	2	NA	NA	2	9	9	4.97	NA	NA	2	46	1	3	NA	NA	138742.9746	67293.70662	151170.7724	72922.13569	1	3	37	NA	NA	154174.0597
571	2660	2660	2660	9900	238866.6282	109528.1345	117822.3316	57185.20107	1	1	2	1	1	42	512	513	3	1	1	1	1	NA	NA	5	3	NA	1	4	11	11	4.93	NA	NA	2	32	1	2	1	5	101277.0412	49121.82053	101126.4044	51150.79028	2	6	39	NA	NA	103044.6322
572	2669	2669	2669	9900	NA	NA	53278.11236	25120.1118	1	1	2	2	1	40	487	488	5	1	2	1	1	NA	NA	1	1	NA	1	5	5	5	1.2	NA	NA	1	40	1	1	1	NA	44595.00933	22585.80874	45728.37646	22469.33728	1	1	27	NA	NA	46600.58243
573	2673	2673	2673	9900	115882.0103	51413.38853	57403.97311	26487.62446	1	1	2	2	2	67	810	810	3	1	2	1	1	NA	NA	3	2	NA	1	2	5	5	1.96	NA	NA	1	70	1	3	1	3	46701.48421	23684.41671	49822.70837	23678.50908	1	9	15	NA	NA	50911.29321
574	2678	2678	2678	9900	0	0	12175.59001	8053.449927	1	1	2	2	2	78	942	942	4	2	2	1	1	NA	NA	2	1	NA	1	2	6	6	2.67	NA	NA	1	72	1	2	1	NA	8123.335092	4675.704681	8799.303113	6045.795799	2	9	2	NA	NA	8873.854145
575	2679	2679	2679	9900	NA	NA	12006.92892	6919.225411	1	1	2	2	2	43	526	527	1	3	2	1	1	NA	NA	2	1	NA	5	2	9	6	3.4	2	2	1	37	1	4	5	NA	10225.41803	6031.35544	10062.07442	5923.854686	1	3	37	NA	NA	10159.79205
576	2682	2682	2682	9900	NA	NA	129107.3735	56782.03556	1	1	2	1	2	52	625	625	3	1	2	1	1	NA	NA	2	1	NA	1	2	8	6	3.95	2	2	1	60	1	2	6	NA	91938.07952	48498.04642	114011.3157	50696.73997	1	11	45	NA	NA	117395.294
577	2692	2692	2692	9900	71044.59382	38555.43828	48258.67768	22842.50654	1	1	2	2	2	40	480	480	4	2	2	1	1	NA	NA	3	2	NA	5	4	NA	NA	NA	2	2	2	78	1	1	2	NA	31155.96856	16604.47593	33848.28267	17317.00603	2	11	38	NA	NA	34129.34131
578	2694	2694	2694	9900	NA	NA	72425.3622	34350.71849	1	1	2	2	1	67	804	805	3	1	1	1	1	NA	NA	2	1	NA	NA	2	5	5	1.94	NA	NA	2	68	1	3	NA	NA	56634.44309	29715.79973	64946.69707	31303.67851	1	6	38	NA	NA	65815.09641
579	2696	2696	2696	9900	33074.93134	16397.39142	18517.78992	9974.912613	1	1	2	2	2	84	1012	1012	4	2	2	1	1	NA	NA	4	3	NA	2	2	6	6	3.08	NA	NA	2	74	1	2	3	NA	12354.73702	7111.254316	13382.81318	7488.254763	2	5	12	NA	NA	13496.19745
580	2699	2699	2699	9900	186465.9743	96228.58836	99408.82284	48241.89609	1	1	2	1	2	45	545	546	3	1	2	1	1	NA	NA	3	2	NA	3	2	3	3	1.07	2	2	2	45	1	3	3	NA	83179.99972	40745.04091	87785.30906	43071.84196	1	11	32	NA	NA	90370.78469
581	2700	2700	2700	9900	NA	NA	53938.57993	34786.07923	1	1	2	1	2	75	909	910	3	1	2	1	1	NA	NA	3	2	NA	2	1	5	5	2.43	NA	NA	2	75	1	3	2	NA	43882.1845	25231.6314	46814.98497	31096.88051	3	1	28	NA	NA	47837.85354
582	2701	2701	2701	9900	NA	NA	14004.91351	7907.750708	1	1	2	1	1	69	831	832	4	2	1	1	1	NA	NA	4	3	NA	1	2	6	6	2.98	NA	NA	1	69	1	4	1	NA	10077.6425	5162.751019	10461.40528	6105.59571	2	12	17	NA	NA	10532.79384
583	2702	2702	2702	9900	NA	NA	61426.77779	31599.13306	1	1	2	1	1	61	733	733	3	1	2	1	1	NA	NA	5	3	NA	1	2	6	6	2.71	NA	NA	2	59	3	5	NA	NA	51881.42976	27221.91819	55083.82986	28796.16922	1	12	31	NA	NA	55608.22346
584	2709	2709	2709	9900	10810.77935	6449.136659	5996.743442	3199.126657	1	1	2	1	1	60	723	724	1	3	1	1	1	NA	NA	4	3	NA	1	3	10	10	4.95	NA	NA	2	57	2	3	1	4	4345.632089	2634.238941	5414.865249	2919.215694	2	10	22	NA	NA	5347.007794
585	2712	2712	2712	9900	30971.72044	16208.39244	13933.37952	7439.266174	1	1	2	2	1	49	594	594	1	3	2	2	2	3	NA	1	1	NA	1	3	2	2	0.69	NA	NA	1	49	2	1	1	1	11565.81895	6328.26589	12081.30551	6641.399566	1	5	19	NA	NA	12222.94666
586	2713	2713	2713	9900	NA	NA	46888.99377	21635.75082	1	1	2	2	2	68	825	826	3	1	2	1	1	NA	NA	5	3	NA	1	2	10	10	5	NA	NA	2	68	1	5	1	NA	38146.9345	19346.02097	40696.42807	19341.19547	3	1	14	NA	NA	41585.61125
587	2721	2721	2721	9900	102048.7239	64334.86085	49988.61127	32721.20418	1	1	2	2	2	77	931	932	3	1	2	1	1	NA	NA	3	2	NA	2	1	3	3	1.68	NA	NA	2	77	1	3	2	NA	38454.52599	22110.80502	43386.6833	29250.99347	2	1	15	NA	NA	44398.85595
588	2723	2723	2723	9900	NA	NA	5129.529469	3045.706891	1	1	2	1	1	66	801	802	1	3	2	1	1	NA	NA	3	2	NA	2	5	NA	4	2.18	NA	NA	1	32	1	3	NA	NA	3828.027887	2326.220951	4631.799098	2779.219552	1	6	23	NA	NA	4360.053904
589	2725	2725	2725	9900	NA	NA	107224.165	50347.33399	1	1	2	2	2	49	597	598	3	1	2	1	1	NA	NA	5	3	NA	NA	1	11	11	5	2	2	2	49	1	5	NA	NA	83378.4217	40842.23629	94686.83159	44951.64138	3	1	14	NA	NA	97915.8966
590	2732	2732	2732	9900	NA	NA	2754.770754	1408.339776	1	1	2	1	1	73	884	885	1	3	2	1	1	NA	NA	1	1	NA	1	4	12	12	NA	NA	NA	2	47	NA	NA	5	NA	2055.810252	1246.1928	2487.468836	1285.115601	2	13	34	NA	NA	2381.382348
591	2754	2754	2754	9900	NA	NA	46644.0341	21948.64595	1	1	2	1	1	65	790	791	2	5	2	3	1	7	NA	1	1	NA	3	5	11	3	1.2	NA	NA	2	27	1	4	6	NA	37410.93969	19629.3268	41827.55682	20001.71719	2	7	30	NA	NA	42218.9765
592	2761	2761	2761	9900	NA	NA	60912.88713	35850.41058	1	1	2	2	2	77	927	928	2	5	2	3	1	9	NA	1	1	NA	1	2	5	5	2.17	NA	NA	1	77	3	1	1	1	45757.45035	26309.88257	52868.20489	32048.33538	2	10	29	NA	NA	54244.21162
593	2762	2762	2762	9900	NA	NA	59010.75377	27282.13489	1	1	2	2	2	51	619	619	4	2	2	1	1	NA	NA	4	3	NA	NA	3	2	2	0.69	2	2	1	53	1	2	NA	NA	38097.54592	20303.96786	41389.70999	20682.70808	1	2	47	NA	NA	41733.38875
594	2769	2769	2769	9900	NA	NA	3107.632373	1592.668088	1	1	2	1	1	76	916	917	1	3	2	2	1	7	NA	1	1	NA	1	5	8	6	2.34	NA	NA	2	27	2	1	NA	NA	2319.14125	1409.298763	2806.091457	1453.315913	1	12	31	NA	NA	2641.459561
595	2777	2777	2777	9900	209130.335	105269.5685	108520.4866	51818.79181	1	1	2	2	2	52	627	627	3	1	2	1	1	NA	NA	5	3	NA	1	4	8	8	2.99	2	2	1	52	NA	NA	1	5	84733.60223	44697.62906	95831.57893	46265.40398	1	5	46	NA	NA	97845.17404
596	2795	2795	2795	9900	136570.1408	57953.72117	74890.6202	32418.02878	1	1	2	2	1	51	612	613	5	1	1	1	1	NA	NA	3	2	NA	1	3	7	7	3	NA	NA	1	51	1	3	1	3	58073.18194	29021.32939	64278.2997	28997.14892	1	7	5	NA	NA	64293.18853
597	2798	2798	2798	9900	NA	NA	2290.854458	1546.256933	1	1	2	1	1	64	779	780	1	3	2	2	1	7	NA	3	2	NA	1	2	6	6	2.26	NA	NA	1	64	2	3	1	3	2059.307634	1254.208839	2068.567434	1410.965551	2	13	34	NA	NA	2099.778093
598	2809	2809	2809	9900	112916.9049	51524.65448	47843.09476	22143.90047	1	1	2	2	1	42	512	513	4	2	1	1	1	NA	NA	5	3	NA	NA	2	12	6	3.7	NA	NA	1	42	1	5	NA	NA	34652.22579	17444.35246	38964.51142	18767.0803	1	2	47	NA	NA	39228.61452
599	2810	2810	2810	9900	208994.7522	106213.4414	112569.3335	54091.77615	1	1	2	1	2	45	548	549	3	1	2	1	1	NA	NA	5	3	NA	1	5	11	11	3.88	2	2	1	46	NA	NA	1	5	87712.62809	44554.93165	99407.00889	48294.79399	2	6	39	NA	NA	103254.4333
600	2816	2816	2816	9900	NA	NA	4403.8666	2751.605808	1	1	2	1	1	63	763	765	1	3	2	2	2	8	NA	1	1	NA	1	6	11	10	4.59	NA	NA	1	63	2	1	1	1	3781.409556	2297.891864	3976.549013	2510.851154	1	4	25	NA	NA	4036.546283
601	2817	2817	2817	9900	NA	NA	101387.5102	42116.71468	1	1	2	2	1	59	708	708	3	1	1	1	1	NA	NA	2	1	NA	1	2	NA	12	NA	NA	NA	1	59	1	2	1	NA	72475.37318	36218.64013	87020.4673	37672.39075	1	1	16	NA	NA	89218.63332
602	2819	2819	2819	9900	134900.6568	59538.09613	65325.50437	30142.81649	1	1	2	2	2	68	817	818	3	1	2	1	1	NA	NA	3	2	NA	1	2	3	3	0.92	NA	NA	1	70	1	3	1	3	53146.11247	26952.77667	56698.05376	26946.05381	2	1	15	NA	NA	57936.85919
603	2820	2820	2820	9900	278546.801	123911.5338	109175.6982	47671.45071	1	1	2	1	1	48	579	579	2	5	2	3	2	8	NA	3	2	NA	5	1	11	11	5	NA	NA	1	48	3	3	5	NA	83927.55981	40706.90139	93705.03579	42640.96885	2	7	30	NA	NA	93778.05923
604	2822	2822	2822	9900	26651.11461	15020.34499	13010.94033	7211.601536	1	1	2	2	1	56	676	677	1	3	2	1	1	NA	NA	1	1	NA	1	2	7	7	3.16	NA	NA	1	56	1	1	1	2	10513.28271	5698.387294	11281.4802	6438.152123	2	2	7	NA	NA	11453.27975
605	2825	2825	2825	9900	NA	NA	104963.142	57680.69663	1	1	2	1	2	70	848	849	3	1	2	1	1	NA	NA	3	2	NA	2	1	2	2	0.73	NA	NA	2	70	1	3	2	NA	80744.54904	46426.96625	91100.80249	51563.43487	1	11	45	NA	NA	93226.10301
606	2830	2830	2830	9900	0	0	15609.88307	8408.520684	1	1	2	1	2	66	796	797	4	2	2	1	1	NA	NA	3	2	NA	2	1	4	4	1.92	NA	NA	2	66	1	3	2	NA	10414.63377	5994.551663	11281.2679	6312.350544	2	7	21	NA	NA	11376.84707
607	2834	2834	2834	9900	NA	NA	93734.96199	45418.88474	1	1	2	2	2	52	626	626	3	1	2	1	1	NA	NA	5	3	NA	3	2	3	3	0.89	2	2	1	79	1	3	2	NA	73539.54461	38792.67727	82774.87221	40551.37099	2	3	24	NA	NA	85400.56467
608	2844	2844	2844	9900	28253.30639	15773.21678	15818.28808	9595.212737	1	1	2	2	2	63	763	763	4	2	2	1	1	NA	NA	5	3	NA	1	2	11	11	5	NA	NA	1	65	1	4	1	5	10553.67786	6074.583948	11431.88227	7203.210721	1	7	52	NA	NA	11528.73751
609	2850	2850	2850	9900	NA	NA	32744.9247	18336.79775	1	1	2	2	2	56	674	674	4	2	2	1	1	NA	NA	2	1	NA	5	4	NA	77	NA	2	2	2	56	1	2	5	NA	23232.40519	12381.63763	22967.05008	13901.20811	1	7	52	NA	NA	23157.81194
610	2855	2855	2855	9900	NA	NA	62070.89081	28095.54977	1	1	2	1	2	66	802	803	3	1	2	1	1	NA	NA	5	3	NA	3	1	6	6	3.15	NA	NA	2	66	1	5	3	NA	43400.41476	22010.29637	53873.2726	25115.90767	2	12	10	NA	NA	55252.05939
611	2862	2862	2862	9900	110670.3087	51747.45899	59000.60403	25942.34813	1	1	2	1	2	50	610	610	3	1	2	1	1	NA	NA	2	1	NA	3	1	2	2	0.96	2	2	2	50	1	2	3	NA	43069.13072	22719.29881	52101.87699	23162.12275	1	10	1	NA	NA	0
612	2864	2864	2864	9900	6794.298076	3534.739688	2551.114198	1453.837262	1	1	2	2	2	71	857	857	1	3	2	1	1	NA	NA	1	1	NA	3	3	2	2	0.64	NA	NA	2	71	1	1	3	NA	1971.927748	1266.588395	2050.039716	1216.389792	1	3	20	NA	NA	2043.721692
613	2884	2884	2884	9900	8585.181184	6094.906203	4514.208987	2773.739366	1	1	2	2	1	72	868	868	1	3	2	2	2	3	NA	1	1	NA	1	2	3	3	1.24	NA	NA	2	69	2	1	1	1	3368.831	2051.766112	4076.184617	2531.048113	2	3	24	NA	NA	3837.037029
614	2895	2895	2895	9900	NA	NA	2728.294289	1349.808823	1	1	2	2	2	76	920	921	1	3	2	1	1	NA	NA	3	2	NA	1	2	4	4	1.45	NA	NA	1	76	1	2	1	NA	1965.793496	1163.488268	2192.41916	1129.351762	1	13	48	NA	NA	2250.678642
615	2897	2897	2897	9900	NA	NA	48687.9565	25659.19535	1	1	2	2	1	77	928	928	2	5	2	3	1	9	NA	1	1	NA	1	2	5	5	2.17	NA	NA	1	77	3	1	1	1	38708.63133	20607.93847	43660.42317	23383.12668	2	10	29	NA	NA	44063.79859
616	2899	2899	2899	9900	262640.9754	113805.493	99760.04911	43864.12591	1	1	2	2	2	56	672	674	3	1	2	1	1	NA	NA	2	1	NA	1	2	6	6	2.49	2	2	1	58	1	2	1	2	72822.62049	38414.49427	88095.46771	39163.23469	2	1	15	NA	NA	91234.4407
617	2906	2906	2906	9900	NA	NA	16608.83463	8854.053158	1	1	2	1	2	66	799	799	4	2	2	1	1	NA	NA	3	2	NA	1	4	NA	12	NA	NA	NA	1	68	1	1	1	NA	11835.72385	6812.51589	12003.21053	6646.815697	2	12	17	NA	NA	12113.63839
618	2912	2912	2912	9900	NA	NA	54236.53439	25584.59425	1	1	2	1	1	71	853	854	5	4	2	3	2	2	NA	3	2	NA	1	4	7	7	2.54	NA	NA	2	43	NA	NA	5	NA	37122.24542	19763.36861	48636.0532	23315.14299	1	12	28	NA	NA	48909.09874
619	2915	2915	2915	9900	4619.190394	3461.42084	2577.984092	1713.454944	1	1	2	2	1	65	785	785	1	3	2	1	1	NA	NA	1	1	NA	1	2	1	1	0.32	NA	NA	2	59	1	1	NA	NA	2270.809308	1383.022652	2327.836201	1563.534395	2	3	37	NA	NA	2362.958721
620	2917	2917	2917	9900	184959.1901	99162.66599	97087.96546	49037.31239	1	1	2	2	2	51	618	619	3	1	2	1	1	NA	NA	4	3	NA	NA	1	7	7	4.55	2	2	2	51	1	4	NA	NA	81238.03008	42853.68777	85735.82112	43782.01398	2	11	51	NA	NA	88260.93471
621	2924	2924	2924	9900	NA	NA	87030.66846	43957.56011	1	1	2	2	2	57	686	687	3	1	2	1	1	NA	NA	3	2	NA	1	2	NA	12	NA	2	2	1	58	1	3	1	3	72822.62049	38414.49427	76854.48746	39246.65561	2	1	42	NA	NA	79118.02571
622	2927	2927	2927	9900	NA	NA	73836.5858	41310.30512	1	1	2	2	2	77	927	928	3	1	2	1	1	NA	NA	1	1	NA	2	1	2	2	1.15	NA	NA	2	77	1	1	2	NA	48548.58621	27914.74595	64085.08823	36929.18692	1	11	45	NA	NA	65249.72815
623	2929	2929	2929	9900	10311.36067	5278.411111	3871.696282	2171.008741	1	1	2	1	2	61	742	742	1	3	2	1	1	NA	NA	1	1	NA	1	2	8	8	4.52	NA	NA	1	57	1	5	1	1	3161.74764	1871.334041	3111.241021	1816.429486	1	5	40	NA	NA	3193.916494
624	2934	2934	2934	9900	NA	NA	9328.346834	5406.306162	1	1	2	1	2	55	663	664	1	3	2	2	1	6	NA	5	3	NA	3	7	12	5	1.62	2	2	2	55	2	5	3	NA	7743.735579	4603.29297	7817.362845	4628.57765	1	12	31	NA	NA	7978.090296
625	2936	2936	2936	9900	NA	NA	58788.71052	27999.29682	1	1	2	1	1	66	792	793	3	1	1	1	1	NA	NA	4	3	NA	1	2	7	7	3.11	NA	NA	1	66	1	4	1	3	45970.99384	24120.74299	52718.17022	25515.65221	1	10	9	NA	NA	53423.06249
626	2938	2938	2938	9900	NA	NA	4398.632187	2923.547158	1	1	2	1	1	80	965	966	1	3	1	1	1	NA	NA	1	1	NA	1	2	3	3	0.99	NA	NA	2	58	2	9	1	1	3874.521547	2359.753876	3971.822507	2667.748314	1	4	25	NA	NA	4031.749582
627	2940	2940	2940	9900	120871.3847	55570.08359	62155.27276	28506.59799	1	1	2	1	2	65	785	785	2	5	2	3	1	6	NA	4	3	NA	1	2	3	3	0.89	NA	NA	1	76	3	2	1	NA	43459.41522	22040.21815	53946.51034	25483.36262	2	7	30	NA	NA	55327.17151
628	2942	2942	2942	9900	119116.2182	60246.30611	57681.90622	30501.36749	1	1	2	1	2	65	791	792	3	1	2	1	1	NA	NA	4	3	NA	1	2	NA	12	NA	NA	NA	2	65	1	4	1	2	46927.59903	23799.08967	50063.93524	27266.57907	1	10	9	NA	NA	51157.79068
629	2947	2947	2947	9900	7098.819323	5418.843794	4509.534336	2896.925912	1	1	2	1	1	75	900	901	1	3	2	2	2	8	NA	1	1	NA	1	2	NA	NA	NA	NA	NA	1	75	2	1	1	NA	3972.209362	2419.250047	4071.963558	2643.456322	1	12	28	NA	NA	4133.401567
630	2949	2949	2949	9900	0	0	85968.15601	40027.28436	1	1	2	2	1	40	488	489	3	1	2	1	1	NA	NA	2	1	NA	5	2	NA	NA	NA	NA	NA	1	41	1	5	5	NA	65462.85799	31751.07332	73786.10141	35803.44546	2	9	44	NA	NA	75538.28001
631	2962	2962	2962	9900	8563.831299	5226.253913	5183.013197	2649.746311	1	1	2	1	1	73	882	883	1	3	2	2	1	8	NA	1	1	NA	1	3	3	3	0.92	NA	NA	1	73	2	1	1	2	3867.941334	2344.671954	4680.093174	2417.903961	1	4	25	NA	NA	4480.494836
632	2973	2973	2973	9900	50588.56523	21107.72807	25933.54923	10952.98851	1	1	2	2	1	62	748	749	2	5	2	3	1	9	NA	2	1	NA	2	2	3	3	1.21	NA	NA	1	62	3	2	2	NA	18058.32401	9475.109323	23255.64297	9981.41658	2	9	44	NA	NA	23583.22649
633	2977	2977	2977	9900	NA	NA	3430.673144	2011.084365	1	1	2	2	2	69	839	840	1	3	2	1	1	NA	NA	2	1	NA	1	2	6	6	2.84	NA	NA	1	76	1	2	1	2	2608.640409	1543.968133	2756.840991	1682.624704	2	5	43	NA	NA	2831.466615
634	2978	2978	2978	9900	NA	NA	52222.96406	24824.56492	1	1	2	1	1	63	757	758	3	1	1	1	1	NA	NA	2	1	NA	1	2	3	3	0.98	NA	NA	1	63	1	2	1	3	35744.05537	18754.72121	46830.40476	22622.53116	1	11	32	NA	NA	47093.31329
635	2979	2979	2979	9900	0	0	15358.57114	7317.239827	0	1	2	2	1	81	972	973	4	2	1	1	1	NA	NA	7	7	NA	1	2	5	5	1.81	NA	NA	1	81	1	7	1	7	11368.48411	5824.045945	11472.56191	5649.660661	1	9	26	NA	NA	11559.1775
636	2984	2984	2984	9900	NA	NA	21213.67052	10195.9228	1	1	2	2	1	58	697	698	4	2	2	1	1	NA	NA	5	3	NA	3	1	4	4	1.8	NA	NA	1	58	1	5	3	NA	16218.81289	8164.747922	17276.89881	8641.101969	1	11	2	NA	NA	17413.6713
637	2987	2987	2987	9900	NA	NA	67945.0468	28696.46999	1	1	2	2	1	69	834	834	3	1	1	1	1	NA	NA	1	1	NA	1	2	3	3	1.24	NA	NA	1	69	1	1	1	NA	47312.21552	24824.47508	60929.02041	26150.98345	1	1	16	NA	NA	61787.27847
638	2990	2990	2990	9900	NA	NA	9535.641074	5238.959565	1	1	2	1	1	45	542	543	1	3	2	2	2	2	NA	1	1	NA	4	6	6	1	0.57	NA	NA	1	46	2	1	1	NA	7078.695522	4147.795002	8268.129992	4677.077412	2	7	30	NA	NA	8432.559076
639	2992	2992	2992	9900	NA	NA	76263.7703	35311.56089	1	1	2	2	1	53	642	642	5	4	1	1	1	NA	NA	5	3	NA	1	2	11	11	5	NA	NA	2	53	1	5	1	5	58073.18194	29021.32939	65456.86857	31585.34396	1	7	5	NA	NA	67011.25513
640	2993	2993	2993	9900	NA	NA	103275.3402	54911.19705	1	1	2	1	1	41	501	502	2	5	2	3	2	4	NA	4	3	NA	4	5	11	11	5	NA	NA	2	44	3	4	4	NA	88772.82215	44960.32206	88640.78373	49116.74824	1	11	11	NA	NA	90331.56083
641	3013	3013	3013	9900	NA	NA	2492.837972	1882.696174	1	1	2	1	2	73	886	888	1	3	2	1	1	NA	NA	2	1	NA	3	3	3	3	1.26	NA	NA	2	73	1	2	3	NA	1926.882133	1237.655158	2003.209754	1575.20547	2	6	4	NA	NA	1997.036057
642	3018	3018	3018	9900	NA	NA	89179.63972	40948.46943	1	1	2	2	1	53	639	640	3	1	1	1	1	NA	NA	5	3	NA	1	4	9	9	3.52	NA	NA	2	52	1	4	1	5	70081.50435	35022.33482	76542.50417	36627.4234	2	1	15	NA	NA	77234.94058
643	3033	3033	3033	9900	NA	NA	22489.78861	11518.91554	1	1	2	2	2	84	1010	1010	3	1	2	1	1	NA	NA	3	2	NA	NA	1	5	5	2.43	NA	NA	2	84	1	3	NA	NA	17300.62385	7800.090407	19519.59278	10297.28984	3	1	14	NA	NA	19974.96748
644	3035	3035	3035	9900	116762.257	51532.75487	56542.0029	26089.88991	1	1	2	1	2	69	829	830	3	1	2	3	1	9	NA	3	2	NA	1	2	7	7	3.16	NA	NA	1	85	3	5	1	NA	46000.22111	23328.77475	49074.5774	23322.95582	2	13	34	NA	NA	50146.81619
645	3043	3043	3043	9900	15849.74798	9302.603369	10072.37716	5562.189228	1	1	2	2	2	53	646	647	1	3	2	2	2	6	NA	2	1	NA	5	2	5	5	1.81	3	2	2	53	2	2	5	NA	8219.953341	4848.453153	8440.87686	4762.036032	2	2	18	NA	NA	8522.2777
646	3045	3045	3045	9900	0	0	18150.02945	11232.70311	1	1	2	2	2	73	877	878	4	2	2	1	1	NA	NA	1	1	NA	2	1	2	2	0.75	NA	NA	2	73	1	1	2	NA	12354.73702	7111.254316	13117.03256	8432.489166	1	7	12	NA	NA	13234.56401
647	3054	3054	3054	9900	151942.271	72875.11287	74428.98676	37064.84193	1	1	2	2	2	68	820	820	3	1	2	1	1	NA	NA	3	2	NA	NA	2	5	5	1.85	NA	NA	2	68	1	3	NA	NA	57255.66951	29036.91732	64599.2516	33133.97157	1	5	46	NA	NA	66106.29457
648	3059	3059	3059	9900	NA	NA	77899.38903	37030.03984	1	1	2	2	1	66	798	798	3	1	1	1	1	NA	NA	5	3	NA	NA	1	4	4	2.11	NA	NA	1	66	1	5	NA	NA	53318.30785	27975.8407	69855.4742	33745.33382	1	5	19	NA	NA	70247.64676
649	3080	3080	3080	9900	27754.15322	15642.00831	13549.43824	7510.075915	1	1	2	1	1	51	622	623	1	3	1	1	1	NA	NA	4	3	NA	1	2	11	11	5	NA	NA	2	52	1	5	1	NA	10948.40736	5934.232634	11748.39906	6704.614912	1	12	28	NA	NA	11927.30907
650	3089	3089	3089	9900	NA	NA	60612.9604	26576.28299	1	1	2	2	2	67	811	811	3	1	2	1	1	NA	NA	2	1	NA	2	3	99	99	NA	NA	NA	1	48	1	3	5	NA	46701.48421	23684.41671	52607.88908	23757.76503	2	1	42	NA	NA	53763.36753
651	3093	3093	3093	9900	0	0	11933.78466	7101.947579	1	1	2	2	2	75	903	904	4	2	2	1	1	NA	NA	4	3	NA	3	1	NA	99	NA	NA	NA	2	75	1	4	3	NA	8123.335092	4675.704681	8624.5503	5331.494605	2	9	2	NA	NA	8701.828137
652	3095	3095	3095	9900	3961.974044	2968.181797	2642.093526	1600.452108	1	1	2	1	1	64	774	775	1	3	2	2	1	8	NA	1	1	NA	1	2	3	3	1.19	NA	NA	1	64	2	1	1	1	2131.484861	1298.167942	2385.724946	1460.418862	1	4	25	NA	NA	2421.720894
653	3108	3108	3108	9900	NA	NA	154116.012	68384.56869	1	1	2	2	1	49	592	592	2	5	2	3	1	7	NA	4	3	NA	1	4	8	8	2.69	NA	NA	1	49	3	4	1	3	121111.5228	58742.02498	132277.1154	61168.3559	2	10	50	NA	NA	133473.7511
654	3112	3112	3112	9900	81195.55444	40016.68111	40812.29092	20960.28939	1	1	2	2	2	70	851	853	3	1	2	1	1	NA	NA	4	3	NA	2	1	NA	12	NA	NA	NA	2	70	1	4	2	NA	30657.98493	17627.9049	35422.26711	18737.36934	2	5	49	NA	NA	36344.20645
655	3116	3116	3116	9900	28362.40283	15378.96618	13836.74696	7229.575578	1	1	2	1	1	57	685	686	1	3	2	2	2	6	NA	1	1	NA	1	2	3	3	1.08	NA	NA	1	57	2	1	1	NA	11445.40556	6203.614551	11997.51769	6454.198436	1	6	23	NA	NA	12177.71874
656	3120	3120	3120	9900	255108.9634	128119.2417	135418.3886	64176.59859	1	1	2	2	2	48	578	579	3	1	2	1	1	NA	NA	3	2	NA	1	2	1	1	0	2	2	1	46	1	4	1	NA	106280.5729	52060.6673	119584.4066	57298.83225	1	1	16	NA	NA	123922.4467
657	3122	3122	3122	9900	NA	NA	40995.97679	22528.63676	1	1	2	2	2	78	938	939	3	1	2	1	1	NA	NA	3	2	NA	1	2	8	8	4.07	NA	NA	1	77	1	3	1	3	31536.80039	18133.21128	35581.69384	20139.38739	1	6	36	NA	NA	36411.78304
658	3128	3128	3128	9900	NA	NA	37887.71005	18616.68369	1	1	2	1	1	70	848	848	3	1	1	1	1	NA	NA	5	3	NA	NA	1	11	11	5	NA	NA	1	70	1	5	NA	NA	29627.04353	15773.02708	33975.41348	16965.31271	1	11	11	NA	NA	34429.6972
659	3134	3134	3134	9900	NA	NA	54166.65781	27864.38568	1	1	2	2	1	67	804	805	3	1	1	1	1	NA	NA	4	3	NA	2	1	3	3	1.32	NA	NA	1	67	1	4	2	NA	45749.48831	24004.52018	48573.39209	25392.70821	2	1	15	NA	NA	49035.80685
660	3135	3135	3135	9900	NA	NA	51819.97262	23809.14619	1	1	2	1	1	75	900	901	3	1	1	1	1	NA	NA	1	1	NA	1	2	6	6	2.71	NA	NA	1	75	1	1	1	NA	38807.39365	20660.51816	46469.02634	21697.18395	1	6	23	NA	NA	46901.01907
661	3142	3142	3142	9900	NA	NA	60495.58874	24039.6558	1	1	2	1	1	61	735	735	3	1	1	1	1	NA	NA	4	3	NA	3	3	7	4	1.94	NA	NA	1	61	1	4	3	NA	41406.26087	21725.65118	54248.79567	21907.24648	1	8	11	NA	NA	54553.35146
662	3143	3143	3143	9900	NA	NA	47302.59119	23825.3914	1	1	2	2	2	40	483	483	4	2	2	1	1	NA	NA	2	1	NA	3	3	6	6	2.31	2	2	2	40	1	2	3	NA	32496.57143	17318.94603	33177.69061	18062.13543	1	6	19	NA	NA	33199.40692
663	3146	3146	3146	9900	26211.1554	13353.83279	11813.66758	6570.726679	1	1	2	1	1	45	546	547	1	3	2	2	2	7	NA	1	1	NA	6	4	7	5	1.41	NA	NA	2	40	2	2	6	NA	9874.06829	5402.620413	10243.35317	5866.011552	2	6	39	NA	NA	10284.44713
664	3153	3153	3153	9900	NA	NA	61378.83321	30118.64053	1	1	2	2	2	49	591	592	4	2	2	1	1	NA	NA	4	3	NA	5	2	4	4	1.63	2	2	2	49	1	4	5	NA	38097.54592	20303.96786	43050.66355	22833.07564	1	2	35	NA	NA	43408.26483
665	3162	3162	3162	9900	291470.9812	128615.0067	145432.7588	67459.57977	1	1	2	1	1	46	562	563	3	1	2	1	1	NA	NA	3	2	NA	1	4	11	11	5	NA	NA	2	45	1	4	1	3	121420.5302	58891.90109	124824.3162	60340.9755	1	6	23	NA	NA	125827.1783
666	3174	3174	3174	9900	67281.86545	36728.38162	35077.94268	18688.86359	1	1	2	1	1	71	853	854	3	1	2	3	2	5	NA	5	3	NA	NA	2	11	11	5	NA	NA	1	71	3	5	NA	NA	29627.04353	15773.02708	31455.78355	17031.08998	1	8	33	NA	NA	31755.24006
667	3182	3182	3182	9900	12027.66866	5004.842966	3803.584902	1887.430791	1	1	2	2	1	69	836	836	1	3	2	1	1	NA	NA	1	1	NA	1	2	NA	77	NA	NA	NA	1	69	1	1	1	NA	2838.511634	1728.778315	3434.514067	1722.288042	1	3	37	NA	NA	3233.01295
668	3184	3184	3184	9900	239199.1318	108811.4292	120694.9104	57810.98541	1	1	2	2	1	55	671	672	3	1	1	1	1	NA	NA	3	2	NA	NA	2	10	10	5	NA	NA	2	53	1	3	NA	NA	95075.60101	47512.81472	103591.9265	51710.53935	1	3	37	NA	NA	105649.972
669	3185	3185	3185	9900	NA	NA	138436.8419	67167.96759	1	1	2	2	2	47	566	566	3	1	2	1	1	NA	NA	3	2	NA	1	3	6	6	1.8	2	2	1	55	1	3	1	3	114312.1559	55994.8724	122249.9231	59969.61809	2	8	51	NA	NA	125960.3484
670	3190	3190	3190	9900	154640.9525	69770.22234	76934.98271	35974.5034	1	1	2	2	2	69	833	833	3	1	2	1	1	NA	NA	1	1	NA	2	2	6	6	2.44	NA	NA	2	69	1	1	2	NA	55348.24206	28069.57533	66774.28407	32159.26768	2	10	29	NA	NA	68236.74964
671	3192	3192	3192	9900	151708.5927	83372.87453	80878.95217	41796.99212	1	1	2	1	2	50	607	609	3	1	2	3	1	8	NA	3	2	NA	1	2	11	11	5	2	2	2	50	3	3	1	NA	67675.19247	35699.18627	71422.06908	37317.63436	2	12	10	NA	NA	73525.61034
672	3193	3193	3193	9900	NA	NA	62169.59675	26487.62446	1	1	2	2	2	65	780	780	3	1	2	1	1	NA	NA	3	2	NA	1	2	6	6	2.22	NA	NA	1	69	1	3	1	3	46701.48421	23684.41671	53958.94257	23678.50908	2	1	15	NA	NA	55363.33806
673	3197	3197	3197	9900	201056.5407	104418.2856	107224.165	50347.33399	1	1	2	2	2	46	559	560	3	1	2	1	1	NA	NA	5	3	NA	1	2	11	11	5	2	2	1	47	1	5	1	5	83378.4217	40842.23629	94686.83159	44951.64138	3	1	14	NA	NA	97915.8966
674	3205	3205	3205	9900	NA	NA	60308.69476	25694.77916	1	1	2	2	2	69	833	833	3	1	2	1	1	NA	NA	3	2	NA	1	2	10	10	5	NA	NA	2	69	1	3	1	5	45303.58413	22975.4789	52343.80739	22969.74809	2	5	43	NA	NA	53706.16557
675	3210	3210	3210	9900	NA	NA	71221.35321	32863.30815	1	1	2	2	2	64	772	773	3	1	2	1	1	NA	NA	4	3	NA	1	2	11	11	5	NA	NA	2	64	1	4	1	NA	57942.72979	29385.35639	61815.24586	29378.02676	2	11	38	NA	NA	63165.85769
676	3212	3212	3212	9900	0	0	69621.88166	29662.70255	1	1	2	2	2	65	785	786	3	1	2	1	1	NA	NA	4	3	NA	NA	1	8	8	5	NA	NA	2	65	1	4	NA	NA	52299.60266	26523.47359	60427.01435	26516.85781	2	11	38	NA	NA	61999.75507
677	3215	3215	3215	9900	56543.04327	27745.96658	34922.32345	16371.4681	1	1	2	2	2	55	664	665	4	2	2	3	1	6	NA	3	2	NA	2	4	6	5	2.63	2	2	2	55	3	3	2	NA	22352.08862	11912.47567	24494.26159	12411.28294	2	4	49	NA	NA	24243.56224
678	3216	3216	3216	9900	86802.1982	45002.90141	53121.25494	26066.64054	1	1	2	2	2	41	494	495	4	2	2	1	1	NA	NA	5	3	NA	1	2	10	10	5	2	2	2	41	1	5	1	3	32972.10689	17572.38117	37258.8587	19761.23639	2	10	29	NA	NA	37568.35022
679	3219	3219	3219	9900	65351.15787	32836.40489	34571.81393	16987.36935	1	1	2	2	1	70	846	847	3	1	1	1	1	NA	NA	5	3	NA	1	2	3	3	0.98	NA	NA	1	70	1	5	1	5	27034.11303	14392.58684	31001.91781	15480.52478	1	7	52	NA	NA	31416.44305
680	3221	3221	3221	9900	NA	NA	2577.984092	1713.454944	1	1	2	2	1	60	723	725	1	3	2	2	7	77	NA	1	1	NA	NA	1	3	3	1.7	NA	NA	1	60	2	1	NA	NA	2270.809308	1383.022652	2327.836201	1563.534395	1	4	3	NA	NA	2362.958721
681	3222	3222	3222	9900	NA	NA	92552.49645	44473.2927	1	1	2	2	2	40	490	491	3	1	2	1	1	NA	NA	5	3	NA	1	5	11	11	3.97	2	2	1	43	1	5	1	5	72115.75697	36632.2694	81730.66809	39707.11746	3	1	14	NA	NA	84893.95175
682	3231	3231	3231	9900	NA	NA	31444.33439	14995.91471	1	1	2	2	1	49	590	590	4	2	2	1	1	NA	NA	5	3	NA	1	3	11	11	5	NA	NA	1	49	1	5	1	NA	24667.10603	12417.72158	25608.98563	12709.12213	2	4	43	NA	NA	25782.53316
683	3233	3233	3233	9900	80554.35687	45818.67678	39145.8701	20798.34717	1	1	2	1	2	40	480	480	4	2	2	1	1	NA	NA	2	1	NA	5	5	4	4	0.77	2	2	2	40	1	2	5	NA	27773.8527	15169.41819	27456.62624	15767.3197	1	6	23	NA	NA	27709.16089
684	3234	3234	3234	9900	110592.9397	53861.56217	58505.4444	27864.38568	1	1	2	2	1	62	746	747	3	1	2	1	1	NA	NA	3	2	NA	1	2	7	7	3.73	NA	NA	2	50	1	3	1	3	45749.48831	24004.52018	52464.15425	25392.70821	2	1	42	NA	NA	53165.65008
685	3238	3238	3238	9900	NA	NA	154116.012	73275.16637	1	1	2	2	1	43	516	518	3	1	2	1	1	NA	NA	3	2	NA	NA	4	9	9	3.29	NA	NA	1	43	1	3	NA	NA	121111.5228	58742.02498	132277.1154	65542.87818	2	10	50	NA	NA	133473.7511
686	3243	3243	3243	9900	12050.18856	7057.987494	8184.437635	4633.352376	1	1	2	1	2	43	526	527	1	3	2	1	1	NA	NA	4	3	NA	3	7	NA	4	0.97	2	2	2	43	1	4	3	NA	6794.142846	4038.80397	6858.741405	3966.817751	2	6	4	NA	NA	6999.759296
687	3244	3244	3244	9900	45685.64599	24828.42698	31033.02793	14709.81867	1	1	2	1	2	43	522	523	4	2	2	1	1	NA	NA	4	3	NA	2	6	3	3	0.57	2	2	2	43	1	4	2	NA	20349.35868	11114.33603	21766.33824	11151.5791	1	13	48	NA	NA	21966.88141
688	3246	3246	3246	9900	74088.29956	40443.93421	38626.53195	20579.48474	1	1	2	2	1	74	894	894	3	1	1	1	1	NA	NA	3	2	NA	3	1	4	4	2.28	NA	NA	1	74	1	3	3	NA	32624.20358	17368.67352	34637.9444	18754.00582	2	1	15	NA	NA	34967.69482
689	3252	3252	3252	9900	NA	NA	51625.40849	23224.0398	1	1	2	1	1	63	766	766	2	5	2	3	2	5	NA	1	1	NA	1	5	11	11	3.84	NA	NA	1	63	3	1	1	1	41406.26087	21725.65118	46294.55296	21163.97873	1	8	33	NA	NA	46727.77452
690	3262	3262	3262	9900	55725.56028	31240.58195	34102.95771	18095.21152	1	1	2	1	2	42	510	510	4	2	2	3	1	7	NA	4	3	NA	1	3	11	11	5	2	2	2	42	3	4	1	2	22926.31962	12218.51029	23919.56447	13718.06052	2	7	21	NA	NA	24118.22362
691	3264	3264	3264	9900	211141.2987	108514.3671	112563.7427	54401.07678	1	1	2	1	2	41	501	502	3	1	1	1	1	NA	NA	5	3	NA	1	3	11	11	5	2	2	2	41	1	5	1	NA	95505.8643	46782.76462	99402.07177	48570.94706	2	12	10	NA	NA	102369.9471
692	3265	3265	3265	9900	NA	NA	14996.42663	7124.769403	1	1	2	1	1	68	817	818	4	2	2	1	1	NA	NA	1	1	NA	1	4	NA	12	NA	NA	NA	1	68	1	1	1	NA	10077.6425	4779.77132	11202.04682	5501.053726	2	12	17	NA	NA	11124.0158
693	3273	3273	3273	9900	53017.59768	28667.2654	32744.9247	16915.07915	1	1	2	2	2	56	679	680	4	2	2	1	1	NA	NA	2	1	NA	1	2	8	8	4.67	2	2	1	60	1	4	1	2	23232.40519	12381.63763	22967.05008	12823.39691	1	7	5	NA	NA	23157.81194
694	3274	3274	3274	9900	NA	NA	90590.96489	45843.24989	1	1	2	1	2	50	602	603	5	4	2	1	1	NA	NA	3	2	NA	5	7	5	5	0.65	2	2	2	73	1	2	1	2	79519.1857	41794.01399	79998.49131	40930.25718	1	11	45	NA	NA	82160.76679
695	3275	3275	3275	9900	9418.101213	5687.823432	5661.334762	3261.923564	1	1	2	1	2	63	762	762	1	3	2	1	1	NA	NA	3	2	NA	1	2	8	8	4.44	NA	NA	1	66	1	3	1	3	4623.222102	2736.332524	4549.369492	2729.171021	1	4	25	NA	NA	4670.260568
696	3278	3278	3278	9900	72980.22224	32083.89177	39497.5192	16255.70103	1	1	2	2	1	73	887	888	3	1	1	1	1	NA	NA	3	2	NA	1	3	5	5	1.52	NA	NA	1	73	1	3	1	2	27034.11303	14392.58684	35418.99325	14813.75823	2	8	5	NA	NA	35617.83747
697	3279	3279	3279	9900	NA	NA	26399.39093	12834.02753	1	1	2	2	1	42	512	513	4	2	1	1	1	NA	NA	2	1	NA	1	4	9	9	3.52	NA	NA	2	41	1	4	1	2	21071.16406	10607.48059	21500.26821	10876.91058	1	7	52	NA	NA	21646.07226
698	3281	3281	3281	9900	NA	NA	2936.341507	1546.125949	1	1	2	1	1	65	788	789	1	3	2	2	2	3	NA	1	1	NA	1	4	3	3	0.7	NA	NA	1	65	2	1	1	1	2127.864899	1289.870947	2651.421349	1410.846027	1	4	25	NA	NA	2618.194538
699	3291	3291	3291	9900	58311.94574	28817.63908	29010.61113	14858.77814	1	1	2	2	2	80	970	970	3	1	2	1	1	NA	NA	3	2	NA	NA	1	4	4	2.25	NA	NA	2	80	1	3	NA	NA	22316.86921	10061.69482	25179.21914	13282.94705	2	1	26	NA	NA	25766.62788
700	3292	3292	3292	9900	NA	NA	42132.11361	23893.47706	1	1	2	2	1	77	934	935	3	1	1	1	1	NA	NA	5	3	NA	1	2	8	8	4	NA	NA	1	77	1	5	1	NA	33738.59267	17961.95882	37781.53863	21774.03435	1	1	16	NA	NA	38186.0365
701	3293	3293	3293	9900	27182.73907	16547.82918	15218.90541	10066.42738	1	1	2	2	2	60	721	722	4	2	2	1	1	NA	NA	2	1	NA	5	2	5	3	1.32	NA	NA	1	56	3	2	5	NA	10153.7805	5844.407311	10998.70821	7556.955707	2	4	13	NA	NA	11091.89343
702	3294	3294	3294	9900	NA	NA	41252.31213	17033.21681	1	1	2	2	2	43	518	519	4	2	2	1	1	NA	NA	2	1	NA	6	4	5	3	1.16	2	2	1	48	NA	NA	NA	NA	23232.40519	12381.63763	28934.06924	12912.95759	1	7	52	NA	NA	29200.31436
703	3296	3296	3296	9900	NA	NA	17387.56041	10347.55914	1	1	2	1	2	74	895	895	4	2	2	1	1	NA	NA	2	1	NA	1	2	6	6	2.98	NA	NA	1	69	1	4	1	NA	11835.72385	6812.51589	12565.99592	7768.003796	2	12	17	NA	NA	12678.58997
704	3298	3298	3298	9900	35144.85364	18774.69125	15810.76469	8617.136219	1	1	2	2	1	46	562	563	1	3	2	2	2	3	NA	1	1	NA	5	2	4	4	1.88	NA	NA	1	46	2	1	5	NA	13078.26288	7088.652427	13709.14202	7692.942208	1	3	37	NA	NA	13915.05143
705	3305	3305	3305	9900	NA	NA	51696.13994	28408.72812	1	1	2	2	2	76	914	916	3	1	2	1	1	NA	NA	3	2	NA	1	2	4	4	1.42	NA	NA	2	76	1	3	1	NA	39768.0693	22866.07372	44868.70098	25395.87224	1	1	27	NA	NA	45915.44778
706	3326	3326	3326	9900	NA	NA	70554.10952	33974.99918	1	1	2	2	2	41	500	501	3	1	2	1	1	NA	NA	3	2	NA	1	5	5	5	1.2	2	2	1	40	1	1	1	NA	58932.29182	29935.53256	62304.4729	30333.91955	1	1	27	NA	NA	63980.8776
707	3344	3344	3344	9900	NA	NA	26383.66565	10128.59473	1	1	2	2	1	63	759	760	5	4	2	3	1	6	NA	3	2	NA	1	7	7	7	1.19	NA	NA	1	63	3	3	1	NA	18058.32401	9475.109323	23659.28024	9230.149675	3	1	44	NA	NA	23792.10477
708	3345	3345	3345	9900	47046.45217	25397.76235	23405.9473	13095.44182	1	1	2	1	2	81	979	980	3	1	2	1	1	NA	NA	4	3	NA	2	1	1	1	0	NA	NA	2	81	1	4	2	NA	18005.39335	8117.839977	20314.75564	11706.61939	1	13	48	NA	NA	20788.68079
709	3348	3348	3348	9900	NA	NA	56387.09838	31363.32841	1	1	2	1	2	73	878	878	3	1	2	1	1	NA	NA	4	3	NA	1	2	10	10	5	NA	NA	1	74	1	5	1	NA	45874.19724	26377.01036	48940.13091	28037.12569	1	6	23	NA	NA	50009.43216
710	3350	3350	3350	9900	NA	NA	9612.137527	4781.274434	1	1	2	2	1	67	811	811	4	2	2	3	1	4	NA	2	1	NA	1	2	5	5	1.87	NA	NA	2	67	3	2	1	NA	6916.692889	3543.404448	7180.08478	3691.634922	2	9	2	NA	NA	7229.081631
711	3355	3355	3355	9900	253646.1098	122673.9061	131620.3087	60386.05163	1	1	2	2	2	44	538	538	3	1	2	1	1	NA	NA	3	2	NA	1	3	7	7	3.11	3	2	1	46	1	3	1	3	102770.115	50341.09825	116230.4224	53914.51586	2	1	42	NA	NA	118672.6342
712	3356	3356	3356	9900	6452.109308	4128.994431	4205.74096	2273.256018	1	1	2	1	1	70	843	844	1	3	1	1	1	NA	NA	3	2	NA	1	2	3	3	0.89	NA	NA	1	70	1	3	1	5	3291.875308	2004.896714	3797.647972	2074.355084	2	6	39	NA	NA	3870.730026
713	3357	3357	3357	9900	21062.06281	13006.81231	12236.03325	7489.49287	1	1	2	2	2	58	699	699	3	1	2	2	1	99	NA	4	3	NA	1	4	12	11	5	2	2	1	60	1	5	1	4	10980.72731	6410.008545	10805.31817	6686.848556	1	7	47	NA	NA	11048.61606
714	3358	3358	3358	9900	203048.2719	92366.44174	102453.9379	49073.8432	1	1	2	2	1	56	672	673	3	1	2	1	1	NA	NA	5	3	NA	1	2	11	11	5	NA	NA	1	56	1	5	1	4	80706.54915	40332.06497	87935.77765	43895.37528	1	9	8	NA	NA	89682.78472
715	3359	3359	3359	9900	0	0	72787.5372	34600.08398	1	1	2	1	1	65	784	785	3	1	1	3	1	9	NA	2	1	NA	1	2	4	4	1.36	NA	NA	1	65	3	2	1	2	49819.4962	26140.0323	65271.47376	31530.92433	2	2	18	NA	NA	65637.91149
716	3382	3382	3382	9900	NA	NA	4080.461747	2471.745811	1	1	2	1	1	74	893	894	1	3	1	1	1	NA	NA	1	1	NA	3	2	4	4	1.69	NA	NA	1	74	1	1	3	NA	3291.875308	2004.896714	3684.524898	2255.477803	2	6	39	NA	NA	3740.117211
717	3387	3387	3387	9900	28091.00013	12398.98549	14940.13868	6806.02447	1	1	2	2	2	42	504	505	1	3	2	2	1	7	NA	2	1	NA	1	6	6	4	1.19	2	2	1	43	NA	NA	1	2	10099.49043	5798.346154	12520.16966	5826.938357	1	3	3	NA	NA	12586.26376
718	3403	3403	3403	9900	29169.54903	19890.39284	16608.83463	10760.82573	1	1	2	1	2	62	747	748	4	2	2	1	1	NA	NA	4	3	NA	1	3	9	9	4.24	NA	NA	2	62	1	4	1	NA	11835.72385	6812.51589	12003.21053	8078.246662	2	12	10	NA	NA	12113.63839
719	3408	3408	3408	9900	NA	NA	44885.31179	22993.95297	1	1	2	2	1	67	805	807	3	1	1	1	1	NA	NA	5	3	NA	5	2	6	6	2.22	NA	NA	1	67	1	3	3	NA	37910.40707	19891.39475	40250.44072	20954.30149	1	7	52	NA	NA	40633.62165
720	3412	3412	3412	9900	NA	NA	44959.09448	22638.91718	1	1	2	1	1	66	802	803	3	1	2	1	1	NA	NA	3	2	NA	1	2	3	3	1.02	NA	NA	1	66	1	3	1	1	35744.05537	18754.72121	40316.60458	20630.75873	1	11	45	NA	NA	40689.08672
721	3415	3415	3415	9900	NA	NA	9047.15095	5157.007532	1	1	2	2	2	43	517	518	1	3	2	2	1	8	NA	1	1	NA	3	1	2	2	0.74	2	2	2	43	2	1	3	NA	7383.277803	4354.948874	7581.714418	4415.142074	2	5	43	NA	NA	7654.829798
722	3433	3433	3433	9900	NA	NA	115531.0149	56378.55454	1	1	2	1	2	41	494	495	5	4	2	3	1	7	NA	5	3	NA	1	4	11	11	4.55	1	1	1	44	1	3	1	5	101411.1312	49675.41121	102022.3916	50336.49976	2	6	4	NA	NA	105009.2123
723	3436	3436	3436	9900	6305.395325	3911.888132	3806.634821	2245.287812	1	1	2	2	2	63	766	766	1	3	2	2	2	3	NA	1	1	NA	2	7	6	4	1.94	NA	NA	2	29	2	1	1	2	2942.404081	1956.103038	3058.95854	1878.576953	2	2	7	NA	NA	3118.758934
724	3438	3438	3438	9900	NA	NA	28256.36166	15627.03913	1	1	2	1	1	42	507	508	1	3	1	1	1	NA	NA	5	3	NA	1	4	10	10	3.93	NA	NA	1	42	1	5	1	4	22937.62759	12550.37857	24500.42629	13951.02803	1	4	22	NA	NA	24552.42583
725	3446	3446	3446	9900	62477.31995	28906.31971	26005.9856	13177.3202	1	1	2	1	1	47	567	567	4	2	1	1	1	NA	NA	4	3	NA	3	2	6	6	2.62	NA	NA	1	47	1	4	3	NA	21530.64267	10838.78772	21179.86991	11167.85304	1	9	33	NA	NA	21323.41466
726	3455	3455	3455	9900	28194.81065	15090.94645	14535.93037	7580.776791	1	1	2	2	1	75	902	903	2	5	2	3	1	9	NA	2	1	NA	1	2	3	3	0.89	NA	NA	1	75	3	2	1	NA	10885.79448	5795.446006	13034.94574	6908.332924	2	9	44	NA	NA	13156.12327
727	3459	3459	3459	9900	218167.4336	102990.5977	100611.6341	47158.8898	1	1	2	1	2	43	523	524	2	5	2	3	2	5	NA	1	1	NA	5	3	2	2	0.68	2	2	2	43	3	1	5	NA	84038.67924	41165.65803	88847.47991	42104.90078	2	7	30	NA	NA	91437.70021
728	3462	3462	3462	9900	23834.67884	12755.19773	8949.414187	5246.2086	1	1	2	1	2	65	791	792	1	3	2	2	1	8	NA	1	1	NA	2	1	5	5	2.43	NA	NA	2	65	2	1	2	NA	6805.021205	4027.66738	7191.624164	4389.373387	1	12	28	NA	NA	7386.296051
729	3466	3466	3466	9900	NA	NA	45051.54261	23495.27549	1	1	2	2	1	70	844	845	3	1	1	1	1	NA	NA	3	2	NA	6	2	4	2	1.15	NA	NA	2	63	1	1	6	NA	33738.59267	17961.95882	40399.50649	21411.15478	2	1	16	NA	NA	40775.07479
730	3469	3469	3469	9900	143775.3023	63788.80948	71221.35321	32863.30815	1	1	2	1	2	64	779	780	3	1	2	1	1	NA	NA	4	3	NA	1	2	NA	12	NA	NA	NA	1	64	1	4	1	NA	57942.72979	29385.35639	61815.24586	29378.02676	1	6	38	NA	NA	63165.85769
731	3476	3476	3476	9900	NA	NA	19132.41208	9819.502618	1	1	2	2	1	47	572	572	4	2	2	3	2	4	NA	5	3	NA	1	5	7	7	1.9	NA	NA	1	47	3	5	1	NA	14639.61983	7477.593855	15581.8743	8322.083743	2	9	2	NA	NA	15727.41529
732	3478	3478	3478	9900	NA	NA	86808.16536	41668.08841	1	1	2	2	1	51	619	621	3	1	1	1	1	NA	NA	3	2	NA	1	4	12	10	5	NA	NA	1	51	1	3	1	NA	72475.37318	36218.64013	74507.07785	37271.10531	1	1	27	NA	NA	75105.68179
733	3482	3482	3482	9900	NA	NA	3563.464759	2088.92773	1	1	2	2	2	69	829	830	1	3	2	1	1	NA	NA	1	1	NA	2	2	3	3	1.27	NA	NA	2	69	1	1	2	NA	2709.613472	1603.730755	2863.550477	1747.754328	1	3	3	NA	NA	2941.064647
734	3492	3492	3492	9900	32969.26451	19457.94426	17441.27136	10066.24468	1	1	2	2	1	81	977	978	3	1	1	1	1	NA	NA	5	3	NA	1	3	10	10	5	NA	NA	1	81	1	5	1	4	14027.78292	7625.108407	15640.28032	9173.330313	1	8	26	NA	NA	15849.88577
735	3498	3498	3498	9900	64451.56812	30162.93179	29505.62685	13806.32828	1	1	2	1	1	43	519	519	4	2	2	1	1	NA	NA	2	1	NA	6	2	9	4	1.86	NA	NA	2	46	1	5	6	NA	22558.38944	11356.16796	24030.05784	11700.94093	2	8	6	NA	NA	24220.29168
736	3509	3509	3509	9900	23664.32265	12646.02225	12609.24113	7441.810551	1	1	2	2	2	40	491	491	1	3	2	2	2	6	NA	1	1	NA	NA	5	5	3	0.63	2	2	1	62	2	1	1	NA	10099.49043	5798.346154	10566.82549	6371.262921	1	4	3	NA	NA	10613.17791
737	3513	3513	3513	9900	NA	NA	14778.23686	7147.572949	1	1	2	1	2	40	488	488	1	3	2	2	1	6	NA	1	1	NA	1	5	6	6	1.4	2	2	2	40	2	1	1	NA	9479.840896	5442.591327	12384.49232	6119.353105	1	4	25	NA	NA	12451.15526
738	3514	3514	3514	9900	NA	NA	15654.04108	8383.945157	1	1	2	2	1	80	969	970	4	2	1	1	1	NA	NA	2	1	NA	2	1	3	3	1.3	NA	NA	1	80	1	2	2	NA	10519.56133	5389.14493	11693.27236	6473.266732	1	7	12	NA	NA	11611.81958
739	3519	3519	3519	9900	156633.1428	71192.47507	66841.15328	30443.82316	1	1	2	2	1	60	724	724	3	1	1	1	1	NA	NA	2	1	NA	3	6	6	2	0.72	NA	NA	1	32	1	3	1	2	45749.48831	24004.52018	59939.11527	27743.33972	2	1	42	NA	NA	60275.61684
740	3523	3523	3523	9900	6682.429874	4557.267177	3489.765532	2389.108219	1	1	2	1	2	61	733	734	1	3	2	1	1	NA	NA	4	3	NA	1	2	6	6	2.76	NA	NA	1	72	1	4	1	4	2653.573513	1570.562553	2804.326808	1998.907942	2	6	39	NA	NA	2880.237837
741	3531	3531	3531	9900	203326.1974	100974.1245	109516.1208	51423.52668	1	1	2	2	2	46	555	556	3	1	2	1	1	NA	NA	3	2	NA	1	2	11	11	5	2	2	2	46	1	3	1	3	85160.66598	41715.25404	96710.79727	45912.49916	1	7	52	NA	NA	100008.8847
742	3535	3535	3535	9900	8197.502214	4081.531931	2592.347408	1539.23092	1	1	2	2	1	60	729	729	1	3	2	2	2	3	NA	2	1	NA	1	6	NA	13	NA	NA	NA	1	60	2	2	1	NA	1934.59814	1175.619107	2340.80581	1404.554286	2	10	29	NA	NA	2203.471976
743	3536	3536	3536	9900	202243.8436	96474.30638	79268.95137	37115.75508	1	1	2	1	1	52	631	631	3	1	2	1	1	NA	NA	4	3	NA	NA	3	8	8	3.6	NA	NA	1	52	1	4	NA	NA	63521.98231	31744.29764	68036.20265	33199.15237	1	8	11	NA	NA	69463.85804
744	3538	3538	3538	9900	0	0	9612.137527	4781.274434	1	1	2	2	1	71	854	855	4	2	2	3	1	8	NA	4	3	NA	3	1	NA	13	NA	NA	NA	1	71	3	4	3	NA	6916.692889	3543.404448	7180.08478	3691.634922	2	9	2	NA	NA	7229.081631
745	3541	3541	3541	9900	0	0	96005.38254	45485.84085	1	1	2	2	1	42	510	511	3	1	1	1	1	NA	NA	5	3	NA	1	5	11	11	3.97	NA	NA	1	42	1	5	1	4	79938.37927	40485.98648	82401.0101	40685.99327	3	1	14	NA	NA	83972.76675
746	3545	3545	3545	9900	NA	NA	50306.77756	22933.94848	1	1	2	2	2	66	792	793	3	1	2	1	1	NA	NA	3	2	NA	2	1	6	6	2.99	NA	NA	2	66	1	3	2	NA	38699.28042	19626.14035	43662.8298	20501.71423	1	7	52	NA	NA	44681.4447
747	3547	3547	3547	9900	14015.76513	8300.325699	5262.62125	3413.92121	1	1	2	1	2	69	828	829	1	3	2	2	2	8	NA	1	1	NA	1	2	NA	NA	NA	NA	NA	1	75	2	1	1	NA	3791.829446	2244.25866	4228.968886	2856.343704	1	12	28	NA	NA	4341.345909
748	3548	3548	3548	9900	0	0	1855.418911	1151.783049	1	1	2	1	1	64	768	769	1	3	1	1	1	NA	NA	4	3	NA	1	2	4	4	1.51	NA	NA	1	64	1	4	1	4	1667.88349	1015.814335	1675.383228	1051.006576	2	6	4	NA	NA	1700.661502
749	3551	3551	3551	9900	NA	NA	26730.59805	13366.65521	1	1	2	1	1	46	555	555	1	3	2	2	1	7	NA	1	1	NA	1	5	4	4	0.75	NA	NA	2	32	2	1	1	1	19843.21381	11627.22465	23177.47257	11933.0719	1	4	22	NA	NA	23638.40516
750	3552	3552	3552	9900	130903.5775	67959.72816	64297.45797	32376.6491	1	1	2	2	1	68	822	822	2	5	2	3	2	7	NA	1	1	NA	1	2	NA	13	NA	NA	NA	1	68	3	1	1	1	51118.73191	26821.73457	57658.08272	29504.71662	2	11	51	NA	NA	58190.78149
751	3559	3559	3559	9900	3299.164162	1904.898849	2351.396513	1127.709648	1	1	2	2	1	60	725	726	1	3	2	1	1	NA	NA	1	1	NA	5	3	2	2	0.69	NA	NA	2	67	1	1	5	NA	1703.975539	1032.917336	2123.23495	1029.039502	2	3	20	NA	NA	2096.627212
752	3566	3566	3566	9900	NA	NA	9936.903666	5963.999949	1	1	2	2	2	67	805	805	2	5	2	3	1	7	NA	1	1	NA	5	1	2	2	1.02	NA	NA	2	67	3	1	5	NA	8123.335092	4675.704681	8624.5503	5331.494605	2	9	2	NA	NA	8701.828137
753	3570	3570	3570	9900	NA	NA	2210.741981	1372.355927	1	1	2	1	1	65	786	787	1	3	1	1	1	NA	NA	4	3	NA	1	2	NA	NA	NA	NA	NA	1	65	1	4	1	NA	1987.29248	1210.348446	1996.22846	1252.280197	1	6	40	NA	NA	2026.347664
754	3573	3573	3573	9900	NA	NA	69182.38911	32949.49371	1	1	2	2	1	66	792	792	3	1	1	3	1	8	NA	2	1	NA	NA	1	3	3	1.46	NA	NA	1	66	3	2	NA	NA	54098.53619	28385.22248	62038.59437	30026.74772	2	10	50	NA	NA	62868.10961
755	3575	3575	3575	9900	3415.145216	1844.127874	1909.549802	978.648266	1	1	2	1	1	70	844	845	1	3	2	2	2	6	NA	1	1	NA	2	5	12	2	0.78	NA	NA	1	39	2	3	NA	NA	1425.044917	865.973143	1724.261671	893.020403	1	13	48	NA	NA	1623.100154
756	3583	3583	3583	9900	87232.66775	44064.89089	45676.06234	22440.45813	1	1	2	2	1	71	855	856	3	1	1	1	1	NA	NA	3	2	NA	1	2	NA	13	NA	NA	NA	2	55	1	3	1	3	36576.51919	19472.83154	40959.53812	20449.90375	2	11	51	NA	NA	41398.06039
757	3584	3584	3584	9900	NA	NA	78867.10251	44453.72651	1	1	2	2	2	78	940	940	3	1	2	1	1	NA	NA	1	1	NA	2	1	3	3	1.2	NA	NA	2	78	1	1	2	NA	56738.23957	32623.68004	68451.23144	39739.23627	2	8	6	NA	NA	69950.42488
758	3592	3592	3592	9900	NA	NA	134782.9227	60307.58015	1	1	2	2	1	40	480	480	3	1	1	1	1	NA	NA	3	2	NA	5	1	11	11	5	NA	NA	1	40	1	3	5	NA	102634.228	49780.08904	115683.6073	53943.68344	2	1	15	NA	NA	118430.7147
759	3596	3596	3596	9900	0	0	38091.14614	18658.06124	1	1	2	1	2	48	584	586	4	2	2	1	1	NA	NA	3	2	NA	3	3	6	6	2.44	2	2	2	48	1	3	3	NA	26054.6452	13885.74161	26716.8506	14144.7594	1	1	10	NA	NA	26938.8672
760	3597	3597	3597	9900	NA	NA	73862.73886	35178.6037	1	1	2	1	1	65	789	790	3	1	1	1	1	NA	NA	4	3	NA	1	2	9	9	5	NA	NA	1	65	1	4	1	4	57758.42816	30305.54889	66235.64977	32058.12714	1	11	32	NA	NA	67121.28364
761	3606	3606	3606	9900	NA	NA	164746.6703	83294.96477	1	1	2	2	2	43	516	516	3	1	2	1	1	NA	NA	3	2	NA	1	3	10	10	5	2	2	2	43	1	3	1	NA	139781.0054	68470.57952	145483.4385	74368.29497	1	7	47	NA	NA	149827.178
762	3611	3611	3611	9900	341077.2001	146279.3868	174628.3849	79014.79438	1	1	2	2	1	41	503	503	3	1	2	3	1	6	NA	4	3	NA	NA	4	NA	12	NA	NA	NA	1	41	3	4	NA	NA	139938.0336	67873.33918	149882.7975	70676.83771	1	7	47	NA	NA	153027.9022
763	3614	3614	3614	9900	NA	NA	61192.48406	26830.38021	1	1	2	1	2	62	753	753	2	5	2	3	2	2	NA	3	2	NA	1	4	3	3	0.76	NA	NA	1	73	3	3	1	NA	47147.99952	23910.86464	53110.87583	23984.91425	2	8	41	NA	NA	54277.40187
764	3617	3617	3617	9900	4031.774877	2676.744627	2814.793893	1526.128089	1	1	2	2	1	70	843	844	1	3	2	1	1	NA	NA	1	1	NA	1	2	3	3	1.08	NA	NA	1	70	1	1	1	NA	2270.809308	1383.022652	2541.667788	1392.597901	1	3	37	NA	NA	2580.01661
765	3624	3624	3624	9900	NA	NA	3797.125163	2224.987691	1	1	2	2	1	65	785	786	1	3	2	1	1	NA	NA	1	1	NA	1	3	77	77	NA	NA	NA	1	42	1	4	3	NA	2833.690907	1717.729155	3428.681132	2030.310045	1	10	37	NA	NA	3282.453476
766	3628	3628	3628	9900	NA	NA	3760.630492	1860.551569	1	1	2	2	2	65	782	783	1	3	2	1	1	NA	NA	1	1	NA	1	2	NA	77	NA	NA	NA	1	67	1	1	1	NA	2709.613472	1603.730755	3021.990105	1556.677625	1	3	3	NA	NA	3102.2939
767	3635	3635	3635	9900	NA	NA	65789.05684	34836.94079	1	1	2	2	1	58	696	696	3	1	2	1	1	NA	NA	4	3	NA	1	5	7	7	1.95	NA	NA	1	58	1	4	1	2	54778.91383	28585.1868	56466.46671	31160.80767	3	1	36	NA	NA	57543.53536
768	3646	3646	3646	9900	16123.23485	9799.477665	9305.544256	5626.935566	1	1	2	1	2	50	602	602	1	3	2	2	2	8	NA	3	2	NA	3	2	2	2	0.65	1	1	2	50	2	3	3	NA	7418.423501	4375.679194	7798.253775	4817.468234	2	13	34	NA	NA	7875.075463
769	3649	3649	3649	9900	184867.2669	83557.8333	93683.43179	44430.47391	1	1	2	1	1	50	602	603	3	1	1	1	1	NA	NA	4	3	NA	1	5	8	8	2.69	NA	NA	1	50	1	4	1	NA	76222.647	39775.13336	80408.08968	39741.99286	1	12	28	NA	NA	81803.57684
770	3652	3652	3652	9900	NA	NA	50462.30819	24506.0394	1	1	2	2	1	66	792	792	3	1	1	1	1	NA	NA	3	2	NA	1	3	8	8	3.71	NA	NA	2	63	1	4	1	NA	40586.1643	21295.35075	45251.55476	22332.26007	2	8	41	NA	NA	45857.99993
771	3678	3678	3678	9900	7340.688904	3819.443395	3611.740045	1840.821801	1	1	2	2	2	69	832	833	1	3	2	1	1	NA	NA	1	1	NA	NA	2	4	4	1.63	NA	NA	2	69	1	1	NA	NA	2709.613472	1603.730755	2902.343822	1540.170214	1	3	3	NA	NA	2980.046424
772	3681	3681	3681	9900	69721.65978	30645.85711	28756.25296	13713.95913	1	1	2	2	1	50	600	601	4	2	2	1	1	NA	NA	5	3	NA	1	4	7	7	2.05	NA	NA	1	50	1	5	1	NA	22558.38944	11356.16796	23419.75059	11622.65756	2	8	6	NA	NA	23578.46207
773	3686	3686	3686	9900	12902.44423	8821.306883	8149.923075	4871.442688	1	1	2	2	1	61	743	744	1	3	1	1	1	NA	NA	2	1	NA	NA	2	NA	77	NA	NA	NA	2	53	1	4	NA	NA	7326.174191	4461.962008	7359.116772	4445.210669	1	5	19	NA	NA	7470.151528
774	3687	3687	3687	9900	NA	NA	103167.6882	52440.49022	1	1	2	2	2	57	686	688	3	1	2	1	1	NA	NA	1	1	NA	5	1	1	1	0.07	2	2	2	57	1	1	5	NA	75310.12133	39726.67016	91104.66387	46820.47535	1	1	27	NA	NA	94350.85901
775	3689	3689	3689	9900	38353.02914	27240.22215	21837.81168	14737.12891	1	1	2	2	2	62	753	754	4	2	2	1	1	NA	NA	1	1	NA	NA	1	2	2	1.17	NA	NA	2	62	1	1	NA	NA	14865.01282	8556.142182	15782.19405	11063.29249	1	5	46	NA	NA	15923.60593
776	3690	3690	3690	9900	0	0	9612.137527	5427.408551	1	1	2	2	1	69	832	832	4	2	2	1	1	NA	NA	4	3	NA	5	1	NA	99	NA	NA	NA	1	69	1	4	5	NA	6916.692889	3543.404448	7180.08478	4190.516822	2	9	2	NA	NA	7229.081631
777	3695	3695	3695	9900	NA	NA	67483.3473	37884.50201	1	1	2	2	2	75	904	905	3	1	2	1	1	NA	NA	2	1	NA	1	2	2	2	0.69	NA	NA	1	85	1	1	1	2	48548.58621	27914.74595	58570.91331	33866.70353	1	11	45	NA	NA	59853.71169
778	3702	3702	3702	9900	NA	NA	86673.3459	44824.66619	1	1	2	1	2	58	697	698	3	1	2	1	1	NA	NA	2	1	NA	3	3	7	7	3.56	2	2	1	34	1	4	5	NA	67675.19247	35699.18627	76538.94533	40020.83447	2	12	10	NA	NA	78147.16725
779	3709	3709	3709	9900	NA	NA	12946.42288	6313.610408	1	1	2	2	2	47	571	572	1	3	2	2	2	4	NA	1	1	NA	4	4	NA	NA	NA	2	2	1	24	NA	NA	5	NA	8751.744327	5108.837908	10849.39132	5405.360915	2	2	18	NA	NA	11103.53846
780	3711	3711	3711	9900	NA	NA	3035.922686	1640.954492	1	1	2	1	1	66	799	800	1	3	2	2	1	8	NA	2	1	NA	1	2	5	5	1.99	NA	NA	1	66	2	2	1	2	2376.246902	1447.23878	2741.339931	1497.377447	1	12	31	NA	NA	2794.094361
781	3718	3718	3718	9900	NA	NA	82771.44975	37399.10371	1	1	2	2	2	67	805	806	3	1	2	1	1	NA	NA	2	1	NA	3	3	NA	12	NA	NA	NA	2	67	1	2	3	NA	63952.00041	32432.92698	71839.93684	33432.7836	1	2	47	NA	NA	73711.95515
782	3724	3724	3724	9900	NA	NA	81690.96614	36963.03379	1	1	2	2	1	45	540	541	3	1	2	1	1	NA	NA	5	3	NA	5	4	NA	NA	NA	NA	NA	1	45	1	5	5	NA	65462.85799	31751.07332	70115.0076	33062.54685	2	9	44	NA	NA	71586.28413
783	3727	3727	3727	9900	110690.0532	53186.72948	55069.09519	27423.82232	1	1	2	1	2	62	748	748	3	1	2	1	1	NA	NA	5	3	NA	1	2	11	11	5	NA	NA	1	63	1	5	1	NA	42362.76821	21484.05928	47796.19461	24515.41951	1	8	11	NA	NA	48911.23723
784	3729	3729	3729	9900	NA	NA	150044.0349	66577.74539	1	1	2	1	1	43	521	523	3	1	1	3	1	8	NA	3	2	NA	1	4	11	11	5	NA	NA	1	43	3	3	1	4	117911.5739	57189.97221	128782.1548	59552.19581	1	10	7	NA	NA	129947.1735
785	3730	3730	3730	9900	NA	NA	3216.6193	1437.00162	1	1	2	2	2	72	871	872	1	3	2	2	1	6	NA	2	1	NA	2	1	11	11	5	NA	NA	2	72	2	2	2	NA	2036.705496	1205.45874	2584.830314	1202.303825	2	3	20	NA	NA	2666.261962
786	3740	3740	3740	9900	41733.5976	22227.16042	16778.73213	9051.007243	1	1	2	2	1	43	527	528	2	5	2	3	2	4	NA	2	1	NA	1	5	6	5	1.17	NA	NA	1	43	3	2	1	NA	14639.61983	7477.593855	14401.11418	8095.908812	2	9	2	NA	NA	14535.39782
787	3750	3750	3750	9900	NA	NA	76644.92741	34941.03383	1	1	2	1	2	62	748	748	3	1	2	1	1	NA	NA	4	3	NA	1	2	9	9	5	NA	NA	1	65	1	4	1	4	58960.31674	29901.42036	66522.53599	31235.40157	1	11	32	NA	NA	68074.44746
788	3752	3752	3752	9900	160523.3222	88036.58339	85578.26464	44135.03077	1	1	2	1	2	42	515	515	3	1	2	3	1	4	NA	5	3	NA	NA	5	10	10	3.33	2	2	1	43	3	5	NA	NA	75119.12392	38157.87424	75571.90795	39405.10685	1	9	33	NA	NA	77614.53752
789	3753	3753	3753	9900	57086.35471	26222.47457	28693.99602	13735.03849	1	1	2	2	2	84	1009	1010	3	1	2	1	1	NA	NA	3	2	NA	2	2	7	7	3.56	NA	NA	2	84	1	3	2	NA	21554.78356	9718.103921	24904.41895	12278.38435	1	1	27	NA	NA	25552.60907
790	3757	3757	3757	9900	92223.12214	46518.17953	48787.51536	24065.40849	1	1	2	2	1	76	916	917	3	1	1	1	1	NA	NA	5	3	NA	1	2	11	11	5	NA	NA	1	76	1	5	1	5	38150.36167	20310.72344	43749.70155	21930.71481	1	5	46	NA	NA	44334.67683
791	3769	3769	3769	9900	34596.8169	21669.18699	19699.06391	11723.16438	1	1	2	2	2	80	969	969	4	2	2	1	1	NA	NA	3	2	NA	2	2	6	6	2.71	NA	NA	2	60	1	2	2	NA	13409.1658	7718.172229	14236.5203	8800.682765	1	9	26	NA	NA	14364.08261
792	3774	3774	3774	9900	NA	NA	54618.17158	25049.81783	1	1	2	1	2	65	788	789	3	1	2	1	1	NA	NA	4	3	NA	1	2	NA	99	NA	NA	NA	1	70	1	4	1	NA	38189.41969	19367.56711	47404.82387	22393.18742	2	7	30	NA	NA	48618.06268
793	3780	3780	3780	9900	8900.920882	4521.27076	2814.793893	1705.065614	1	1	2	2	1	66	798	798	1	3	1	1	1	NA	NA	1	1	NA	1	2	3	3	1.08	NA	NA	2	53	1	1	NA	NA	2270.809308	1383.022652	2541.667788	1555.879099	1	4	3	NA	NA	2580.01661
794	3785	3785	3785	9900	NA	NA	26706.79126	12641.05901	1	1	2	1	1	56	678	678	4	2	1	1	1	NA	NA	5	3	NA	4	3	77	77	NA	NA	NA	2	53	1	5	4	NA	20793.55272	10467.72766	21750.62207	10713.36867	1	1	21	NA	NA	21690.97016
795	3786	3786	3786	9900	NA	NA	14561.89426	8902.636353	1	1	2	1	1	80	970	971	3	1	1	1	1	NA	NA	3	2	NA	1	2	9	9	5	NA	NA	1	80	1	3	1	NA	12299.06437	6685.425608	13058.22859	8112.938493	2	12	10	NA	NA	13182.54187
796	3792	3792	3792	9900	NA	NA	11059.10016	6356.514366	1	1	2	2	2	63	760	760	4	2	2	1	1	NA	NA	3	2	NA	1	6	NA	5	1.02	NA	NA	1	62	1	2	1	NA	7880.893417	4675.704681	7992.415512	4771.891326	2	9	44	NA	NA	8219.443691
797	3797	3797	3797	9900	90313.76719	50753.39979	46561.56935	25495.43174	1	1	2	2	1	68	816	817	3	1	1	1	1	NA	NA	5	3	NA	1	2	10	10	5	NA	NA	1	68	1	5	1	NA	37285.61631	19563.57027	41753.60741	23233.88953	1	5	36	NA	NA	42200.63116
798	3798	3798	3798	9900	22550.10412	13098.41442	12014.71236	5976.364455	1	1	2	2	1	75	907	908	4	2	1	1	1	NA	NA	1	1	NA	1	2	6	6	2.81	NA	NA	2	66	1	3	1	NA	8645.535432	4429.086154	8974.762703	4614.36716	2	4	13	NA	NA	9036.006424
799	3799	3799	3799	9900	62702.35463	32249.24601	33170.5544	16683.61244	1	1	2	2	1	70	851	852	3	1	1	1	1	NA	NA	4	3	NA	1	3	8	8	3.6	NA	NA	1	70	1	4	1	3	26678.63638	14203.336	29745.35277	15203.71227	3	1	36	NA	NA	30143.98937
800	3802	3802	3802	9900	27607.0222	13836.10276	13372.01321	6390.364363	1	1	2	2	1	73	884	885	4	2	1	1	1	NA	NA	2	1	NA	1	2	3	3	0.89	NA	NA	1	73	1	2	1	2	8986.031938	4603.521662	9988.640743	4934.017609	2	5	52	NA	NA	9919.06205
801	3804	3804	3804	9900	94655.30979	41995.7352	46888.99377	21635.75082	1	1	2	2	2	65	790	790	3	1	2	NA	1	7	NA	4	3	NA	1	2	11	11	5	NA	NA	1	64	3	5	1	4	38146.9345	19346.02097	40696.42807	19341.19547	1	6	36	NA	NA	41585.61125
802	3814	3814	3814	9900	106951.5497	58496.26228	54997.32428	30007.68264	1	1	2	2	2	76	918	918	3	1	2	1	1	NA	NA	3	2	NA	2	1	2	2	1.08	NA	NA	2	76	1	3	2	NA	38454.52599	22110.80502	47733.90238	26825.25142	1	7	42	NA	NA	48955.56335
803	3816	3816	3816	9900	25498.01722	13537.35657	12448.00397	6499.585831	1	1	2	2	1	54	657	658	1	3	1	1	1	NA	NA	4	3	NA	1	4	11	11	5	NA	NA	1	54	1	4	1	5	10104.89895	5528.91997	10793.37133	5802.500611	2	3	24	NA	NA	10816.27911
804	3840	3840	3840	9900	177517.3523	76444.07104	89958.78524	40647.85035	1	1	2	1	1	57	687	688	3	1	2	1	1	NA	NA	4	3	NA	6	2	NA	12	NA	NA	NA	1	57	1	4	6	NA	69154.77946	34559.21592	77211.24145	36358.52685	2	6	39	NA	NA	77271.41143
805	3852	3852	3852	9900	30676.81314	15907.90744	17263.83725	8409.476688	1	1	2	2	1	47	572	573	1	3	2	1	1	NA	NA	3	2	NA	NA	3	9	9	4.32	NA	NA	2	46	1	4	NA	NA	13443.46072	7355.62214	14969.06704	7507.55431	1	3	3	NA	NA	14865.56589
806	3870	3870	3870	9900	NA	NA	15723.63549	7569.486623	1	1	2	1	1	62	749	750	4	2	1	1	1	NA	NA	3	2	NA	4	2	2	2	0.89	NA	NA	1	62	1	3	4	NA	10896.66007	5582.331669	11745.25807	5844.421095	1	10	9	NA	NA	11825.40198
807	3878	3878	3878	9900	NA	NA	142582.5388	68908.89958	1	1	2	2	2	45	551	551	2	5	2	3	1	8	NA	3	2	NA	1	4	8	8	2.69	2	2	1	49	3	4	1	3	120975.6204	59258.91582	125910.8787	61523.97548	2	10	50	NA	NA	129670.2348
808	3880	3880	3880	9900	151399.0732	66596.31427	75322.12452	34337.99196	1	1	2	1	2	65	784	784	3	1	2	1	1	NA	NA	3	2	NA	NA	1	6	6	4.13	NA	NA	2	65	1	3	NA	NA	57942.72979	29385.35639	65374.43387	30696.31463	1	12	38	NA	NA	66899.56115
809	3884	3884	3884	9900	65106.6129	30997.73722	38833.86267	16183.34527	1	1	2	2	2	57	691	692	4	2	2	1	1	NA	NA	2	1	NA	1	1	3	3	1.68	2	2	2	57	1	2	1	NA	22352.08862	11912.47567	27237.78652	12268.66619	2	4	13	NA	NA	27474.82574
810	3888	3888	3888	9900	121155.9449	62899.16015	59509.59805	29965.74724	1	1	2	2	1	62	748	750	3	1	2	1	1	NA	NA	2	1	NA	1	2	4	4	1.6	NA	NA	2	52	1	1	1	NA	47312.21552	24824.47508	53364.61868	27307.67097	1	1	27	NA	NA	53857.65046
811	3889	3889	3889	9900	NA	NA	15669.48332	9579.77783	1	1	2	2	1	83	1000	1001	3	1	2	1	1	NA	NA	2	1	NA	1	2	3	3	1.24	NA	NA	2	82	1	3	1	2	13234.54082	7193.924303	14051.44766	8730.014933	2	1	42	NA	NA	14185.2163
812	3890	3890	3890	9900	10535.49588	7370.736642	5966.459019	3957.653166	1	1	2	1	2	71	858	859	1	3	2	1	1	NA	NA	2	1	NA	1	3	3	3	0.92	NA	NA	1	73	2	1	1	2	4476.179774	2875.093858	4794.56308	3311.270826	1	4	25	NA	NA	4782.903859
813	3893	3893	3893	9900	109316.563	47036.61569	53539.74212	25186.81098	1	1	2	2	1	51	621	622	5	4	2	3	1	6	NA	5	3	NA	1	4	11	11	5	NA	NA	1	51	3	5	1	NA	44699.85944	22338.18264	45952.93216	22528.99809	2	9	44	NA	NA	46322.1267
814	3914	3914	3914	9900	NA	NA	91164.2991	41192.56143	1	1	2	2	1	58	697	698	3	1	2	1	1	NA	NA	3	2	NA	1	2	NA	12	NA	NA	NA	1	58	1	3	1	3	70081.50435	35022.33482	78245.92885	36845.75784	2	1	42	NA	NA	78306.90516
815	3915	3915	3915	9900	158630.6583	84263.09538	82315.53887	41478.386	1	1	2	1	2	59	709	709	3	1	2	1	1	NA	NA	4	3	NA	1	2	11	11	5	2	2	2	59	1	4	1	NA	64603.80104	34079.00359	72690.6809	37033.17306	2	8	41	NA	NA	75327.60568
816	3921	3921	3921	9900	225934.6741	103827.4123	115676.4721	56083.78466	1	1	2	1	1	48	584	585	3	1	1	1	1	NA	NA	5	3	NA	3	3	11	11	5	NA	NA	1	48	1	5	3	NA	92697.06095	44960.32206	99284.62234	50165.59972	1	8	11	NA	NA	101367.9871
817	3923	3923	3923	9900	NA	NA	3493.701303	2359.833322	1	1	2	1	2	78	942	943	1	3	2	1	1	NA	NA	4	3	NA	3	2	NA	12	NA	NA	NA	2	78	1	4	3	NA	2621.057994	1551.317691	2807.489539	1974.414357	2	13	34	NA	NA	2882.652667
818	3924	3924	3924	9900	NA	NA	15823.74624	9636.725678	1	1	2	2	1	84	1012	1013	3	1	1	1	1	NA	NA	3	2	NA	1	2	7	7	3.56	NA	NA	1	84	1	3	1	4	13364.83222	7264.747048	14189.78135	8781.91129	2	11	24	NA	NA	14324.86692
819	3930	3930	3930	9900	33277.6629	16570.33365	15694.68822	7595.827128	1	1	2	2	2	70	848	849	4	2	2	1	1	NA	NA	5	3	NA	3	3	7	7	2.69	NA	NA	2	70	1	5	3	NA	10153.7805	5844.407311	11342.5566	5702.254333	2	4	13	NA	NA	11281.99305
820	3935	3935	3935	9900	125154.2011	54951.34761	61306.83921	27948.6773	1	1	2	2	2	65	788	788	3	1	2	1	1	NA	NA	4	3	NA	1	2	6	6	2.67	NA	NA	1	64	1	3	1	4	47161.25098	23917.58505	53210.12825	24984.61159	2	3	24	NA	NA	54451.47312
821	3936	3936	3936	9900	NA	NA	9305.544256	5626.935566	1	1	2	2	2	45	548	548	1	3	2	1	1	NA	NA	4	3	NA	5	2	5	5	2.08	2	2	2	45	1	4	5	NA	7418.423501	4375.679194	7798.253775	4817.468234	2	13	34	NA	NA	7875.075463
822	3937	3937	3937	9900	162843.5577	71767.60583	61089.83388	27100.93283	1	1	2	2	1	63	760	761	3	1	1	1	1	NA	NA	2	1	NA	1	2	7	7	3.82	NA	NA	1	63	1	2	1	3	45749.48831	24004.52018	54781.67888	24696.97654	2	1	15	NA	NA	55290.94901
823	3945	3945	3945	9900	NA	NA	73873.98573	37515.60694	1	1	2	2	2	61	732	733	3	1	2	1	1	NA	NA	2	1	NA	5	1	NA	13	NA	NA	NA	2	61	1	2	5	NA	53146.11247	26952.77667	64117.54881	33536.9312	1	7	42	NA	NA	65521.82754
824	3946	3946	3946	9900	NA	NA	2419.81308	1554.488489	1	1	2	1	1	61	733	734	1	3	2	2	2	4	NA	2	1	NA	1	2	5	5	1.78	NA	NA	1	61	2	2	1	2	2131.484861	1298.167942	2185.012896	1418.476878	1	4	25	NA	NA	2217.98049
825	3955	3955	3955	9900	143810.4031	68675.66343	67115.43868	33125.98566	1	1	2	1	2	64	777	779	3	1	2	1	1	NA	NA	3	2	NA	1	2	6	6	2.58	NA	NA	2	64	1	3	1	2	46927.59903	23799.08967	58251.59389	29612.84631	1	10	1	NA	NA	0
826	3956	3956	3956	9900	NA	NA	92787.62474	45766.84058	1	1	2	2	2	59	714	714	3	1	2	1	1	NA	NA	5	3	NA	5	1	7	7	4.43	2	2	2	59	1	5	5	NA	72822.62049	38414.49427	81938.30368	40862.03662	2	1	15	NA	NA	84910.69492
827	3959	3959	3959	9900	55885.55996	30900.66913	37961.55457	18307.37163	1	1	2	1	2	46	563	564	4	2	2	1	1	NA	NA	5	3	NA	6	2	9	7	4.79	2	2	2	46	1	5	6	NA	24872.17329	13255.54691	26625.95602	13878.90004	2	8	6	NA	NA	26877.48353
828	3960	3960	3960	9900	0	0	52222.96406	23785.74583	1	1	2	1	1	62	753	754	3	1	2	1	1	NA	NA	1	1	NA	1	4	2	2	0.44	NA	NA	1	62	1	1	1	3	35744.05537	18754.72121	46830.40476	21675.85929	1	11	45	NA	NA	47093.31329
829	3963	3963	3963	9900	NA	NA	31372.38313	13465.15986	1	1	2	2	1	42	508	509	4	2	1	1	1	NA	NA	2	1	NA	5	1	6	6	3.59	NA	NA	1	42	1	2	5	NA	21071.16406	10607.48059	25550.38688	11411.79877	1	7	52	NA	NA	25733.67276
830	3965	3965	3965	9900	NA	NA	132356.1192	57783.60957	1	1	2	2	1	42	505	506	3	1	1	1	1	NA	NA	3	2	NA	1	4	8	8	3.11	NA	NA	1	42	1	3	1	4	102634.228	49780.08904	113600.6923	51686.05232	2	1	15	NA	NA	113627.0057
831	3967	3967	3967	9900	230667.8155	99150.73455	115094.3282	52005.33795	1	1	2	2	1	53	639	641	3	1	2	1	1	NA	NA	5	3	NA	1	2	5	5	1.78	NA	NA	1	53	1	5	1	5	88477.43843	44215.46742	98784.97067	46517.527	1	11	45	NA	NA	98861.95286
832	3981	3981	3981	9900	NA	NA	26494.45166	13735.03849	1	1	2	2	2	82	992	993	3	1	2	1	1	NA	NA	5	3	NA	2	1	2	2	1.08	NA	NA	2	82	1	5	2	NA	21554.78356	9718.103921	22995.36543	12278.38435	1	1	16	NA	NA	23497.79508
833	3983	3983	3983	9900	NA	NA	78925.08555	37803.88877	1	1	2	1	1	53	642	643	3	1	2	1	1	NA	NA	5	3	NA	3	1	11	11	5	NA	NA	1	53	1	5	3	NA	62172.04947	31069.68598	67741.06409	33814.67145	2	8	41	NA	NA	69086.86578
834	3989	3989	3989	9900	19374.53424	9010.701023	11174.25401	5065.956309	1	1	2	1	2	53	647	649	1	3	2	1	1	NA	NA	2	1	NA	1	5	NA	77	NA	2	2	1	55	NA	NA	1	2	7553.763311	4336.786569	9364.27426	4337.189098	1	10	9	NA	NA	9413.708351
835	3990	3990	3990	9900	82075.19306	41459.63342	42975.54725	21113.70638	1	1	2	2	1	77	929	929	3	1	1	1	1	NA	NA	3	2	NA	1	2	6	6	3.07	NA	NA	1	77	1	3	1	4	34413.99824	18321.53537	38537.87905	19240.83995	2	1	26	NA	NA	38950.47448
836	3991	3991	3991	9900	290660.8942	153652.4746	112329.1075	59148.47431	1	1	2	2	2	80	968	969	3	1	2	1	1	NA	NA	3	2	NA	2	1	2	2	0.96	NA	NA	2	80	1	3	2	NA	84448.38691	38921.52128	97493.95491	52875.54903	1	7	5	NA	NA	101410.6382
837	3993	3993	3993	9900	211295.8233	103353.468	106615.4809	54911.19705	1	1	2	1	1	47	572	573	3	1	2	1	1	NA	NA	5	3	NA	NA	5	11	11	5	NA	NA	1	47	1	5	NA	NA	88772.82215	44960.32206	91507.61226	49116.74824	1	8	33	NA	NA	93253.07263
838	3995	3995	3995	9900	232187.6137	119146.8388	125061.537	60678.42309	1	1	2	1	2	49	589	590	3	1	2	1	1	NA	NA	5	3	NA	1	3	11	11	5	2	2	1	51	1	5	1	5	103267.6976	50584.83501	110438.5442	54175.55406	1	10	9	NA	NA	113790.4806
839	3999	3999	3999	9900	NA	NA	18635.98998	9719.039422	1	1	2	1	1	73	878	878	2	5	2	3	2	7	NA	1	1	NA	2	2	4	2	0.6	NA	NA	1	73	3	1	2	NA	13956.28293	7430.13147	16711.63193	8856.92349	2	7	21	NA	NA	16866.98926
840	4000	4000	4000	9900	NA	NA	126572.3614	62430.92335	1	1	2	2	2	54	658	659	3	1	2	1	1	NA	NA	3	2	NA	NA	2	9	9	5	2	2	2	54	1	3	NA	NA	99337.93506	52401.52732	111772.7134	55740.23995	1	7	47	NA	NA	115827.3767
841	4011	4011	4011	9900	NA	NA	115094.3282	52005.33795	1	1	2	1	1	56	678	678	3	1	2	1	1	NA	NA	4	3	NA	1	2	7	7	3.11	NA	NA	1	56	1	4	1	3	88477.43843	44215.46742	98784.97067	46517.527	1	11	45	NA	NA	98861.95286
842	4015	4015	4015	9900	76454.03153	34833.20902	30733.55898	14050.06467	1	1	2	2	1	41	494	495	4	2	2	3	1	5	NA	3	2	NA	1	4	11	11	4.64	NA	NA	2	36	1	4	1	3	22954.15624	11555.40179	25030.11387	11907.5089	1	8	11	NA	NA	24736.37555
843	4020	4020	4020	9900	119840.349	53169.58524	59364.79834	27392.39811	1	1	2	2	2	60	720	721	3	1	2	1	1	NA	NA	3	2	NA	1	2	NA	12	NA	NA	NA	1	60	1	4	1	NA	48296.73004	24493.4374	51524.57008	24487.32797	2	6	16	NA	NA	52650.33918
844	4022	4022	4022	9900	134935.7182	60470.37298	73994.3561	33825.7881	1	1	2	1	1	47	564	564	5	4	1	1	1	NA	NA	3	2	NA	6	2	2	2	0.53	NA	NA	2	44	1	1	NA	NA	56847.88054	27572.60038	63509.04005	30256.35585	1	11	32	NA	NA	64867.428
845	4029	4029	4029	9900	NA	NA	9305.544256	5626.935566	1	1	2	1	2	43	519	520	1	3	2	1	1	NA	NA	5	3	NA	1	2	11	11	5	2	2	1	51	1	5	NA	NA	7418.423501	4375.679194	7798.253775	4817.468234	2	13	34	NA	NA	7875.075463
846	4032	4032	4032	9900	80106.52105	46585.54949	39853.56863	24020.1615	1	1	2	2	2	70	845	845	3	1	2	1	1	NA	NA	3	2	NA	1	2	NA	12	NA	NA	NA	2	70	1	3	1	NA	30657.98493	17627.9049	34590.16197	21472.73014	2	5	49	NA	NA	35397.11962
847	4033	4033	4033	9900	NA	NA	22028.95644	14129.16824	1	1	2	1	2	64	776	777	4	2	2	1	1	NA	NA	2	1	NA	NA	1	NA	77	NA	NA	NA	2	64	1	2	NA	NA	14251.77647	8203.169906	15920.33444	10606.89106	2	11	38	NA	NA	15835.32785
848	4037	4037	4037	9900	163303.1243	98810.91391	63110.29303	38037.23186	1	1	2	1	2	79	955	956	3	1	2	1	1	NA	NA	2	1	NA	1	2	3	3	0.89	NA	NA	1	85	1	3	1	2	48548.58621	27914.74595	54775.40238	34003.23579	1	11	45	NA	NA	56053.26369
849	4038	4038	4038	9900	NA	NA	3258.024039	1568.142911	1	1	2	2	1	67	809	810	1	3	2	1	1	NA	NA	1	1	NA	1	2	NA	77	NA	NA	NA	1	67	1	1	1	NA	2270.809308	1383.022652	2941.890265	1430.936592	1	3	3	NA	NA	3000.620445
850	4042	4042	4042	9900	NA	NA	22988.09935	13466.71529	1	1	2	1	1	41	502	503	1	3	2	1	1	NA	NA	3	2	NA	1	6	6	6	1.47	NA	NA	1	41	1	3	1	4	19843.21381	11627.22465	19932.44001	12022.40046	1	4	25	NA	NA	20328.83834
851	4045	4045	4045	9900	35048.33295	23582.62085	17215.10412	11234.98079	1	1	2	2	1	84	1013	1015	3	1	1	1	1	NA	NA	3	2	NA	6	2	4	3	1.44	NA	NA	2	85	1	1	6	NA	13686.61095	7439.656915	15437.46718	10238.39506	1	1	27	NA	NA	15580.0928
852	4053	4053	4053	9900	NA	NA	75548.95785	35373.95875	1	1	2	1	1	51	618	618	2	5	2	3	1	5	NA	5	3	NA	NA	3	6	6	2.26	NA	NA	1	51	3	5	NA	NA	60540.97451	30254.57714	64843.34809	31641.15735	1	13	48	NA	NA	66204.00538
853	4058	4058	4058	9900	0	0	19494.93464	10661.45072	1	1	2	2	2	67	814	815	4	2	2	1	1	NA	NA	4	3	NA	1	4	6	6	1.8	NA	NA	1	68	1	1	1	4	14251.77647	8203.169906	14088.99601	8003.644964	2	11	38	NA	NA	14208.37012
854	4066	4066	4066	9900	NA	NA	43414.67101	21105.9825	1	1	2	2	1	44	536	536	4	2	2	1	1	NA	NA	5	3	NA	6	4	11	7	4.85	NA	NA	1	44	1	5	6	NA	34652.22579	17444.35246	35357.90176	17887.43898	2	10	47	NA	NA	35597.68134
855	4078	4078	4078	9900	NA	NA	5282.476901	2747.220994	1	1	2	1	1	62	750	752	1	3	2	2	2	4	NA	4	3	NA	1	5	NA	99	NA	NA	NA	1	62	2	4	1	3	3828.027887	2326.220951	4769.905679	2506.849994	1	6	23	NA	NA	4631.307505
856	4083	4083	4083	9900	NA	NA	23567.79167	12411.84233	1	1	2	2	1	44	535	536	4	2	2	1	1	NA	NA	2	1	NA	4	7	NA	1	0.08	NA	NA	1	44	1	2	4	NA	19019.50737	10319.99073	19194.14896	10519.10624	1	7	52	NA	NA	19373.79551
857	4088	4088	4088	9900	NA	NA	121305.6761	58560.21398	1	1	2	1	1	49	590	591	3	1	1	1	1	NA	NA	4	3	NA	3	4	12	6	3.47	NA	NA	2	61	1	1	2	NA	101277.0412	49121.82053	104116.1441	52380.70633	1	8	39	NA	NA	104952.6328
858	4092	4092	4092	9900	NA	NA	151134.8207	73275.16637	1	1	2	2	1	46	559	561	3	1	2	1	1	NA	NA	3	2	NA	3	3	7	7	3.16	NA	NA	1	46	1	3	3	NA	121111.5228	58742.02498	129718.3716	65542.87818	2	10	50	NA	NA	132440.3509
859	4094	4094	4094	9900	93886.43214	45725.06993	49667.43311	23655.10639	1	1	2	2	1	60	730	731	3	1	2	3	1	7	NA	5	3	NA	1	2	11	11	5	NA	NA	2	49	3	5	NA	NA	38838.43074	20378.32398	44538.75872	21556.80807	1	9	33	NA	NA	45134.28445
860	4096	4096	4096	9900	26288.06945	15215.75701	13906.81168	7871.619476	1	1	2	2	1	81	978	978	3	1	1	1	1	NA	NA	5	3	NA	1	2	11	11	5	NA	NA	1	81	1	5	1	5	10874.70619	5911.184545	12470.79004	7173.376752	3	1	36	NA	NA	12637.53641
861	4101	4101	4101	9900	NA	NA	1937.765081	1287.933921	1	1	2	2	1	67	811	812	1	3	2	2	1	8	NA	1	1	NA	1	2	6	6	2.93	NA	NA	1	67	2	1	1	1	1706.874374	1039.561497	1749.739154	1175.244783	2	3	20	NA	NA	1776.139314
862	4106	4106	4106	9900	NA	NA	16917.31353	9060.524893	1	1	2	2	1	70	847	848	4	2	1	1	1	NA	NA	5	3	NA	77	2	2	2	0.76	NA	NA	1	70	1	5	77	NA	11368.48411	5824.045945	12636.91297	6995.655776	1	9	26	NA	NA	12548.88699
863	4108	4108	4108	9900	54948.99001	29464.63548	28771.94471	15005.14141	1	1	2	1	1	72	871	872	3	1	2	1	1	NA	NA	1	1	NA	1	2	3	3	0.98	NA	NA	2	64	1	2	1	1	21546.98523	11471.3161	25800.94487	13674.12803	2	12	45	NA	NA	26040.79971
864	4116	4116	4116	9900	NA	NA	27197.27882	12726.20174	1	1	2	1	1	43	517	518	4	2	2	3	2	4	NA	4	3	NA	2	2	NA	13	NA	NA	NA	1	43	3	4	2	NA	20793.55272	10467.72766	22150.08637	10785.52761	2	7	21	NA	NA	22325.43742
865	4119	4119	4119	9900	NA	NA	27094.44324	16529.92883	1	1	2	2	2	80	971	972	3	1	2	1	1	NA	NA	4	3	NA	5	1	7	7	4.55	NA	NA	2	80	1	4	5	NA	20842.82691	9397.113976	23516.11694	14776.86572	2	1	15	NA	NA	24064.72698
866	4120	4120	4120	9900	165839.2225	78152.26134	62213.64046	29511.91085	1	1	2	2	1	65	786	786	3	1	1	1	1	NA	NA	3	2	NA	1	2	NA	12	NA	NA	NA	1	65	1	3	1	4	49819.4962	26140.0323	55789.44085	26894.0916	2	2	7	NA	NA	56386.73548
867	4122	4122	4122	9900	NA	NA	36722.73225	18864.06798	1	1	2	1	2	51	623	624	4	2	2	1	1	NA	NA	3	2	NA	1	2	NA	12	NA	2	2	2	51	1	3	1	4	26054.6452	13885.74161	25757.05513	14300.93402	2	12	17	NA	NA	25970.99047
868	4130	4130	4130	9900	0	0	17554.29921	9154.885949	1	1	2	1	1	76	919	920	2	5	2	3	1	7	NA	1	1	NA	3	2	2	2	0.8	NA	NA	1	76	3	1	3	NA	13956.28293	7430.13147	15741.63688	8342.812586	2	7	21	NA	NA	15887.0727
869	4133	4133	4133	9900	NA	NA	25815.7946	14436.54064	1	1	2	1	2	40	481	482	1	3	2	1	1	NA	NA	2	1	NA	1	4	8	8	2.93	2	2	1	48	1	4	1	2	20869.73009	12182.72201	21634.21206	12359.76049	1	4	22	NA	NA	22152.12491
870	4143	4143	4143	9900	209967.9448	90418.22833	106403.4643	48078.3737	1	1	2	2	1	52	627	628	3	1	1	1	1	NA	NA	3	2	NA	1	2	10	10	5	NA	NA	2	52	1	4	1	3	81796.43698	40876.72246	91325.6393	43004.9517	1	5	46	NA	NA	91396.8085
871	4155	4155	4155	9900	17168.19466	9174.544099	9147.859816	5398.9482	1	1	2	1	2	40	489	490	1	3	2	2	2	3	NA	1	1	NA	4	5	4	3	0.84	2	2	2	40	2	1	4	NA	7327.064468	4206.63363	7666.110695	4622.278173	2	13	34	NA	NA	7699.738845
872	4158	4158	4158	9900	178654.3888	91455.8139	77622.88776	38499.72717	1	1	2	2	2	49	594	594	3	1	2	1	1	NA	NA	3	2	NA	1	2	3	3	1.11	2	2	1	52	1	2	1	NA	68136.03138	33375.87635	68546.72449	34373.73524	1	1	27	NA	NA	70553.50729
873	4159	4159	4159	9900	78891.05296	36585.17065	43261.28576	20464.93463	1	1	2	1	1	57	689	690	5	4	1	1	1	NA	NA	4	3	NA	1	2	2	2	0.67	NA	NA	1	57	1	4	1	4	33236.48633	16609.50864	37130.97693	18305.393	1	11	32	NA	NA	37925.16736
874	4164	4164	4164	9900	NA	NA	33429.20542	15385.79998	1	1	2	2	1	48	582	582	4	2	2	1	1	NA	NA	3	2	NA	NA	5	3	3	0.61	NA	NA	1	48	1	3	1	3	25579.15106	13065.26433	27225.51003	13039.55209	2	11	38	NA	NA	27479.80727
875	4169	4169	4169	9900	NA	NA	8667.086968	5153.358589	1	1	2	1	2	42	505	506	1	3	2	2	2	7	NA	1	1	NA	1	1	2	2	0.84	2	2	2	42	2	1	1	NA	7073.111876	4172.000759	7263.212318	4412.018053	2	12	10	NA	NA	7333.256177
876	4170	4170	4170	9900	NA	NA	11677.90198	5877.915455	1	1	2	1	1	65	784	785	4	2	2	1	1	NA	NA	2	1	NA	1	4	NA	12	NA	NA	NA	1	65	1	2	1	NA	8867.641499	4205.874391	8723.171722	4538.354421	2	7	21	NA	NA	8782.698587
877	4181	4181	4181	9900	NA	NA	70724.01667	38725.91419	1	1	2	2	1	62	748	749	3	1	1	1	1	NA	NA	4	3	NA	1	2	11	11	5	NA	NA	2	64	1	4	1	NA	56634.44309	29715.79973	63421.03299	35290.77763	2	11	38	NA	NA	64100.03321
878	4187	4187	4187	9900	NA	NA	44959.09448	22638.91718	1	1	2	1	1	69	839	839	3	1	2	1	1	NA	NA	1	1	NA	3	1	2	2	0.79	NA	NA	1	69	1	1	3	NA	35744.05537	18754.72121	40316.60458	20630.75873	1	11	32	NA	NA	40689.08672
879	4199	4199	4199	9900	0	0	13271.36661	6679.964524	1	1	2	1	1	61	736	737	4	2	2	1	1	NA	NA	2	1	NA	1	3	8	8	3.53	NA	NA	1	61	1	2	1	NA	10077.6425	4779.77132	9913.459638	5157.618676	2	12	17	NA	NA	9981.109021
880	4206	4206	4206	9900	197291.6131	87216.57093	99979.59987	46375.94617	1	1	2	2	1	44	537	538	3	1	2	1	1	NA	NA	5	3	NA	1	4	8	8	2.99	NA	NA	1	44	1	5	1	5	83472.08792	40485.98648	85812.06388	41482.17112	3	1	36	NA	NA	86501.4942
881	4212	4212	4212	9900	NA	NA	2851.323456	1688.820156	1	1	2	1	1	62	750	751	1	3	2	2	2	6	NA	1	1	NA	1	3	5	5	1.63	NA	NA	1	62	2	1	1	1	2127.864899	1289.870947	2574.6528	1541.055054	1	4	25	NA	NA	2464.848059
882	4215	4215	4215	9900	NA	NA	10686.47596	6123.360385	1	1	2	2	2	43	524	525	1	3	2	1	1	NA	NA	1	1	NA	1	4	5	5	1.32	2	2	1	50	1	1	1	1	8751.744327	5108.837908	8955.505365	5242.479462	2	6	18	NA	NA	9157.47062
883	4248	4248	4248	9900	292214.9332	128456.3897	147445.582	68248.25775	1	1	2	1	1	44	531	532	3	1	2	1	1	NA	NA	4	3	NA	1	2	9	9	5	NA	NA	2	49	1	4	1	NA	116148.0403	56334.61564	126551.9137	61046.42903	1	12	28	NA	NA	129066.1019
884	4250	4250	4250	9900	28160.60879	14761.40034	15226.27882	7945.33906	1	1	2	2	2	73	884	884	4	2	2	1	1	NA	NA	2	1	NA	3	7	11	3	1.32	NA	NA	2	44	1	4	5	NA	9850.739995	5844.407311	11004.03697	5964.636019	2	4	13	NA	NA	11153.57527
885	4255	4255	4255	9900	109726.3914	44861.99375	55153.08611	23498.20989	1	1	2	1	2	61	741	741	3	1	2	1	1	NA	NA	5	3	NA	1	2	6	6	2.67	NA	NA	1	64	1	5	1	NA	41430.71719	21011.37441	47869.09297	21006.13352	2	8	6	NA	NA	49114.98725
886	4260	4260	4260	9900	6485.12405	3436.654178	3810.803419	1936.803721	1	1	2	1	2	61	739	741	1	3	2	1	1	NA	NA	2	1	NA	1	5	6	6	2.22	NA	NA	2	61	1	2	1	1	2508.743286	1536.874627	3062.308368	1620.47592	1	10	9	NA	NA	3000.52744
887	4262	4262	4262	9900	NA	NA	13836.74696	7247.446487	1	1	2	1	1	53	640	641	1	3	2	1	1	NA	NA	4	3	NA	1	2	11	11	5	NA	NA	1	53	1	4	1	2	11445.40556	6203.614551	11997.51769	6470.152678	1	5	40	NA	NA	12177.71874
888	4263	4263	4263	9900	NA	NA	51191.14337	26290.63831	1	1	2	2	2	74	890	890	3	1	2	1	1	NA	NA	5	3	NA	2	1	4	4	1.8	NA	NA	2	74	1	5	2	NA	38454.52599	22110.80502	44430.39862	23502.41407	2	1	42	NA	NA	45586.79362
889	4273	4273	4273	9900	0	0	14170.73597	7853.974717	1	1	2	2	2	51	614	614	1	3	2	2	1	8	NA	3	2	NA	NA	4	5	5	1.44	2	2	2	51	2	3	NA	NA	10886.95283	6355.267616	11875.39301	6724.13488	1	3	37	NA	NA	11919.50143
890	4277	4277	4277	9900	5276.185454	3537.926555	3518.492366	1907.660111	1	1	2	2	1	64	777	778	1	3	2	1	1	NA	NA	1	1	NA	1	2	6	6	3.07	NA	NA	1	64	1	1	1	NA	2838.511634	1728.778315	3177.084734	1740.747376	1	3	37	NA	NA	3225.020762
891	4280	4280	4280	9900	144762.0722	63560.55875	70911.7633	32327.38818	1	1	2	2	2	64	779	780	3	1	2	1	1	NA	NA	3	2	NA	1	2	9	9	5	NA	NA	1	67	1	3	1	3	54549.99001	27664.74592	61546.54307	28898.94319	1	5	19	NA	NA	62982.36906
892	4281	4281	4281	9900	NA	NA	102780.9968	50699.83598	1	1	2	1	2	44	530	530	2	5	2	3	1	6	NA	4	3	NA	4	5	11	11	5	2	2	2	44	3	4	4	NA	80085.67757	40680.7089	90763.18695	45266.36595	1	11	11	NA	NA	94276.063
893	4283	4283	4283	9900	15415.41988	9523.932036	9477.850241	5723.713698	1	1	2	2	2	42	506	507	1	3	2	1	1	NA	NA	2	1	NA	4	5	7	7	2.01	2	2	2	42	1	2	4	NA	7591.373406	4358.379377	7942.650037	4900.32427	2	3	24	NA	NA	7977.491253
894	4292	4292	4292	9900	201713.2776	93513.78427	103275.3402	50512.73865	1	1	2	1	1	42	514	515	3	1	2	1	1	NA	NA	5	3	NA	1	5	11	11	5	NA	NA	1	42	1	5	1	5	88772.82215	44960.32206	88640.78373	45182.43273	1	8	11	NA	NA	90331.56083
895	4298	4298	4298	9900	199624.5456	76071.59513	87671.22995	39607.67522	1	1	2	2	1	57	690	692	5	4	2	3	1	6	NA	5	3	NA	1	3	NA	3	0.89	NA	NA	1	57	3	5	1	3	67983.77786	33974.02285	75247.8425	35428.11515	2	5	43	NA	NA	75265.27221
896	4300	4300	4300	9900	0	0	11706.39108	6724.333596	1	1	2	2	1	44	535	536	1	3	2	2	2	6	NA	1	1	NA	1	4	1	1	0	NA	NA	1	44	2	1	1	NA	10104.89895	5528.91997	10150.33624	6003.144018	2	3	24	NA	NA	10268.98135
897	4303	4303	4303	9900	NA	NA	13517.65341	6661.919893	1	1	2	1	1	78	938	940	4	2	1	1	1	NA	NA	2	1	NA	2	1	3	3	1.56	NA	NA	1	78	1	2	2	NA	9367.889142	4799.146151	10097.43121	5143.686368	2	13	34	NA	NA	10166.33116
898	4312	4312	4312	9900	118542.2715	52318.36022	57403.97311	26487.62446	1	1	2	2	2	60	723	724	3	1	2	1	1	NA	NA	3	2	NA	1	2	9	9	5	NA	NA	1	64	1	3	1	NA	46701.48421	23684.41671	49822.70837	23678.50908	2	1	15	NA	NA	50911.29321
899	4316	4316	4316	9900	NA	NA	34116.33232	16828.5568	1	1	2	1	1	70	849	850	3	1	1	1	1	NA	NA	4	3	NA	1	2	NA	99	NA	NA	NA	1	70	1	4	1	NA	26677.94019	14202.96536	30593.46937	15335.79952	2	7	30	NA	NA	31002.53327
900	4318	4318	4318	9900	NA	NA	44819.66112	24666.81667	1	1	2	2	2	58	706	707	5	4	2	1	1	NA	NA	2	1	NA	3	6	2	1	0.28	2	2	2	58	1	2	3	NA	37436.87457	20478.8807	39579.0604	22023.2892	2	12	20	NA	NA	40644.00035
901	4326	4326	4326	9900	NA	NA	89611.42125	41146.72985	1	1	2	1	1	52	627	628	3	1	1	1	1	NA	NA	3	2	NA	1	3	11	11	5	NA	NA	2	51	1	5	1	3	70420.81834	35191.90264	76913.10041	36804.76259	1	10	1	NA	NA	0
902	4330	4330	4330	9900	18003.34034	9252.080668	9516.661334	5089.303317	1	1	2	2	2	44	532	532	1	3	2	1	1	NA	NA	4	3	NA	1	5	9	9	3.01	2	2	1	51	1	1	1	4	7591.373406	4358.379377	7975.174599	4357.177503	2	3	24	NA	NA	8010.962536
903	4331	4331	4331	9900	268364.1384	137018.0307	147878.4709	68340.41562	1	1	2	1	2	48	585	586	3	1	2	1	1	NA	NA	3	2	NA	3	2	3	3	1.08	2	2	2	48	1	3	3	NA	116017.7076	56830.32287	130587.5766	61016.41559	1	12	28	NA	NA	134729.9305
904	4332	4332	4332	9900	78410.83109	43680.88972	42436.61107	22131.46363	1	1	2	2	1	70	848	851	3	1	2	1	1	NA	NA	5	3	NA	1	2	7	7	3.38	NA	NA	1	70	1	5	1	NA	33738.59267	17961.95882	38054.59358	20168.31824	1	1	27	NA	NA	38406.17716
905	4333	4333	4333	9900	31529.99531	18064.97392	16799.20511	8242.437947	1	1	2	2	1	62	744	744	4	2	1	1	1	NA	NA	4	3	NA	1	3	9	8	4.52	NA	NA	2	61	1	2	1	4	12434.84792	5897.7811	12548.68822	6364.008632	1	9	8	NA	NA	12643.42835
906	4336	4336	4336	9900	NA	NA	68032.29174	31391.79567	1	1	2	2	2	67	815	815	3	1	2	1	1	NA	NA	3	2	NA	NA	1	6	6	3.03	NA	NA	2	67	1	3	NA	NA	55348.24206	28069.57533	59047.3594	28062.5739	2	4	29	NA	NA	60337.49521
907	4338	4338	4338	9900	NA	NA	30115.65783	13621.3807	1	1	2	1	1	58	705	705	2	5	2	3	2	6	NA	1	1	NA	4	2	4	3	1.2	NA	NA	1	73	3	1	2	NA	21527.73587	10758.21046	25848.14059	12183.99821	2	7	21	NA	NA	26501.07324
908	4343	4343	4343	9900	NA	NA	9554.61007	6177.7163	1	1	2	2	1	60	724	725	1	3	1	1	1	NA	NA	5	3	NA	NA	2	11	11	5	NA	NA	1	60	1	5	NA	NA	8588.883239	5231.007304	8627.503667	5637.190493	1	7	47	NA	NA	8757.675914
909	4351	4351	4351	9900	NA	NA	14024.62075	7938.302495	1	1	2	2	1	81	978	978	3	1	1	1	1	NA	NA	1	1	NA	1	2	7	7	3.11	NA	NA	1	81	1	1	1	3	10966.82932	5961.260089	12576.43411	7234.144732	1	7	52	NA	NA	12744.59304
910	4354	4354	4354	9900	280990.427	144148.9606	147496.2604	71283.65842	1	1	2	2	2	41	502	503	3	1	2	1	1	NA	NA	5	3	NA	1	4	10	10	4.34	2	2	1	42	1	5	1	5	125144.7179	61301.11407	130250.0566	63644.23288	1	5	46	NA	NA	134138.9688
911	4362	4362	4362	9900	34554.41583	17090.765	15574.07049	8409.476688	1	1	2	2	1	48	581	582	1	3	2	1	1	NA	NA	1	1	NA	NA	3	7	7	2.88	NA	NA	1	48	1	1	NA	NA	13443.46072	7355.62214	13503.91005	7507.55431	1	3	3	NA	NA	13661.75437
912	4373	4373	4373	9900	0	0	19933.03944	9877.942386	1	1	2	2	2	72	870	872	4	2	2	1	1	NA	NA	1	1	NA	1	1	2	2	1.08	NA	NA	2	72	1	1	1	NA	11298.56777	6503.334605	14405.6145	7415.458359	2	8	41	NA	NA	14597.44615
913	4382	4382	4382	9900	NA	NA	137819.5473	71083.31114	1	1	2	2	2	40	487	487	5	4	2	3	2	3	NA	2	1	NA	1	3	3	3	0.94	2	2	1	44	3	2	1	2	120975.6204	59258.91582	121704.8066	63465.3567	2	10	50	NA	NA	125267.8523
914	4385	4385	4385	9900	46708.29877	28266.75519	22028.95644	12957.45701	1	1	2	1	2	68	816	817	4	2	2	1	1	NA	NA	3	2	NA	NA	1	5	5	2.84	NA	NA	2	68	1	3	NA	NA	14251.77647	8203.169906	15920.33444	9727.277114	2	3	51	NA	NA	15835.32785
915	4386	4386	4386	9900	151942.271	66713.16246	74428.98676	33930.82664	1	1	2	2	2	61	739	740	3	1	2	1	1	NA	NA	3	2	NA	1	2	8	8	4.52	NA	NA	1	66	1	3	1	3	57255.66951	29036.91732	64599.2516	30332.33077	1	5	46	NA	NA	66106.29457
916	4393	4393	4393	9900	118415.0992	58693.87848	55263.60511	28311.23108	1	1	2	1	2	75	909	910	3	1	2	1	1	NA	NA	1	1	NA	1	2	7	7	3.11	NA	NA	1	80	1	1	1	1	38640.71147	22217.85902	47965.01587	25308.71513	1	10	9	NA	NA	49192.59176
917	4396	4396	4396	9900	21673.21941	12314.50039	12487.90082	6343.626271	1	1	2	2	1	60	727	728	4	2	2	1	1	NA	NA	1	1	NA	5	1	2	2	0.66	NA	NA	1	60	1	1	5	NA	8986.031938	4603.521662	9328.225525	4897.931001	1	7	5	NA	NA	9391.881273
918	4399	4399	4399	9900	65082.24591	34026.64005	33169.68881	17014.62074	1	1	2	1	1	75	904	905	3	1	2	1	1	NA	NA	1	1	NA	1	4	NA	6	2.67	NA	NA	2	65	1	3	1	NA	26677.94019	14202.96536	29744.57656	15505.35887	2	7	30	NA	NA	30143.20275
919	4405	4405	4405	9900	NA	NA	11273.94446	6574.918653	1	1	2	1	2	52	625	626	1	3	2	2	1	5	NA	4	3	NA	1	4	10	10	4.34	2	2	2	52	2	4	1	NA	9113.962267	5320.282927	9447.817076	5629.078453	1	12	31	NA	NA	9673.993372
920	4419	4419	4419	9900	204151.9476	92094.58489	84315.43167	41120.07983	1	1	2	2	1	52	630	631	3	1	2	1	1	NA	NA	2	1	NA	1	2	3	3	1.11	NA	NA	1	52	1	2	1	NA	72475.37318	36218.64013	72367.57516	36780.92478	1	1	27	NA	NA	73740.28788
921	4426	4426	4426	9900	108158.8979	47241.94747	54810.65903	25120.1118	1	1	2	2	1	43	526	527	3	1	2	1	1	NA	NA	4	3	NA	1	5	3	3	0.55	NA	NA	1	43	1	4	1	NA	44595.00933	22585.80874	47043.75473	22469.33728	1	1	27	NA	NA	47860.20187
922	4431	4431	4431	9900	0	0	2790.291938	1430.030452	1	1	2	2	1	60	725	725	1	3	2	1	1	NA	NA	1	1	NA	1	6	NA	77	NA	NA	NA	1	60	1	1	1	1	2082.318742	1265.386154	2519.543315	1304.908428	2	3	20	NA	NA	2371.723046
923	4439	4439	4439	9900	352913.8535	148721.089	178072.9956	79014.79438	1	1	2	2	1	45	544	545	3	1	2	1	1	NA	NA	5	3	NA	1	4	11	11	4.64	NA	NA	2	43	1	5	1	5	139938.0336	67873.33918	152839.2922	70676.83771	1	2	47	NA	NA	154221.9421
924	4444	4444	4444	9900	NA	NA	41034.92556	21625.94708	1	1	2	2	1	75	910	911	3	1	2	1	1	NA	NA	2	1	NA	3	1	2	2	0.96	NA	NA	1	75	1	2	3	NA	32624.20358	17368.67352	36797.64655	19707.64295	2	1	15	NA	NA	37137.61729
925	4445	4445	4445	9900	110097.1637	56106.57389	54538.35856	28905.50305	1	1	2	2	2	76	912	913	3	1	2	1	1	NA	NA	4	3	NA	2	4	12	3	1.46	NA	NA	1	40	1	5	1	4	42138.16648	24228.84586	47335.55164	25839.96226	1	8	7	NA	NA	48569.03017
926	4446	4446	4446	9900	NA	NA	68205.8713	36066.28978	1	1	2	1	2	64	776	777	3	1	2	1	1	NA	NA	1	1	NA	6	2	NA	12	NA	NA	NA	1	77	1	4	6	NA	55489.45916	28141.19285	59198.01455	32241.31976	1	12	23	NA	NA	60491.44204
927	4452	4452	4452	9900	NA	NA	21371.50023	14129.16824	1	1	2	2	2	74	889	890	4	2	2	1	1	NA	NA	9	9	NA	2	6	11	10	5	NA	NA	2	38	1	2	NA	NA	13826.43091	8203.169906	15445.19061	10606.89106	2	11	38	NA	NA	15655.08154
928	4461	4461	4461	9900	36947.83355	18639.00911	19996.48289	9443.684754	1	1	2	2	1	80	968	969	3	1	2	1	1	NA	NA	4	3	NA	2	3	11	11	5	NA	NA	1	57	1	5	NA	NA	13686.61095	7439.656915	17931.63993	8605.993833	1	1	16	NA	NA	18032.30916
929	4463	4463	4463	9900	144611.9985	61136.50474	71635.82385	31496.86929	1	1	2	2	2	60	730	731	3	1	2	1	1	NA	NA	3	2	NA	NA	3	6	6	2.49	NA	NA	1	65	1	4	1	NA	55348.24206	28069.57533	62174.97792	28156.50405	2	10	29	NA	NA	63795.14495
930	4472	4472	4472	9900	NA	NA	2851.323456	1688.820156	1	1	2	1	1	73	881	882	1	3	2	2	2	5	NA	1	1	NA	1	4	3	3	0.59	NA	NA	1	73	2	1	1	1	2127.864899	1289.870947	2574.6528	1541.055054	1	4	25	NA	NA	2464.848059
931	4473	4473	4473	9900	NA	NA	11652.59878	6676.846954	1	1	2	1	1	45	541	543	1	3	2	2	2	7	NA	1	1	NA	3	7	11	5	2.91	NA	NA	1	45	2	1	3	NA	9439.391427	5590.766633	10103.6942	5960.750352	1	6	40	NA	NA	10301.79161
932	4497	4497	4497	9900	10248.22886	6878.700172	3847.991632	2829.207102	1	1	2	1	2	62	744	745	1	3	2	1	1	NA	NA	5	3	NA	1	2	3	3	0.89	NA	NA	1	70	1	3	1	5	3142.389686	1859.876707	3092.192296	2367.127826	2	6	39	NA	NA	3174.361584
933	4502	4502	4502	9900	NA	NA	97023.56707	46472.78	1	1	2	2	1	53	643	644	3	1	2	1	1	NA	NA	5	3	NA	1	2	10	10	5	NA	NA	1	53	1	5	1	5	76428.85617	38194.34265	83274.91354	41568.78666	2	10	7	NA	NA	84929.32391
934	4525	4525	4525	9900	171803.0113	70387.79032	84386.5165	33533.40059	1	1	2	1	1	67	806	806	3	1	2	1	1	NA	NA	2	1	NA	1	3	5	5	1.55	NA	NA	1	67	1	2	1	3	57758.42816	30305.54889	75672.7389	30558.85983	1	11	45	NA	NA	76097.56992
935	4526	4526	4526	9900	NA	NA	12640.85915	7068.938981	1	1	2	1	2	40	491	491	1	3	2	2	1	6	NA	3	2	NA	5	4	6	4	1.98	2	2	2	40	2	3	5	NA	10218.98891	5965.343132	10593.3221	6052.03109	1	4	25	NA	NA	10846.92125
936	4530	4530	4530	9900	NA	NA	11933.21272	5963.999949	1	1	2	2	2	83	997	998	2	5	2	3	1	7	NA	1	1	NA	5	2	NA	99	NA	NA	NA	2	83	3	1	5	NA	8123.335092	4675.704681	10357.20953	5331.494605	2	9	2	NA	NA	10495.1308
937	4557	4557	4557	9900	4440.277558	3164.493771	2478.132298	1566.471616	1	1	2	1	1	60	727	727	1	3	1	1	1	NA	NA	3	2	NA	1	4	7	7	2.05	NA	NA	2	50	1	3	1	3	2127.864899	1289.870947	2237.673263	1429.411529	1	4	25	NA	NA	2310.093758
938	4559	4559	4559	9900	NA	NA	17006.01432	8230.475375	1	1	2	1	2	70	849	850	4	2	2	1	1	NA	NA	2	1	NA	3	3	6	1	0	NA	NA	2	51	1	3	4	NA	11002.15144	6332.720538	12290.25243	6178.690362	1	13	48	NA	NA	12224.62866
939	4563	4563	4563	9900	NA	NA	35624.2993	16828.99596	1	1	2	2	1	70	844	844	3	1	2	1	1	NA	NA	2	1	NA	1	2	7	7	3.25	NA	NA	1	70	1	2	1	2	26678.63638	14203.336	31945.72322	15336.19972	3	1	14	NA	NA	32242.70212
940	4564	4564	4564	9900	211408.8013	109270.1761	113869.5954	55648.49258	1	1	2	1	2	56	682	682	3	1	2	1	1	NA	NA	4	3	NA	3	2	9	9	4.97	2	2	1	21	1	3	5	NA	88545.9648	46708.67973	100555.2358	49684.67808	1	6	23	NA	NA	103984.4285
941	4565	4565	4565	9900	NA	NA	140785.2621	59476.8826	1	1	2	2	2	44	539	540	3	1	2	1	1	NA	NA	2	1	NA	4	2	2	2	0.64	2	2	2	44	1	2	4	NA	102770.115	50341.09825	124323.7511	53102.78192	2	1	42	NA	NA	128753.5919
942	4567	4567	4567	9900	NA	NA	10830.63528	6344.72122	1	1	2	2	1	47	571	572	1	3	2	2	2	4	NA	2	1	NA	3	5	3	3	0.51	NA	NA	1	24	2	2	1	2	9348.950878	5478.061827	9390.988997	5664.24534	2	2	18	NA	NA	9577.748485
943	4570	4570	4570	9900	26686.71359	14438.94898	13853.33475	7271.81479	1	1	2	2	1	70	842	843	4	2	1	1	1	NA	NA	2	1	NA	2	1	6	6	3.91	NA	NA	1	70	1	2	2	NA	10519.56133	5389.14493	10348.17882	5614.587867	1	7	12	NA	NA	10418.79472
944	4571	4571	4571	9900	NA	NA	62070.89081	28095.54977	1	1	2	1	2	61	739	739	3	1	2	1	1	NA	NA	2	1	NA	3	1	NA	13	NA	NA	NA	2	61	1	2	3	NA	43400.41476	22010.29637	53873.2726	25115.90767	2	12	17	NA	NA	55252.05939
945	4579	4579	4579	9900	100015.0611	64754.96804	38651.92319	24927.40565	1	1	2	1	2	74	898	899	3	1	2	1	1	NA	NA	4	3	NA	1	2	8	8	4.3	NA	NA	1	77	1	4	1	NA	31445.59658	18080.77038	33547.21621	22283.75753	2	7	30	NA	NA	34280.19504
946	4596	4596	4596	9900	64642.93408	34897.12404	32160.32323	17993.4457	1	1	2	2	2	81	979	980	3	1	2	1	1	NA	NA	4	3	NA	1	2	6	6	2.53	NA	NA	1	79	1	4	1	4	24739.83482	11154.10345	27912.95303	16085.17094	1	5	19	NA	NA	28564.13735
947	4600	4600	4600	9900	189203.927	87714.47982	96870.66793	47380.16571	1	1	2	1	1	43	517	518	3	1	2	3	1	4	NA	5	3	NA	NA	5	10	10	3.33	NA	NA	1	43	3	5	NA	NA	83267.53085	42172.08504	83143.68086	42380.4214	1	9	33	NA	NA	84729.60357
948	4601	4601	4601	9900	NA	NA	14618.53066	8397.111987	1	1	2	1	1	48	581	583	1	3	2	2	2	6	NA	1	1	NA	4	4	3	1	0.32	NA	NA	2	52	2	1	2	NA	12618.64345	6904.321371	12675.38394	7496.515732	1	4	25	NA	NA	12823.5438
949	4604	4604	4604	9900	NA	NA	11835.60701	6357.686603	1	1	2	1	2	42	513	515	1	3	2	2	2	2	NA	1	1	NA	1	6	4	4	0.83	2	2	1	48	2	1	1	1	9479.840896	5442.591327	9918.502834	5443.096494	1	4	22	NA	NA	9962.011323
950	4605	4605	4605	9900	185930.7504	76175.93297	91325.80516	36290.92579	1	1	2	2	1	64	771	772	3	1	1	1	1	NA	NA	5	3	NA	NA	3	12	6	3.12	NA	NA	1	64	1	5	NA	NA	62508.03061	32797.64076	81895.47449	33071.78201	1	2	47	NA	NA	82355.24029
951	4608	4608	4608	9900	NA	NA	36341.05994	15716.7714	1	1	2	2	1	46	556	557	4	2	2	3	1	4	NA	2	1	NA	4	3	1	1	0.13	NA	NA	1	46	3	2	4	NA	26662.94703	13422.45224	29596.991	13320.05223	1	9	8	NA	NA	29946.84497
952	4614	4614	4614	9900	5013.002323	3081.034623	2617.940337	1615.205969	1	1	2	2	2	73	878	879	1	3	2	2	1	5	NA	1	1	NA	2	7	NA	77	NA	NA	NA	2	44	2	5	2	NA	2023.582165	1345.272475	2103.740267	1351.40301	1	4	29	NA	NA	2144.866844
953	4616	4616	4616	9900	NA	NA	13315.01529	7496.613934	1	1	2	2	1	40	491	492	1	3	2	1	1	NA	NA	2	1	NA	NA	7	7	5	1.13	NA	NA	1	40	1	2	NA	NA	10786.061	6388.37264	11545.13644	6692.596738	1	3	37	NA	NA	11771.49539
954	4621	4621	4621	9900	NA	NA	82946.84707	35032.45372	1	1	2	1	1	69	838	839	3	1	2	1	1	NA	NA	2	1	NA	1	2	6	6	2.45	NA	NA	1	69	1	2	1	2	57758.42816	30305.54889	74381.73017	31924.94122	1	11	45	NA	NA	75429.48572
955	4624	4624	4624	9900	NA	NA	2787.534978	1655.125395	1	1	2	1	1	65	781	782	1	3	1	1	1	NA	NA	2	1	NA	1	5	6	5	1.78	NA	NA	2	56	2	1	1	2	2080.261298	1264.135884	2517.05387	1510.308452	1	4	25	NA	NA	2369.379655
956	4641	4641	4641	9900	68943.93402	32068.18009	26532.5284	13160.42782	1	1	2	1	1	44	536	537	4	2	1	1	1	NA	NA	3	2	NA	5	1	1	1	0.36	NA	NA	1	44	1	3	5	NA	21966.57327	11058.2405	21608.69841	11153.53666	1	13	48	NA	NA	21755.14951
957	4644	4644	4644	9900	100502.0128	38194.33629	48323.86249	19832.02261	1	1	2	2	2	64	770	771	2	5	2	3	1	7	NA	1	1	NA	1	5	4	3	1.24	NA	NA	1	70	3	2	1	NA	37232.89683	18882.47148	41941.79563	17728.75963	1	5	13	NA	NA	42863.00426
958	4645	4645	4645	9900	NA	NA	138313.3746	66347.89226	1	1	2	2	2	45	548	549	3	1	2	1	1	NA	NA	2	1	NA	3	2	7	5	2.67	2	2	2	47	1	3	5	NA	107553.6552	52684.27621	122140.8924	59237.42973	2	8	26	NA	NA	126306.2117
959	4648	4648	4648	9900	241974.9552	124646.726	127016.4304	61639.5332	1	1	2	2	2	42	504	505	3	1	2	1	1	NA	NA	2	1	NA	1	2	5	5	1.78	2	2	1	46	1	4	1	NA	106280.5729	52060.6673	112164.859	55033.66259	1	1	16	NA	NA	115468.3674
960	4665	4665	4665	9900	NA	NA	25204.29367	12947.17141	1	1	2	2	2	51	617	618	4	2	2	3	1	7	NA	5	3	NA	3	1	3	3	1.5	2	2	2	51	3	5	3	NA	17882.35484	9530.345045	17678.10676	9815.308357	2	9	2	NA	NA	17824.93922
961	4666	4666	4666	9900	113978.006	53749.74058	51625.40849	25001.216	1	1	2	2	1	67	807	809	5	4	2	3	1	3	NA	3	2	NA	1	4	NA	77	NA	NA	NA	1	67	3	3	1	NA	41406.26087	21725.65118	46294.55296	22783.51261	1	8	33	NA	NA	46727.77452
962	4669	4669	4669	9900	NA	NA	2826.711954	1833.71963	1	1	2	2	2	61	742	743	1	3	2	2	1	7	NA	1	1	NA	1	2	6	6	2.93	NA	NA	1	67	2	1	1	1	2036.705496	1205.45874	2271.50622	1534.228003	2	3	20	NA	NA	2331.867295
963	4679	4679	4679	9900	28939.3188	15144.77819	13019.05435	6951.092559	1	1	2	2	1	54	649	649	1	3	2	1	1	NA	NA	2	1	NA	1	3	7	7	2.88	NA	NA	1	54	1	2	1	2	10806.85597	5912.997453	11288.51568	6205.58292	2	2	18	NA	NA	11420.86216
964	4680	4680	4680	9900	NA	NA	14705.26474	8099.015525	1	1	2	1	1	41	497	498	1	3	2	2	1	5	NA	1	1	NA	1	5	4	4	0.9	NA	NA	1	41	2	1	1	3	10916.31814	6396.46806	12750.58902	7230.390328	1	4	25	NA	NA	13004.16119
965	4683	4683	4683	9900	214735.8685	110191.4935	115661.6296	56117.69584	1	1	2	1	2	49	588	590	3	1	2	1	1	NA	NA	3	2	NA	1	4	11	11	4.69	2	2	1	48	1	5	1	NA	95505.8643	46782.76462	102137.7339	50103.59712	2	12	10	NA	NA	105237.7312
966	4688	4688	4688	9900	NA	NA	16934.75984	11201.36604	1	1	2	2	2	60	728	729	4	2	2	1	1	NA	NA	3	2	NA	3	1	6	6	3.35	NA	NA	2	60	1	3	3	NA	11298.56777	6503.334605	12238.7568	8408.96415	2	8	6	NA	NA	12342.44818
967	4693	4693	4693	9900	NA	NA	10955.32493	6513.651468	1	1	2	2	2	40	490	491	1	3	2	3	1	7	NA	3	2	NA	NA	7	6	6	1.33	2	2	1	53	3	2	NA	NA	9329.844279	5546.161299	9180.806803	5576.624908	1	2	35	NA	NA	9369.243014
968	4697	4697	4697	9900	17072.25596	10165.39711	10276.50623	6224.981788	1	1	2	2	2	45	540	541	1	3	2	1	1	NA	NA	4	3	NA	1	3	9	9	4.47	2	2	1	53	1	4	1	4	8751.744327	5108.837908	8611.941577	5329.482036	2	2	7	NA	NA	8805.852309
969	4707	4707	4707	9900	NA	NA	56243.59684	31283.51075	1	1	2	2	2	79	949	949	3	1	2	1	1	NA	NA	3	2	NA	NA	1	4	4	1.82	NA	NA	2	79	1	3	NA	NA	45757.45035	26309.88257	48815.58142	27965.77301	2	10	29	NA	NA	49882.16137
970	4709	4709	4709	9900	141473.4444	73122.9168	76200.81935	37239.62235	1	1	2	2	2	50	600	601	3	1	2	1	1	NA	NA	5	3	NA	NA	1	4	4	2	3	2	2	50	1	5	NA	NA	59254.40452	31257.15564	67290.9334	33248.67508	3	1	36	NA	NA	69585.72767
971	4713	4713	4713	9900	NA	NA	92225.86941	45375.70847	1	1	2	2	1	51	615	616	3	1	1	1	1	NA	NA	4	3	NA	1	4	11	11	5	NA	NA	2	49	1	5	1	NA	72475.37318	36218.64013	79157.07012	40587.4825	1	1	16	NA	NA	79873.15902
972	4714	4714	4714	9900	NA	NA	21885.10541	13233.62445	1	1	2	1	2	45	544	545	1	3	2	1	1	NA	NA	4	3	NA	3	2	6	6	2.4	2	2	2	45	1	4	3	NA	17446.90862	10290.87582	18340.20678	11329.89078	1	4	22	NA	NA	18520.87872
973	4727	4727	4727	9900	NA	NA	81955.82696	38168.35675	1	1	2	1	2	68	819	819	5	4	2	1	1	NA	NA	4	3	NA	1	2	6	6	2.76	NA	NA	1	72	1	2	1	4	58960.31674	29901.42036	71132.03225	34120.45436	1	11	45	NA	NA	72689.93959
974	4728	4728	4728	9900	13354.08376	6031.454957	5014.173989	2480.735425	1	1	2	2	2	62	751	752	1	3	2	1	1	NA	NA	1	1	NA	1	2	6	6	3.07	NA	NA	1	64	1	1	1	NA	3612.817963	2138.307673	4029.32014	2075.570166	1	3	37	NA	NA	4136.391866
975	4732	4732	4732	9900	NA	NA	54997.32428	30405.37163	1	1	2	2	2	70	848	849	3	1	2	1	1	NA	NA	2	1	NA	1	2	6	6	2.22	NA	NA	2	70	1	2	1	NA	38454.52599	22110.80502	47733.90238	27180.76395	1	9	15	NA	NA	48955.56335
976	4734	4734	4734	9900	NA	NA	37633.95359	19138.29695	1	1	2	2	2	80	963	964	3	1	2	1	1	NA	NA	1	1	NA	1	2	3	3	0.93	NA	NA	1	82	1	1	1	1	26313.93192	11863.79461	32663.68848	17108.60627	1	11	45	NA	NA	33499.65518
977	4736	4736	4736	9900	152827.0408	67071.14373	78246.03724	36229.38779	1	1	2	1	1	55	661	661	3	1	1	1	1	NA	NA	5	3	NA	NA	2	11	11	5	NA	NA	1	55	1	5	NA	NA	59582.63457	29775.65902	67158.23983	32406.3181	1	8	33	NA	NA	68753.02839
978	4751	4751	4751	9900	262066.5026	130176.6336	131059.8402	61051.24656	1	1	2	2	2	49	589	589	3	1	2	1	1	NA	NA	4	3	NA	1	3	5	5	1.59	2	2	1	51	1	3	1	4	103781.8662	50836.69628	115735.4875	54508.42226	2	1	24	NA	NA	116933.3045
979	4753	4753	4753	9900	NA	NA	7164.997619	4216.009634	1	1	2	1	2	56	673	675	1	3	2	2	7	77	NA	1	1	NA	1	7	NA	13	NA	2	2	1	44	NA	NA	NA	NA	5947.87565	3535.737227	6004.427919	3609.512184	2	13	34	NA	NA	6127.880855
980	4754	4754	4754	9900	NA	NA	85528.1862	41208.7449	1	1	2	1	1	53	642	643	3	1	1	1	1	NA	NA	5	3	NA	1	2	11	11	5	NA	NA	1	53	1	5	1	NA	65127.83067	32546.7998	73408.4772	36860.23357	2	12	10	NA	NA	75151.68846
981	4757	4757	4757	9900	NA	NA	71835.42152	30837.6572	1	1	2	2	2	66	800	800	3	1	2	1	1	NA	NA	4	3	NA	NA	5	8	8	2.56	NA	NA	2	66	1	4	NA	NA	55348.24206	28069.57533	62348.215	27567.20396	2	10	29	NA	NA	63717.62975
982	4764	4764	4764	9900	110235.5873	47032.89771	42601.7582	18105.29996	1	1	2	2	2	60	723	723	2	5	2	3	1	8	NA	2	1	NA	2	1	2	2	1.08	NA	NA	2	60	3	2	2	NA	29787.45675	15106.55497	36975.40188	16185.16262	2	9	44	NA	NA	37921.71892
983	4768	4768	4768	9900	NA	NA	105180.0288	51032.1434	1	1	2	1	2	46	558	558	3	1	2	1	1	NA	NA	5	3	NA	NA	3	1	1	0	2	2	1	47	1	5	NA	NA	86850.83893	42543.1714	92881.70882	45563.06019	1	8	33	NA	NA	95700.77514
984	4772	4772	4772	9900	NA	NA	154804.6192	72951.42713	1	1	2	1	1	44	532	533	3	1	2	1	1	NA	NA	2	1	NA	1	4	4	4	1.14	NA	NA	1	44	1	2	1	4	129575.038	62847.03509	132868.144	65253.30119	1	11	32	NA	NA	135388.3549
985	4775	4775	4775	9900	NA	NA	58624.11105	32215.87596	1	1	2	2	2	70	846	847	3	1	2	1	1	NA	NA	3	2	NA	NA	1	6	6	3.03	NA	NA	2	70	1	3	NA	NA	45097.52012	25930.43207	50881.70436	28799.25727	1	5	19	NA	NA	52068.72917
986	4776	4776	4776	9900	NA	NA	10703.60196	6133.079278	1	1	2	2	1	42	513	514	1	3	2	2	1	5	NA	2	1	NA	1	7	12	6	1.83	NA	NA	1	42	2	2	1	1	8670.639953	5135.450194	9280.841388	5475.302147	2	2	18	NA	NA	9462.805586
987	4778	4778	4778	9900	90558.48081	48708.68874	47433.78294	23857.51054	1	1	2	2	1	75	909	910	3	1	1	1	1	NA	NA	5	3	NA	1	3	11	11	5	NA	NA	1	75	1	5	1	4	38150.36167	20310.72344	42535.75596	21741.2582	1	5	46	NA	NA	43105.80497
988	4783	4783	4783	9900	114050.7381	59301.98553	59182.43082	29191.31603	1	1	2	2	2	57	689	689	3	1	2	1	1	NA	NA	5	3	NA	3	1	7	7	4.79	2	2	2	57	1	5	3	NA	46448.21668	24501.79273	52262.44343	26062.90076	2	9	44	NA	NA	54158.31414
989	4789	4789	4789	9900	269504.09	120855.7684	141466.9029	59764.85213	1	1	2	1	2	43	523	524	3	1	2	1	1	NA	NA	3	2	NA	3	2	6	6	2.4	2	2	2	43	1	3	3	NA	103267.6976	50584.83501	124925.69	53359.88994	1	10	1	NA	NA	0
990	4792	4792	4792	9900	NA	NA	68032.29174	31391.79567	1	1	2	2	2	67	804	806	3	1	2	1	1	NA	NA	5	3	NA	1	2	NA	12	NA	NA	NA	2	67	1	5	1	5	55348.24206	28069.57533	59047.3594	28062.5739	2	10	50	NA	NA	60337.49521
991	4797	4797	4797	9900	NA	NA	125946.406	55378.17053	1	1	2	1	2	53	637	637	3	1	2	1	1	NA	NA	2	1	NA	1	2	5	5	1.78	2	2	1	59	1	2	1	2	91938.07952	48498.04642	111219.9487	49443.32629	1	11	32	NA	NA	115182.8815
992	4800	4800	4800	9900	7055.345474	2922.00441	2231.156037	1101.948879	1	1	2	1	1	67	811	812	1	3	2	2	1	7	NA	1	1	NA	1	3	5	5	1.55	NA	NA	1	67	2	1	1	NA	1665.050875	1009.32195	2014.661692	1005.532699	2	2	4	NA	NA	1928.739658
993	4803	4803	4803	9900	84858.9088	45791.46911	42438.06406	21475.63809	1	1	2	1	2	50	608	609	3	1	2	1	1	NA	NA	1	1	NA	2	7	4	2	0.84	2	2	2	30	1	1	3	NA	37251.40031	19578.74105	37475.93486	19174.10725	1	6	9	NA	NA	38488.87015
994	4804	4804	4804	9900	0	0	29794.39184	15008.78499	1	1	2	2	1	45	550	551	4	2	1	1	1	NA	NA	2	1	NA	5	1	2	2	0.72	NA	NA	1	45	1	2	5	NA	24667.10603	12417.72158	24265.23466	12720.02976	2	5	12	NA	NA	24429.6902
995	4805	4805	4805	9900	NA	NA	106219.3341	47131.78894	1	1	2	2	1	41	497	498	3	1	2	1	1	NA	NA	5	3	NA	5	4	11	11	4.64	NA	NA	1	41	1	5	5	NA	83472.08792	40485.98648	91167.60116	42158.25434	3	1	36	NA	NA	91992.34249
996	4809	4809	4809	9900	20559.95258	11762.30992	12640.85915	7068.938981	1	1	2	1	2	45	540	541	1	3	2	1	1	NA	NA	4	3	NA	2	3	2	2	0.35	2	2	2	75	3	4	2	NA	10218.98891	5965.343132	10593.3221	6052.03109	1	4	22	NA	NA	10846.92125
997	4812	4812	4812	9900	NA	NA	4633.52483	2556.832186	1	1	2	1	2	64	776	776	1	3	2	2	2	4	NA	1	1	NA	2	6	12	5	1.81	NA	NA	1	37	2	1	1	NA	3476.180773	2129.533962	3723.435795	2139.23845	1	6	40	NA	NA	3814.93121
998	4823	4823	4823	9900	NA	NA	15400.02832	8051.802108	1	1	2	1	1	59	715	716	1	3	2	2	2	8	NA	2	1	NA	1	3	4	4	1.1	NA	NA	1	28	NA	NA	5	NA	12618.64345	6904.321371	13353.00218	7188.240584	1	4	25	NA	NA	13527.88315
999	4827	4827	4827	9900	NA	NA	71027.36485	32966.37221	1	1	2	2	2	62	753	754	3	1	2	1	1	NA	NA	3	2	NA	1	2	5	5	1.78	NA	NA	2	62	1	3	1	3	46701.48421	23684.41671	61646.87728	29470.16048	2	1	42	NA	NA	62767.20676
1000	4828	4828	4828	9900	33047.35092	18541.58366	18816.81427	10031.11161	1	1	2	2	2	67	807	808	4	2	2	1	1	NA	NA	2	1	NA	1	4	12	5	1.94	NA	NA	1	67	1	2	1	2	13409.1658	7718.172229	13598.91818	7530.443841	1	9	8	NA	NA	13724.02633
1001	4830	4830	4830	9900	NA	NA	27512.29152	14617.38337	1	1	2	2	2	55	669	669	4	2	2	1	1	NA	NA	2	1	NA	5	6	NA	12	NA	2	2	2	33	1	2	5	NA	19519.87094	10661.28954	19296.91954	11081.50349	2	1	52	NA	NA	19474.40458
1002	4831	4831	4831	9900	NA	NA	41241.24827	18759.8902	1	1	2	2	1	58	705	705	4	2	2	1	1	NA	NA	2	1	NA	NA	1	2	2	0.82	NA	NA	1	58	1	2	NA	NA	29557.77081	14879.74178	33587.81653	15899.11255	1	5	46	NA	NA	33815.41932
1003	4834	4834	4834	9900	NA	NA	83098.55736	38074.60944	1	1	2	2	2	50	600	602	5	4	2	3	2	3	NA	1	1	NA	1	4	7	7	2.1	3	2	1	27	3	4	5	NA	65802.94425	34711.56088	73382.14387	33994.17712	1	11	11	NA	NA	74141.62032
1004	4840	4840	4840	9900	0	0	16498.46827	10002.95679	1	1	2	1	2	81	980	982	4	2	2	1	1	NA	NA	1	1	NA	1	7	NA	77	NA	NA	NA	2	60	1	3	3	NA	10673.79123	6332.720538	11923.44873	7509.307775	2	13	34	NA	NA	12085.48128
1005	4842	4842	4842	9900	165367.8589	92362.99262	88191.26467	44534.63692	1	1	2	2	2	53	641	642	3	1	2	1	1	NA	NA	3	2	NA	1	3	9	9	4.38	2	2	1	52	1	3	1	3	72822.62049	38414.49427	77879.37935	39761.88745	1	1	15	NA	NA	80243.10778
1006	4844	4844	4844	9900	59512.10758	35409.95959	37560.40008	18998.21124	1	1	2	2	2	44	531	532	4	2	2	1	1	NA	NA	4	3	NA	6	5	11	8	5	2	2	2	44	1	4	6	NA	24629.56741	13452.0843	26344.5892	14402.62863	1	9	8	NA	NA	26587.31388
1007	4853	4853	4853	9900	112194.8641	45871.23689	56393.84403	24026.84014	1	1	2	1	2	62	750	750	3	1	2	1	1	NA	NA	5	3	NA	NA	1	9	9	5	NA	NA	2	62	1	5	NA	NA	42362.76821	21484.05928	48945.98567	21478.70048	1	8	33	NA	NA	50219.90836
1008	4858	4858	4858	9900	0	0	26037.87153	11949.99303	1	1	2	2	1	44	529	530	4	2	2	3	2	5	NA	4	3	NA	1	4	11	11	5	NA	NA	2	42	3	4	1	NA	20272.74071	10205.54456	21205.83854	10127.68636	2	4	49	NA	NA	21147.68071
1009	4860	4860	4860	9900	NA	NA	43912.79492	22684.07726	1	1	2	2	2	48	584	585	4	2	2	1	1	NA	NA	1	1	NA	5	2	2	2	0.56	2	2	2	48	1	1	5	NA	31155.96856	16604.47593	30800.11236	17196.90009	2	11	38	NA	NA	31055.9348
1010	4863	4863	4863	9900	NA	NA	3737.170773	2188.888973	1	1	2	1	1	80	969	969	1	3	2	1	1	NA	NA	1	1	NA	1	2	6	6	2.73	NA	NA	1	80	1	1	1	3	3291.875308	2004.896714	3374.544258	1997.369822	2	6	39	NA	NA	3425.459566
1011	4867	4867	4867	9900	35897.74817	21853.19893	20098.21131	13293.80657	1	1	2	2	2	72	871	871	4	2	2	1	1	NA	NA	4	3	NA	NA	1	3	3	1.46	NA	NA	2	72	1	4	NA	NA	13409.1658	7718.172229	14524.98427	9979.777687	1	5	26	NA	NA	14648.04544
1012	4868	4868	4868	9900	NA	NA	10555.76796	5697.631945	1	1	2	1	2	52	624	625	1	3	2	2	2	6	NA	1	1	NA	1	5	3	3	0.86	2	2	1	44	3	1	NA	NA	8454.741757	4854.058698	8845.969146	4877.994528	1	12	28	NA	NA	8884.772861
1013	4869	4869	4869	9900	NA	NA	22028.95644	10661.45072	1	1	2	1	2	63	766	766	4	2	2	1	1	NA	NA	2	1	NA	1	3	NA	77	NA	NA	NA	1	74	1	2	1	NA	14251.77647	8203.169906	15920.33444	8003.644964	2	11	38	NA	NA	15835.32785
1014	4872	4872	4872	9900	168243.9206	83184.9505	92708.56334	41490.11676	1	1	2	1	2	53	636	637	3	1	2	1	1	NA	NA	2	1	NA	1	2	10	10	5	2	2	2	53	1	2	1	NA	67675.19247	35699.18627	81868.48665	37043.64664	1	1	10	NA	NA	84785.58301
1015	4877	4877	4877	9900	NA	NA	21016.08102	12709.40447	1	1	2	2	1	81	974	975	3	1	1	1	1	NA	NA	1	1	NA	1	2	4	4	1.42	NA	NA	1	81	1	1	1	2	16708.52076	9082.28213	18845.95404	11582.03173	1	11	32	NA	NA	19020.07042
1016	4880	4880	4880	9900	NA	NA	43563.48565	22719.22419	1	1	2	2	1	72	872	873	3	1	2	1	1	NA	NA	2	1	NA	2	1	2	2	1.01	NA	NA	1	72	1	2	2	NA	32624.20358	17368.67352	39065.10675	20703.9422	1	7	42	NA	NA	39428.26999
1017	4903	4903	4903	9900	NA	NA	37190.72216	17859.72876	1	1	2	2	1	52	630	630	3	1	2	1	1	NA	NA	1	1	NA	5	1	2	2	0.72	NA	NA	1	52	1	1	5	NA	26585.24173	13285.63429	31920.63811	15975.09886	2	3	24	NA	NA	32726.96407
1018	4905	4905	4905	9900	NA	NA	2536.937675	1682.793662	1	1	2	1	2	63	760	761	1	3	2	2	1	7	NA	1	1	NA	2	4	10	7	4.25	NA	NA	2	63	2	1	2	NA	1903.271115	1222.489571	2038.647659	1407.951967	1	13	48	NA	NA	2033.69016
1019	4907	4907	4907	9900	NA	NA	20234.27949	11552.47021	1	1	2	1	2	43	527	528	1	3	2	2	2	2	NA	1	1	NA	1	5	4	4	0.75	2	2	1	40	2	4	1	1	17232.04724	9893.308533	16956.77782	9890.580338	1	4	25	NA	NA	17031.16039
1020	4918	4918	4918	9900	NA	NA	75322.12452	34337.99196	1	1	2	2	2	63	766	766	3	1	2	1	1	NA	NA	2	1	NA	1	2	6	6	2.71	NA	NA	1	66	3	4	1	NA	57942.72979	29385.35639	65374.43387	30696.31463	1	12	38	NA	NA	66899.56115
1021	4922	4922	4922	9900	20495.15979	11893.1853	10435.41185	6089.683503	1	1	2	1	1	40	483	483	1	3	2	2	2	6	NA	1	1	NA	1	5	5	5	1.23	NA	NA	1	40	2	1	1	1	8437.332188	4943.894559	9048.300062	5436.5606	2	13	34	NA	NA	9229.170781
1022	4931	4931	4931	9900	5182.44088	3121.256886	3273.526609	1723.670227	1	1	2	1	1	63	762	763	1	3	2	2	1	6	NA	2	1	NA	1	3	9	9	3.96	NA	NA	1	63	2	2	1	NA	2372.211253	1437.989027	2955.888583	1572.855881	1	12	31	NA	NA	2918.846281
1023	4934	4934	4934	9900	86637.98999	47294.6631	45169.41418	24065.40849	1	1	2	2	1	70	844	844	3	1	2	1	1	NA	NA	5	3	NA	1	2	10	10	5	NA	NA	1	70	1	5	1	NA	38150.36167	20310.72344	40505.2066	21930.71481	3	1	19	NA	NA	40890.81289
1024	4935	4935	4935	9900	22830.07647	11835.07169	8219.95537	4757.067415	0	1	2	1	2	52	629	630	1	3	2	2	2	3	NA	1	1	NA	NA	4	4	4	1	3	2	1	43	2	2	NA	NA	7000.33126	4086.449098	6888.50606	4072.735664	1	13	48	NA	NA	7043.611066
1025	4938	4938	4938	9900	0	0	83102.64357	38465.78895	1	1	2	2	1	41	499	500	3	1	2	1	1	NA	NA	5	3	NA	5	2	NA	NA	NA	NA	NA	1	41	1	5	5	NA	65462.85799	31751.07332	71326.64431	34406.72528	2	9	44	NA	NA	72743.68019
1026	4940	4940	4940	9900	NA	NA	57693.53608	31590.89419	1	1	2	2	1	67	811	811	3	1	1	1	1	NA	NA	3	2	NA	1	2	7	7	3.73	NA	NA	1	67	1	3	1	4	46199.88286	24240.83988	51736.08383	28788.66117	2	11	24	NA	NA	52289.98228
1027	4941	4941	4941	9900	NA	NA	48881.6409	27188.68324	1	1	2	2	2	73	884	885	3	1	2	1	1	NA	NA	4	3	NA	3	1	3	3	1.32	NA	NA	2	73	1	4	3	NA	39768.0693	22866.07372	42425.909	24305.21785	1	1	27	NA	NA	43352.87991
1028	4945	4945	4945	9900	NA	NA	49024.34643	25219.08037	1	1	2	1	1	62	748	749	3	1	1	1	1	NA	NA	5	3	NA	1	2	11	11	5	NA	NA	1	62	1	5	1	NA	41406.26087	21725.65118	43962.07736	22982.05158	1	8	11	NA	NA	44380.59278
1029	4952	4952	4952	9900	83256.88648	42428.51036	41242.60583	21858.71192	1	1	2	2	2	74	898	899	3	1	2	1	1	NA	NA	2	1	NA	1	3	5	5	1.52	NA	NA	1	73	1	3	1	2	31865.42163	18322.16381	35795.75091	19540.51068	2	8	5	NA	NA	36728.52319
1030	4957	4957	4957	9900	NA	NA	96406.98153	46325.4485	1	1	2	1	2	45	542	542	3	1	2	1	1	NA	NA	5	3	NA	NA	5	11	11	4.49	2	2	1	45	1	5	NA	NA	75119.12392	38157.87424	85134.46218	41360.77887	1	8	33	NA	NA	88429.48545
1031	4964	4964	4964	9900	3082.724371	2359.099531	1922.222505	1287.544209	1	1	2	1	1	70	845	846	1	3	2	1	1	NA	NA	2	1	NA	1	7	7	7	3.25	NA	NA	1	70	1	2	1	NA	1650.529231	1127.43901	1735.704711	1174.88917	1	12	31	NA	NA	1761.966082
1032	4966	4966	4966	9900	2934.836088	2322.122828	1893.499859	1258.513078	1	1	2	1	1	65	780	781	1	3	2	2	1	8	NA	1	1	NA	1	2	5	5	1.96	NA	NA	1	65	2	1	1	1	1667.88349	1015.814335	1709.769091	1148.398148	2	6	4	NA	NA	1735.566181
1033	4982	4982	4982	9900	0	0	57681.90622	26615.86973	1	1	2	1	2	65	791	792	3	1	2	1	1	NA	NA	3	2	NA	3	1	3	3	1.44	NA	NA	2	65	1	3	3	NA	46927.59903	23799.08967	50063.93524	23793.15344	1	10	9	NA	NA	51157.79068
1034	4985	4985	4985	9900	257532.1115	124455.2313	127572.5746	64117.99578	1	1	2	2	2	82	988	989	3	1	2	1	1	NA	NA	3	2	NA	1	2	4	4	1.6	NA	NA	1	82	1	3	1	NA	101430.5337	44084.89533	110724.238	57318.03345	1	1	16	NA	NA	113388.2826
1035	4986	4986	4986	9900	204709.3178	105016.515	107455.1157	51932.12183	1	1	2	2	2	42	504	504	3	1	2	3	2	7	NA	4	3	NA	1	3	11	11	5	2	2	2	42	3	4	1	NA	91171.39723	44659.56146	94890.77803	46366.58849	2	8	41	NA	NA	97723.95837
1036	4988	4988	4988	9900	225748.2972	117380.4088	117143.7661	57780.3353	1	1	2	1	2	59	712	712	3	1	2	1	1	NA	NA	4	3	NA	3	1	4	4	2.16	2	2	2	59	1	4	3	NA	91938.07952	48498.04642	103446.5696	51588.05254	1	11	45	NA	NA	107199.194
1037	4990	4990	4990	9900	NA	NA	11999.37969	6944.302682	1	1	2	1	2	56	682	684	1	3	2	2	1	5	NA	1	1	NA	1	3	5	5	1.63	2	2	1	62	2	1	1	1	10218.98891	5965.343132	10055.74799	5945.324446	1	4	25	NA	NA	10282.16818
1038	4993	4993	4993	9900	NA	NA	178103.2788	84405.54309	1	1	2	2	2	47	571	572	3	1	2	1	1	NA	NA	5	3	NA	1	2	11	11	5	2	2	1	47	1	5	1	5	139781.0054	68470.57952	157278.3072	75359.8533	1	7	47	NA	NA	162983.7299
1039	4995	4995	4995	9900	0	0	25985.37232	12766.50459	1	1	2	2	1	73	880	881	2	5	2	3	2	8	NA	4	3	NA	1	2	3	3	1.07	NA	NA	1	73	3	4	1	NA	20808.59034	11078.2049	23302.1148	11634.06686	2	9	2	NA	NA	23551.59262
1040	4998	4998	4998	9900	2902.32381	1968.257468	1872.523562	1066.729862	1	1	2	1	1	61	741	742	1	3	2	2	2	8	NA	1	1	NA	1	5	13	13	NA	NA	NA	1	61	2	1	1	NA	1607.8549	977.063351	1690.828174	973.395207	2	13	34	NA	NA	1716.339006
1041	5002	5002	5002	9900	NA	NA	2262.74118	1226.815534	1	1	2	2	1	66	801	801	1	3	2	1	1	NA	NA	1	1	NA	3	1	2	2	1.15	NA	NA	1	66	1	1	3	NA	1825.445815	1111.776715	2043.182054	1119.474014	2	2	18	NA	NA	2074.009697
1042	5006	5006	5006	9900	NA	NA	10378.42505	6512.679905	1	1	2	1	2	49	598	601	1	3	2	2	2	6	NA	3	2	NA	1	5	NA	99	NA	2	2	1	62	2	4	1	3	8838.541093	5074.406587	8697.351828	5575.79311	1	6	23	NA	NA	8735.503618
1043	5013	5013	5013	9900	47392.23299	27042.58964	29768.04869	14190.70418	1	1	2	2	2	40	490	492	4	2	2	1	1	NA	NA	3	2	NA	4	6	11	11	5	2	2	2	40	1	3	4	NA	19519.87094	10661.28954	20879.09108	10758.03609	1	7	52	NA	NA	21071.45964
1044	5016	5016	5016	9900	NA	NA	27197.27882	13197.36757	1	1	2	1	1	54	648	649	4	2	2	3	1	4	NA	3	2	NA	1	2	5	5	2.09	NA	NA	1	54	3	3	1	NA	20793.55272	10467.72766	22150.08637	11184.8433	2	7	30	NA	NA	22325.43742
1045	5018	5018	5018	9900	79265.55349	37601.03489	33825.54237	16079.21702	1	1	2	1	1	66	796	796	2	5	2	3	2	6	NA	1	1	NA	4	1	2	2	0.84	NA	NA	1	66	3	1	4	NA	23151.92332	12147.69457	30332.70648	14652.92903	2	7	21	NA	NA	30502.996
1046	5027	5027	5027	9900	NA	NA	89958.78524	40647.85035	1	1	2	1	1	59	712	713	3	1	2	1	1	NA	NA	4	3	NA	1	2	11	11	5	NA	NA	1	59	1	4	1	3	69154.77946	34559.21592	77211.24145	36358.52685	1	1	39	NA	NA	77271.41143
1047	5043	5043	5043	9900	NA	NA	57543.99007	31599.43555	1	1	2	2	1	60	726	727	3	1	1	1	1	NA	NA	3	2	NA	1	2	8	8	4.09	NA	NA	1	60	1	3	1	NA	45749.48831	24004.52018	51601.97999	28796.44488	2	1	15	NA	NA	52078.72687
1048	5050	5050	5050	9900	NA	NA	6984.136975	4056.229668	1	1	2	1	2	53	639	640	1	3	2	2	1	7	NA	1	1	NA	NA	7	11	8	2.51	2	2	1	54	2	1	NA	NA	5947.87565	3535.737227	5852.862663	3472.717493	2	13	34	NA	NA	5972.992765
1049	5052	5052	5052	9900	NA	NA	108966.9193	53252.53664	1	1	2	2	2	52	627	628	3	1	2	1	1	NA	NA	4	3	NA	1	2	10	10	5	2	2	2	52	1	4	1	3	84733.60223	44697.62906	96225.81192	47545.49526	1	5	46	NA	NA	99507.36012
1050	5053	5053	5053	9900	NA	NA	9608.997963	5560.936653	1	1	2	2	2	43	521	522	1	3	2	2	2	6	NA	1	1	NA	1	4	3	3	0.79	2	2	1	39	2	1	1	1	8183.276647	4776.994435	8052.554755	4760.963647	2	3	24	NA	NA	8233.870057
1051	5055	5055	5055	9900	NA	NA	34904.22374	20545.22212	1	1	2	1	1	83	1005	1005	3	1	2	1	1	NA	NA	1	1	NA	1	3	5	5	1.63	NA	NA	1	83	1	1	1	1	28073.0036	15259.69549	31300.00288	18722.78241	1	11	45	NA	NA	31719.47434
1052	5060	5060	5060	9900	NA	NA	61215.82939	31087.38443	1	1	2	2	2	68	825	826	3	1	2	1	1	NA	NA	2	1	NA	3	1	2	2	0.96	NA	NA	2	68	1	2	3	NA	44039.63481	22334.47352	53131.13798	27790.44664	1	7	52	NA	NA	54294.79642
1053	5064	5064	5064	9900	7221.421869	4120.859358	3797.125163	1875.367633	1	1	2	2	1	63	762	764	1	3	2	2	1	7	NA	1	1	NA	1	4	NA	77	NA	NA	NA	1	63	2	1	1	NA	2833.690907	1717.729155	3428.681132	1711.280363	1	10	37	NA	NA	3282.453476
1054	5073	5073	5073	9900	305608.7744	140131.5838	150743.2772	73163.41902	1	1	2	1	1	47	567	568	3	1	1	1	1	NA	NA	2	1	NA	1	4	11	11	4.69	NA	NA	1	47	1	2	1	4	129575.038	62847.03509	129382.3114	65442.92286	1	11	32	NA	NA	131836.5148
1055	5076	5076	5076	9900	NA	NA	10355.56404	5050.120599	1	1	2	1	2	55	668	669	1	3	2	2	1	7	NA	2	1	NA	4	3	4	4	1.31	2	2	2	26	NA	NA	5	NA	7000.33126	4086.449098	8678.193787	4323.631447	1	13	48	NA	NA	8881.480595
1056	5078	5078	5078	9900	NA	NA	124072.8615	54919.95671	1	1	2	1	1	43	520	522	2	5	2	3	1	6	NA	3	2	NA	3	2	6	6	2.67	NA	NA	1	43	3	3	3	NA	95379.58248	46261.41005	106491.2075	49124.58355	2	12	17	NA	NA	106574.1951
1057	5083	5083	5083	9900	123228.0515	64565.58504	61306.83921	33290.91954	1	1	2	2	2	62	748	749	3	1	2	1	1	NA	NA	4	3	NA	2	1	6	6	3.47	NA	NA	2	62	1	4	2	NA	47161.25098	23917.58505	53210.12825	29760.28831	2	3	24	NA	NA	54451.47312
1058	5085	5085	5085	9900	NA	NA	93930.84256	45086.98733	1	1	2	2	1	50	606	607	3	1	2	1	1	NA	NA	5	3	NA	NA	4	9	9	3.59	NA	NA	1	50	1	5	1	3	78422.03367	39190.4076	80620.44129	40329.22836	2	11	51	NA	NA	81268.16114
1059	5092	5092	5092	9900	NA	NA	92225.86941	42347.20174	1	1	2	2	1	56	682	683	3	1	1	1	1	NA	NA	4	3	NA	1	3	11	11	5	NA	NA	1	56	1	4	1	NA	72475.37318	36218.64013	79157.07012	37878.55589	1	1	27	NA	NA	79873.15902
1060	5093	5093	5093	9900	NA	NA	93236.87506	45988.43014	1	1	2	1	2	53	636	637	3	1	2	1	1	NA	NA	3	2	NA	1	2	11	11	5	2	2	1	55	1	5	1	3	73175.20615	38600.48592	82335.02479	41059.87855	1	10	1	NA	NA	0
1061	5104	5104	5104	9900	NA	NA	29375.85641	13924.31064	1	1	2	1	2	45	543	543	4	2	2	1	1	NA	NA	3	2	NA	5	5	5	5	1.1	2	2	2	45	1	3	5	NA	19262.6978	10520.82768	20604.01029	10556.08197	2	7	21	NA	NA	20793.8444
1062	5111	5111	5111	9900	NA	NA	27512.29152	14617.38337	1	1	2	2	2	44	531	533	4	2	2	1	1	NA	NA	4	3	NA	6	5	5	2	1.08	2	2	2	44	1	4	6	NA	19519.87094	10661.28954	19296.91954	11081.50349	1	7	5	NA	NA	19474.40458
1063	5113	5113	5113	9900	NA	NA	105810.8307	43369.68237	1	1	2	2	1	54	656	656	3	1	2	1	1	NA	NA	2	1	NA	NA	1	2	2	0.63	NA	NA	1	54	1	2	NA	NA	73785.47189	36873.34519	90816.98439	38793.14028	1	9	8	NA	NA	92576.06443
1064	5118	5118	5118	9900	247877.0537	124487.2769	131579.5052	62357.30004	1	1	2	1	2	42	514	514	3	1	2	1	1	NA	NA	4	3	NA	1	2	8	8	4	2	2	1	46	1	3	1	4	103267.6976	50584.83501	116194.39	55674.5068	1	10	1	NA	NA	0
1065	5124	5124	5124	9900	NA	NA	4861.89293	2945.09892	1	1	2	1	1	60	725	725	1	3	2	1	1	NA	NA	1	1	NA	3	2	NA	NA	NA	NA	NA	1	60	1	1	3	NA	3922.28779	2388.845616	4390.131965	2687.414382	1	10	23	NA	NA	4456.370517
1066	5127	5127	5127	9900	65911.80114	32682.70135	31917.72194	16546.52623	1	1	2	2	2	84	1010	1010	3	1	2	1	1	NA	NA	5	3	NA	NA	1	7	7	4.85	NA	NA	2	84	1	5	NA	NA	25966.93062	11707.34698	27702.39177	14791.7029	1	5	46	NA	NA	28307.66604
1067	5128	5128	5128	9900	43185.06823	25031.17294	27149.8187	13924.31064	1	1	2	1	2	48	584	585	4	2	2	1	1	NA	NA	5	3	NA	3	6	NA	99	NA	2	2	2	72	1	2	2	NA	19262.6978	10520.82768	19042.68376	10556.08197	2	7	30	NA	NA	19217.83045
1068	5136	5136	5136	9900	NA	NA	2814.793893	1526.128089	1	1	2	2	1	64	777	777	1	3	2	1	1	NA	NA	1	1	NA	1	2	NA	12	NA	NA	NA	1	64	1	1	1	NA	2270.809308	1383.022652	2541.667788	1392.597901	1	3	3	NA	NA	2580.01661
1069	5139	5139	5139	9900	NA	NA	2287.19922	1405.361279	1	1	2	2	1	67	813	814	1	3	1	1	1	NA	NA	1	1	NA	6	2	6	6	2.22	NA	NA	1	67	1	1	6	NA	1706.874374	1039.561497	2065.266873	1282.397711	1	3	20	NA	NA	1944.098762
1070	5143	5143	5143	9900	0	0	13411.81951	6129.898821	1	1	2	1	1	70	846	847	4	2	1	1	1	NA	NA	5	3	NA	1	2	11	11	5	NA	NA	1	70	1	5	1	NA	8867.641499	4542.870536	10018.37529	4732.911459	2	7	21	NA	NA	10128.03778
1071	5144	5144	5144	9900	22371.96923	12586.25668	13293.71098	7617.308409	1	1	2	2	2	54	649	650	1	3	2	1	1	NA	NA	1	1	NA	NA	3	3	3	0.72	2	2	2	54	1	1	NA	NA	10886.95283	6355.267616	11140.4265	6521.514394	1	3	3	NA	NA	11391.66627
1072	5157	5157	5157	9900	NA	NA	8219.95537	4897.943716	1	1	2	1	2	46	555	555	1	3	2	2	2	6	NA	1	1	NA	1	3	6	6	1.77	2	2	1	51	2	5	1	1	7000.33126	4086.449098	6888.50606	4193.346091	1	13	48	NA	NA	7043.611066
1073	5164	5164	5164	9900	NA	NA	96525.10901	47405.04387	1	1	2	2	2	54	651	651	3	1	2	1	1	NA	NA	2	1	NA	3	4	12	13	NA	2	2	2	21	1	3	6	NA	76434.97756	40320.0405	85238.77745	42324.67467	1	9	26	NA	NA	86120.96541
1074	5184	5184	5184	9900	NA	NA	3404.014561	1839.912791	1	1	2	1	1	61	738	740	1	3	2	2	1	9	NA	5	3	NA	1	2	10	10	5	NA	NA	2	56	1	5	1	5	2664.356077	1622.709927	3073.714981	1678.92768	1	3	22	NA	NA	3132.865647
1075	5188	5188	5188	9900	NA	NA	55179.43158	26796.81871	1	1	2	2	1	64	771	772	3	1	1	1	1	NA	NA	3	2	NA	1	3	10	10	4.95	NA	NA	1	64	1	3	1	3	44380.084	23286.00082	49481.58654	24419.8385	2	5	43	NA	NA	50144.72109
1076	5191	5191	5191	9900	10015.56282	4523.591217	3760.630492	1860.551569	1	1	2	2	2	61	732	732	1	3	2	1	1	NA	NA	1	1	NA	NA	2	3	3	1.34	NA	NA	2	61	1	1	NA	NA	2709.613472	1603.730755	3021.990105	1556.677625	1	3	3	NA	NA	3102.2939
1077	5195	5195	5195	9900	5359.417004	4249.648203	3185.741949	2406.006426	1	1	2	1	2	74	890	890	1	3	2	1	1	NA	NA	1	1	NA	1	3	3	3	0.85	NA	NA	1	77	1	1	1	1	2462.47422	1581.671171	2560.017706	2013.046255	1	4	25	NA	NA	2552.127981
1078	5202	5202	5202	9900	NA	NA	114346.5036	55927.72721	1	1	2	2	1	42	509	510	2	5	2	3	1	8	NA	4	3	NA	1	6	7	7	1.79	NA	NA	1	42	3	4	1	3	98289.30906	49780.08904	98143.11606	50026.01008	2	1	15	NA	NA	100015.1452
1079	5217	5217	5217	9900	238669.836	126329.3384	127239.7687	63332.18557	1	1	2	2	2	40	486	488	3	1	2	1	1	NA	NA	2	1	NA	4	4	6	4	1.39	2	2	2	40	1	2	4	NA	106280.5729	52060.6673	112362.0832	56544.91446	1	1	16	NA	NA	115637.8379
1080	5222	5222	5222	9900	35648.0483	20000.73383	20297.62402	10820.52089	1	1	2	1	2	71	860	861	4	2	2	3	1	9	NA	3	2	NA	2	3	12	5	2.49	NA	NA	2	71	3	3	2	NA	14464.41475	8325.562223	14669.0999	8123.060344	1	12	31	NA	NA	14804.05357
1081	5225	5225	5225	9900	NA	NA	29809.22741	15159.12604	1	1	2	2	2	80	964	965	3	1	2	1	1	NA	NA	3	2	NA	2	1	3	3	1.33	NA	NA	2	80	1	3	2	NA	20842.82691	9397.113976	25872.36325	13551.44189	2	1	15	NA	NA	26534.51854
1082	5226	5226	5226	9900	NA	NA	31604.30194	15828.39546	1	1	2	1	1	58	702	703	3	1	2	1	1	NA	NA	2	1	NA	1	4	3	2	0.53	NA	NA	1	58	1	2	1	NA	26453.52993	13219.813	27125.83748	14158.11995	1	10	9	NA	NA	27640.35383
1083	5229	5229	5229	9900	NA	NA	3986.713611	2922.341651	1	1	2	2	2	64	769	770	1	3	2	2	2	4	NA	1	1	NA	2	4	NA	13	NA	NA	NA	1	34	2	1	1	2	2990.927579	1921.10191	3203.66734	2445.051207	2	5	43	NA	NA	3195.876793
1084	5230	5230	5230	9900	NA	NA	91203.7331	46055.86681	1	1	2	2	2	55	661	663	3	1	2	1	1	NA	NA	4	3	NA	1	3	11	11	5	2	2	1	56	1	4	1	NA	75310.12133	39726.67016	80539.61075	41120.08808	1	1	27	NA	NA	82984.08025
1085	5234	5234	5234	9900	193036.2787	99056.37091	103973.7362	50446.86407	1	1	2	2	2	44	536	536	3	1	2	1	1	NA	NA	5	3	NA	1	3	11	11	5	2	2	1	42	1	5	1	5	85854.76083	42055.25071	91816.46366	45040.50488	3	1	14	NA	NA	94603.19857
1086	5235	5235	5235	9900	30359.97848	18949.41441	15455.25505	10435.33551	1	1	2	2	2	70	840	840	4	2	2	1	1	NA	NA	4	3	NA	2	1	5	5	2.51	NA	NA	2	70	1	4	2	NA	11298.56777	6503.334605	11169.51817	7833.898283	2	8	41	NA	NA	11264.15595
1087	5236	5236	5236	9900	NA	NA	64783.8216	33130.84106	1	1	2	1	2	55	662	663	3	1	2	1	1	NA	NA	3	2	NA	1	4	2	2	0.44	2	2	1	62	1	1	1	3	54112.49757	28544.76005	57208.88387	29580.22934	1	11	45	NA	NA	58876.72647
1088	5240	5240	5240	9900	0	0	18342.33167	11723.16438	1	1	2	2	2	70	848	849	4	2	1	1	1	NA	NA	7	7	NA	1	2	5	5	1.81	NA	NA	1	81	1	7	1	7	13409.1658	7718.172229	13256.00944	8800.682765	1	9	26	NA	NA	13368.32577
1089	5247	5247	5247	9900	NA	NA	10737.72094	6492.953258	1	1	2	1	2	48	577	578	1	3	2	1	1	NA	NA	4	3	NA	1	2	11	11	5	2	2	1	70	1	5	NA	NA	8560.161471	5049.121345	8998.449805	5558.904255	3	1	28	NA	NA	9087.094792
1090	5248	5248	5248	9900	NA	NA	37805.71034	17416.91984	1	1	2	2	1	67	811	812	3	1	1	1	1	NA	NA	1	1	NA	1	2	3	3	1.05	NA	NA	1	67	1	1	1	1	28312.27052	14855.30209	33901.88108	15871.97251	2	1	15	NA	NA	34217.04513
1091	5255	5255	5255	9900	NA	NA	36206.34963	17177.39715	1	1	2	2	1	60	726	727	3	1	2	1	1	NA	NA	3	2	NA	1	2	5	5	2.13	NA	NA	2	64	1	3	1	3	28312.27052	14855.30209	32467.67085	15653.69639	2	1	42	NA	NA	32901.79461
1092	5265	5265	5265	9900	51718.02829	25779.59285	25619.33727	13281.3688	1	1	2	2	2	81	980	981	3	1	2	1	1	NA	NA	3	2	NA	2	1	3	3	1.58	NA	NA	2	81	1	3	2	NA	20842.82691	9397.113976	22235.82621	11872.82809	2	1	42	NA	NA	22721.66056
1093	5273	5273	5273	9900	210184.3677	101653.9832	109067.438	50039.02521	1	1	2	2	2	41	494	495	3	1	2	3	1	7	NA	5	3	NA	1	4	11	11	5	2	2	1	40	3	5	1	5	85160.66598	41715.25404	96314.57732	44676.37386	1	2	5	NA	NA	98338.3211
1094	5274	5274	5274	9900	NA	NA	3601.79617	1855.429082	1	1	2	1	2	77	931	932	1	3	2	1	1	NA	NA	1	1	NA	2	2	2	2	0.54	NA	NA	1	55	NA	NA	5	NA	2702.15334	1599.315349	2894.353063	1552.391766	1	10	9	NA	NA	2971.841733
1095	5275	5275	5275	9900	110592.9397	53861.56217	58505.4444	27864.38568	1	1	2	2	1	60	728	729	3	1	2	1	1	NA	NA	3	2	NA	1	2	9	9	4.89	NA	NA	1	60	1	3	1	3	45749.48831	24004.52018	52464.15425	25392.70821	1	9	15	NA	NA	53165.65008
1096	5276	5276	5276	9900	NA	NA	22629.7204	10293.84628	1	1	2	2	1	44	533	534	4	2	1	1	1	NA	NA	2	1	NA	3	2	6	6	2.99	NA	NA	2	52	NA	NA	2	NA	16218.81289	8164.747922	18430.16225	8724.092664	1	11	2	NA	NA	18555.05147
1097	5278	5278	5278	9900	9636.602777	5512.678855	5067.061246	2508.77271	1	1	2	1	1	65	780	781	1	3	2	2	2	7	NA	1	1	NA	1	6	NA	3	1.24	NA	NA	1	65	2	1	1	1	3781.409556	2297.891864	4575.392314	2289.264994	1	4	25	NA	NA	4306.956476
1098	5282	5282	5282	9900	NA	NA	128205.8152	60199.31227	1	1	2	2	2	48	586	587	3	1	2	1	1	NA	NA	3	2	NA	3	1	6	6	3.59	2	2	2	48	1	3	3	NA	99693.93109	48834.2548	113215.1733	53747.78925	2	5	12	NA	NA	117076.1025
1099	5294	5294	5294	9900	110454.1805	56386.00309	62028.40646	30118.64053	1	1	2	2	2	54	654	654	4	2	2	1	1	NA	NA	2	1	NA	3	2	4	4	1.74	2	2	2	54	1	2	3	NA	38097.54592	20303.96786	43506.26946	22833.07564	1	2	47	NA	NA	43867.5815
1100	5295	5295	5295	9900	4919.956188	2949.106353	2970.230347	1692.684537	1	1	2	1	2	70	846	846	1	3	2	2	2	9	NA	1	1	NA	1	4	6	6	1.5	NA	NA	1	66	2	1	1	NA	2295.890808	1474.673023	2386.835595	1416.227418	1	6	40	NA	NA	2379.479599
1101	5301	5301	5301	9900	NA	NA	30023.27673	14430.08232	1	1	2	1	1	54	652	653	4	2	2	3	1	8	NA	4	3	NA	NA	1	9	9	5	NA	NA	1	54	3	4	NA	NA	22954.15624	11555.40179	24451.64375	12229.57599	1	8	11	NA	NA	24645.21507
1102	5302	5302	5302	9900	103895.3115	54760.62182	54166.65781	27864.38568	1	1	2	2	1	62	754	755	3	1	1	1	1	NA	NA	3	2	NA	1	2	6	6	2.67	NA	NA	2	56	1	3	1	3	45749.48831	24004.52018	48573.39209	25392.70821	2	1	42	NA	NA	49035.80685
1103	5306	5306	5306	9900	46006.0209	20762.21627	15150.99365	8003.123702	1	1	2	2	1	51	617	619	1	3	2	1	1	NA	NA	3	2	NA	NA	2	5	5	2.17	NA	NA	1	51	1	3	NA	NA	13078.26288	7088.652427	13137.07007	7144.782972	1	3	3	NA	NA	13335.28291
1104	5309	5309	5309	9900	20391.91521	11924.17537	11761.02804	6703.956915	1	1	2	1	2	55	667	668	1	3	2	2	1	6	NA	1	1	NA	3	1	2	2	0.86	2	2	2	55	2	1	3	NA	9598.042273	5661.304437	9856.003989	5739.553812	1	4	25	NA	NA	9951.051816
1105	5315	5315	5315	9900	27284.25737	13749.20278	14550.13733	6650.169248	1	1	2	2	1	60	723	723	4	2	2	1	1	NA	NA	4	3	NA	1	2	9	9	5	NA	NA	1	60	1	4	1	NA	9620.275721	4928.443163	10868.67716	5134.613663	2	8	41	NA	NA	10987.64716
1106	5320	5320	5320	9900	NA	NA	15818.28808	10462.88442	1	1	2	2	2	64	775	776	4	2	2	1	1	NA	NA	2	1	NA	2	1	11	11	5	NA	NA	2	64	1	2	2	NA	10553.67786	6074.583948	11431.88227	7854.579496	2	5	52	NA	NA	11528.73751
1107	5321	5321	5321	9900	12889.93646	6682.729225	7304.908618	3664.771124	1	1	2	1	2	76	917	918	1	3	2	2	1	7	NA	1	1	NA	2	1	2	2	0.6	NA	NA	2	76	2	1	2	NA	5194.190032	3074.269591	5870.122472	3066.223642	1	4	22	NA	NA	6050.782229
1108	5322	5322	5322	9900	5064.446987	3595.419677	2662.95744	1636.244556	1	1	2	1	1	67	804	805	1	3	2	1	1	NA	NA	4	3	NA	6	1	6	6	3.34	NA	NA	1	67	1	4	6	NA	1987.29248	1210.348446	2404.564384	1493.079612	1	6	40	NA	NA	2263.489868
1109	5332	5332	5332	9900	93003.73258	47200.04726	47824.9867	24212.89811	1	1	2	1	2	70	846	847	2	5	2	3	1	7	NA	1	1	NA	2	4	12	4	2.04	NA	NA	2	70	3	1	2	NA	31445.59658	18080.77038	41508.80568	21645.02629	2	7	21	NA	NA	42263.1592
1110	5333	5333	5333	9900	159592.9839	68725.32316	80875.42307	36543.53586	1	1	2	1	1	56	677	678	3	1	1	1	1	NA	NA	4	3	NA	1	2	11	11	5	NA	NA	2	59	1	4	1	NA	62172.04947	31069.68598	69415.03046	32687.31601	2	8	41	NA	NA	69469.12493
1111	5335	5335	5335	9900	NA	NA	10202.71222	5825.091476	1	1	2	2	2	41	493	494	1	3	2	2	1	6	NA	3	2	NA	1	6	12	11	4.64	2	2	1	46	1	5	1	3	8688.899398	4988.493901	8550.10055	4987.118266	1	5	46	NA	NA	8587.606407
1112	5336	5336	5336	9900	NA	NA	90376.43798	40829.82074	1	1	2	2	1	53	638	639	3	1	2	1	1	NA	NA	3	2	NA	1	4	10	9	5	NA	NA	1	53	1	3	1	NA	70081.50435	35022.33482	77569.71101	36521.295	2	1	15	NA	NA	77587.67853
1113	5338	5338	5338	9900	NA	NA	2776.467938	1630.943899	1	1	2	1	1	75	908	909	1	3	2	1	1	NA	NA	1	1	NA	1	5	2	2	0.5	NA	NA	1	75	1	1	1	2	2072.002268	1259.117026	2507.060691	1488.242741	1	3	9	NA	NA	2359.97277
1114	5341	5341	5341	9900	NA	NA	51224.11584	25872.34122	1	1	2	2	2	52	632	633	3	1	2	1	1	NA	NA	4	3	NA	2	1	2	2	0.78	2	2	2	52	1	4	2	NA	42861.60745	22609.82869	45234.66542	23099.61843	2	1	15	NA	NA	46566.92849
1115	5348	5348	5348	9900	113558.0935	47854.40741	57299.05381	25424.81491	1	1	2	2	1	44	535	535	3	1	2	1	1	NA	NA	4	3	NA	1	4	4	4	1	NA	NA	2	43	1	3	NA	NA	45028.25871	21839.79722	49179.53334	22741.88691	2	1	42	NA	NA	49624.43255
1116	5353	5353	5353	9900	53531.35417	30063.32224	36362.40603	17811.27814	1	1	2	1	2	40	487	488	4	2	2	1	1	NA	NA	3	2	NA	1	3	7	7	2.83	2	2	2	40	1	3	1	NA	24872.17329	13255.54691	25504.32496	13502.80935	2	8	6	NA	NA	25716.26549
1117	5363	5363	5363	9900	NA	NA	13901.01284	8498.596409	1	1	2	2	1	81	978	978	3	1	1	1	1	NA	NA	5	3	NA	1	2	7	7	3.56	NA	NA	1	81	1	5	1	NA	11740.87991	6382.012227	12465.58999	7744.738435	2	8	41	NA	NA	12584.26139
1118	5364	5364	5364	9900	73954.59327	31392.42509	27989.85151	12954.94134	1	1	2	2	1	40	488	489	4	2	1	1	1	NA	NA	3	2	NA	3	1	6	6	3.59	NA	NA	1	40	1	3	3	NA	20272.74071	10205.54456	22795.57571	10979.38571	2	4	13	NA	NA	22950.08509
1119	5371	5371	5371	9900	58539.75149	32540.27929	30102.69329	16692.66267	1	1	2	2	2	81	978	979	3	1	2	1	1	NA	NA	2	1	NA	2	1	3	3	1.2	NA	NA	2	81	1	2	2	NA	21048.02037	9489.626682	26127.07148	14922.341	2	3	20	NA	NA	26795.74557
1120	5376	5376	5376	9900	NA	NA	8896.592076	5211.73459	1	1	2	1	1	41	496	496	1	3	2	2	2	3	NA	3	2	NA	1	5	8	8	2.61	NA	NA	1	41	2	3	1	NA	7679.494336	4499.835899	7714.025643	4652.772335	2	8	6	NA	NA	7867.435202
1121	5390	5390	5390	9900	NA	NA	34622.00952	16880.12451	1	1	2	2	2	43	520	521	4	2	2	3	2	5	NA	1	1	NA	1	4	7	7	2.35	2	2	2	43	3	1	1	NA	22352.08862	11912.47567	24283.62361	12796.89764	2	4	49	NA	NA	24485.26227
1122	5393	5393	5393	9900	87980.93694	32710.27793	36621.78502	14911.40381	1	1	2	2	1	49	595	595	4	2	1	1	1	NA	NA	4	3	NA	3	5	NA	12	NA	NA	NA	1	78	NA	NA	2	NA	24066.82973	12292.80406	29825.61993	12637.49867	1	9	26	NA	NA	30130.47741
1123	5396	5396	5396	9900	5437.281417	3860.107262	2858.999025	1756.701599	1	1	2	2	1	65	780	780	1	3	2	2	1	8	NA	1	1	NA	3	2	4	4	1.49	NA	NA	1	65	2	1	3	NA	2133.592967	1299.451871	2581.583591	1602.997139	2	3	24	NA	NA	2430.123452
1124	5401	5401	5401	9900	15120.3233	7803.999093	8056.676935	4592.422948	1	1	2	1	2	54	653	654	1	3	2	2	1	6	NA	1	1	NA	NA	2	2	2	0.67	2	2	1	51	2	1	NA	NA	6574.963137	3878.172956	6751.675087	3931.776259	2	13	34	NA	NA	6816.785861
1125	5406	5406	5406	9900	281162.6201	128119.2417	149248.3386	64176.59859	1	1	2	2	2	44	538	540	3	1	2	1	1	NA	NA	3	2	NA	1	2	11	11	5	2	2	1	52	NA	NA	NA	NA	106280.5729	52060.6673	131797.2706	57298.83225	1	1	16	NA	NA	135709.1552
1126	5411	5411	5411	9900	22113.51897	12739.58087	11761.02804	6992.98335	1	1	2	1	2	57	684	685	1	3	2	2	1	7	NA	2	1	NA	3	1	3	3	1.44	2	2	2	57	2	2	3	NA	9598.042273	5661.304437	9856.003989	5987.002117	1	3	22	NA	NA	9951.051816
1127	5432	5432	5432	9900	225597.3001	111867.9801	112236.2744	57680.69663	1	1	2	1	2	71	859	860	3	1	2	1	1	NA	NA	5	3	NA	1	2	3	3	1.07	NA	NA	1	71	1	1	1	5	80744.54904	46426.96625	97413.38216	51563.43487	1	11	45	NA	NA	99546.89387
1128	5434	5434	5434	9900	NA	NA	28542.75193	14855.49043	1	1	2	1	1	54	650	651	4	2	1	1	1	NA	NA	4	3	NA	1	2	NA	12	NA	NA	NA	2	51	1	3	1	4	23630.85953	11896.06247	23245.87046	12590.11176	2	12	17	NA	NA	23403.41735
1129	5436	5436	5436	9900	NA	NA	137072.4389	63581.61119	1	1	2	2	1	42	505	506	3	1	2	1	1	NA	NA	4	3	NA	NA	4	6	6	1.8	NA	NA	1	42	1	4	NA	NA	114440.5727	55506.45245	117648.6893	56872.22565	2	11	51	NA	NA	118593.9011
1130	5442	5442	5442	9900	NA	NA	156184.2619	68186.42357	1	1	2	2	1	40	482	483	3	1	2	1	1	NA	NA	5	3	NA	5	3	7	7	3.16	NA	NA	1	46	1	3	3	NA	121111.5228	58742.02498	134052.2854	60991.11984	2	10	50	NA	NA	134083.336
1131	5448	5448	5448	9900	65105.11548	32673.36053	27560.38527	13246.34322	1	1	2	2	1	49	593	594	4	2	2	1	1	NA	NA	4	3	NA	6	2	9	6	3.59	NA	NA	1	49	1	4	6	NA	21071.16406	10607.48059	22445.80857	11226.35044	1	7	52	NA	NA	22623.50071
1132	5450	5450	5450	9900	207575.0455	106926.5611	108959.3809	52876.6661	1	1	2	2	2	44	537	538	3	1	2	1	1	NA	NA	5	3	NA	1	2	11	11	5	2	2	2	44	1	5	1	NA	91171.39723	44659.56146	96219.15496	47209.90653	2	8	6	NA	NA	99053.0264
1133	5456	5456	5456	9900	239096.9487	121511.7101	128783.0622	61882.79127	1	1	2	1	2	45	550	550	3	1	2	1	1	NA	NA	5	3	NA	1	6	11	11	4.48	2	2	1	50	3	5	1	NA	100346.1643	50972.32392	113724.9249	55250.85084	1	12	28	NA	NA	118126.5064
1134	5457	5457	5457	9900	13485.39378	6442.017106	4264.570438	2429.419169	1	1	2	1	1	68	816	818	1	3	2	2	2	8	NA	1	1	NA	1	6	6	6	1.34	NA	NA	1	68	2	1	1	NA	3661.801975	2225.208573	3850.769087	2216.854575	1	12	28	NA	NA	3908.868618
1135	5459	5459	5459	9900	NA	NA	82473.01972	38055.10762	1	1	2	1	2	66	803	804	3	1	2	1	1	NA	NA	1	1	NA	1	2	3	3	1.02	NA	NA	1	66	1	3	1	1	67096.61753	34027.70332	71580.92006	34019.21575	1	11	45	NA	NA	73144.90377
1136	5461	5461	5461	9900	NA	NA	47641.44693	23406.04335	1	1	2	2	1	79	955	955	3	1	1	1	1	NA	NA	3	2	NA	NA	1	NA	12	NA	NA	NA	1	79	1	3	NA	NA	38150.36167	20310.72344	42721.97649	21329.83787	1	5	46	NA	NA	43179.36783
1137	5463	5463	5463	9900	4169.116339	3124.154874	2326.796404	1546.50326	1	1	2	2	1	60	723	724	1	3	2	2	1	6	NA	1	1	NA	6	2	3	1	0.54	NA	NA	1	60	2	1	6	NA	2049.551411	1248.26687	2101.021849	1411.190325	2	5	43	NA	NA	2132.722181
1138	5464	5464	5464	9900	NA	NA	8710.889218	5102.00098	1	1	2	2	2	48	577	578	1	3	2	1	1	NA	NA	3	2	NA	1	2	8	8	4.07	2	2	1	50	2	1	1	NA	7418.423501	4375.679194	7299.919582	4368.048534	2	13	34	NA	NA	7370.812602
1139	5472	5472	5472	9900	128943.7194	64087.63493	66477.37238	32193.74324	1	1	2	2	1	61	737	738	3	1	2	1	1	NA	NA	2	1	NA	1	3	8	8	3.6	NA	NA	1	61	1	2	1	4	53318.30785	27975.8407	59612.8985	29338.03521	1	5	46	NA	NA	60170.75231
1140	5475	5475	5475	9900	NA	NA	14170.73597	7398.21683	1	1	2	2	2	40	483	484	1	3	2	1	1	NA	NA	2	1	NA	NA	3	6	6	2.16	2	2	1	42	1	3	NA	NA	10886.95283	6355.267616	11875.39301	6333.94041	1	3	37	NA	NA	11919.50143
1141	5476	5476	5476	9900	16280.02188	10260.57461	9389.495386	5768.654685	1	1	2	1	2	56	672	673	1	3	2	2	2	3	NA	1	1	NA	2	3	5	5	1.63	2	2	2	56	2	1	2	NA	7996.34245	4667.871445	7868.606696	4938.800235	2	6	39	NA	NA	8045.780133
1142	5479	5479	5479	9900	NA	NA	94594.35741	56279.85222	1	1	2	2	2	75	911	912	3	1	1	1	1	NA	NA	3	2	NA	1	2	NA	13	NA	NA	NA	1	78	1	2	1	NA	66141.05729	38030.16638	82101.40915	50311.15545	1	1	16	NA	NA	84202.6429
1143	5480	5480	5480	9900	226697.0016	96179.02158	111028.9115	51501.21455	1	1	2	1	1	49	594	595	5	4	2	3	1	3	NA	4	3	NA	5	4	NA	NA	NA	NA	NA	1	49	3	4	5	NA	92697.06095	44960.32206	95295.6409	46066.60071	1	8	11	NA	NA	96061.26408
1144	5482	5482	5482	9900	11126.1511	5651.588449	3518.492366	2131.332017	1	1	2	2	1	65	786	786	1	3	2	1	1	NA	NA	1	1	NA	NA	1	2	2	0.93	NA	NA	1	65	1	1	NA	NA	2838.511634	1728.778315	3177.084734	1944.848873	1	10	37	NA	NA	3225.020762
1145	5484	5484	5484	9900	NA	NA	106784.8723	48991.80739	1	1	2	2	2	41	496	498	3	1	2	1	1	NA	NA	5	3	NA	1	4	11	11	4.64	2	2	1	41	1	5	5	NA	83378.4217	40842.23629	94298.90374	43741.38573	3	1	36	NA	NA	96280.29456
1146	5488	5488	5488	9900	25512.43761	14629.93572	12783.7188	7382.953132	1	1	2	2	2	44	528	528	1	3	2	1	1	NA	NA	3	2	NA	NA	3	7	7	2.88	2	2	1	48	1	1	NA	NA	10886.95283	6355.267616	10713.04167	6320.872483	1	3	3	NA	NA	10954.26181
1147	5493	5493	5493	9900	71251.51721	39944.66546	43604.541	23136.80237	1	1	2	2	2	40	490	490	4	2	1	1	1	NA	NA	5	3	NA	4	3	6	6	2.16	2	2	2	40	1	5	4	NA	29313.92792	15622.76614	30583.90532	17540.11301	1	9	8	NA	NA	30837.91382
1148	5496	5496	5496	9900	NA	NA	72648.90909	36581.97869	1	1	2	1	1	68	817	818	3	1	1	1	1	NA	NA	4	3	NA	1	2	7	7	3.55	NA	NA	1	68	1	4	1	4	57758.42816	30305.54889	65147.16043	33337.0174	1	11	32	NA	NA	65749.05024
1149	5498	5498	5498	9900	98751.29391	48164.27118	51707.352	24528.10591	1	1	2	1	1	68	820	820	3	1	1	1	1	NA	NA	5	3	NA	1	2	11	11	5	NA	NA	1	68	1	5	1	NA	41406.26087	21725.65118	46368.03496	22352.3692	2	5	11	NA	NA	46864.46184
1150	5503	5503	5503	9900	4169.116339	3019.574782	2326.796404	1494.734554	1	1	2	2	1	76	921	921	1	3	2	1	1	NA	NA	2	1	NA	1	2	6	6	2.84	NA	NA	1	76	1	2	1	2	2049.551411	1248.26687	2101.021849	1363.951177	2	5	43	NA	NA	2132.722181
1151	5508	5508	5508	9900	298147.0369	125774.5813	151089.1466	66878.52033	1	1	2	1	1	42	506	507	3	1	1	1	1	NA	NA	2	1	NA	5	2	12	8	5	NA	NA	2	46	1	4	3	NA	116148.0403	56334.61564	129679.1697	59821.23177	1	12	31	NA	NA	129780.2275
1152	5510	5510	5510	9900	NA	NA	124458.9435	60386.05163	1	1	2	2	2	40	491	492	3	1	2	1	1	NA	NA	3	2	NA	3	4	9	6	2.22	2	2	1	30	1	3	1	4	102770.115	50341.09825	109906.4098	53914.51586	1	9	15	NA	NA	113242.1953
1153	5514	5514	5514	9900	NA	NA	26037.87153	12794.32785	1	1	2	2	1	42	511	512	4	2	2	3	1	5	NA	5	3	NA	1	4	11	11	5	NA	NA	1	42	3	5	1	NA	20272.74071	10205.54456	21205.83854	10843.26487	2	4	49	NA	NA	21147.68071
1154	5519	5519	5519	9900	177239.1901	76184.86285	88435.50828	39959.55811	1	1	2	2	1	57	691	692	3	1	1	1	1	NA	NA	4	3	NA	1	2	8	8	4.44	NA	NA	1	57	1	4	1	3	67983.77786	33974.02285	75903.81934	35742.86596	2	5	12	NA	NA	75962.97046
1155	5520	5520	5520	9900	12831.27371	7131.912132	4817.86995	2933.353097	1	1	2	1	2	69	830	831	1	3	2	2	1	8	NA	2	1	NA	2	4	12	1	0.42	NA	NA	2	27	1	4	1	NA	3724.055727	2391.997258	3871.572958	2454.264213	1	2	23	NA	NA	3859.641146
1156	5522	5522	5522	9900	NA	NA	147878.4709	68340.41562	1	1	2	1	2	42	509	510	3	1	2	1	1	NA	NA	5	3	NA	1	2	11	11	5	2	2	2	42	1	5	1	NA	116017.7076	56830.32287	130587.5766	61016.41559	1	12	28	NA	NA	134729.9305
1157	5533	5533	5533	9900	NA	NA	48134.03236	23697.56483	1	1	2	2	1	77	929	929	3	1	1	1	1	NA	NA	4	3	NA	1	2	6	6	2.22	NA	NA	2	74	1	4	1	4	32945.38234	17539.66463	43163.6974	21595.50029	2	11	24	NA	NA	43406.02082
1158	5542	5542	5542	9900	216492.5041	93859.49591	102986.6069	47684.73716	1	1	2	2	1	56	680	681	3	1	2	3	1	5	NA	5	3	NA	NA	2	6	6	2.26	NA	NA	1	56	3	5	NA	NA	78422.03367	39190.4076	88392.96522	42652.85326	2	11	51	NA	NA	90492.00906
1159	5548	5548	5548	9900	NA	NA	16560.70519	8646.986698	1	1	2	2	1	42	515	516	1	3	2	1	1	NA	NA	4	3	NA	3	3	77	77	NA	NA	NA	1	42	1	4	3	NA	13443.46072	7355.62214	14359.39778	7719.591202	1	10	37	NA	NA	14389.87406
1160	5549	5549	5549	9900	175644.9977	93791.91361	93236.87506	46981.59238	1	1	2	1	2	51	622	622	3	1	2	1	1	NA	NA	3	2	NA	3	2	8	8	4.44	2	2	2	51	1	3	3	NA	73175.20615	38600.48592	82335.02479	41946.60421	1	10	1	NA	NA	0
1161	5553	5553	5553	9900	NA	NA	11761.02804	6992.98335	1	1	2	1	2	45	547	548	1	3	2	2	2	2	NA	1	1	NA	1	2	3	3	1.24	2	2	1	52	2	1	1	1	9598.042273	5661.304437	9856.003989	5987.002117	1	4	25	NA	NA	9951.051816
1162	5555	5555	5555	9900	NA	NA	127845.4938	62160.44513	1	1	2	1	2	48	577	577	5	4	2	1	1	NA	NA	3	2	NA	5	7	5	5	0.65	2	2	2	73	1	2	1	2	112220.5683	54769.86237	112896.983	55498.74871	1	11	45	NA	NA	115948.4703
1163	5562	5562	5562	9900	59830.15204	30976.34111	31327.7792	15774.99165	1	1	2	2	1	64	775	776	3	1	2	1	1	NA	NA	1	1	NA	3	1	2	2	1.03	NA	NA	1	64	1	1	3	NA	23461.02088	12309.87646	28092.86311	14375.68961	1	7	52	NA	NA	28354.02444
1164	5568	5568	5568	9900	NA	NA	21023.98373	11519.93019	1	1	2	2	2	50	600	601	2	5	2	3	1	7	NA	2	1	NA	4	7	4	4	0.7	2	2	2	50	3	2	4	NA	18780.22881	10250.9963	18565.72542	10285.3464	2	4	49	NA	NA	18736.48525
1165	5571	5571	5571	9900	207142.1701	100709.8244	109956.383	50446.86407	1	1	2	2	2	48	584	585	3	1	2	1	1	NA	NA	5	3	NA	1	4	NA	12	NA	2	2	1	47	NA	NA	1	5	85854.76083	42055.25071	97099.58118	45040.50488	3	1	14	NA	NA	99139.81931
1166	5577	5577	5577	9900	NA	NA	91164.2991	41192.56143	1	1	2	2	1	57	686	687	3	1	2	1	1	NA	NA	5	3	NA	1	2	11	11	5	NA	NA	1	57	1	5	1	4	70081.50435	35022.33482	78245.92885	36845.75784	2	1	15	NA	NA	78306.90516
1167	5579	5579	5579	9900	NA	NA	117143.7661	57780.3353	1	1	2	1	2	53	647	648	3	1	2	1	1	NA	NA	5	3	NA	3	2	7	7	3.46	2	2	2	53	1	5	3	NA	91938.07952	48498.04642	103446.5696	51588.05254	1	11	32	NA	NA	107199.194
1168	5590	5590	5590	9900	NA	NA	26143.49136	12805.78067	1	1	2	2	2	58	703	704	4	2	2	1	1	NA	NA	3	2	NA	2	4	6	6	3.23	2	2	2	58	1	3	2	NA	17882.35484	9530.345045	18336.85314	9708.119407	2	9	2	NA	NA	18489.2321
1169	5591	5591	5591	9900	NA	NA	76888.65504	37924.78607	1	1	2	2	2	53	641	641	3	1	2	1	1	NA	NA	5	3	NA	1	2	11	11	5	2	2	2	53	1	5	1	5	60344.61343	31832.24925	67898.34295	33860.41023	1	7	5	NA	NA	70361.42104
1170	5592	5592	5592	9900	NA	NA	82744.34603	39333.12531	1	1	2	2	1	64	777	778	3	1	1	1	1	NA	NA	2	1	NA	1	2	NA	12	NA	NA	NA	1	64	1	2	1	3	56634.44309	29715.79973	74200.13946	35844.12681	2	11	38	NA	NA	74616.70321
1171	5595	5595	5595	9900	NA	NA	67417.78867	35749.49437	1	1	2	2	2	75	908	908	3	1	2	1	1	NA	NA	1	1	NA	NA	1	2	2	0.89	NA	NA	2	75	1	1	NA	NA	45097.52012	25930.43207	58514.01292	31958.12173	1	5	46	NA	NA	60079.338
1172	5605	5605	5605	9900	NA	NA	29583.75883	13367.41263	1	1	2	1	1	58	704	706	3	1	2	1	1	NA	NA	4	3	NA	5	1	2	2	0.84	NA	NA	1	58	1	4	5	NA	22742.17368	11365.11022	25391.61395	11956.82986	2	13	34	NA	NA	25411.40139
1173	5608	5608	5608	9900	NA	NA	91108.85955	39601.1598	1	1	2	1	1	54	656	658	3	1	2	1	1	NA	NA	2	1	NA	1	2	6	6	2.67	NA	NA	1	54	1	2	1	NA	65127.83067	32546.7998	78198.34532	35422.28727	2	12	17	NA	NA	80173.6616
1174	5610	5610	5610	9900	NA	NA	45947.32947	24479.86703	1	1	2	1	1	74	892	893	3	1	1	1	1	NA	NA	5	3	NA	1	2	10	10	5	NA	NA	1	74	1	5	1	NA	38807.39365	20660.51816	41202.79412	22308.40929	1	6	23	NA	NA	41595.04138
1175	5613	5613	5613	9900	NA	NA	2540.532477	1538.931351	1	1	2	2	1	63	758	759	1	3	2	1	1	NA	NA	1	1	NA	1	2	4	4	1.63	NA	NA	1	63	1	1	1	1	2049.551411	1248.26687	2294.018605	1404.280928	2	5	43	NA	NA	2328.630883
1176	5623	5623	5623	9900	NA	NA	37470.33674	19886.3831	1	1	2	2	1	70	846	847	3	1	1	1	1	NA	NA	5	3	NA	1	2	10	10	5	NA	NA	2	69	1	3	1	5	31647.67408	16848.78276	33601.13826	18122.38494	2	5	43	NA	NA	33921.01838
1177	5625	5625	5625	9900	NA	NA	52222.96406	23785.74583	1	1	2	1	1	60	731	732	3	1	2	1	1	NA	NA	3	2	NA	1	3	4	4	1.2	NA	NA	1	60	1	3	1	2	35744.05537	18754.72121	46830.40476	21675.85929	1	11	45	NA	NA	47093.31329
1178	5630	5630	5630	9900	NA	NA	22988.09935	14686.01022	1	1	2	1	1	46	553	553	1	3	2	1	1	NA	NA	4	3	NA	1	5	6	6	1.5	NA	NA	1	46	1	4	1	4	19843.21381	11627.22465	19932.44001	13110.92514	1	4	25	NA	NA	20328.83834
1179	5650	5650	5650	9900	43193.72711	25050.87175	27155.26241	13935.26867	1	1	2	2	2	44	531	531	4	2	2	1	1	NA	NA	4	3	NA	5	7	11	11	3.76	2	2	2	44	1	4	5	NA	18780.22881	10250.9963	19046.50194	10564.3893	2	4	13	NA	NA	19222.34862
1180	5651	5651	5651	9900	204483.5027	93299.8516	107336.5818	46138.06943	1	1	2	2	2	54	655	656	3	1	2	1	1	NA	NA	2	1	NA	1	2	8	8	4.52	2	2	1	57	1	2	1	2	76434.97756	40320.0405	94786.10387	41193.4811	1	8	26	NA	NA	97599.45728
1181	5652	5652	5652	9900	NA	NA	42975.54725	21113.70638	1	1	2	2	1	73	876	877	3	1	1	1	1	NA	NA	3	2	NA	1	2	6	6	2.98	NA	NA	1	73	1	3	1	4	34413.99824	18321.53537	38537.87905	19240.83995	1	9	26	NA	NA	38950.47448
1182	5654	5654	5654	9900	0	0	27361.18261	15308.3646	1	1	2	2	2	82	984	984	3	1	2	1	1	NA	NA	2	1	NA	1	2	4	4	1.42	NA	NA	1	83	1	3	1	2	21048.02037	9489.626682	23747.6284	13684.85312	2	3	24	NA	NA	24301.6394
1183	5666	5666	5666	9900	NA	NA	137040.4983	64945.33824	1	1	2	2	2	47	573	574	3	1	2	1	1	NA	NA	3	2	NA	5	2	7	4	2.12	2	2	2	47	1	3	5	NA	107553.6552	52684.27621	121016.8489	57985.18655	2	8	26	NA	NA	125406.8522
1184	5672	5672	5672	9900	0	0	12761.74388	7101.947579	1	1	2	2	2	67	811	812	4	2	2	1	1	NA	NA	5	3	NA	77	1	NA	77	NA	NA	NA	2	67	1	5	77	NA	8123.335092	4675.704681	9222.916719	5331.494605	2	9	2	NA	NA	9339.14164
1185	5673	5673	5673	9900	NA	NA	67054.26907	34494.02438	1	1	2	2	1	66	793	793	3	1	1	3	1	8	NA	4	3	NA	1	2	6	6	2.71	NA	NA	1	66	3	4	1	NA	56634.44309	29715.79973	60130.22466	31434.27262	1	12	38	NA	NA	60702.65953
1186	5676	5676	5676	9900	NA	NA	22670.2212	11628.91187	1	1	2	1	1	50	601	602	4	2	2	1	1	NA	NA	3	2	NA	4	6	3	3	0.61	NA	NA	2	30	1	4	4	NA	18768.92648	9586.752316	18463.14702	9855.56827	2	9	21	NA	NA	18635.30721
1187	5678	5678	5678	9900	24777.15391	13915.5709	11146.60355	6386.915686	1	1	2	1	1	40	485	485	1	3	2	2	2	3	NA	2	1	NA	1	7	5	5	0.83	NA	NA	1	40	2	2	1	NA	9029.501138	5347.996644	9664.957642	5701.914419	1	12	28	NA	NA	9854.45299
1188	5683	5683	5683	9900	0	0	17387.56041	10347.55914	1	1	2	1	2	76	921	921	4	2	2	1	1	NA	NA	2	1	NA	2	1	4	4	1.8	NA	NA	2	76	1	2	2	NA	11835.72385	6812.51589	12565.99592	7768.003796	2	7	17	NA	NA	12678.58997
1189	5700	5700	5700	9900	NA	NA	12556.23081	8053.449927	1	1	2	2	2	78	937	937	4	2	2	1	1	NA	NA	2	1	NA	2	2	3	3	1.29	NA	NA	2	78	1	2	2	NA	8123.335092	4675.704681	9074.392353	6045.795799	2	9	2	NA	NA	9025.939658
1190	5706	5706	5706	9900	0	0	10991.87212	5901.230636	1	1	2	1	1	53	637	637	1	3	2	2	2	5	NA	1	1	NA	4	2	NA	13	NA	NA	NA	1	53	2	1	4	NA	9488.129717	5142.736031	9530.793661	5268.319438	2	13	34	NA	NA	9674.594797
1191	5713	5713	5713	9900	NA	NA	144361.709	70608.38785	1	1	2	1	1	45	545	546	3	1	2	1	1	NA	NA	5	3	NA	1	5	11	11	4.51	NA	NA	1	45	1	5	1	5	124089.6064	62847.03509	123905.0387	63157.50878	1	11	32	NA	NA	126268.4632
1192	5715	5715	5715	9900	151819.4851	64057.08276	76310.84036	33552.38253	1	1	2	1	2	64	779	780	3	1	2	1	1	NA	NA	3	2	NA	1	3	5	5	1.55	NA	NA	1	67	1	2	1	3	58960.31674	29901.42036	66232.57135	29994.02213	1	11	45	NA	NA	67958.4719
1193	5718	5718	5718	9900	NA	NA	22978.01033	12849.61338	1	1	2	1	2	40	483	484	1	3	2	1	1	NA	NA	4	3	NA	1	4	10	10	3.93	2	2	1	42	1	5	1	4	18575.63871	10843.54429	19256.0855	11001.12194	1	4	22	NA	NA	19717.06713
1194	5725	5725	5725	9900	88069.46959	45997.88882	44885.31179	23000.70274	1	1	2	2	1	69	837	837	3	1	2	3	1	9	NA	5	3	NA	2	1	7	7	4.49	NA	NA	1	69	3	5	2	NA	37910.40707	19891.39475	40250.44072	20960.45253	1	2	5	NA	NA	40633.62165
1195	5727	5727	5727	9900	NA	NA	3282.319357	1939.634342	1	1	2	1	2	76	912	912	1	3	2	2	1	8	NA	3	2	NA	2	3	5	5	1.66	NA	NA	2	76	2	3	2	NA	2462.47422	1581.671171	2637.625962	1622.844231	1	4	22	NA	NA	2631.211891
1196	5740	5740	5740	9900	NA	NA	22670.2212	11430.19951	1	1	2	1	1	45	550	550	4	2	1	1	1	NA	NA	4	3	NA	6	6	NA	12	NA	NA	NA	1	45	1	4	6	NA	18768.92648	9586.752316	18463.14702	9687.158423	2	7	21	NA	NA	18635.30721
1197	5747	5747	5747	9900	12553.82075	8054.398867	7977.844033	4815.865929	1	1	2	1	2	52	635	636	1	3	2	2	2	4	NA	1	1	NA	1	7	NA	4	1.09	2	2	1	56	2	1	1	1	6794.142846	4038.80397	6685.611356	4123.07567	2	6	4	NA	NA	6822.833639
1198	5749	5749	5749	9900	26197.63897	16408.49039	14916.66028	8877.094937	1	1	2	2	2	66	801	803	4	2	2	1	1	NA	NA	3	2	NA	1	2	6	6	2.81	NA	NA	2	66	1	3	1	NA	10153.7805	5844.407311	10780.27554	6664.113363	2	4	13	NA	NA	10876.86915
1199	5752	5752	5752	9900	0	0	35819.48707	16808.80519	1	1	2	1	2	55	662	663	4	2	2	1	1	NA	NA	3	2	NA	2	3	6	6	2.26	2	2	2	55	1	3	2	NA	22926.31962	12218.51029	25123.52558	12742.83014	2	9	21	NA	NA	24866.38569
1200	5753	5753	5753	9900	8534.281965	5324.999237	5168.726224	2757.398247	1	1	2	1	1	61	737	738	1	3	1	1	1	NA	NA	2	1	NA	1	4	9	9	3.39	NA	NA	1	61	1	2	1	NA	3745.596716	2270.50899	4667.1925	2516.136777	1	12	28	NA	NA	4608.704654
1201	5759	5759	5759	9900	18882.05148	11614.14883	11999.37969	6944.302682	1	1	2	1	2	52	634	635	1	3	2	1	1	NA	NA	1	1	NA	1	4	8	8	3.08	2	2	2	52	1	1	1	2	10218.98891	5965.343132	10055.74799	5945.324446	1	4	25	NA	NA	10282.16818
1202	5761	5761	5761	9900	83899.22435	46040.86855	52746.21122	25611.55873	1	1	2	1	2	52	634	635	4	2	2	1	1	NA	NA	5	3	NA	5	2	7	7	3.11	2	2	2	52	1	5	5	NA	32396.4667	17265.59553	36995.80578	19416.23684	2	6	39	NA	NA	37303.04954
1203	5765	5765	5765	9900	NA	NA	62470.60361	26615.86973	1	1	2	1	2	61	734	735	3	1	2	1	1	NA	NA	5	3	NA	1	2	11	11	5	NA	NA	2	61	1	5	1	NA	46927.59903	23799.08967	54220.19586	23793.15344	1	10	1	NA	NA	0
1204	5777	5777	5777	9900	NA	NA	84386.5165	34874.70029	1	1	2	1	1	60	721	721	3	1	1	1	1	NA	NA	4	3	NA	1	3	8	8	3.53	NA	NA	1	60	1	4	1	3	57758.42816	30305.54889	75672.7389	31781.18113	1	11	45	NA	NA	76097.56992
1205	5787	5787	5787	9900	NA	NA	18150.02945	10801.3142	1	1	2	2	2	80	963	964	4	2	2	1	1	NA	NA	2	1	NA	2	2	6	6	2.53	NA	NA	2	80	1	2	2	NA	12354.73702	7111.254316	13117.03256	8108.641714	1	7	12	NA	NA	13234.56401
1206	5792	5792	5792	9900	175837.4404	96928.84921	90846.28762	45355.70894	1	1	2	2	2	52	630	631	5	4	2	3	1	6	NA	5	3	NA	1	2	10	10	5	2	2	1	57	3	5	1	NA	70642.84507	37264.64591	80223.96008	40494.96569	2	5	43	NA	NA	82959.80389
1207	5805	5805	5805	9900	NA	NA	12539.98238	6355.343511	1	1	2	1	2	42	515	516	1	3	2	2	1	4	NA	4	3	NA	1	6	6	6	1.18	2	2	1	46	2	4	1	4	9479.840896	5442.591327	10508.78511	5441.090469	1	4	22	NA	NA	10674.86607
1208	5806	5806	5806	9900	84674.18686	44629.64745	44145.56959	22709.34237	1	1	2	2	1	67	807	808	3	1	1	1	1	NA	NA	3	2	NA	1	2	NA	12	NA	NA	NA	2	70	1	4	1	3	37285.61631	19563.57027	39587.08452	20694.93693	1	6	36	NA	NA	39963.95036
1209	5811	5811	5811	9900	NA	NA	127845.4938	69205.65478	1	1	2	1	2	44	539	540	3	1	2	1	1	NA	NA	5	3	NA	1	5	11	11	4.51	2	2	1	45	1	5	1	5	112220.5683	57004.10373	112896.983	61788.92761	1	11	32	NA	NA	115948.4703
1210	5816	5816	5816	9900	92408.36609	46594.08351	47641.44693	23406.04335	1	1	2	2	1	79	954	955	3	1	1	1	1	NA	NA	4	3	NA	1	2	6	6	2.53	NA	NA	1	79	1	4	1	4	38150.36167	20310.72344	42721.97649	21329.83787	1	5	19	NA	NA	43179.36783
1211	5826	5826	5826	9900	NA	NA	12556.23081	6076.894126	1	1	2	2	2	61	734	735	4	2	2	1	1	NA	NA	2	1	NA	1	3	8	8	3.53	NA	NA	2	61	1	2	1	2	8123.335092	4675.704681	9074.392353	4561.977949	2	9	2	NA	NA	9025.939658
1212	5830	5830	5830	9900	33854.00129	17302.6713	15647.8731	7711.758389	1	1	2	2	1	70	848	848	4	2	1	1	1	NA	NA	2	1	NA	5	1	2	2	0.62	NA	NA	1	70	1	2	5	NA	10844.15586	5555.433896	11688.665	5954.26951	1	7	42	NA	NA	11768.42274
1213	5831	5831	5831	9900	NA	NA	134740.8064	62367.58781	1	1	2	2	1	47	570	570	3	1	2	1	1	NA	NA	3	2	NA	1	2	10	10	5	NA	NA	1	47	1	3	1	NA	106140.0443	51480.49494	115647.4591	55786.31087	2	7	27	NA	NA	117945.01
1214	5833	5833	5833	9900	6832.055949	3657.069088	4463.229401	2208.158574	1	1	2	2	2	69	832	832	1	3	2	2	2	2	NA	1	1	NA	1	2	3	3	1.24	NA	NA	2	69	2	1	1	1	3215.850783	1903.355905	3586.588768	1847.511835	2	3	24	NA	NA	3681.895728
1215	5836	5836	5836	9900	NA	NA	121438.361	62468.10191	1	1	2	2	1	40	483	484	3	1	2	1	1	NA	NA	3	2	NA	1	6	NA	77	NA	NA	NA	1	65	1	1	3	NA	101646.7101	51480.49494	104230.0269	55876.21832	1	1	27	NA	NA	106218.0715
1216	5842	5842	5842	9900	108247.0773	48749.22409	53024.87734	24794.22966	1	1	2	2	2	60	722	722	3	1	2	1	1	NA	NA	2	1	NA	1	2	NA	77	NA	NA	NA	1	60	1	2	1	2	38146.9345	19346.02097	46021.95384	22164.70536	3	1	14	NA	NA	47029.90957
1217	5843	5843	5843	9900	22584.68635	12170.03689	12709.87138	6433.507481	1	1	2	2	1	56	674	675	1	3	2	1	1	NA	NA	2	1	NA	3	2	2	2	0.81	NA	NA	1	56	1	2	3	NA	10513.28271	5698.387294	11020.4304	5743.509211	2	6	18	NA	NA	11185.95573
1218	5856	5856	5856	9900	50932.25537	26056.8894	25958.0326	13029.44076	1	1	2	2	1	84	1008	1009	3	1	2	1	1	NA	NA	1	1	NA	1	2	3	3	1.13	NA	NA	2	80	1	2	NA	NA	18075.37253	9825.264324	23277.59818	11873.67958	1	3	37	NA	NA	23605.49097
1219	5860	5860	5860	9900	NA	NA	118719.2501	61352.27308	1	1	2	2	2	59	710	711	2	5	2	3	1	8	NA	2	1	NA	3	2	6	3	1.46	2	2	2	36	1	3	3	NA	99337.93506	52401.52732	104837.8379	54777.18796	2	10	47	NA	NA	107925.5491
1220	5862	5862	5862	9900	NA	NA	72576.90261	38037.23186	1	1	2	2	2	75	902	903	3	1	2	1	1	NA	NA	2	1	NA	1	2	3	3	1.07	NA	NA	1	85	1	1	1	2	48548.58621	27914.74595	62991.76969	34003.23579	1	11	32	NA	NA	64676.88053
1221	5865	5865	5865	9900	35749.30242	22038.14872	21885.10541	13233.62445	1	1	2	1	2	49	590	591	1	3	2	1	1	NA	NA	4	3	NA	3	2	4	4	1.56	2	2	2	19	1	4	5	NA	17446.90862	10290.87582	18340.20678	11329.89078	1	4	22	NA	NA	18520.87872
1222	5868	5868	5868	9900	61161.50983	31709.39739	37429.65297	18366.75942	1	1	2	2	2	47	566	567	4	2	2	1	1	NA	NA	1	1	NA	6	2	9	6	3.59	2	2	1	49	1	4	6	NA	23232.40519	12381.63763	26252.88414	13923.92219	1	7	52	NA	NA	26470.9543
1223	5874	5874	5874	9900	44847.15715	22887.29547	22000.02525	11466.79948	1	1	2	2	2	58	697	697	2	5	2	3	1	5	NA	1	1	NA	1	4	NA	99	NA	2	2	1	66	3	1	1	1	17882.35484	9530.345045	19427.64194	10237.90968	2	9	2	NA	NA	19588.95904
1224	5884	5884	5884	9900	NA	NA	3282.319357	1939.634342	1	1	2	1	2	74	892	893	1	3	2	2	1	8	NA	1	1	NA	2	3	4	4	1.22	NA	NA	2	74	2	1	2	NA	2462.47422	1581.671171	2637.625962	1622.844231	1	4	25	NA	NA	2631.211891
1225	5894	5894	5894	9900	135103.2918	73492.54251	50683.23099	27752.30461	1	1	2	1	1	64	772	773	3	1	2	1	1	NA	NA	5	3	NA	1	2	6	6	2.67	NA	NA	1	64	1	5	1	NA	40586.1643	21295.35075	45449.665	25290.56916	2	8	6	NA	NA	45936.2596
1226	5901	5901	5901	9900	NA	NA	71759.5829	36237.00127	1	1	2	2	2	54	653	654	3	1	2	1	1	NA	NA	3	2	NA	2	4	NA	5	1.44	2	2	2	54	1	3	2	NA	59254.40452	31257.15564	63368.99465	32353.50428	3	1	14	NA	NA	65292.31627
1227	5903	5903	5903	9900	158874.5472	82511.15724	84728.35855	39784.38036	1	1	2	2	2	48	581	581	3	1	2	1	1	NA	NA	4	3	NA	4	1	1	1	0.42	2	2	2	48	1	4	4	NA	65885.49145	32273.46782	74821.37831	35520.71295	2	1	42	NA	NA	77372.98016
1228	5907	5907	5907	9900	NA	NA	114900.1357	61092.0669	1	1	2	1	1	44	534	536	3	1	2	1	1	NA	NA	5	3	NA	1	5	NA	NA	NA	NA	NA	2	41	1	4	1	5	98765.19692	50021.10956	98618.2961	54645.38802	1	10	1	NA	NA	0
1229	5908	5908	5908	9900	29964.89396	16791.32229	14618.53066	7893.517165	1	1	2	1	1	49	594	595	1	3	2	2	2	6	NA	1	1	NA	1	3	5	5	1.41	NA	NA	1	49	2	1	1	2	12618.64345	6904.321371	12675.38394	7046.931814	1	4	25	NA	NA	12823.5438
1230	5914	5914	5914	9900	44388.28422	26910.21391	22976.83525	14737.12891	1	1	2	2	2	63	756	756	4	2	2	1	1	NA	NA	1	1	NA	1	2	2	2	0.87	NA	NA	1	67	1	1	1	NA	14865.01282	8556.142182	16605.36678	11063.29249	1	5	46	NA	NA	16516.70247
1231	5915	5915	5915	9900	NA	NA	73994.3561	33825.7881	1	1	2	1	1	49	598	599	5	4	2	1	1	NA	NA	3	2	NA	4	1	2	2	0.96	NA	NA	1	49	1	3	4	NA	56847.88054	27572.60038	63509.04005	30256.35585	1	11	32	NA	NA	64867.428
1232	5924	5924	5924	9900	72633.14122	30603.84056	31258.42666	14412.73399	1	1	2	1	2	82	992	993	5	4	2	3	1	3	NA	1	1	NA	2	3	12	1	0.54	NA	NA	1	70	3	5	1	1	24084.20426	10858.50847	27130.16872	12884.2076	1	10	39	NA	NA	27726.05512
1233	5935	5935	5935	9900	NA	NA	70748.76605	30142.81649	1	1	2	2	2	62	746	747	3	1	2	1	1	NA	NA	3	2	NA	2	1	3	3	1.2	NA	NA	2	62	1	3	2	NA	53146.11247	26952.77667	61405.07264	26946.05381	2	1	15	NA	NA	63003.2694
1234	5936	5936	5936	9900	NA	NA	2363.659072	1095.447512	1	1	2	2	1	66	799	800	1	3	2	2	2	6	NA	1	1	NA	5	2	6	4	1.82	NA	NA	2	68	2	1	3	NA	1647.446107	1003.367071	2134.307645	999.600176	1	13	48	NA	NA	2176.915717
1235	5941	5941	5941	9900	NA	NA	42285.29652	20818.08871	1	1	2	2	1	78	938	938	3	1	2	1	1	NA	NA	1	1	NA	1	2	3	3	0.89	NA	NA	2	77	1	2	1	NA	28942.20976	15408.43107	37918.90382	18971.4447	1	9	41	NA	NA	38131.78268
1236	5942	5942	5942	9900	127146.8884	63140.80359	67262.74958	32664.8473	1	1	2	2	1	65	788	790	3	1	1	1	1	NA	NA	4	3	NA	1	3	6	6	2.49	NA	NA	1	65	1	4	1	NA	54098.53619	28385.22248	60317.17741	29767.35053	2	10	29	NA	NA	61125.52668
1237	5946	5946	5946	9900	138202.096	68501.54318	64498.07595	33041.99805	1	1	2	2	2	78	938	938	3	1	2	1	1	NA	NA	2	1	NA	NA	1	NA	77	NA	NA	NA	2	78	1	2	NA	NA	45097.52012	25930.43207	55979.90269	29537.76591	1	5	46	NA	NA	57412.60478
1238	5949	5949	5949	9900	162443.1232	84908.62225	86228.98107	42531.83592	1	1	2	1	2	59	709	710	3	1	2	1	1	NA	NA	5	3	NA	1	2	11	11	5	2	2	2	59	1	5	1	5	67675.19247	35699.18627	76146.53847	37973.72539	2	12	17	NA	NA	78908.82783
1239	5960	5960	5960	9900	200688.7619	97572.26137	106530.7482	48875.21786	1	1	2	1	2	40	486	486	3	1	2	1	1	NA	NA	3	2	NA	4	3	4	4	1.25	2	2	2	40	1	3	4	NA	83179.99972	40745.04091	94074.49346	43637.29102	1	11	32	NA	NA	96051.16902
1240	5961	5961	5961	9900	30170.11855	14667.8432	16312.80916	7894.981833	1	1	2	2	2	63	767	768	4	2	2	1	1	NA	NA	1	1	NA	2	3	12	6	4.01	NA	NA	2	44	1	3	5	NA	10553.67786	6074.583948	11789.27282	5926.832405	1	7	52	NA	NA	11726.32403
1241	5962	5962	5962	9900	81015.92838	34668.61567	31309.49884	13345.67327	1	1	2	1	2	81	975	975	3	1	2	1	1	NA	NA	3	2	NA	1	2	7	7	3.11	NA	NA	1	85	1	2	1	3	20943.74173	9442.612032	27174.49587	11930.31282	1	10	9	NA	NA	27901.44858
1242	5964	5964	5964	9900	NA	NA	3554.993088	1711.079212	1	1	2	2	1	78	940	940	1	3	1	2	2	9	NA	1	1	NA	NA	2	7	7	3.48	NA	NA	1	78	2	1	NA	NA	2477.793685	1509.085233	3210.043704	1561.366531	2	10	29	NA	NA	3274.127143
1243	5968	5968	5968	9900	0	0	17980.37063	7200.132172	1	1	2	2	1	68	822	822	4	2	2	1	1	NA	NA	1	1	NA	1	4	6	6	1.8	NA	NA	1	68	1	1	1	4	12082.86159	5730.835885	13430.9965	5559.241524	2	11	38	NA	NA	13337.43911
1244	5970	5970	5970	9900	NA	NA	19066.29549	10792.02238	1	1	2	2	1	82	986	987	3	1	2	1	1	NA	NA	4	3	NA	1	2	8	8	4.34	NA	NA	2	78	1	2	1	4	14909.2665	8104.258101	17097.50396	9834.728761	2	11	51	NA	NA	17326.11392
1245	5976	5976	5976	9900	29687.27973	16374.33802	15201.72061	8116.454859	1	1	2	1	1	47	571	572	1	3	2	2	1	6	NA	1	1	NA	1	3	4	4	1.34	NA	NA	2	56	2	1	1	1	12618.64345	6904.321371	13181.05422	7245.959281	1	4	25	NA	NA	13335.58882
1246	5982	5982	5982	9900	NA	NA	58147.03028	26273.71834	1	1	2	2	1	59	714	715	3	1	1	1	1	NA	NA	5	3	NA	3	1	3	3	1.72	NA	NA	1	59	1	5	3	NA	44699.85944	22338.18264	49907.34793	23501.21065	2	9	2	NA	NA	49946.24025
1247	5987	5987	5987	9900	NA	NA	119961.9318	58674.27498	1	1	2	2	1	40	491	491	3	1	1	1	1	NA	NA	5	3	NA	1	5	9	9	3.23	NA	NA	1	40	1	5	1	5	103116.1865	52224.73322	102962.8141	52482.73116	1	9	26	NA	NA	104926.7765
1248	6000	6000	6000	9900	239016.0788	122927.3089	92370.39914	47320.83095	1	1	2	2	2	77	933	934	3	1	2	1	1	NA	NA	1	1	NA	1	2	6	6	2.4	NA	NA	1	80	1	4	1	1	64586.04962	37136.05911	80171.16603	42302.27315	2	3	24	NA	NA	82222.99878
1249	6003	6003	6003	9900	NA	NA	23567.79167	12084.00166	1	1	2	2	1	46	562	562	4	2	2	1	1	NA	NA	2	1	NA	5	7	NA	1	0	NA	NA	1	44	1	2	4	NA	19019.50737	10319.99073	19194.14896	10241.25943	1	7	52	NA	NA	19373.79551
1250	6008	6008	6008	9900	173897.971	81311.58417	92708.56334	40763.61361	1	1	2	1	2	58	697	698	3	1	2	1	1	NA	NA	2	1	NA	1	2	9	9	5	2	2	1	54	1	2	1	NA	67675.19247	35699.18627	81868.48665	36395.00238	2	12	10	NA	NA	84785.58301
1251	6015	6015	6015	9900	51223.07545	24449.12461	21715.53758	9927.412168	1	1	2	2	1	54	658	659	4	2	2	3	2	6	NA	4	3	NA	6	3	4	4	1.2	NA	NA	2	48	3	5	NA	NA	16218.81289	8164.747922	17685.63083	8413.537694	2	9	2	NA	NA	17478.08294
1252	6019	6019	6019	9900	206293.5158	111816.3325	103167.6882	52440.49022	1	1	2	2	2	52	631	633	3	1	2	1	1	NA	NA	1	1	NA	1	2	4	4	1.6	2	2	2	52	1	1	1	NA	75310.12133	39726.67016	91104.66387	46820.47535	1	1	27	NA	NA	94350.85901
1253	6025	6025	6025	9900	68572.3756	24636.43743	30115.65783	12827.28475	1	1	2	1	1	50	607	607	2	5	2	3	2	6	NA	1	1	NA	5	2	5	2	0.96	NA	NA	1	74	3	1	3	NA	21527.73587	10758.21046	25848.14059	11473.69844	2	7	21	NA	NA	26501.07324
1254	6027	6027	6027	9900	135579.8691	72688.79834	71167.9892	35945.618	1	1	2	1	2	55	664	664	2	5	2	3	1	5	NA	2	1	NA	1	2	8	8	4	2	2	1	55	3	4	2	NA	59549.57671	31412.86125	62846.57385	32093.34837	2	7	21	NA	NA	64697.54741
1255	6030	6030	6030	9900	194297.8772	88613.89038	98038.67059	47080.13083	1	1	2	2	1	58	703	705	3	1	2	1	1	NA	NA	2	1	NA	1	2	6	6	2.49	NA	NA	1	58	1	2	1	2	70081.50435	35022.33482	84146.17256	42112.0474	2	1	15	NA	NA	86271.73294
1256	6037	6037	6037	9900	0	0	11790.89507	6907.253376	1	1	2	1	1	45	542	543	1	3	2	1	1	NA	NA	2	1	NA	3	5	11	11	3.97	NA	NA	1	49	1	2	1	4	10177.84238	5963.754709	10223.60766	6166.445521	1	6	40	NA	NA	10426.92551
1257	6039	6039	6039	9900	302371.2557	140822.1593	118513.6315	54177.33458	1	1	2	2	1	42	515	516	3	1	2	1	1	NA	NA	4	3	NA	5	1	5	5	2.75	NA	NA	1	42	1	4	5	NA	91050.84662	44161.8682	101719.7442	48460.32587	2	8	6	NA	NA	103895.4167
1258	6051	6051	6051	9900	26661.48291	13753.49422	12323.37347	6129.898821	1	1	2	1	1	65	788	788	4	2	2	3	1	5	NA	4	3	NA	6	1	1	1	0.28	NA	NA	1	65	3	4	6	NA	8867.641499	4542.870536	9205.326704	4732.911459	2	7	30	NA	NA	9268.143792
1259	6054	6054	6054	9900	16721.57825	9548.908076	10122.68909	5660.744308	1	1	2	2	2	48	586	587	1	3	2	1	1	NA	NA	3	2	NA	1	3	8	8	3.18	2	2	1	55	1	3	1	3	8183.276647	4776.994435	8483.039382	4846.413392	2	3	24	NA	NA	8686.119354
1260	6063	6063	6063	9900	92627.18266	45177.33963	48500.69451	23006.98307	1	1	2	1	1	66	797	798	3	1	1	1	1	NA	NA	5	3	NA	1	2	11	11	5	NA	NA	1	66	1	5	1	NA	38838.43074	20378.32398	43492.49791	20966.17576	1	8	33	NA	NA	43958.13863
1261	6072	6072	6072	9900	NA	NA	29069.45427	14591.19565	1	1	2	2	1	83	998	998	2	5	1	3	1	9	NA	1	1	NA	1	2	3	3	0.98	NA	NA	1	83	3	1	1	1	20241.95066	11002.95528	26067.73349	13296.90084	1	2	35	NA	NA	26434.92867
1262	6077	6077	6077	9900	NA	NA	104320.6243	52690.39287	1	1	2	1	2	53	636	637	3	1	2	3	1	8	NA	5	3	NA	5	1	9	9	5	2	2	2	53	3	5	5	NA	87289.93316	46046.11334	92122.79136	47043.59609	1	12	28	NA	NA	94836.01564
1263	6082	6082	6082	9900	NA	NA	45413.66981	23323.45575	1	1	2	1	2	70	851	851	3	1	2	1	1	NA	NA	4	3	NA	2	1	6	6	3.59	NA	NA	2	70	1	4	2	NA	34114.5173	19615.3618	39415.94814	20849.91274	2	8	6	NA	NA	40441.83147
1264	6083	6083	6083	9900	102491.3983	45940.5635	51715.02944	24407.99891	1	1	2	1	1	40	486	487	3	1	2	1	1	NA	NA	4	3	NA	1	7	7	7	1.57	NA	NA	2	29	1	4	1	4	43330.81588	21945.53908	44386.78906	21832.36939	1	10	9	NA	NA	45235.00871
1265	6086	6086	6086	9900	164854.8074	88545.79836	87887.46797	44390.31348	1	1	2	2	2	57	688	689	3	1	2	1	1	NA	NA	3	2	NA	1	2	11	11	5	2	2	1	58	1	3	1	3	73539.54461	38792.67727	77611.1045	39633.03107	2	3	24	NA	NA	79896.92683
1266	6090	6090	6090	9900	NA	NA	93930.84256	45086.98733	1	1	2	2	1	55	667	667	3	1	1	1	1	NA	NA	3	2	NA	NA	3	6	6	1.8	NA	NA	1	55	1	3	1	3	78422.03367	39190.4076	80620.44129	40329.22836	2	8	51	NA	NA	81268.16114
1267	6094	6094	6094	9900	NA	NA	9612.137527	4451.87768	1	1	2	2	1	63	760	761	4	2	2	3	1	7	NA	2	1	NA	5	2	4	4	1.6	NA	NA	1	63	3	2	5	NA	6916.692889	3543.404448	7180.08478	3437.306798	2	9	2	NA	NA	7229.081631
1268	6096	6096	6096	9900	NA	NA	13853.33475	7271.81479	1	1	2	2	1	70	844	845	4	2	1	1	1	NA	NA	2	1	NA	1	2	5	5	1.87	NA	NA	1	70	1	2	1	2	10519.56133	5389.14493	10348.17882	5614.587867	2	5	12	NA	NA	10418.79472
1269	6097	6097	6097	9900	NA	NA	12972.92426	5542.798672	1	1	2	2	1	68	826	827	4	2	1	1	1	NA	NA	3	2	NA	1	7	5	5	0.78	NA	NA	1	68	1	3	1	2	8717.842998	4262.026336	9690.528851	4279.609846	1	7	5	NA	NA	9806.157889
1270	6102	6102	6102	9900	0	0	33499.98581	16125.92919	1	1	2	2	2	42	504	506	4	2	2	3	2	5	NA	4	3	NA	1	4	11	11	5	2	2	2	42	3	4	1	NA	22352.08862	11912.47567	23496.64441	12225.1388	2	4	49	NA	NA	23467.77848
1271	6107	6107	6107	9900	33063.64192	19631.51144	18342.33167	11723.16438	1	1	2	2	2	84	1016	1017	4	2	2	1	1	NA	NA	5	3	NA	1	1	NA	77	NA	NA	NA	2	84	1	5	1	NA	13409.1658	7718.172229	13256.00944	8800.682765	1	9	26	NA	NA	13368.32577
1272	6109	6109	6109	9900	NA	NA	12739.74437	7646.228376	1	1	2	1	2	66	796	797	2	5	2	3	2	3	NA	4	3	NA	1	2	4	4	1.64	NA	NA	1	72	3	1	1	NA	10414.63377	5994.551663	11057.22364	6835.316178	2	7	21	NA	NA	11156.29876
1273	6115	6115	6115	9900	NA	NA	32714.19375	18303.33187	1	1	2	1	2	81	975	977	3	1	2	1	1	NA	NA	4	3	NA	2	1	7	7	5	NA	NA	2	81	1	4	2	NA	25165.90844	11346.20131	28393.67463	16362.19248	1	12	23	NA	NA	29056.07376
1274	6116	6116	6116	9900	NA	NA	44973.21518	23039.52275	1	1	2	1	2	71	855	856	2	5	2	3	1	7	NA	2	1	NA	1	2	3	3	1.07	NA	NA	1	82	3	1	1	2	31445.59658	18080.77038	39033.66375	20596.09194	2	7	30	NA	NA	40032.6582
1275	6117	6117	6117	9900	NA	NA	84622.20333	41355.18386	1	1	2	2	2	57	692	693	3	1	2	1	1	NA	NA	4	3	NA	1	2	NA	12	NA	2	2	2	57	1	4	1	5	65802.94425	34711.56088	74727.63543	36923.17441	1	8	11	NA	NA	77276.04041
1276	6122	6122	6122	9900	192248.0552	94982.94709	99760.04911	46755.2174	1	1	2	2	2	59	713	714	3	1	2	1	1	NA	NA	2	1	NA	2	2	6	6	2.49	2	2	2	59	1	2	2	NA	72822.62049	38414.49427	88095.46771	41744.4897	2	1	42	NA	NA	91234.4407
1277	6124	6124	6124	9900	94278.76029	40164.48498	48480.63977	20603.7629	1	1	2	2	2	61	740	741	2	5	2	3	1	8	NA	1	1	NA	2	1	2	2	1.13	NA	NA	2	61	3	1	2	NA	33898.01316	17191.20244	42077.86755	18418.65387	3	1	44	NA	NA	43154.77276
1278	6125	6125	6125	9900	NA	NA	32536.10039	16371.4681	1	1	2	2	2	55	662	663	4	2	2	1	1	NA	NA	2	1	NA	5	4	NA	1	0	2	2	2	55	1	2	5	NA	22352.08862	11912.47567	22820.58224	12411.28294	2	4	13	NA	NA	22835.51935
1279	6127	6127	6127	9900	NA	NA	39945.95069	21282.44607	1	1	2	2	1	77	928	929	3	1	1	1	1	NA	NA	4	3	NA	1	2	4	4	1.42	NA	NA	2	76	1	3	1	NA	33738.59267	17961.95882	35821.11956	19394.61178	1	1	27	NA	NA	36162.13372
1280	6130	6130	6130	9900	NA	NA	120302.4289	60750.06421	1	1	2	2	2	58	704	705	3	1	2	1	1	NA	NA	5	3	NA	NA	4	8	8	3.24	2	2	2	58	1	5	NA	NA	99337.93506	52401.52732	106235.9014	54239.51744	1	7	47	NA	NA	109460.2828
1281	6138	6138	6138	9900	38747.57004	18366.75149	14535.93037	6935.665371	1	1	2	2	1	70	851	852	3	1	1	1	1	NA	NA	1	1	NA	3	1	2	2	1.08	NA	NA	1	70	1	1	3	NA	10885.79448	5795.446006	13034.94574	6320.445352	2	9	44	NA	NA	13156.12327
1282	6140	6140	6140	9900	NA	NA	22156.06381	11347.98696	1	1	2	1	2	82	992	993	2	5	2	3	1	7	NA	4	3	NA	2	1	3	3	1.32	NA	NA	2	82	3	4	2	NA	17043.9008	7684.345274	19229.94257	10144.48889	2	7	21	NA	NA	19678.55999
1283	6147	6147	6147	9900	66435.18917	33551.07615	34250.88737	16854.02703	1	1	2	2	1	70	848	849	3	1	1	1	1	NA	NA	5	3	NA	1	2	11	11	5	NA	NA	2	66	NA	NA	1	5	27470.99188	14625.17508	30714.13022	15359.01043	3	1	14	NA	NA	31001.55115
1284	6159	6159	6159	9900	NA	NA	35408.44343	17757.03535	1	1	2	1	2	51	616	616	4	2	2	1	1	NA	NA	3	2	NA	4	3	6	1	0	2	2	2	51	1	3	4	NA	24219.65533	12907.7895	24835.22258	13461.68766	1	13	48	NA	NA	25041.60289
1285	6160	6160	6160	9900	NA	NA	2478.132298	1544.553268	1	1	2	1	1	64	779	780	1	3	2	2	1	6	NA	2	1	NA	1	3	2	2	0.68	NA	NA	1	64	2	2	1	2	2127.864899	1289.870947	2237.673263	1409.41095	1	4	25	NA	NA	2310.093758
1286	6161	6161	6161	9900	12365.26223	5459.749469	3910.34423	2058.985532	1	1	2	2	1	62	744	745	1	3	2	2	2	2	NA	1	1	NA	1	4	NA	99	NA	NA	NA	1	54	2	1	NA	NA	2833.690907	1717.729155	3530.914285	1878.83242	1	3	37	NA	NA	3486.665935
1287	6162	6162	6162	9900	79022.82485	39844.83501	40740.48569	20015.62999	1	1	2	2	1	72	875	876	3	1	1	3	1	5	NA	5	3	NA	1	2	11	11	5	NA	NA	1	72	3	5	1	3	32624.20358	17368.67352	36533.61063	18240.16713	2	1	15	NA	NA	36924.74789
1288	6167	6167	6167	9900	NA	NA	4419.33571	2217.119303	1	1	2	1	2	68	823	824	1	3	2	2	1	8	NA	1	1	NA	1	2	3	3	1.24	NA	NA	1	70	2	1	1	1	3142.389686	1859.876707	3551.316412	1855.009056	2	6	39	NA	NA	3660.612251
1289	6178	6178	6178	9900	NA	NA	9812.516127	4973.046117	1	1	2	1	2	40	485	486	1	3	2	2	1	7	NA	4	3	NA	1	6	11	11	3.98	2	2	2	40	2	4	1	4	7417.960316	4258.818995	8223.107518	4257.644576	2	6	39	NA	NA	8353.0656
1290	6183	6183	6183	9900	6349.550377	4132.396693	3970.040112	2090.418304	1	1	2	1	1	62	748	750	1	3	2	2	1	7	NA	1	1	NA	1	3	6	6	2.4	NA	NA	1	62	2	1	1	NA	2876.950443	1743.952257	3584.817734	1907.514948	2	13	34	NA	NA	3539.893882
1291	6184	6184	6184	9900	NA	NA	3586.868751	1660.418912	1	1	2	1	2	73	880	881	1	3	2	2	1	7	NA	1	1	NA	2	5	2	1	0.38	NA	NA	2	73	2	1	2	NA	2361.321724	1446.563092	2882.357599	1389.231565	1	4	25	NA	NA	2824.207111
1292	6196	6196	6196	9900	NA	NA	50337.91654	25894.80647	1	1	2	1	1	65	786	786	3	1	2	1	1	NA	NA	3	2	NA	1	2	8	8	4.44	NA	NA	2	52	1	3	NA	NA	42515.71017	22307.7735	45140.00783	23597.8382	1	1	10	NA	NA	45569.73704
1293	6198	6198	6198	9900	NA	NA	73836.5858	31171.52932	1	1	2	1	2	73	881	882	5	4	2	1	1	NA	NA	2	1	NA	1	7	5	5	0.65	NA	NA	2	73	1	2	1	2	48548.58621	27914.74595	64085.08823	27865.66764	1	11	45	NA	NA	65249.72815
1294	6201	6201	6201	9900	69097.34273	36983.5539	35623.36968	18578.29579	1	1	2	1	1	70	847	847	2	5	2	3	1	8	NA	2	1	NA	1	2	3	3	1.07	NA	NA	1	70	3	2	1	1	26677.94019	14202.96536	31944.88959	16930.32997	2	7	30	NA	NA	32241.86074
1295	6203	6203	6203	9900	NA	NA	76260.07652	42416.96936	1	1	2	2	2	71	863	864	3	1	2	1	1	NA	NA	3	2	NA	2	1	2	2	1.08	NA	NA	2	71	1	3	2	NA	62042.02543	35673.28141	66188.51183	37918.48512	2	5	12	NA	NA	67634.67589
1296	6209	6209	6209	9900	NA	NA	119074.1146	55911.50292	1	1	2	1	2	44	539	540	3	1	2	1	1	NA	NA	5	3	NA	NA	2	11	11	5	2	2	1	62	1	5	1	NA	92593.04315	45355.94306	105151.2094	49919.50177	1	8	11	NA	NA	108737.1367
1297	6213	6213	6213	9900	40694.85703	20005.44065	21319.89734	10263.57281	1	1	2	2	1	69	829	831	4	2	2	1	1	NA	NA	1	1	NA	1	2	NA	77	NA	NA	NA	1	69	1	1	1	NA	14774.93384	7569.16161	15925.55974	7924.532329	1	2	35	NA	NA	16034.22799
1298	6222	6222	6222	9900	4272.456212	2625.87706	2492.837972	1517.760765	1	1	2	1	2	61	739	740	1	3	2	2	2	4	NA	5	3	NA	2	3	NA	3	1.5	NA	NA	2	61	2	5	2	NA	1926.882133	1237.655158	2003.209754	1269.873011	2	6	4	NA	NA	1997.036057
1299	6226	6226	6226	9900	0	0	27226.54913	16645.36644	1	1	2	2	1	83	1000	1000	3	1	2	1	1	NA	NA	5	3	NA	2	1	3	3	1.2	NA	NA	1	83	1	5	2	NA	22995.70883	12499.8208	24415.12731	15168.85884	1	1	27	NA	NA	24647.55734
1300	6231	6231	6231	9900	NA	NA	11775.84696	6485.620565	1	1	2	2	1	41	500	501	1	3	2	2	2	6	NA	1	1	NA	1	5	4	4	0.95	NA	NA	1	41	2	1	1	1	8741.691777	5122.235495	10210.5598	5790.03313	2	3	24	NA	NA	10413.61817
1301	6232	6232	6232	9900	NA	NA	47683.94508	24011.00147	1	1	2	2	1	67	805	806	3	1	2	1	1	NA	NA	3	2	NA	3	2	6	6	2.22	NA	NA	1	67	1	3	3	NA	37910.40707	19891.39475	42760.08627	21881.13389	1	7	52	NA	NA	43155.14355
1302	6233	6233	6233	9900	NA	NA	141950.0108	67272.02237	1	1	2	2	2	46	554	555	3	1	2	1	1	NA	NA	4	3	NA	1	2	11	11	5	2	2	2	46	1	4	1	4	111406.7937	54571.70451	125352.3099	60062.52138	2	2	18	NA	NA	129899.5862
1303	6237	6237	6237	9900	NA	NA	68587.92754	38373.77072	1	1	2	2	2	74	899	899	3	1	2	1	1	NA	NA	2	1	NA	NA	1	3	3	1.33	NA	NA	2	74	1	2	NA	NA	45097.52012	25930.43207	59529.61314	34304.08339	1	5	19	NA	NA	60611.46487
1304	6240	6240	6240	9900	NA	NA	59182.43082	29191.31603	1	1	2	2	2	53	645	646	5	4	2	3	1	4	NA	5	3	NA	3	1	6	6	3.59	2	2	2	53	3	5	3	NA	46448.21668	24501.79273	52262.44343	26062.90076	2	9	44	NA	NA	54158.31414
1305	6244	6244	6244	9900	22223.96933	13507.41915	12826.59045	7756.064129	1	1	2	2	2	49	599	600	1	3	2	1	1	NA	NA	4	3	NA	NA	1	NA	77	NA	2	2	2	49	1	4	NA	NA	10225.41803	6031.35544	10748.96907	6640.309298	1	3	3	NA	NA	10854.85867
1306	6245	6245	6245	9900	21021.88543	11977.93749	10703.60196	6133.079278	1	1	2	2	1	46	556	557	1	3	2	2	2	2	NA	1	1	NA	1	7	9	8	1.59	NA	NA	1	46	2	1	1	NA	8670.639953	5135.450194	9280.841388	5475.302147	2	2	18	NA	NA	9462.805586
1307	6246	6246	6246	9900	21299.48109	11677.69144	14170.73597	7382.953132	1	1	2	2	2	46	555	557	1	3	2	1	1	NA	NA	4	3	NA	NA	3	9	9	4.32	2	2	2	46	1	4	NA	NA	10886.95283	6355.267616	11875.39301	6320.872483	1	3	3	NA	NA	11919.50143
1308	6247	6247	6247	9900	26497.2926	13335.05272	13881.84157	6841.403142	1	1	2	1	1	61	743	743	4	2	2	1	1	NA	NA	1	1	NA	1	2	3	3	1.07	NA	NA	1	61	1	1	1	NA	9620.275721	4928.443163	10369.47288	5282.26587	2	8	41	NA	NA	10440.2291
1309	6248	6248	6248	9900	NA	NA	20831.09395	9560.360082	1	1	2	2	1	40	487	487	4	2	2	1	1	NA	NA	2	1	NA	4	4	6	3	0.89	NA	NA	2	45	1	3	4	NA	16218.81289	8164.747922	16965.3197	8102.458985	2	9	2	NA	NA	16918.79166
1310	6256	6256	6256	9900	43967.32595	23617.15495	27155.26241	13935.26867	1	1	2	2	2	52	624	624	4	2	2	1	1	NA	NA	3	2	NA	3	7	11	8	3.53	2	2	2	44	1	4	5	NA	18780.22881	10250.9963	19046.50194	10564.3893	2	4	13	NA	NA	19222.34862
1311	6260	6260	6260	9900	43704.76936	23499.59063	21466.98834	11195.42442	1	1	2	2	1	70	850	850	3	1	2	1	1	NA	NA	3	2	NA	1	2	3	3	0.92	NA	NA	1	70	1	3	1	3	17067.00788	9086.238293	19250.30054	10202.34749	2	1	15	NA	NA	19428.15264
1312	6266	6266	6266	9900	77821.5479	39253.89482	41168.85089	20307.35131	1	1	2	1	1	79	950	951	3	1	1	1	1	NA	NA	5	3	NA	1	2	4	4	1.6	NA	NA	1	79	1	5	1	3	32192.79644	17138.99834	36917.74271	18506.01165	2	6	39	NA	NA	37411.36817
1313	6270	6270	6270	9900	5932.041568	4463.865586	3827.23925	2419.266177	1	1	2	1	1	60	726	727	1	3	2	2	1	6	NA	2	1	NA	3	4	6	2	0.72	NA	NA	2	31	2	3	3	NA	3286.28462	1992.082795	3455.873178	2207.58993	2	6	39	NA	NA	3567.719733
1314	6283	6283	6283	9900	4134.388379	3034.380493	2577.984092	1656.097584	1	1	2	2	1	79	955	955	1	3	2	2	2	8	NA	1	1	NA	1	2	2	2	0.77	NA	NA	1	79	2	1	1	1	2270.809308	1383.022652	2327.836201	1511.195578	1	3	3	NA	NA	2362.958721
1315	6287	6287	6287	9900	0	0	46811.75786	23794.57729	1	1	2	2	2	53	639	639	2	5	2	3	1	5	NA	2	1	NA	4	2	3	3	1.07	2	2	2	53	3	2	4	NA	34171.54369	18025.75299	41338.22848	21244.52718	1	5	13	NA	NA	42811.17125
1316	6299	6299	6299	9900	0	0	46627.12369	23923.714	1	1	2	2	2	76	915	917	3	1	2	3	1	5	NA	1	1	NA	1	2	NA	NA	NA	NA	NA	2	76	3	1	1	NA	30657.98493	17627.9049	40469.14282	21386.51127	2	4	49	NA	NA	41204.6022
1317	6303	6303	6303	9900	22550.10412	13098.41442	12014.71236	5976.364455	1	1	2	2	1	73	876	877	4	2	2	3	1	7	NA	5	3	NA	1	2	8	8	4.44	NA	NA	1	73	3	5	1	NA	8645.535432	4429.086154	8974.762703	4614.36716	2	4	49	NA	NA	9036.006424
1318	6318	6318	6318	9900	160103.4727	75449.271	60061.90658	28491.20578	1	1	2	2	1	63	760	761	3	1	1	1	1	NA	NA	5	3	NA	1	2	NA	12	NA	NA	NA	2	55	1	4	1	5	48096.42877	25235.94772	53859.89567	25963.92696	1	8	26	NA	NA	54436.53214
1319	6327	6327	6327	9900	0	0	25511.28371	13591.92885	1	1	2	1	1	78	947	947	3	1	2	1	1	NA	NA	3	2	NA	1	2	4	4	1.6	NA	NA	1	78	1	3	1	4	21546.98523	11471.3161	22876.98072	12386.27283	1	11	32	NA	NA	23094.76772
1320	6335	6335	6335	9900	NA	NA	55333.17709	24892.00463	1	1	2	2	1	66	795	795	3	1	1	1	1	NA	NA	1	1	NA	3	4	7	2	0.69	NA	NA	1	45	1	3	1	2	44380.084	23286.00082	49619.45624	22683.98871	2	5	12	NA	NA	50083.79203
1321	6336	6336	6336	9900	NA	NA	121681.6749	56268.13381	1	1	2	1	1	45	542	543	3	1	2	1	1	NA	NA	2	1	NA	3	3	11	11	5	NA	NA	2	75	1	2	2	NA	101277.0412	49121.82053	104438.8622	50330.49561	2	6	39	NA	NA	105612.3744
1322	6337	6337	6337	9900	214102.5196	90802.05474	109618.518	49047.96117	1	1	2	2	1	47	572	572	3	1	2	1	1	NA	NA	5	3	NA	1	2	11	11	5	NA	NA	1	47	1	5	1	5	83472.08792	40485.98648	94085.10616	43872.22443	3	1	14	NA	NA	96319.31974
1323	6339	6339	6339	9900	17805.68433	8484.832063	5630.802944	3199.807347	1	1	2	1	1	62	744	744	1	3	2	2	1	8	NA	2	1	NA	1	3	3	3	0.85	NA	NA	1	62	2	2	1	1	4834.926668	2930.839943	5084.432823	2919.836826	1	3	22	NA	NA	5248.9864
1324	6341	6341	6341	9900	41024.58105	18435.78892	20676.30085	8646.986698	1	1	2	2	1	54	650	652	1	3	2	2	1	6	NA	1	1	NA	NA	4	NA	99	NA	NA	NA	1	54	2	1	NA	NA	13443.46072	7355.62214	17927.93393	7719.591202	1	3	37	NA	NA	18155.47895
1325	6344	6344	6344	9900	NA	NA	64628.48191	38037.23186	1	1	2	1	2	77	932	933	3	1	2	1	1	NA	NA	2	1	NA	1	2	5	5	1.78	NA	NA	1	79	1	1	1	2	48548.58621	27914.74595	56093.08611	34003.23579	1	11	32	NA	NA	57553.02719
1326	6347	6347	6347	9900	NA	NA	7587.494582	3492.08403	1	1	2	2	1	66	798	800	2	5	2	3	2	6	NA	1	1	NA	1	3	NA	12	NA	NA	NA	1	66	3	1	1	1	6916.692889	3280.55002	6804.007562	3182.322834	2	9	2	NA	NA	6850.438065
1327	6348	6348	6348	9900	21624.64412	12800.21643	11073.15325	6344.829249	1	1	2	1	1	51	622	623	1	3	2	2	2	7	NA	1	1	NA	1	7	12	4	1.17	NA	NA	1	51	2	1	1	1	8970.001444	5312.756141	9601.270622	5664.341783	1	10	1	NA	NA	0
1328	6352	6352	6352	9900	NA	NA	13612.40887	8146.225129	1	1	2	1	1	82	987	988	2	5	2	3	1	7	NA	1	1	NA	1	2	3	3	1.07	NA	NA	1	82	3	1	1	2	10822.34199	5882.72084	12206.78735	7423.623834	2	7	30	NA	NA	12319.56495
1329	6355	6355	6355	9900	4869.226645	2646.522851	2926.951139	1517.760765	1	1	2	1	2	61	733	734	1	3	2	1	1	NA	NA	4	3	NA	2	3	NA	4	2.11	NA	NA	2	61	1	4	2	NA	1926.882133	1237.655158	2352.057028	1269.873011	2	6	4	NA	NA	2243.862816
1330	6360	6360	6360	9900	NA	NA	9484.005478	4855.373319	1	1	2	2	1	61	735	737	5	4	2	3	1	3	NA	4	3	NA	6	4	8	8	2.93	NA	NA	2	53	3	4	NA	NA	8645.535432	4100.530685	8504.684161	4424.683154	2	4	49	NA	NA	8562.720069
1331	6373	6373	6373	9900	NA	NA	81428.30828	39085.74653	1	1	2	2	1	51	623	624	3	1	1	1	1	NA	NA	4	3	NA	1	3	11	11	5	NA	NA	1	51	1	4	1	4	67983.77786	33974.02285	69889.56948	34961.26246	2	4	43	NA	NA	70451.07548
1332	6376	6376	6376	9900	4605.811019	2817.74817	2787.534978	1428.617504	1	1	2	1	1	80	963	964	1	3	2	2	1	7	NA	5	3	NA	2	5	4	2	0.84	NA	NA	1	80	2	5	2	NA	2080.261298	1264.135884	2517.05387	1303.619108	1	4	25	NA	NA	2369.379655
1333	6379	6379	6379	9900	6439.569442	3873.660004	3757.277414	2238.981125	1	1	2	1	2	71	856	857	1	3	2	1	1	NA	NA	1	1	NA	1	2	3	3	1.04	NA	NA	1	70	NA	NA	1	1	2904.252421	1718.931123	3019.295618	1873.300304	2	2	18	NA	NA	3098.108852
1334	6383	6383	6383	9900	NA	NA	12529.7873	7142.160869	1	1	2	2	2	54	657	658	1	3	2	1	1	NA	NA	1	1	NA	3	2	2	2	0.54	2	2	2	54	1	1	3	NA	10225.41803	6031.35544	10500.24141	6114.719584	1	3	3	NA	NA	10601.50204
1335	6390	6390	6390	9900	NA	NA	65226.58826	28686.96307	1	1	2	2	2	58	706	707	2	5	2	3	1	8	NA	2	1	NA	5	2	2	2	0.71	2	2	2	58	3	2	5	NA	46448.21668	24501.79273	57599.87942	25612.599	2	9	44	NA	NA	59309.50573
1336	6395	6395	6395	9900	NA	NA	30183.62852	12744.41605	1	1	2	2	1	59	719	719	4	2	2	3	1	6	NA	2	1	NA	5	1	6	6	3.35	NA	NA	1	59	3	2	5	NA	20272.74071	10205.54456	24582.23792	10800.96434	2	4	13	NA	NA	24758.57878
1337	6396	6396	6396	9900	NA	NA	2337.872362	1553.864886	1	1	2	1	1	72	875	876	1	3	1	1	1	NA	NA	2	1	NA	5	1	4	4	1.82	NA	NA	1	72	1	2	5	NA	2059.307634	1254.208839	2111.02308	1417.907838	2	13	34	NA	NA	2142.874312
1338	6404	6404	6404	9900	NA	NA	2642.093526	1432.493211	1	1	2	1	1	79	956	957	1	3	2	2	2	7	NA	1	1	NA	1	2	3	3	1.07	NA	NA	2	74	1	1	1	1	2131.484861	1298.167942	2385.724946	1307.155706	1	4	22	NA	NA	2421.720894
1339	6414	6414	6414	9900	27438.11592	16276.04619	14619.04871	7426.210598	1	1	2	2	1	67	809	810	4	2	1	1	1	NA	NA	1	1	NA	4	1	2	2	1.1	NA	NA	1	67	1	1	4	NA	10519.56133	5389.14493	10920.15265	5733.797288	2	5	43	NA	NA	10994.6717
1340	6426	6426	6426	9900	NA	NA	100370.8345	48508.35038	1	1	2	2	2	40	485	486	3	1	2	1	1	NA	NA	5	3	NA	1	3	11	11	5	2	2	2	40	1	5	1	5	85160.66598	41715.25404	88634.83613	43309.7405	1	7	52	NA	NA	91281.23107
1341	6428	6428	6428	9900	18025.83802	11112.27555	11035.10666	6672.778338	1	1	2	2	2	53	644	645	1	3	2	1	1	NA	NA	4	3	NA	NA	2	NA	77	NA	3	2	2	53	1	4	NA	NA	8797.238755	5188.958891	9247.665669	5712.860454	1	5	19	NA	NA	9338.765716
1342	6435	6435	6435	9900	69578.76687	31975.74567	27969.78907	12897.49946	1	1	2	2	1	49	593	594	4	2	2	1	1	NA	NA	2	1	NA	6	4	11	5	1.41	NA	NA	2	48	1	2	3	NA	21071.16406	10607.48059	22779.23639	10930.70339	1	7	52	NA	NA	22933.5659
1343	6437	6437	6437	9900	139047.311	65016.03823	74128.96404	32594.23227	1	1	2	1	2	51	621	622	3	1	2	1	1	NA	NA	2	1	NA	3	2	1	1	0.32	2	2	2	51	1	2	3	NA	54112.49757	28544.76005	65461.33263	29101.12858	1	11	45	NA	NA	67793.8176
1344	6445	6445	6445	9900	34363.53634	21525.51743	17915.70656	10953.0407	1	1	2	1	1	81	979	979	3	1	1	1	1	NA	NA	3	2	NA	1	2	5	5	1.81	NA	NA	1	81	1	3	1	NA	15131.71462	8225.174642	16065.7252	9981.464139	1	12	28	NA	NA	16218.6696
1345	6448	6448	6448	9900	36974.21675	18848.31645	19013.12318	9668.896373	1	1	2	2	2	80	963	963	3	1	2	1	1	NA	NA	2	1	NA	4	1	2	2	0.89	NA	NA	2	80	1	2	4	NA	13294.11293	5993.730839	16502.08584	8643.472383	2	9	2	NA	NA	16924.42621
1346	6456	6456	6456	9900	NA	NA	122027.0585	56030.96502	1	1	2	2	1	59	719	720	3	1	2	1	1	NA	NA	5	3	NA	NA	4	8	8	3.24	NA	NA	2	58	1	5	NA	NA	95894.53217	47922.06509	104735.3035	50118.35382	1	7	47	NA	NA	105682.7841
1347	6461	6461	6461	9900	NA	NA	54981.82414	24107.26201	1	1	2	1	2	66	803	804	2	5	2	3	1	6	NA	3	2	NA	1	3	8	8	3.24	NA	NA	1	60	3	3	NA	NA	42362.76821	21484.05928	47720.44933	21550.59331	1	8	11	NA	NA	48768.58017
1348	6462	6462	6462	9900	NA	NA	9779.72659	5506.177275	1	1	2	1	1	59	716	718	1	3	2	2	2	6	NA	1	1	NA	6	7	NA	3	1.26	NA	NA	1	59	2	1	6	NA	7922.238557	4692.186708	8479.770799	4915.635832	2	6	39	NA	NA	8646.02886
1349	6463	6463	6463	9900	NA	NA	2218.755092	1115.814025	1	1	2	1	1	71	859	860	1	3	2	1	1	NA	NA	2	1	NA	1	5	NA	12	NA	NA	NA	1	71	1	2	1	3	1607.8549	977.063351	2003.464041	1018.184699	1	13	48	NA	NA	1945.249796
1350	6467	6467	6467	9900	42256.06412	24799.13827	25204.29367	12947.17141	1	1	2	2	2	41	493	493	4	2	2	1	1	NA	NA	4	3	NA	2	1	7	7	5	2	2	2	41	1	4	2	NA	17882.35484	9530.345045	17678.10676	9815.308357	2	9	2	NA	NA	17824.93922
1351	6472	6472	6472	9900	137337.51	60932.55324	68032.29174	31391.79567	1	1	2	2	2	67	809	810	3	1	2	1	1	NA	NA	4	3	NA	1	2	NA	12	NA	NA	NA	1	68	1	4	1	4	55348.24206	28069.57533	59047.3594	28062.5739	2	10	50	NA	NA	60337.49521
1352	6480	6480	6480	9900	NA	NA	52545.30515	27030.33024	1	1	2	2	1	67	812	812	3	1	1	1	1	NA	NA	5	3	NA	2	1	8	8	5	NA	NA	1	67	1	5	2	NA	44380.084	23286.00082	47119.46081	24632.63667	2	5	43	NA	NA	47568.03426
1353	6485	6485	6485	9900	NA	NA	3222.480114	2141.81868	1	1	2	2	1	70	851	852	1	3	2	2	1	7	NA	1	1	NA	NA	2	2	2	0.65	NA	NA	1	70	2	1	NA	NA	2838.511634	1728.778315	2909.795251	1954.417994	1	3	37	NA	NA	2953.698401
1354	6486	6486	6486	9900	76391.92279	31922.97664	31550.11755	14253.55627	1	1	2	1	1	54	649	649	3	1	1	1	1	NA	NA	4	3	NA	3	4	3	3	0.7	NA	NA	1	54	1	4	3	NA	24465.22291	12226.18201	27079.33125	12749.46409	2	12	17	NA	NA	27085.60365
1355	6493	6493	6493	9900	191657.1628	87956.07417	91108.85955	43752.29694	1	1	2	1	1	54	658	658	3	1	2	1	1	NA	NA	2	1	NA	1	2	9	9	5	NA	NA	1	54	1	2	1	NA	65127.83067	32546.7998	78198.34532	39135.37984	2	12	10	NA	NA	80173.6616
1356	6499	6499	6499	9900	90709.5936	55955.01484	43926.02744	28328.78197	1	1	2	1	2	74	890	890	3	1	2	1	1	NA	NA	4	3	NA	2	2	10	10	5	NA	NA	2	74	1	4	2	NA	35736.38837	20547.91458	38124.77668	25324.40469	2	12	10	NA	NA	38957.77142
1357	6510	6510	6510	9900	NA	NA	40455.87039	19621.42223	1	1	2	2	2	40	485	486	4	2	2	1	1	NA	NA	4	3	NA	4	3	7	7	2.65	2	2	2	40	1	4	4	NA	27197.17812	14494.65096	28375.45085	14875.08766	2	5	43	NA	NA	28611.11747
1358	6512	6512	6512	9900	NA	NA	63557.84658	31478.8388	1	1	2	2	1	69	833	834	3	1	1	1	1	NA	NA	4	3	NA	1	3	11	5	2.17	NA	NA	1	69	1	4	1	2	51118.73191	26821.73457	56994.84383	28686.54552	2	8	51	NA	NA	57758.66837
1359	6514	6514	6514	9900	22440.32819	13530.98664	11790.89507	6907.253376	1	1	2	1	1	49	593	594	1	3	2	1	1	NA	NA	2	1	NA	1	5	11	11	3.97	NA	NA	1	49	1	2	1	4	10177.84238	5963.754709	10223.60766	6166.445521	1	6	40	NA	NA	10426.92551
1360	6518	6518	6518	9900	NA	NA	117080.2426	61609.47932	1	1	2	2	2	51	614	615	5	4	2	3	2	2	NA	3	2	NA	NA	3	6	6	1.98	2	2	2	24	3	4	5	NA	99337.93506	52401.52732	103390.4737	55006.82956	1	2	35	NA	NA	106477.4318
1361	6529	6529	6529	9900	NA	NA	20218.75376	10543.23109	1	1	2	2	2	81	980	980	2	5	2	3	2	3	NA	1	1	NA	5	4	4	2	1.08	NA	NA	2	59	3	1	NA	NA	13294.11293	5993.730839	17548.49042	9425.080506	2	9	2	NA	NA	17867.40505
1362	6534	6534	6534	9900	5239.058739	3546.986535	2754.770754	1614.20305	1	1	2	1	1	68	818	819	1	3	1	1	1	NA	NA	2	1	NA	1	3	6	6	1.8	NA	NA	2	64	1	1	1	NA	2055.810252	1246.1928	2487.468836	1472.966651	1	13	48	NA	NA	2381.382348
1363	6539	6539	6539	9900	224135.7627	100527.1092	113622.1646	51411.06917	1	1	2	1	1	47	564	565	3	1	2	1	1	NA	NA	5	3	NA	1	3	11	11	5	NA	NA	1	47	1	5	1	NA	91050.84662	44161.8682	97521.41899	45985.96783	2	8	6	NA	NA	99567.7851
1364	6545	6545	6545	9900	NA	NA	10648.56476	5889.135346	1	1	2	1	1	51	621	621	1	3	2	2	2	7	NA	5	3	NA	1	3	6	6	1.77	NA	NA	1	51	2	5	1	1	8644.170675	4729.67895	9233.119933	5257.521376	1	13	48	NA	NA	9252.716242
1365	6553	6553	6553	9900	7203.623538	3989.571064	3768.949272	2242.202596	1	1	2	2	2	68	819	820	1	3	2	2	1	8	NA	1	1	NA	2	2	3	3	1.07	NA	NA	2	68	2	1	2	NA	2715.607328	1607.27832	3028.67496	1875.995629	2	12	20	NA	NA	3109.156393
1366	6557	6557	6557	9900	31060.79771	19855.46237	16810.36884	10060.01586	1	1	2	2	1	80	963	963	3	1	2	1	1	NA	NA	4	3	NA	1	2	6	6	2.4	NA	NA	1	80	1	4	1	1	13364.83222	7264.747048	15074.52499	9167.654015	2	3	24	NA	NA	15213.79742
1367	6559	6559	6559	9900	NA	NA	10195.34871	6154.47385	1	1	2	1	2	40	490	491	1	3	2	2	2	5	NA	1	1	NA	1	7	12	1	0	2	2	1	42	2	2	1	1	8682.62844	5161.42139	8543.929766	5269.117074	1	4	25	NA	NA	8719.294065
1368	6565	6565	6565	9900	NA	NA	41860.76935	24637.24573	1	1	2	1	2	76	923	923	2	5	2	3	2	8	NA	1	1	NA	2	1	NA	77	NA	NA	NA	2	76	3	1	2	NA	31445.59658	18080.77038	36332.27441	22024.37019	2	7	21	NA	NA	37277.89862
1369	6571	6571	6571	9900	NA	NA	14173.34254	7567.386474	1	1	2	1	1	56	674	675	1	3	2	2	2	6	NA	1	1	NA	1	4	NA	99	NA	NA	NA	2	48	2	1	1	NA	11765.00744	6437.252356	12289.3718	6755.778873	1	10	23	NA	NA	12433.45232
1370	6574	6574	6574	9900	NA	NA	22629.7204	10293.84628	1	1	2	2	1	50	601	601	4	2	2	3	2	4	NA	2	1	NA	5	1	5	5	2.4	NA	NA	1	50	3	2	5	NA	16218.81289	8164.747922	18430.16225	8724.092664	1	11	2	NA	NA	18555.05147
1371	6585	6585	6585	9900	0	0	2577.984092	1713.454944	1	1	2	2	1	71	861	862	1	3	2	1	1	NA	NA	1	1	NA	NA	2	4	4	1.63	NA	NA	2	69	1	1	NA	NA	2270.809308	1383.022652	2327.836201	1563.534395	1	3	3	NA	NA	2362.958721
1372	6596	6596	6596	9900	NA	NA	114241.9308	52991.58668	1	1	2	1	1	49	599	600	3	1	1	1	1	NA	NA	5	3	NA	1	4	11	11	5	NA	NA	1	49	1	5	1	5	95379.58248	46261.41005	98053.36165	47399.70283	2	12	17	NA	NA	98841.14088
1373	6604	6604	6604	9900	0	0	13602.4827	7413.584898	1	1	2	2	1	59	712	712	1	3	2	1	1	NA	NA	2	1	NA	NA	2	7	7	3.39	NA	NA	2	55	1	2	NA	NA	11251.62812	6098.58371	11794.39267	6618.472625	1	5	19	NA	NA	11971.54281
1374	6605	6605	6605	9900	118383.6142	61167.83016	59203.81814	28686.96307	1	1	2	2	2	57	690	690	2	5	2	3	1	6	NA	3	2	NA	4	2	4	4	1.6	2	2	2	57	3	3	4	NA	46448.21668	24501.79273	52281.33001	25612.599	3	1	44	NA	NA	53939.74023
1375	6610	6610	6610	9900	NA	NA	47472.73786	23319.58274	1	1	2	1	1	77	929	930	3	1	1	1	1	NA	NA	1	1	NA	1	2	7	7	3.44	NA	NA	1	77	1	1	1	NA	37122.24542	19763.36861	42570.68837	21251.04665	1	12	28	NA	NA	43139.89912
1376	6611	6611	6611	9900	252717.6445	129882.1947	134728.9426	65113.3249	1	1	2	2	2	41	499	499	3	1	2	1	1	NA	NA	2	1	NA	1	3	NA	13	NA	2	2	1	44	1	3	1	2	114312.1559	55994.8724	118975.5751	58135.17019	2	11	51	NA	NA	122527.8619
1377	6613	6613	6613	9900	NA	NA	32630.93823	19907.66453	1	1	2	2	2	80	968	968	3	1	2	1	1	NA	NA	4	3	NA	NA	1	5	5	2.43	NA	NA	2	80	1	4	NA	NA	25101.86282	11317.32595	28321.41456	17796.37944	2	10	50	NA	NA	28982.12791
1378	6614	6614	6614	9900	28665.00711	17351.16019	15014.49354	8498.596409	1	1	2	2	1	82	992	993	3	1	1	1	1	NA	NA	5	3	NA	3	1	4	4	1.92	NA	NA	1	82	1	5	3	NA	11740.87991	6382.012227	13464.09233	7744.738435	2	8	41	NA	NA	13644.1201
1379	6617	6617	6617	9900	16895.78991	10099.55279	8242.699707	4747.749575	1	1	2	1	1	47	569	570	1	3	2	1	1	NA	NA	3	2	NA	NA	7	1	1	0.11	NA	NA	1	47	1	3	NA	NA	6935.457625	4107.735692	7147.050956	4238.550044	1	13	48	NA	NA	7269.448085
1380	6618	6618	6618	9900	26655.37522	13150.80794	15358.57114	6774.437299	1	1	2	2	1	67	806	807	4	2	2	1	1	NA	NA	2	1	NA	1	4	12	5	1.94	NA	NA	1	67	1	2	1	2	11368.48411	5392.010513	11472.56191	5230.561361	1	9	8	NA	NA	11559.1775
1381	6622	6622	6622	9900	NA	NA	10701.83114	6193.383044	1	1	2	1	2	48	581	581	1	3	2	1	1	NA	NA	2	1	NA	1	4	5	5	1.29	2	2	1	47	1	2	NA	NA	9113.962267	5320.282927	8968.373349	5302.428955	1	12	28	NA	NA	9170.309675
1382	6642	6642	6642	9900	74817.68403	40842.09665	39006.80242	20782.08565	1	1	2	2	1	75	907	907	3	1	1	1	1	NA	NA	4	3	NA	1	2	6	6	2.67	NA	NA	1	75	1	4	1	4	32945.38234	17539.66463	34978.94803	18938.63525	2	3	20	NA	NA	35311.94478
1383	6646	6646	6646	9900	126013.3822	58583.16839	64223.73128	29293.82362	1	1	2	2	1	63	757	757	3	1	1	1	1	NA	NA	2	1	NA	1	2	NA	12	NA	NA	NA	2	58	1	2	1	2	48096.42877	25235.94772	57591.96908	26695.34954	2	1	26	NA	NA	58127.36468
1384	6661	6661	6661	9900	138124.6604	58934.5534	71027.36485	30232.51924	1	1	2	2	2	63	767	768	3	1	2	1	1	NA	NA	3	2	NA	1	3	4	4	1.1	NA	NA	1	68	1	1	1	3	46701.48421	23684.41671	61646.87728	27026.24323	2	3	42	NA	NA	62767.20676
1385	6662	6662	6662	9900	NA	NA	11128.76874	6574.918653	1	1	2	1	2	41	492	493	1	3	2	2	2	6	NA	1	1	NA	5	4	4	4	1.22	2	2	2	41	2	1	5	NA	9113.962267	5320.282927	9326.156584	5629.078453	1	12	31	NA	NA	9536.480795
1386	6664	6664	6664	9900	179164.5232	79571.37547	82778.53622	39060.71358	1	1	2	2	2	46	554	555	2	5	2	3	2	6	NA	3	2	NA	3	3	3	3	0.71	2	2	2	46	3	3	3	NA	65549.5303	32108.90001	73099.54164	34874.60109	2	9	2	NA	NA	73856.09327
1387	6666	6666	6666	9900	7087.649449	4002.081052	3487.240459	1928.845983	1	1	2	1	2	72	873	873	1	3	2	1	1	NA	NA	1	1	NA	2	4	99	99	NA	NA	NA	2	72	1	1	2	NA	2616.210915	1680.417747	2802.297695	1613.817877	1	3	9	NA	NA	2795.483182
1388	6670	6670	6670	9900	17820.60381	9319.809688	9477.850241	5115.809905	1	1	2	2	2	52	626	627	1	3	2	2	2	6	NA	1	1	NA	1	6	6	5	1.17	2	2	1	56	2	1	1	1	7591.373406	4358.379377	7942.650037	4379.870965	2	3	24	NA	NA	7977.491253
1389	6671	6671	6671	9900	50002.14882	29613.7629	33965.11196	17544.93278	1	1	2	2	2	43	519	520	4	2	2	1	1	NA	NA	2	1	NA	1	3	3	3	0.85	2	2	1	37	1	3	1	2	23232.40519	12381.63763	23822.88048	13300.89175	1	7	5	NA	NA	24020.84823
1390	6673	6673	6673	9900	38077.96596	25382.60749	17958.64708	11635.36611	1	1	2	1	2	79	959	961	4	2	2	1	1	NA	NA	2	1	NA	2	4	11	2	0.72	NA	NA	1	58	1	3	1	2	12797.62201	7366.174169	12978.72046	8734.77183	1	10	9	NA	NA	13098.12287
1391	6676	6676	6676	9900	NA	NA	96870.66793	47380.16571	1	1	2	1	1	45	548	548	3	1	2	1	1	NA	NA	5	3	NA	NA	5	11	11	4.49	NA	NA	1	45	1	5	NA	NA	83267.53085	42172.08504	83143.68086	42380.4214	1	8	33	NA	NA	84729.60357
1392	6682	6682	6682	9900	40390.49392	23378.35961	21367.22111	12094.40652	1	1	2	1	1	83	996	997	3	1	1	1	1	NA	NA	5	3	NA	1	2	NA	13	NA	NA	NA	1	83	1	5	1	4	16708.52076	9082.28213	19160.8353	11021.58645	1	11	32	NA	NA	19417.03396
1393	6701	6701	6701	9900	NA	NA	87221.63762	39762.7644	1	1	2	1	2	63	761	761	3	1	2	1	1	NA	NA	3	2	NA	1	2	3	3	1.2	NA	NA	1	69	1	4	1	3	67096.61753	34027.70332	75702.39445	35545.7689	1	11	45	NA	NA	77468.46384
1394	6702	6702	6702	9900	43193.72711	24389.1896	27155.26241	13567.18892	1	1	2	2	2	44	532	533	4	2	2	3	2	3	NA	2	1	NA	3	7	NA	77	NA	2	2	1	47	3	3	3	NA	18780.22881	10250.9963	19046.50194	10285.3464	2	4	49	NA	NA	19222.34862
1395	6703	6703	6703	9900	64490.16023	32529.42193	34116.33232	16828.5568	1	1	2	1	1	74	899	899	2	5	2	3	1	7	NA	4	3	NA	4	1	2	2	0.9	NA	NA	1	74	3	4	4	NA	26677.94019	14202.96536	30593.46937	15335.79952	2	7	21	NA	NA	31002.53327
1396	6711	6711	6711	9900	51390.79589	24686.99901	25576.07042	12242.57198	1	1	2	1	2	84	1011	1011	3	1	2	1	1	NA	NA	4	3	NA	2	2	11	11	5	NA	NA	2	84	1	4	2	NA	19212.61375	8662.12256	22198.27355	10944.19971	1	8	33	NA	NA	22776.03052
1397	6715	6715	6715	9900	93622.05557	42233.66196	38666.21956	18857.26021	1	1	2	1	1	51	623	624	3	1	1	1	1	NA	NA	4	3	NA	1	2	2	2	0.81	NA	NA	1	51	1	4	1	2	33236.48633	16609.50864	33187.05123	16867.3668	1	11	45	NA	NA	33816.56364
1398	6716	6716	6716	9900	NA	NA	60196.52742	30895.30967	1	1	2	1	2	57	686	687	2	5	2	3	1	7	NA	4	3	NA	4	7	12	6	3.83	2	2	2	57	3	4	4	NA	51505.68593	27070.56592	53157.96539	27584.27846	2	7	30	NA	NA	54596.65796
1399	6720	6720	6720	9900	179896.2153	77468.4778	91164.2991	41192.56143	1	1	2	2	1	54	658	659	3	1	1	1	1	NA	NA	3	2	NA	1	2	8	8	4.44	NA	NA	1	54	1	3	1	3	70081.50435	35022.33482	78245.92885	36845.75784	2	1	15	NA	NA	78306.90516
1400	6721	6721	6721	9900	7018.75379	4237.6865	4433.447061	2340.202783	1	1	2	1	1	71	859	860	1	3	2	1	1	NA	NA	1	1	NA	1	5	NA	12	NA	NA	NA	1	71	1	1	1	1	3212.765395	1952.337442	4003.259212	2135.444271	2	6	39	NA	NA	3886.937328
1401	6732	6732	6732	9900	6243.325642	4750.637975	3966.080846	2539.701599	1	1	2	1	1	64	777	777	1	3	2	1	1	NA	NA	2	1	NA	1	7	10	10	5	NA	NA	1	64	1	2	1	NA	3405.501887	2326.220951	3581.242646	2317.487727	1	6	23	NA	NA	3635.427173
1402	6734	6734	6734	9900	41234.51595	17422.6613	21405.24163	8774.486724	1	1	2	2	1	71	862	863	4	2	2	1	1	NA	NA	1	1	NA	NA	1	3	3	1.29	NA	NA	1	71	1	1	NA	NA	12602.77221	6456.368644	15989.31031	6774.804932	1	5	46	NA	NA	16175.74028
1403	6735	6735	6735	9900	164241.6742	88906.92305	87183.69814	44534.63692	1	1	2	2	2	55	670	670	3	1	2	1	1	NA	NA	4	3	NA	1	4	NA	12	NA	2	2	1	58	1	2	1	4	72822.62049	38414.49427	76989.62393	39761.88745	2	1	15	NA	NA	79234.14553
1404	6736	6736	6736	9900	NA	NA	69124.33704	27468.53621	1	1	2	2	1	65	780	781	3	1	2	1	1	NA	NA	1	1	NA	3	6	NA	77	NA	NA	NA	1	65	1	1	3	NA	47312.21552	24824.47508	61986.53678	25031.9721	1	1	27	NA	NA	62334.53269
1405	6738	6738	6738	9900	NA	NA	2640.115344	1668.863988	1	1	2	2	1	60	727	727	1	3	2	1	1	NA	NA	1	1	NA	1	4	7	7	2.4	NA	NA	1	60	1	1	1	NA	2266.952726	1374.183324	2383.938711	1522.844972	1	3	3	NA	NA	2461.092969
1406	6747	6747	6747	9900	NA	NA	13360.70561	8099.015525	1	1	2	1	1	40	491	491	1	3	2	2	1	4	NA	3	2	NA	1	5	6	6	1.3	NA	NA	1	40	2	3	1	2	10916.31814	6396.46806	11584.75344	7230.390328	1	4	25	NA	NA	11795.20555
1407	6758	6758	6758	9900	NA	NA	4016.801381	2133.285865	1	1	2	1	2	65	784	784	1	3	2	2	2	8	NA	1	1	NA	1	2	2	2	0.76	NA	NA	1	71	1	1	1	1	2543.366401	1505.334602	3227.845451	1784.867686	1	4	22	NA	NA	3329.534438
1408	6771	6771	6771	9900	NA	NA	14164.50911	7850.992555	1	1	2	1	1	46	559	560	1	3	1	1	1	NA	NA	4	3	NA	1	2	11	11	5	NA	NA	2	45	1	4	NA	NA	11445.40556	6203.614551	12281.71254	7008.967999	1	6	40	NA	NA	12468.74409
1409	6781	6781	6781	9900	108657.9801	52369.55846	45997.24265	21231.52117	1	1	2	2	1	43	518	518	4	2	2	3	1	5	NA	2	1	NA	1	4	NA	13	NA	NA	NA	1	43	3	2	1	9	34652.22579	17444.35246	37461.20721	17993.8337	1	2	47	NA	NA	37715.00719
1410	6788	6788	6788	9900	NA	NA	15951.56973	8877.094937	1	1	2	2	2	61	733	734	4	2	2	1	1	NA	NA	5	3	NA	2	2	10	10	5	NA	NA	2	61	1	5	2	NA	10153.7805	5844.407311	11528.20496	6664.113363	2	4	13	NA	NA	11673.48056
1411	6801	6801	6801	9900	119709.2964	52833.424	57969.10373	26748.38982	1	1	2	2	2	69	831	831	3	1	2	1	1	NA	NA	4	3	NA	1	2	6	6	2.67	NA	NA	1	75	1	4	1	4	47161.25098	23917.58505	50313.20296	23911.61926	2	3	20	NA	NA	51412.5047
1412	6808	6808	6808	9900	NA	NA	69071.25502	29172.12203	1	1	2	2	1	64	777	778	3	1	2	1	1	NA	NA	2	1	NA	1	2	8	8	4.07	NA	NA	2	63	1	2	1	2	48096.42877	25235.94772	61938.93602	26584.44334	2	1	26	NA	NA	62811.41995
1413	6812	6812	6812	9900	160684.0027	73506.31236	81428.30828	39085.74653	1	1	2	2	1	53	639	640	3	1	1	1	1	NA	NA	4	3	NA	6	3	9	6	3.59	NA	NA	1	53	1	4	6	NA	67983.77786	33974.02285	69889.56948	34961.26246	2	5	43	NA	NA	70451.07548
1414	6818	6818	6818	9900	18335.56798	8929.950865	9692.27863	4912.108982	1	1	2	1	2	40	483	484	1	3	2	1	1	NA	NA	5	3	NA	1	6	11	11	3.8	2	2	1	36	2	4	1	NA	7327.064468	4206.63363	8122.345812	4205.473602	2	13	34	NA	NA	8250.711455
1415	6823	6823	6823	9900	NA	NA	3563.464759	1840.821801	1	1	2	2	2	60	731	732	1	3	2	1	1	NA	NA	4	3	NA	NA	1	2	2	1.17	NA	NA	2	60	1	4	NA	NA	2709.613472	1603.730755	2863.550477	1540.170214	1	3	3	NA	NA	2941.064647
1416	6829	6829	6829	9900	NA	NA	46876.02872	22961.13147	1	1	2	2	2	43	517	517	4	2	2	1	1	NA	NA	4	3	NA	1	4	11	11	5	2	2	2	43	1	4	1	5	32063.57436	17088.1816	32878.50282	17406.93612	1	9	8	NA	NA	33151.72266
1417	6841	6841	6841	9900	NA	NA	65591.60178	31764.78117	1	1	2	2	1	60	730	731	3	1	1	1	1	NA	NA	4	3	NA	1	3	10	10	5	NA	NA	2	58	1	4	1	4	52607.87378	27603.07962	58818.59284	28947.12371	1	9	8	NA	NA	59369.01358
1418	6844	6844	6844	9900	254790.0492	112429.113	127130.3909	58969.95157	1	1	2	2	1	42	505	506	3	1	2	1	1	NA	NA	4	3	NA	1	4	11	11	5	NA	NA	1	22	NA	NA	5	NA	106140.0443	51480.49494	109115.4719	52747.20677	1	1	27	NA	NA	109992.1262
1419	6845	6845	6845	9900	22108.55917	12420.1979	11884.30441	6209.441944	1	1	2	2	1	59	714	715	1	3	2	2	1	7	NA	1	1	NA	1	2	3	3	1.07	NA	NA	1	59	2	1	1	1	9830.394689	5328.249769	10304.6007	5543.474863	2	3	20	NA	NA	10459.37438
1420	6859	6859	6859	9900	NA	NA	12401.48036	6461.170998	1	1	2	1	2	52	634	635	1	3	2	1	1	NA	NA	2	1	NA	2	4	7	2	0.5	2	2	1	34	1	3	NA	NA	9527.686632	5561.794863	10392.71733	5531.694058	1	6	40	NA	NA	10431.31869
1421	6861	6861	6861	9900	87753.27623	41962.21413	37202.17013	17038.49123	1	1	2	2	1	51	623	623	4	2	2	1	1	NA	NA	2	1	NA	1	2	7	7	3.16	NA	NA	1	51	1	2	1	3	26662.94703	13422.45224	30298.29885	14440.21723	1	9	8	NA	NA	30503.61072
1422	6866	6866	6866	9900	16533.66525	9770.483418	8561.580021	4905.717649	1	1	2	1	1	53	638	639	1	3	2	2	2	6	NA	1	1	NA	1	7	99	99	NA	NA	NA	1	53	2	1	1	NA	6935.457625	4107.735692	7423.544573	4379.575929	2	13	34	NA	NA	7569.093805
1423	6871	6871	6871	9900	NA	NA	36812.58194	17038.49123	1	1	2	2	1	45	547	547	4	2	2	1	1	NA	NA	4	3	NA	NA	1	5	5	2.91	NA	NA	1	45	1	4	NA	NA	26662.94703	13422.45224	29981.00931	14440.21723	1	9	26	NA	NA	30184.22185
1424	6879	6879	6879	9900	244644.7601	103755.1867	125255.8638	56044.77107	1	1	2	1	1	45	543	544	3	1	2	1	1	NA	NA	4	3	NA	4	1	9	9	5	NA	NA	1	45	1	4	4	NA	95379.58248	46261.41005	107506.5734	50130.703	2	12	10	NA	NA	110059.5029
1425	6894	6894	6894	9900	33790.89667	15499.27066	11128.23171	5974.438314	1	1	2	1	1	56	676	677	1	3	2	2	2	6	NA	1	1	NA	1	2	4	4	1.6	NA	NA	1	56	2	1	1	1	9605.834648	5206.53421	9649.02786	5333.67554	2	6	4	NA	NA	9794.61292
1426	6896	6896	6896	9900	198444.5712	89712.03245	94335.41797	44625.7694	1	1	2	2	1	57	688	690	3	1	2	1	1	NA	NA	4	3	NA	1	2	11	11	5	NA	NA	1	57	1	4	1	NA	72475.37318	36218.64013	80967.68664	39916.67999	1	1	27	NA	NA	82699.49569
1427	6898	6898	6898	9900	13123.97502	8336.898405	8731.498393	5270.813198	1	1	2	2	2	45	542	543	1	3	2	2	2	3	NA	1	1	NA	1	7	9	8	1.59	2	2	1	46	2	1	1	NA	7435.974819	4420.343419	7317.19053	4512.576135	2	2	18	NA	NA	7467.375986
1428	6903	6903	6903	9900	NA	NA	9202.9856	5471.998269	1	1	2	1	2	47	566	567	1	3	2	2	2	7	NA	2	1	NA	1	2	11	11	5	2	2	1	42	1	5	1	2	7510.452704	4429.961653	7712.307333	4684.819566	2	6	4	NA	NA	7786.682106
1429	6904	6904	6904	9900	NA	NA	3185.741949	1815.50099	1	1	2	1	2	69	829	830	1	3	2	2	2	3	NA	1	1	NA	1	4	3	3	0.7	NA	NA	1	65	2	1	1	1	2462.47422	1581.671171	2560.017706	1518.984916	1	4	25	NA	NA	2552.127981
1430	6905	6905	6905	9900	0	0	72788.31275	33422.09061	1	1	2	2	1	51	622	624	3	1	2	1	1	NA	NA	5	3	NA	1	4	NA	12	NA	NA	NA	2	44	1	5	1	5	57200.43805	28585.1868	62473.89819	29895.25814	3	1	14	NA	NA	63039.06394
1431	6907	6907	6907	9900	NA	NA	9147.859816	4913.919982	1	1	2	1	2	45	545	546	1	3	2	2	2	6	NA	2	1	NA	1	5	10	10	3.59	2	2	2	45	2	2	1	NA	7327.064468	4206.63363	7666.110695	4207.024079	2	13	34	NA	NA	7699.738845
1432	6910	6910	6910	9900	208589.4506	99561.63617	105704.8978	52940.22718	1	1	2	1	1	55	671	672	3	1	2	1	1	NA	NA	2	1	NA	3	4	7	6	2.38	NA	NA	2	51	1	1	3	NA	88477.43843	44215.46742	90726.0627	47353.76299	1	11	32	NA	NA	92446.93282
1433	6922	6922	6922	9900	NA	NA	11862.96615	6180.605109	1	1	2	1	2	55	669	669	1	3	2	2	1	6	NA	3	2	NA	1	4	10	10	4.19	2	2	1	57	2	3	1	NA	9113.962267	5320.282927	9941.430404	5291.4892	2	11	31	NA	NA	9978.355562
1434	6931	6931	6931	9900	232472.9033	99701.75	119023.9852	53855.25225	1	1	2	1	1	45	544	545	3	1	2	1	1	NA	NA	4	3	NA	1	4	11	11	5	NA	NA	2	44	1	4	1	NA	95379.58248	46261.41005	102157.7786	48172.23095	2	12	10	NA	NA	104301.4329
1435	6934	6934	6934	9900	NA	NA	47727.38484	22263.07535	1	1	2	2	2	51	616	617	4	2	2	1	1	NA	NA	2	1	NA	NA	1	2	2	1.01	2	2	2	51	1	2	NA	NA	29313.92792	15622.76614	33475.63776	16877.73666	1	9	26	NA	NA	33753.64714
1436	6938	6938	6938	9900	22347.72843	12749.64436	11742.24007	6508.39635	1	1	2	1	1	53	638	639	1	3	2	2	1	7	NA	2	1	NA	1	2	NA	13	NA	NA	NA	1	53	2	2	1	NA	9488.129717	5142.736031	10181.42006	5810.366195	2	13	34	NA	NA	10336.46739
1437	6942	6942	6942	9900	NA	NA	12810.68015	7149.952	1	1	2	1	2	47	572	573	1	3	2	1	1	NA	NA	2	1	NA	1	4	2	2	0.53	2	2	1	44	1	4	1	2	10218.98891	5965.343132	10735.63588	6121.389916	1	4	22	NA	NA	10978.46666
1438	6944	6944	6944	9900	4692.313451	3331.751272	2963.93404	1839.912791	1	1	2	1	1	64	779	781	1	3	1	1	1	NA	NA	4	3	NA	1	2	5	5	1.78	NA	NA	1	64	1	4	1	1	2664.356077	1622.709927	2676.336514	1678.92768	1	3	22	NA	NA	2716.717225
1439	6948	6948	6948	9900	180125.5109	88202.61267	90143.76173	42248.28691	1	1	2	1	2	54	657	658	2	5	2	3	1	6	NA	2	1	NA	3	2	5	5	1.9	2	2	2	54	3	2	3	NA	65802.94425	34711.56088	79603.578	37720.56416	1	8	11	NA	NA	82439.97228
1440	6954	6954	6954	9900	17602.05474	10016.04766	10459.36663	6061.796296	1	1	2	1	2	54	650	652	1	3	2	2	2	6	NA	3	2	NA	2	7	12	6	2.37	1	1	2	54	2	3	2	NA	8682.62844	5161.42139	8765.182678	5189.771724	1	3	22	NA	NA	8945.397605
1441	6956	6956	6956	9900	74114.49101	43458.61206	36403.6909	20704.0886	1	1	2	2	1	70	849	849	3	1	1	1	1	NA	NA	4	3	NA	1	2	9	9	4.89	NA	NA	1	70	1	4	1	NA	28942.20976	15408.43107	32644.6346	18867.55683	2	8	41	NA	NA	32946.23597
1442	6957	6957	6957	9900	NA	NA	99322.81848	46505.48974	1	1	2	1	1	56	675	675	3	1	2	1	1	NA	NA	5	3	NA	1	4	11	11	4.49	NA	NA	1	56	1	5	1	NA	79592.10019	39775.13336	85248.35121	41598.04473	1	12	28	NA	NA	87037.1822
1443	6962	6962	6962	9900	NA	NA	2851.323456	1457.701055	1	1	2	1	1	71	852	852	1	3	2	1	1	NA	NA	1	1	NA	1	3	4	4	1.27	NA	NA	2	70	1	1	1	1	2127.864899	1289.870947	2574.6528	1330.157963	1	4	22	NA	NA	2464.848059
1444	6963	6963	6963	9900	32147.53597	18529.96167	17006.56374	9586.168277	1	1	2	1	1	80	967	967	3	1	2	1	1	NA	NA	1	1	NA	1	2	7	7	3.11	NA	NA	1	80	1	1	1	1	13298.61856	7228.755164	15250.46075	8735.838523	1	10	9	NA	NA	15454.37397
1445	6967	6967	6967	9900	87176.23187	46139.44315	42703.31465	23466.87503	1	1	2	1	2	70	846	847	3	1	2	1	1	NA	NA	4	3	NA	1	2	11	11	5	NA	NA	1	66	1	5	1	NA	32850.19691	18888.39558	37063.54591	20978.12185	1	8	33	NA	NA	37928.2054
1446	6972	6972	6972	9900	177769.6287	64356.48057	82964.00228	31042.61023	1	1	2	2	2	63	762	762	3	1	2	1	1	NA	NA	4	3	NA	1	3	11	11	5	NA	NA	2	63	1	4	1	5	54549.99001	27664.74592	72007.05922	27750.42093	1	5	46	NA	NA	73315.66779
1447	6974	6974	6974	9900	NA	NA	75888.62789	36237.00127	1	1	2	2	2	50	600	600	3	1	2	1	1	NA	NA	5	3	NA	1	4	11	11	5	2	2	2	50	1	5	1	5	59254.40452	31257.15564	67015.24535	32353.50428	3	1	14	NA	NA	68423.35708
1448	6979	6979	6979	9900	NA	NA	8164.345783	4741.668397	1	1	2	2	2	41	503	504	1	3	2	2	2	3	NA	2	1	NA	1	7	2	2	0.31	2	2	2	41	2	2	1	2	6952.972666	4133.220959	6841.903985	4059.551884	2	3	24	NA	NA	6982.334177
1449	6981	6981	6981	9900	58843.99298	30507.87272	36011.37779	17670.8107	1	1	2	2	2	48	581	581	4	2	2	1	1	NA	NA	5	3	NA	5	1	11	11	5	2	2	2	48	1	5	5	NA	22352.08862	11912.47567	25258.11633	13396.32036	2	4	13	NA	NA	25467.92342
1450	6985	6985	6985	9900	23569.06436	12239.73142	11846.44577	6193.835169	1	1	2	2	1	49	588	589	1	3	2	1	1	NA	NA	4	3	NA	1	4	10	10	4.11	NA	NA	1	49	1	4	1	NA	9706.87016	5311.137551	10271.77437	5529.541926	2	5	12	NA	NA	10406.30126
1451	6987	6987	6987	9900	255108.9634	128119.2417	135418.3886	64176.59859	1	1	2	2	2	46	556	558	3	1	2	1	1	NA	NA	4	3	NA	1	2	11	11	5	2	2	1	54	1	4	1	4	106280.5729	52060.6673	119584.4066	57298.83225	1	1	16	NA	NA	123922.4467
1452	6999	6999	6999	9900	163247.6668	87682.5809	87030.66846	43957.56011	1	1	2	2	2	54	649	650	3	1	2	1	1	NA	NA	3	2	NA	3	1	7	7	5	2	2	2	54	1	3	3	NA	72822.62049	38414.49427	76854.48746	39246.65561	2	1	42	NA	NA	79118.02571
1453	7002	7002	7002	9900	NA	NA	4815.653393	3252.750696	1	1	2	2	2	67	810	811	1	3	2	2	1	7	NA	1	1	NA	NA	2	2	2	0.65	NA	NA	1	70	2	1	NA	NA	3612.817963	2138.307673	3869.791763	2721.496309	1	3	37	NA	NA	3973.395232
1454	7008	7008	7008	9900	21600.35811	12616.5593	13280.53085	7582.327661	1	1	2	2	2	42	511	511	1	3	2	2	2	3	NA	1	1	NA	2	6	12	1	0	2	2	1	30	2	4	5	NA	11310.0511	6493.356448	11129.38126	6491.565829	2	8	35	NA	NA	11178.20138
1455	7010	7010	7010	9900	NA	NA	3903.182599	2861.11173	1	1	2	1	2	62	745	745	1	3	2	2	1	6	NA	1	1	NA	1	3	5	5	1.48	NA	NA	1	63	2	1	1	NA	2928.260623	1880.850313	3136.542986	2393.821642	1	12	31	NA	NA	3128.915669
1456	7020	7020	7020	9900	101092.1474	51488.53792	52951.23034	25219.08037	1	1	2	1	1	65	782	783	3	1	1	1	1	NA	NA	5	3	NA	1	2	11	11	5	NA	NA	1	65	1	5	1	NA	41406.26087	21725.65118	47483.47004	22982.05158	1	8	11	NA	NA	48118.36937
1457	7025	7025	7025	9900	NA	NA	17091.57975	11122.44571	1	1	2	2	1	83	1003	1004	3	1	2	1	1	NA	NA	3	2	NA	2	2	8	8	4	NA	NA	1	83	1	3	2	NA	13686.61095	7439.656915	15326.69798	10135.84228	1	1	27	NA	NA	15490.78915
1458	7030	7030	7030	9900	NA	NA	12475.31325	6148.222252	1	1	2	2	1	69	833	833	4	2	2	3	1	6	NA	1	1	NA	3	1	6	6	3.59	NA	NA	1	69	3	1	3	NA	8645.535432	4429.086154	9318.822844	4747.05903	2	4	13	NA	NA	9382.409944
1459	7037	7037	7037	9900	250093.7493	109236.6508	126737.6377	58084.75368	1	1	2	2	1	44	536	537	3	1	2	1	1	NA	NA	4	3	NA	1	5	7	7	1.79	NA	NA	1	44	1	4	1	3	103116.1865	52224.73322	108778.3736	51955.4185	1	9	8	NA	NA	110666.2287
1460	7042	7042	7042	9900	NA	NA	1870.29789	1243.091908	1	1	2	1	1	65	785	786	1	3	2	2	1	7	NA	1	1	NA	1	2	NA	13	NA	NA	NA	1	65	2	1	1	NA	1647.446107	1003.367071	1688.818464	1134.32627	2	13	34	NA	NA	1714.29945
1461	7048	7048	7048	9900	NA	NA	16527.04316	10755.07022	1	1	2	2	1	80	962	963	3	1	1	1	1	NA	NA	3	2	NA	2	1	4	4	1.92	NA	NA	1	80	1	3	2	NA	13234.54082	7193.924303	14820.45561	9801.054393	2	1	15	NA	NA	14979.12683
1462	7053	7053	7053	9900	211141.2987	108514.3671	112563.7427	54401.07678	1	1	2	1	2	44	539	540	3	1	2	1	1	NA	NA	4	3	NA	1	4	11	11	5	2	2	2	44	1	4	1	NA	95505.8643	46782.76462	99402.07177	48570.94706	2	12	10	NA	NA	102369.9471
1463	7062	7062	7062	9900	NA	NA	18754.04378	10044.23546	1	1	2	2	1	61	734	734	4	2	2	1	1	NA	NA	1	1	NA	NA	1	2	2	0.72	NA	NA	1	61	1	1	NA	NA	12602.77221	6456.368644	14008.9157	7755.181368	1	5	46	NA	NA	13911.33265
1464	7068	7068	7068	9900	179756.2159	78889.5403	92033.52687	42613.25496	1	1	2	2	1	51	617	618	3	1	2	1	1	NA	NA	4	3	NA	1	2	7	7	3.82	NA	NA	1	51	1	4	1	4	70081.50435	35022.33482	78991.98333	38116.53411	1	1	15	NA	NA	80867.7846
1465	7073	7073	7073	9900	4624.687273	2970.336263	2581.051916	1470.360754	1	1	2	2	1	81	973	973	1	3	1	1	1	NA	NA	1	1	NA	1	6	7	2	0.87	NA	NA	1	81	1	1	1	NA	2216.237518	1346.766089	2330.606347	1341.709988	2	3	37	NA	NA	2365.770008
1466	7078	7078	7078	9900	NA	NA	31587.07607	16828.99596	1	1	2	2	1	70	840	841	3	1	2	1	1	NA	NA	3	2	NA	1	2	7	7	3.16	NA	NA	2	67	1	3	1	3	26678.63638	14203.336	28325.3849	15336.19972	3	1	14	NA	NA	28595.04027
1467	7082	7082	7082	9900	124903.3141	51067.12821	62781.64398	26748.38982	1	1	2	2	2	62	755	756	3	1	2	1	1	NA	NA	4	3	NA	1	2	6	6	3.02	NA	NA	1	68	1	3	1	4	47161.25098	23917.58505	54490.15756	23911.61926	2	11	24	NA	NA	55908.37904
1468	7084	7084	7084	9900	65478.35486	33947.4807	40071.47807	19663.10502	1	1	2	2	2	45	551	552	4	2	1	3	1	6	NA	5	3	NA	5	2	11	11	5	2	2	2	45	3	5	5	NA	24872.17329	13255.54691	28105.84089	14906.68757	2	8	41	NA	NA	28339.30267
1469	7085	7085	7085	9900	4877.351177	2545.071093	2762.140126	1366.553868	1	1	2	1	2	60	726	727	1	3	2	1	1	NA	NA	1	1	NA	3	2	3	3	1.24	NA	NA	2	60	1	1	3	NA	1990.180134	1177.921915	2219.617202	1143.361928	2	6	4	NA	NA	2278.599422
1470	7106	7106	7106	9900	NA	NA	137515.9614	56364.96311	1	1	2	2	1	57	694	695	3	1	1	1	1	NA	NA	2	1	NA	1	2	9	9	5	NA	NA	1	57	1	2	1	4	95894.53217	47922.06509	118029.3628	50417.1071	1	2	35	NA	NA	120315.5331
1471	7114	7114	7114	9900	NA	NA	3044.844976	1795.957227	1	1	2	1	2	77	931	933	1	3	2	2	1	8	NA	4	3	NA	2	7	11	9	3.52	NA	NA	1	41	NA	NA	5	NA	2353.565473	1564.644572	2446.794868	1502.633131	2	13	34	NA	NA	2494.627911
1472	7125	7125	7125	9900	35048.33295	23582.62085	17215.10412	11234.98079	1	1	2	2	1	82	992	992	3	1	1	1	1	NA	NA	3	2	NA	1	2	4	4	1.6	NA	NA	1	82	1	3	1	NA	13686.61095	7439.656915	15437.46718	10238.39506	1	1	16	NA	NA	15580.0928
1473	7132	7132	7132	9900	NA	NA	72472.13859	33440.45171	1	1	2	1	2	63	767	768	3	1	2	1	1	NA	NA	5	3	NA	1	2	7	7	3.11	NA	NA	1	64	1	4	1	5	58960.31674	29901.42036	62900.84172	29893.96201	1	11	45	NA	NA	64275.17291
1474	7133	7133	7133	9900	NA	NA	101587.4296	51098.80744	1	1	2	1	2	54	653	653	3	1	2	1	1	NA	NA	4	3	NA	1	3	11	11	5	2	2	1	59	1	4	1	NA	86192.89867	45467.41918	89709.17924	45622.57989	1	6	40	NA	NA	92387.65114
1475	7134	7134	7134	9900	12825.37042	7908.46904	4815.653393	3252.750696	1	1	2	2	2	72	874	875	1	3	2	1	1	NA	NA	1	1	NA	1	2	1	1	0.09	NA	NA	1	85	1	1	1	NA	3612.817963	2138.307673	3869.791763	2721.496309	1	3	37	NA	NA	3973.395232
1476	7136	7136	7136	9900	18226.54305	9999.449331	10971.32	6123.360385	1	1	2	2	2	56	676	677	1	3	2	1	1	NA	NA	2	1	NA	1	3	7	7	2.88	2	2	1	54	1	2	1	2	8751.744327	5108.837908	9194.211023	5242.479462	2	2	18	NA	NA	9402.176105
1477	7144	7144	7144	9900	241839.2485	105461.0874	122027.0585	56030.96502	1	1	2	2	1	55	662	662	3	1	1	1	1	NA	NA	4	3	NA	3	3	12	6	3.09	NA	NA	1	55	1	4	3	NA	95894.53217	47922.06509	104735.3035	50118.35382	1	2	47	NA	NA	105682.7841
1478	7146	7146	7146	9900	NA	NA	96773.96454	42641.79299	1	1	2	2	2	52	634	634	3	1	2	1	1	NA	NA	1	1	NA	1	2	7	7	3.2	2	2	2	52	1	1	1	3	70642.84507	37264.64591	85458.5352	38071.89844	1	12	43	NA	NA	88503.55035
1479	7160	7160	7160	9900	31047.77226	19346.69854	15823.74624	9674.088825	1	1	2	2	1	81	975	976	3	1	1	1	1	NA	NA	3	2	NA	1	2	5	5	2.13	NA	NA	1	81	1	3	1	1	13364.83222	7264.747048	14189.78135	8815.960183	2	11	24	NA	NA	14324.86692
1480	7161	7161	7161	9900	NA	NA	17770.38045	8839.351859	1	1	2	2	1	72	875	875	4	2	2	1	1	NA	NA	2	1	NA	1	2	6	6	3.07	NA	NA	1	72	1	2	1	NA	12787.19366	6550.847296	13274.13781	6824.887478	2	10	50	NA	NA	13364.72044
1481	7162	7162	7162	9900	126194.9548	55509.71146	62782.89488	28621.58434	1	1	2	2	2	60	721	722	3	1	2	1	1	NA	NA	3	2	NA	1	2	9	9	5	NA	NA	1	61	1	4	1	NA	48296.73004	24493.4374	54491.24326	25586.15423	2	7	27	NA	NA	55762.4754
1482	7163	7163	7163	9900	207567.3487	107118.272	110658.3969	53701.17794	1	1	2	1	2	44	533	533	3	1	2	1	1	NA	NA	5	3	NA	NA	2	10	10	5	2	2	1	46	1	5	NA	NA	92593.04315	45355.94306	97719.51114	47946.05595	1	8	33	NA	NA	100597.5715
1483	7167	7167	7167	9900	24078.97435	12633.09353	8669.620304	5077.82962	1	1	2	2	2	44	530	530	1	3	2	1	1	NA	NA	2	1	NA	6	2	3	2	0.72	2	2	1	60	2	1	6	NA	7383.277803	4354.948874	7265.335311	4347.354364	2	5	43	NA	NA	7335.892467
1484	7171	7171	7171	9900	95496.60656	44629.64745	49787.9253	22709.34237	1	1	2	2	1	66	792	793	3	1	2	1	1	NA	NA	5	3	NA	1	2	8	8	4.52	NA	NA	2	60	1	2	1	5	37285.61631	19563.57027	44646.80885	20694.93693	3	1	14	NA	NA	45061.8616
1485	7174	7174	7174	9900	NA	NA	20320.03456	9937.314595	1	1	2	2	1	45	548	550	4	2	2	3	2	2	NA	1	1	NA	6	4	9	6	3.59	NA	NA	2	30	1	4	6	NA	16218.81289	8164.747922	16549.10124	8421.930056	2	9	2	NA	NA	16661.32895
1486	7186	7186	7186	9900	99089.90616	50468.75076	51902.47295	24719.58873	1	1	2	2	1	66	793	794	3	1	1	1	1	NA	NA	5	3	NA	1	1	11	11	5	NA	NA	1	66	1	5	1	NA	40586.1643	21295.35075	46543.00766	22526.86676	2	8	41	NA	NA	47165.33211
1487	7187	7187	7187	9900	NA	NA	44636.49733	21173.94707	1	1	2	1	1	69	836	837	3	1	1	1	1	NA	NA	4	3	NA	1	2	3	3	1.2	NA	NA	1	69	1	4	1	3	35744.05537	18754.72121	40027.31892	19295.73706	1	11	45	NA	NA	40455.86063
1488	7192	7192	7192	9900	58773.80233	32963.32346	36950.22708	18336.79775	1	1	2	2	2	45	547	548	4	2	2	1	1	NA	NA	2	1	NA	6	3	11	10	5	2	2	1	54	1	2	6	NA	23232.40519	12381.63763	25916.61834	13901.20811	1	7	52	NA	NA	26262.77956
1489	7193	7193	7193	9900	NA	NA	14618.53066	7893.517165	1	1	2	1	1	43	516	516	1	3	2	2	2	5	NA	2	1	NA	1	4	NA	13	NA	NA	NA	1	43	2	2	1	4	12618.64345	6904.321371	12675.38394	7046.931814	1	4	25	NA	NA	12823.5438
1490	7195	7195	7195	9900	107887.1782	39226.93739	58081.53405	21277.50023	1	1	2	1	2	63	763	764	2	5	2	3	2	3	NA	2	1	NA	5	6	NA	13	NA	NA	NA	2	63	3	2	5	NA	38189.41969	19367.56711	50410.78477	19020.93874	2	7	30	NA	NA	51326.91696
1491	7196	7196	7196	9900	9795.84036	5531.276254	4819.715066	2665.858049	1	1	2	2	2	69	830	831	1	3	2	2	2	1	NA	1	1	NA	99	4	NA	NA	NA	NA	NA	1	19	1	3	5	NA	3615.865126	2322.505382	3873.055667	2230.457701	2	10	29	NA	NA	3863.637329
1492	7205	7205	7205	9900	NA	NA	51880.34635	25120.1118	1	1	2	2	1	44	531	532	3	1	2	1	1	NA	NA	2	1	NA	1	5	3	3	0.72	NA	NA	2	38	1	3	1	NA	44595.00933	22585.80874	44528.67986	22469.33728	1	1	16	NA	NA	45378.04139
1493	7210	7210	7210	9900	NA	NA	68728.32009	44987.71495	1	1	2	2	2	70	847	848	3	1	2	1	1	NA	NA	4	3	NA	NA	1	4	4	1.82	NA	NA	2	70	1	4	NA	NA	52870.34195	30399.69398	59651.46424	40216.59316	1	2	47	NA	NA	61043.07973
1494	7211	7211	7211	9900	NA	NA	52070.96194	27858.66067	1	1	2	1	2	63	765	765	3	1	2	1	1	NA	NA	3	2	NA	NA	1	5	5	2.67	NA	NA	2	63	1	3	NA	NA	42362.76821	21484.05928	45194.02075	24904.14157	1	8	11	NA	NA	46181.4726
1495	7212	7212	7212	9900	NA	NA	31681.89971	15567.65542	1	1	2	2	1	48	576	576	4	2	2	1	1	NA	NA	4	3	NA	1	3	11	11	5	NA	NA	1	48	1	4	1	4	24667.10603	12417.72158	25802.46427	13193.6756	2	4	43	NA	NA	25731.70002
1496	7221	7221	7221	9900	32499.69986	18706.99662	18593.89951	10347.55914	1	1	2	1	2	61	739	740	4	2	2	1	1	NA	NA	3	2	NA	2	1	3	3	1.2	NA	NA	2	61	1	3	2	NA	11835.72385	6812.51589	13437.81761	7768.003796	2	12	17	NA	NA	13607.15767
1497	7229	7229	7229	9900	NA	NA	51625.40849	25001.216	1	1	2	1	1	60	730	731	2	5	2	3	1	7	NA	3	2	NA	NA	3	8	8	3.24	NA	NA	1	60	3	3	NA	NA	41406.26087	21725.65118	46294.55296	22783.51261	1	8	11	NA	NA	46727.77452
1498	7230	7230	7230	9900	0	0	3037.700131	1552.983643	1	1	2	2	1	66	794	794	1	3	2	1	1	NA	NA	1	1	NA	1	3	4	4	1.17	NA	NA	1	66	1	1	1	NA	2266.952726	1374.183324	2742.944906	1417.1037	1	4	3	NA	NA	2625.962781
1499	7231	7231	7231	9900	28581.40448	13410.6089	15241.8794	6486.399273	1	1	2	1	1	64	779	779	4	2	2	1	1	NA	NA	1	1	NA	3	2	6	4	2.21	NA	NA	2	73	1	1	2	NA	10077.6425	5162.751019	11385.39539	5008.166422	2	7	17	NA	NA	11510.02146
1500	7237	7237	7237	9900	NA	NA	2856.174179	1754.965882	1	1	2	1	1	73	882	882	1	3	2	2	1	9	NA	2	1	NA	1	2	2	2	0.8	NA	NA	1	73	2	2	1	2	2131.484861	1298.167942	2579.032847	1601.41329	1	4	22	NA	NA	2427.722358
1501	7241	7241	7241	9900	NA	NA	105092.5474	50548.28265	1	1	2	1	2	52	625	626	2	5	2	3	1	8	NA	4	3	NA	5	2	4	4	1.36	2	2	2	52	3	4	5	NA	82450.1116	43493.07013	92804.45628	45131.0545	1	12	28	NA	NA	95748.29605
1502	7243	7243	7243	9900	15378.96016	9900.101802	8869.808439	5565.991266	1	1	2	1	2	45	542	543	1	3	2	1	1	NA	NA	3	2	NA	1	5	8	8	2.51	2	2	2	45	1	3	1	4	7553.763311	4336.786569	7433.097436	4765.291125	2	6	1	NA	NA	0
1503	7244	7244	7244	9900	NA	NA	24411.56915	13791.10776	1	1	2	2	1	82	995	996	3	1	2	1	1	NA	NA	1	1	NA	1	2	3	3	0.93	NA	NA	1	82	1	1	1	1	16708.52076	9082.28213	21890.82302	12567.7838	1	11	45	NA	NA	22013.71933
1504	7249	7249	7249	9900	68381.84356	31909.78061	28973.50954	13713.95913	1	1	2	1	1	42	510	511	4	2	2	3	1	7	NA	4	3	NA	1	4	11	11	4.4	NA	NA	1	42	3	4	1	NA	22558.38944	11356.16796	23596.68932	11622.65756	2	8	41	NA	NA	23531.9745
1505	7251	7251	7251	9900	78253.35508	41850.87235	38764.028	21561.11904	1	1	2	2	2	70	845	846	3	1	2	1	1	NA	NA	4	3	NA	1	2	NA	12	NA	NA	NA	2	70	1	4	1	3	31536.80039	18133.21128	33644.51549	19274.47868	1	6	36	NA	NA	34379.62023
1506	7258	7258	7258	9900	NA	NA	13675.57904	6838.483356	1	1	2	2	1	51	616	616	1	3	2	2	2	6	NA	1	1	NA	1	5	NA	99	NA	NA	NA	1	51	2	1	1	1	10151.94042	5948.577337	11857.77278	6105.051134	2	10	29	NA	NA	12093.58943
1507	7265	7265	7265	9900	0	0	18150.02945	12248.44905	1	1	2	2	2	77	926	927	4	2	2	1	1	NA	NA	2	1	NA	4	1	2	2	0.65	NA	NA	2	77	1	2	4	NA	12354.73702	7111.254316	13117.03256	9195.018592	1	7	12	NA	NA	13234.56401
1508	7269	7269	7269	9900	3840.762025	2663.549324	2467.319621	1442.365648	1	1	2	2	1	79	950	951	1	3	1	1	1	NA	NA	1	1	NA	2	7	10	3	1.7	NA	NA	1	43	1	4	1	NA	1787.980997	1221.329188	2227.909765	1316.164343	2	13	34	NA	NA	2163.264027
1509	7276	7276	7276	9900	NA	NA	35896.23618	19050.97116	1	1	2	1	1	73	882	883	3	1	1	1	1	NA	NA	3	2	NA	2	1	4	4	1.8	NA	NA	1	73	1	3	2	NA	30318.17919	16140.97811	32189.57981	17361.07723	2	12	17	NA	NA	32496.022
1510	7277	7277	7277	9900	84356.10548	43477.73696	41982.18099	21561.11904	1	1	2	2	2	71	855	855	3	1	2	1	1	NA	NA	4	3	NA	2	2	NA	77	NA	NA	NA	2	71	1	4	2	NA	31536.80039	18133.21128	36437.65139	19274.47868	3	1	14	NA	NA	37386.01825
1511	7278	7278	7278	9900	27419.40516	15255.51756	15798.79785	7858.64622	1	1	2	2	1	62	755	756	4	2	2	1	1	NA	NA	2	1	NA	1	2	6	6	2.39	NA	NA	1	62	1	2	1	3	11368.48411	5824.045945	11801.40293	6067.682002	1	9	8	NA	NA	11881.93563
1512	7281	7281	7281	9900	NA	NA	127680.5615	58578.53591	1	1	2	2	2	47	566	566	3	1	2	1	1	NA	NA	5	3	NA	1	4	11	11	4.55	2	2	2	47	1	5	1	5	99693.93109	48834.2548	112751.3356	52300.71049	2	5	43	NA	NA	115120.4455
1513	7284	7284	7284	9900	170233.0758	76958.29183	80924.40254	38281.63169	1	1	2	2	1	53	638	639	3	1	2	1	1	NA	NA	4	3	NA	1	2	11	11	5	NA	NA	2	44	1	5	1	NA	62172.04947	31069.68598	69457.06933	34242.00103	2	8	6	NA	NA	70942.67903
1514	7285	7285	7285	9900	NA	NA	9774.537151	6089.683503	1	1	2	1	1	43	525	526	1	3	2	2	1	6	NA	2	1	NA	1	5	7	7	2.18	NA	NA	2	40	2	4	1	2	8437.332188	4943.894559	8475.271158	5436.5606	2	13	34	NA	NA	8643.819679
1515	7290	7290	7290	9900	42666.36015	21431.88863	22571.19097	11087.43205	1	1	2	2	1	71	853	854	3	1	1	1	1	NA	NA	2	1	NA	2	1	3	3	1.2	NA	NA	1	71	1	2	2	NA	17649.98878	9396.609236	20240.48286	10103.93447	1	1	27	NA	NA	20511.11744
1516	7295	7295	7295	9900	3965.892561	2971.117422	2644.70664	1602.035005	1	1	2	2	1	68	825	826	1	3	2	2	2	8	NA	1	1	NA	3	2	4	4	1.49	NA	NA	1	65	2	1	3	NA	2133.592967	1299.451871	2388.084503	1461.863262	2	3	24	NA	NA	2424.116052
1517	7301	7301	7301	9900	10102.72314	6741.120265	5721.371287	3619.586109	1	1	2	1	2	73	884	885	1	3	2	2	1	8	NA	1	1	NA	1	6	5	3	1.07	NA	NA	1	75	2	1	1	1	4292.309115	2629.500199	4597.614004	3028.418454	1	4	25	NA	NA	4710.590466
1518	7312	7312	7312	9900	154057.9351	67765.87497	76644.92741	34941.03383	1	1	2	1	2	62	744	745	3	1	2	1	1	NA	NA	5	3	NA	3	1	6	6	2.99	NA	NA	2	62	1	5	3	NA	58960.31674	29901.42036	66522.53599	31235.40157	1	11	32	NA	NA	68074.44746
1519	7315	7315	7315	9900	NA	NA	65256.78405	35834.8029	1	1	2	1	1	63	757	758	3	1	1	1	1	NA	NA	4	3	NA	1	2	9	9	5	NA	NA	1	63	1	4	1	NA	51881.42976	27221.91819	58518.3485	32656.11896	1	12	28	NA	NA	59058.9952
1520	7318	7318	7318	9900	7340.688904	5061.746263	3611.740045	2439.563021	1	1	2	2	2	68	817	819	1	3	2	2	1	9	NA	1	1	NA	1	2	NA	13	NA	NA	NA	1	69	1	1	1	NA	2709.613472	1603.730755	2902.343822	2041.122231	1	3	3	NA	NA	2980.046424
1521	7319	7319	7319	9900	NA	NA	20831.09395	9560.360082	1	1	2	2	1	42	511	513	4	2	2	3	2	7	NA	2	1	NA	1	4	9	6	2.12	NA	NA	2	30	1	4	6	NA	16218.81289	8164.747922	16965.3197	8102.458985	2	9	2	NA	NA	16918.79166
1522	7322	7322	7322	9900	NA	NA	82946.84707	35032.45372	1	1	2	1	1	62	752	753	3	1	2	1	1	NA	NA	2	1	NA	1	2	7	7	4.79	NA	NA	1	62	1	2	1	NA	57758.42816	30305.54889	74381.73017	31924.94122	1	11	32	NA	NA	75429.48572
1523	7337	7337	7337	9900	48062.3671	23957.37611	23808.44811	12342.58234	1	1	2	1	2	80	960	961	3	1	2	1	1	NA	NA	5	3	NA	2	1	3	3	1.56	NA	NA	2	80	1	5	2	NA	19369.56282	8732.883996	20664.09872	11033.60358	2	12	10	NA	NA	21115.59213
1524	7342	7342	7342	9900	73108.59069	39743.31963	38115.75283	20222.98414	1	1	2	1	1	75	903	904	3	1	1	3	1	9	NA	3	2	NA	2	2	6	4	1.92	NA	NA	2	82	1	4	2	NA	32192.79644	17138.99834	34179.90849	18429.12818	2	6	39	NA	NA	34505.29845
1525	7352	7352	7352	9900	146105.3578	66463.17099	73721.72691	35311.56089	1	1	2	2	1	51	614	615	3	1	1	1	1	NA	NA	3	2	NA	1	2	11	11	5	NA	NA	2	46	1	3	1	3	58073.18194	29021.32939	63275.04358	31585.34396	1	7	52	NA	NA	64532.11949
1526	7355	7355	7355	9900	NA	NA	20207.06263	10765.94031	1	1	2	2	1	78	941	943	3	1	1	3	1	9	NA	3	2	NA	1	2	NA	12	NA	NA	NA	1	78	3	3	1	3	17067.00788	9086.238293	18120.47514	9810.960267	1	7	42	NA	NA	18292.9806
1527	7360	7360	7360	9900	NA	NA	7409.159344	4268.977629	1	1	2	2	2	68	823	824	1	3	2	1	1	NA	NA	4	3	NA	1	2	6	6	2.4	NA	NA	2	68	1	4	1	4	6050.550035	3581.120803	5953.896899	3571.748328	2	1	15	NA	NA	6112.110691
1528	7371	7371	7371	9900	NA	NA	64506.13757	31326.15224	1	1	2	1	1	60	725	725	3	1	2	1	1	NA	NA	4	3	NA	1	3	NA	13	NA	NA	NA	1	60	1	4	1	NA	51881.42976	27221.91819	57845.214	28547.40284	1	12	31	NA	NA	58620.4349
1529	7374	7374	7374	9900	18336.7096	10490.39683	11273.94446	6304.541842	1	1	2	1	2	46	558	559	1	3	2	1	1	NA	NA	3	2	NA	1	4	9	9	3.59	2	2	1	44	1	4	NA	NA	9113.962267	5320.282927	9447.817076	5397.596915	1	12	28	NA	NA	9673.993372
1530	7377	7377	7377	9900	10015.56282	4523.591217	3760.630492	1860.551569	1	1	2	2	2	66	796	798	1	3	2	2	1	6	NA	1	1	NA	1	2	4	4	1.37	NA	NA	2	66	2	1	1	NA	2709.613472	1603.730755	3021.990105	1556.677625	1	3	3	NA	NA	3102.2939
1531	7381	7381	7381	9900	227855.0631	128804.2867	118927.9991	65796.4849	1	1	2	2	2	51	615	616	2	5	2	3	1	7	NA	2	1	NA	5	3	4	1	0.21	2	2	1	29	3	2	NA	NA	99337.93506	52401.52732	105022.1787	58745.11635	1	2	47	NA	NA	108083.9491
1532	7384	7384	7384	9900	NA	NA	74654.66087	34759.65378	1	1	2	1	1	49	598	598	3	1	1	1	1	NA	NA	5	3	NA	5	2	2	2	0.76	NA	NA	1	49	1	5	5	NA	56847.88054	27572.60038	64075.77682	31091.6763	1	11	45	NA	NA	65597.36696
1533	7388	7388	7388	9900	13162.67429	7686.446145	6873.943745	4029.553447	1	1	2	1	2	71	863	865	1	3	2	1	1	NA	NA	2	1	NA	2	2	4	4	1.64	NA	NA	2	71	1	2	2	NA	5226.859766	3093.605728	5523.805123	3371.428018	1	13	48	NA	NA	5673.330396
1534	7393	7393	7393	9900	66819.37659	31737.21997	28286.0686	12866.81571	1	1	2	2	1	56	672	673	4	2	2	3	1	7	NA	2	1	NA	5	2	5	3	1.32	NA	NA	1	56	3	2	5	NA	20272.74071	10205.54456	23036.82168	10904.69874	2	4	13	NA	NA	23192.92724
1535	7398	7398	7398	9900	32479.0043	17454.66916	19999.23297	10661.45072	1	1	2	2	2	78	946	947	4	2	2	1	1	NA	NA	1	1	NA	2	4	NA	NA	NA	NA	NA	2	78	1	1	2	NA	14251.77647	8203.169906	14453.45259	8003.644964	2	11	38	NA	NA	14586.42233
1536	7411	7411	7411	9900	NA	NA	13474.77858	9378.012175	1	1	2	2	2	70	851	852	4	2	2	3	1	6	NA	3	2	NA	1	6	6	6	1.25	NA	NA	2	70	3	3	1	NA	9850.739995	5844.407311	9738.227143	7040.156346	2	4	49	NA	NA	10007.63148
1537	7418	7418	7418	9900	234791.6165	105306.3652	119023.9852	53855.25225	1	1	2	1	1	48	586	588	3	1	2	1	1	NA	NA	5	3	NA	1	4	11	11	4.69	NA	NA	1	48	1	5	1	NA	95379.58248	46261.41005	102157.7786	48172.23095	2	12	10	NA	NA	104301.4329
1538	7419	7419	7419	9900	0	0	67499.19105	32086.23027	1	1	2	2	1	64	769	769	3	1	1	1	1	NA	NA	3	2	NA	1	2	6	6	2.67	NA	NA	1	64	1	3	1	4	46199.88286	24240.83988	60529.20386	29240.05904	2	3	24	NA	NA	60869.01822
1539	7421	7421	7421	9900	NA	NA	56016.90167	28816.18723	1	1	2	2	1	62	753	754	3	1	1	1	1	NA	NA	3	2	NA	1	2	8	8	4.8	NA	NA	1	62	1	3	1	NA	47312.21552	24824.47508	50232.57921	26260.08132	1	1	27	NA	NA	50710.78929
1540	7435	7435	7435	9900	22371.96923	12586.25668	12615.51274	7304.313107	1	1	2	2	2	53	637	638	2	5	2	1	1	NA	NA	1	1	NA	NA	3	3	3	0.94	3	2	2	53	1	1	NA	NA	10886.95283	6355.267616	11140.4265	6521.514394	1	3	37	NA	NA	11391.66627
1541	7442	7442	7442	9900	162412.056	80501.50311	75796.71669	38830.22754	1	1	2	2	2	71	862	863	3	1	2	1	1	NA	NA	2	1	NA	3	1	2	2	0.84	NA	NA	2	71	1	2	3	NA	52997.61126	30472.87202	65786.3473	34712.1312	1	7	5	NA	NA	67470.02722
1542	7450	7450	7450	9900	NA	NA	70724.01667	33548.92688	1	1	2	2	1	60	722	722	3	1	2	1	1	NA	NA	4	3	NA	1	2	9	9	5	NA	NA	1	60	1	4	1	NA	56634.44309	29715.79973	63421.03299	30573.00888	2	11	38	NA	NA	64100.03321
1543	7456	7456	7456	9900	NA	NA	5067.061246	2596.879481	1	1	2	1	1	61	740	741	1	3	2	2	2	4	NA	1	1	NA	1	6	2	1	0.34	NA	NA	1	61	2	1	1	1	3781.409556	2297.891864	4575.392314	2369.66277	1	4	25	NA	NA	4306.956476
1544	7466	7466	7466	9900	81722.11447	41205.86898	42132.11361	20699.33096	1	1	2	2	1	76	919	920	3	1	2	1	1	NA	NA	4	3	NA	1	2	NA	12	NA	NA	NA	1	76	1	4	1	NA	33738.59267	17961.95882	37781.53863	18863.22122	2	6	16	NA	NA	38186.0365
1545	7471	7471	7471	9900	NA	NA	9936.903666	6763.042731	1	1	2	2	2	67	805	805	2	5	2	3	1	8	NA	1	1	NA	3	2	4	4	1.33	NA	NA	1	45	1	1	5	NA	8123.335092	4675.704681	8624.5503	6045.795799	3	1	44	NA	NA	8701.828137
1546	7476	7476	7476	9900	161281.0227	72474.70242	85982.21028	36333.45477	1	1	2	1	2	41	497	498	3	1	2	1	1	NA	NA	2	1	NA	3	2	3	2	0.72	2	2	1	41	1	2	5	NA	61228.41069	29992.23499	75928.6217	32439.62092	2	12	17	NA	NA	78182.26477
1547	7478	7478	7478	9900	NA	NA	72154.55098	46533.92674	1	1	2	2	2	71	863	864	3	1	2	1	1	NA	NA	4	3	NA	NA	1	8	8	5	NA	NA	2	71	1	4	NA	NA	58701.94067	33752.78022	62625.19747	41598.82319	1	2	35	NA	NA	63993.50607
1548	7482	7482	7482	9900	64125.57486	33082.05049	36011.37779	17670.8107	1	1	2	2	2	42	515	516	4	2	2	1	1	NA	NA	5	3	NA	6	2	11	9	5	2	2	2	34	1	5	NA	NA	22352.08862	11912.47567	25258.11633	13396.32036	2	4	13	NA	NA	25467.92342
1549	7487	7487	7487	9900	0	0	48492.3187	31741.77119	1	1	2	2	2	76	919	920	3	1	2	1	1	NA	NA	3	2	NA	1	2	6	6	2.26	NA	NA	1	78	1	3	1	3	37303.47938	21448.96961	42088.00405	28375.43315	2	4	43	NA	NA	43069.87967
1550	7489	7489	7489	9900	170048.3651	74471.17408	79360.53561	35921.4738	1	1	2	1	2	68	826	828	3	1	2	1	1	NA	NA	4	3	NA	1	2	11	11	5	NA	NA	1	72	1	5	1	NA	55489.45916	28141.19285	68879.4975	32111.86208	1	12	23	NA	NA	70642.34087
1551	7491	7491	7491	9900	159592.9839	68725.32316	80875.42307	36543.53586	1	1	2	2	1	54	652	652	3	1	1	1	1	NA	NA	5	3	NA	3	1	8	8	5	NA	NA	1	54	1	5	3	NA	62172.04947	31069.68598	69415.03046	32687.31601	2	8	41	NA	NA	69469.12493
1552	7497	7497	7497	9900	NA	NA	18294.46635	8854.053158	1	1	2	1	2	65	789	790	4	2	2	1	1	NA	NA	2	1	NA	5	3	7	7	2.9	NA	NA	2	65	1	2	5	NA	11835.72385	6812.51589	13221.41716	6646.815697	2	7	17	NA	NA	13150.82144
1553	7502	7502	7502	9900	31081.76202	19469.79506	16204.72707	9907.007271	1	1	2	2	1	84	1012	1012	3	1	2	1	1	NA	NA	3	2	NA	1	2	7	7	3.38	NA	NA	1	84	1	3	1	NA	13686.61095	7439.656915	14531.42198	9028.217873	1	1	27	NA	NA	14669.75994
1554	7521	7521	7521	9900	NA	NA	4706.109123	2507.80259	1	1	2	1	2	73	882	883	1	3	2	1	1	NA	NA	1	1	NA	1	4	NA	11	5	NA	NA	1	78	1	1	1	1	3098.144504	1989.968385	3781.763519	2098.216596	1	10	9	NA	NA	3607.803058
1555	7522	7522	7522	9900	NA	NA	42048.08878	17758.9357	1	1	2	2	1	67	812	813	3	1	2	1	1	NA	NA	2	1	NA	3	1	2	2	0.84	NA	NA	1	67	1	2	3	NA	29279.37108	15362.73476	37706.19022	16183.65025	1	1	16	NA	NA	38237.32697
1556	7523	7523	7523	9900	NA	NA	151529.1496	70138.42204	1	1	2	2	1	43	519	519	3	1	2	1	1	NA	NA	4	3	NA	NA	1	11	11	5	NA	NA	1	43	1	4	NA	NA	119364.8093	57894.82659	130056.8224	62737.13564	2	4	19	NA	NA	132640.642
1557	7525	7525	7525	9900	NA	NA	51191.14337	30128.65741	1	1	2	2	2	74	890	891	3	1	2	1	1	NA	NA	2	1	NA	2	1	3	3	1.49	NA	NA	2	74	1	2	2	NA	38454.52599	22110.80502	44430.39862	26933.39634	1	7	42	NA	NA	45586.79362
1558	7531	7531	7531	9900	143935.9949	63540.82007	77899.38903	32193.74324	1	1	2	2	1	64	778	778	3	1	1	1	1	NA	NA	5	3	NA	1	3	11	11	5	NA	NA	2	63	1	4	1	5	53318.30785	27975.8407	69855.4742	29338.03521	1	5	46	NA	NA	70247.64676
1559	7537	7537	7537	9900	107956.6127	57137.79879	52882.59315	29060.72316	1	1	2	2	2	71	863	863	3	1	2	1	1	NA	NA	3	2	NA	1	2	NA	13	NA	NA	NA	2	71	1	3	1	4	40680.7671	23390.86197	45898.46092	25978.72067	1	9	8	NA	NA	46969.2311
1560	7542	7542	7542	9900	14980.5555	9216.771486	9305.544256	5626.935566	1	1	2	1	2	40	489	490	1	3	2	1	1	NA	NA	3	2	NA	5	2	5	5	1.99	2	2	1	68	1	3	2	NA	7418.423501	4375.679194	7798.253775	4817.468234	2	13	34	NA	NA	7875.075463
1561	7546	7546	7546	9900	NA	NA	65789.05684	32254.91603	1	1	2	2	1	56	673	673	3	1	2	1	1	NA	NA	5	3	NA	1	5	11	11	5	NA	NA	1	56	1	5	1	2	54778.91383	28585.1868	56466.46671	28851.24847	3	1	14	NA	NA	57543.53536
1562	7548	7548	7548	9900	NA	NA	51142.59844	27223.67887	1	1	2	2	1	52	634	635	2	5	2	3	1	4	NA	2	1	NA	1	5	5	5	1.2	NA	NA	1	52	3	2	1	NA	42807.5349	22338.18264	43895.47397	24350.92755	2	7	2	NA	NA	44732.71984
1563	7550	7550	7550	9900	NA	NA	28019.94482	17094.56399	1	1	2	2	2	82	989	991	3	1	2	1	1	NA	NA	2	1	NA	2	1	4	4	1.92	NA	NA	2	82	1	2	2	NA	21554.78356	9718.103921	24319.38878	15281.61913	1	1	16	NA	NA	24886.73844
1564	7553	7553	7553	9900	102535.4895	43299.56512	50227.05363	22022.49127	1	1	2	2	2	69	829	829	3	1	2	1	1	NA	NA	3	2	NA	1	3	8	8	3.53	NA	NA	1	85	1	2	1	3	38699.28042	19626.14035	43593.6349	19686.92059	1	7	52	NA	NA	44551.12448
1565	7554	7554	7554	9900	4031.774877	2990.591194	2814.793893	1705.065614	1	1	2	2	1	63	762	762	1	3	2	1	1	NA	NA	1	1	NA	1	2	3	3	1.34	NA	NA	2	61	1	1	NA	NA	2270.809308	1383.022652	2541.667788	1555.879099	1	3	3	NA	NA	2580.01661
1566	7557	7557	7557	9900	NA	NA	8603.613269	5398.9482	1	1	2	1	2	52	634	635	1	3	2	2	2	5	NA	1	1	NA	1	5	NA	13	NA	2	2	1	49	3	4	NA	NA	7327.064468	4206.63363	7210.019942	4622.278173	2	13	34	NA	NA	7241.647404
1567	7562	7562	7562	9900	NA	NA	69837.57064	34607.22796	1	1	2	2	2	51	615	616	3	1	2	1	1	NA	NA	3	2	NA	1	3	NA	12	NA	2	2	2	51	1	3	1	2	59254.40452	31257.15564	61671.71633	30898.39277	3	1	14	NA	NA	63513.0659
1568	7566	7566	7566	9900	203389.0187	106310.9414	107964.1138	53252.53664	1	1	2	2	2	56	672	673	3	1	2	1	1	NA	NA	5	3	NA	1	2	11	11	5	2	2	2	56	1	5	1	5	84733.60223	44697.62906	95340.26083	47545.49526	1	5	46	NA	NA	98798.82104
1569	7567	7567	7567	9900	49956.70706	27529.26598	30854.44612	16243.60422	1	1	2	1	2	56	682	682	4	2	2	1	1	NA	NA	2	1	NA	5	7	5	2	0.9	2	2	2	56	1	2	5	NA	21891.1175	11949.04315	21641.08227	12314.34876	2	12	17	NA	NA	21840.12795
1570	7577	7577	7577	9900	NA	NA	16097.88886	7790.965913	1	1	2	1	2	64	768	769	4	2	2	1	1	NA	NA	2	1	NA	1	4	NA	12	NA	NA	NA	1	65	1	2	1	NA	10414.63377	5994.551663	11633.94985	5848.746738	2	7	21	NA	NA	11571.8304
1571	7578	7578	7578	9900	3003.020724	2143.697334	1872.523562	1169.982467	1	1	2	1	1	71	853	854	1	3	2	2	1	7	NA	1	1	NA	1	5	7	7	1.95	NA	NA	1	71	2	1	1	NA	1607.8549	977.063351	1690.828174	1067.613616	2	13	34	NA	NA	1716.339006
1572	7581	7581	7581	9900	51800.09211	26290.02415	24148.69221	13430.29307	1	1	2	2	2	84	1014	1015	2	5	2	3	1	8	NA	1	1	NA	2	2	NA	12	NA	NA	NA	2	84	3	1	2	NA	19349.29234	11137.24545	20959.40724	12005.95836	1	2	35	NA	NA	21136.98328
1573	7582	7582	7582	9900	100153.7591	46880.65246	50683.23099	24042.29978	1	1	2	2	1	62	746	746	5	4	2	3	2	3	NA	5	3	NA	1	2	8	8	4.44	NA	NA	2	59	3	5	NA	NA	40586.1643	21295.35075	45449.665	21909.65593	2	8	41	NA	NA	45936.2596
1574	7598	7598	7598	9900	105534.5403	55855.87745	51696.13994	28408.72812	1	1	2	2	2	76	918	919	3	1	2	1	1	NA	NA	4	3	NA	2	1	3	3	1.2	NA	NA	2	76	1	4	2	NA	39768.0693	22866.07372	44868.70098	25395.87224	1	1	16	NA	NA	45915.44778
1575	7601	7601	7601	9900	108873.1733	61639.94699	53476.52388	29365.84634	1	1	2	1	1	66	794	795	3	1	1	1	1	NA	NA	5	3	NA	1	2	9	9	4.89	NA	NA	2	54	1	4	1	NA	42515.71017	22307.7735	47954.52161	26760.98356	2	12	10	NA	NA	48397.56989
1576	7605	7605	7605	9900	71049.16739	39087.47699	38332.54772	19663.26928	1	1	2	1	2	43	517	518	5	2	1	1	1	NA	NA	5	3	NA	3	2	6	6	2.53	2	2	2	43	1	5	3	NA	31620.81949	16852.21678	33850.46168	17555.96889	1	12	28	NA	NA	34170.23695
1577	7616	7616	7616	9900	281713.1965	126351.1585	142810.1558	64617.87471	1	1	2	2	1	44	536	537	3	1	2	1	1	NA	NA	3	2	NA	NA	3	NA	13	NA	NA	NA	1	44	1	3	1	2	114440.5727	55506.45245	122573.3473	57799.13851	2	11	51	NA	NA	125145.397
1578	7619	7619	7619	9900	NA	NA	10549.50746	5560.028804	1	1	2	1	1	42	505	505	1	3	2	1	1	NA	NA	3	2	NA	1	4	1	1	0	NA	NA	1	42	1	3	1	2	8644.170675	4729.67895	9147.229672	4963.711746	1	13	48	NA	NA	9267.028681
1579	7620	7620	7620	9900	110815.0822	53949.44839	57131.09192	27100.93283	1	1	2	2	1	64	775	775	3	1	1	1	1	NA	NA	3	2	NA	1	2	9	9	5	NA	NA	1	64	1	3	1	NA	45749.48831	24004.52018	51231.71783	24696.97654	2	1	15	NA	NA	51780.21642
1580	7626	7626	7626	9900	NA	NA	5272.21286	3157.118348	1	1	2	1	2	65	791	793	1	3	2	2	1	6	NA	1	1	NA	2	7	NA	2	1.02	NA	NA	1	28	1	4	1	4	3955.339757	2629.500199	4236.67657	2641.483081	1	4	25	NA	NA	4322.317465
1581	7634	7634	7634	9900	NA	NA	11684.01374	5463.654106	1	1	2	1	2	50	608	609	1	3	2	1	1	NA	NA	5	3	NA	1	3	11	11	5	2	2	1	50	NA	NA	1	5	7898.359406	4610.673763	9791.464286	4677.675759	1	13	48	NA	NA	10020.82947
1582	7635	7635	7635	9900	NA	NA	2991.226787	1439.728812	1	1	2	1	1	63	765	766	1	3	2	1	1	NA	NA	2	1	NA	1	2	7	7	3.2	NA	NA	1	63	1	2	1	2	2084.854362	1269.767919	2700.980981	1313.75822	2	6	39	NA	NA	2754.901788
1583	7636	7636	7636	9900	NA	NA	11146.60355	6386.915686	1	1	2	1	1	48	585	586	1	3	2	2	1	7	NA	2	1	NA	1	7	12	7	2.05	NA	NA	1	48	2	2	1	NA	9029.501138	5347.996644	9664.957642	5701.914419	1	12	28	NA	NA	9854.45299
1584	7656	7656	7656	9900	52976.58415	28081.31302	35985.56571	16637.01944	1	1	2	2	2	48	578	578	4	2	2	1	1	NA	NA	2	1	NA	3	4	11	11	5	2	2	2	48	1	2	3	NA	23232.40519	12381.63763	25240.01192	12612.5986	1	7	52	NA	NA	25449.59193
1585	7657	7657	7657	9900	99205.92172	43774.26207	49372.60839	21708.16932	1	1	2	2	2	66	801	802	3	1	2	1	1	NA	NA	3	2	NA	1	3	8	8	3.6	NA	NA	1	70	1	4	1	3	38146.9345	19346.02097	42852.03508	19405.9337	3	1	36	NA	NA	43968.68131
1586	7659	7659	7659	9900	NA	NA	17091.23922	9633.897691	1	1	2	2	1	82	994	995	3	1	2	1	1	NA	NA	2	1	NA	1	2	6	6	2.24	NA	NA	1	82	1	2	1	2	13364.83222	7264.747048	15326.39261	8779.334156	2	3	24	NA	NA	15531.32111
1587	7660	7660	7660	9900	207354.0338	107196.1697	110068.8456	53695.95901	1	1	2	1	2	51	621	622	3	1	2	1	1	NA	NA	1	1	NA	3	4	7	3	0.96	2	2	2	51	1	1	3	NA	91938.07952	48498.04642	97198.89397	47941.39633	1	11	32	NA	NA	100032.5877
1588	7665	7665	7665	9900	22952.51379	12650.71417	11686.60976	6477.56202	1	1	2	2	1	47	568	568	1	3	2	1	1	NA	NA	4	3	NA	1	2	9	9	5	NA	NA	2	46	1	5	1	4	9443.178533	5118.371686	10133.18433	5782.838869	2	5	12	NA	NA	10287.4971
1589	7687	7687	7687	9900	25976.26048	15353.60848	14618.53066	8116.454859	1	1	2	1	1	42	514	515	1	3	2	2	2	4	NA	2	1	NA	1	3	3	3	0.71	NA	NA	1	42	2	2	1	2	12618.64345	6904.321371	12675.38394	7245.959281	1	4	25	NA	NA	12823.5438
1590	7695	7695	7695	9900	65653.35308	35377.84915	32160.32323	17993.4457	1	1	2	2	2	80	970	971	3	1	1	1	1	NA	NA	5	3	NA	NA	1	6	6	3.64	NA	NA	2	80	1	5	NA	NA	24739.83482	11154.10345	27912.95303	16085.17094	1	5	46	NA	NA	28564.13735
1591	7696	7696	7696	9900	0	0	11999.37969	6944.302682	1	1	2	1	2	56	683	684	1	3	2	2	2	7	NA	1	1	NA	1	3	4	4	1.34	2	2	2	56	2	1	1	1	10218.98891	5965.343132	10055.74799	5945.324446	1	4	25	NA	NA	10282.16818
1592	7701	7701	7701	9900	NA	NA	31587.07607	16828.99596	1	1	2	2	1	77	925	925	3	1	1	1	1	NA	NA	3	2	NA	1	2	8	8	4.07	NA	NA	1	77	1	3	1	3	26678.63638	14203.336	28325.3849	15336.19972	1	6	36	NA	NA	28595.04027
1593	7706	7706	7706	9900	NA	NA	9261.343529	4998.947203	1	1	2	1	2	44	534	535	1	3	2	2	2	4	NA	1	1	NA	3	5	3	3	0.92	2	2	1	32	NA	NA	4	NA	7417.960316	4258.818995	7761.21258	4279.819641	2	6	4	NA	NA	7795.257902
1594	7713	7713	7713	9900	91500.22812	37150.93594	43995.58096	19290.24754	1	1	2	2	2	62	748	749	2	5	2	3	2	2	NA	1	1	NA	5	3	3	3	0.89	NA	NA	1	40	NA	NA	NA	NA	33898.01316	17191.20244	38185.14436	17244.44191	2	9	2	NA	NA	39023.84198
1595	7716	7716	7716	9900	NA	NA	38646.87566	17756.64991	1	1	2	1	1	70	848	849	3	1	1	1	1	NA	NA	2	1	NA	1	2	7	7	3.56	NA	NA	1	70	1	2	1	NA	28942.20976	15408.43107	34656.18742	16181.56722	2	8	41	NA	NA	34978.36377
1596	7718	7718	7718	9900	NA	NA	6080.088251	3564.189857	1	1	2	1	2	71	858	859	1	3	2	1	1	NA	NA	1	1	NA	1	2	3	3	1.14	NA	NA	1	75	2	1	1	1	4623.222102	2736.332524	4885.873943	2982.069776	1	4	25	NA	NA	5018.130896
1597	7736	7736	7736	9900	NA	NA	10207.85547	5697.252273	1	1	2	1	2	47	569	569	1	3	2	1	1	NA	NA	3	2	NA	3	4	NA	12	NA	2	2	1	78	1	1	1	1	8142.734073	4753.327674	8554.410707	4877.669474	1	10	9	NA	NA	8747.90406
1598	7739	7739	7739	9900	0	0	11064.55085	6119.194366	1	1	2	1	1	44	535	536	1	3	1	1	1	NA	NA	5	3	NA	NA	3	11	8	5	NA	NA	1	44	1	5	NA	NA	8981.855126	4914.443816	9593.811681	5462.906402	1	8	33	NA	NA	9614.17352
1599	7747	7747	7747	9900	NA	NA	52355.72278	27439.40145	1	1	2	1	2	70	847	848	3	1	2	1	1	NA	NA	2	1	NA	NA	1	4	4	2	NA	NA	2	70	1	2	NA	NA	35022.11075	20137.21512	45441.17361	24529.34643	1	8	11	NA	NA	46656.78343
1600	7748	7748	7748	9900	175074.9048	91176.25361	87555.21527	42760.54607	1	1	2	2	2	45	550	551	3	1	2	1	1	NA	NA	2	1	NA	1	2	2	2	0.81	2	2	2	45	1	2	1	1	63913.36282	31307.43678	77317.70091	38177.92482	2	5	43	NA	NA	80072.64598
1601	7751	7751	7751	9900	NA	NA	3518.492366	2131.332017	1	1	2	2	1	62	755	756	1	3	2	1	1	NA	NA	1	1	NA	1	2	4	4	1.63	NA	NA	2	54	2	1	NA	NA	2838.511634	1728.778315	3177.084734	1944.848873	1	10	37	NA	NA	3225.020762
1602	7764	7764	7764	9900	86901.5764	46476.04921	43048.0602	23943.96038	1	1	2	1	2	78	944	944	3	1	2	1	1	NA	NA	3	2	NA	1	2	6	6	2.26	NA	NA	1	78	1	5	1	NA	35022.11075	20137.21512	37362.76138	21404.61044	1	8	11	NA	NA	38179.10671
1603	7767	7767	7767	9900	96365.55064	47764.75261	44973.21518	23039.52275	1	1	2	1	2	72	870	870	2	5	2	3	1	8	NA	1	1	NA	1	2	3	3	1.07	NA	NA	1	70	3	2	1	1	31445.59658	18080.77038	39033.66375	20596.09194	2	7	30	NA	NA	40032.6582
1604	7778	7778	7778	9900	309777.7754	153839.2005	166853.3652	78346.35134	1	1	2	2	2	43	522	524	3	1	2	1	1	NA	NA	5	3	NA	1	2	5	5	1.78	2	2	1	53	1	5	1	5	129746.5944	63555.30552	147343.8053	69950.02137	1	11	45	NA	NA	152368.6088
1605	7782	7782	7782	9900	79800.78874	45672.09142	41141.56761	22942.8904	1	1	2	2	1	75	905	906	3	1	2	1	1	NA	NA	5	3	NA	1	2	5	5	2.13	NA	NA	1	75	1	5	1	2	32945.38234	17539.66463	36893.27671	20907.76836	2	11	24	NA	NA	37288.26464
1606	7792	7792	7792	9900	NA	NA	4484.21552	2627.599542	1	1	2	1	1	78	945	945	1	3	1	1	1	NA	NA	1	1	NA	1	4	NA	11	5	NA	NA	1	78	1	1	1	1	3346.447694	2028.552498	4049.101487	2397.694947	1	10	9	NA	NA	3876.413915
1607	7797	7797	7797	9900	NA	NA	54829.05488	24107.26201	1	1	2	1	2	60	728	728	3	1	2	1	1	NA	NA	5	3	NA	1	3	11	11	5	NA	NA	2	60	1	5	1	NA	42362.76821	21484.05928	47587.8561	21550.59331	1	8	11	NA	NA	48827.90922
1608	7801	7801	7801	9900	241668.7116	100384.7519	120583.3503	52652.58971	1	1	2	1	1	46	561	561	3	1	2	1	1	NA	NA	5	3	NA	NA	2	10	10	5	NA	NA	1	46	1	5	NA	NA	92697.06095	44960.32206	103496.175	47096.47816	1	8	33	NA	NA	103576.8285
1609	7802	7802	7802	9900	101029.5199	41306.24941	50781.67375	21635.75082	1	1	2	2	2	62	752	754	3	1	2	1	1	NA	NA	3	2	NA	NA	1	1	1	0	NA	NA	2	62	1	3	NA	NA	38146.9345	19346.02097	44075.0071	19341.19547	3	1	36	NA	NA	45222.15228
1610	7804	7804	7804	9900	NA	NA	16312.80916	10462.88442	1	1	2	2	2	71	858	859	4	2	2	1	1	NA	NA	1	1	NA	2	4	5	5	2.4	NA	NA	2	60	1	2	5	NA	10553.67786	6074.583948	11789.27282	7854.579496	1	7	52	NA	NA	11726.32403
1611	7809	7809	7809	9900	NA	NA	53452.43467	32721.20418	1	1	2	2	2	71	858	859	3	1	2	1	1	NA	NA	2	1	NA	1	2	6	6	2.49	NA	NA	2	71	1	2	1	2	38454.52599	22110.80502	46393.04425	29250.99347	2	1	15	NA	NA	47409.12747
1612	7816	7816	7816	9900	NA	NA	53092.81121	28587.20327	1	1	2	1	1	68	825	826	3	1	1	1	1	NA	NA	3	2	NA	1	2	7	7	3.11	NA	NA	1	68	1	3	1	NA	42515.71017	22307.7735	47610.43123	26051.40911	2	12	17	NA	NA	48120.15949
1613	7821	7821	7821	9900	169566.4831	88631.98503	90010.24345	44396.91688	1	1	2	2	2	53	646	647	3	1	2	1	1	NA	NA	4	3	NA	1	2	6	6	3.02	2	2	1	76	1	4	1	4	70642.84507	37264.64591	79485.67153	39638.92679	2	5	12	NA	NA	82369.09117
1614	7822	7822	7822	9900	NA	NA	10737.72094	6492.953258	1	1	2	1	2	41	500	500	1	3	2	1	1	NA	NA	5	3	NA	5	2	10	10	5	2	2	2	41	1	5	5	NA	8560.161471	5049.121345	8998.449805	5558.904255	1	12	31	NA	NA	9087.094792
1615	7823	7823	7823	9900	0	0	18754.04378	10044.23546	1	1	2	2	1	67	807	808	4	2	2	1	1	NA	NA	1	1	NA	1	2	2	2	0.87	NA	NA	1	67	1	1	1	NA	12602.77221	6456.368644	14008.9157	7755.181368	1	5	46	NA	NA	13911.33265
1616	7825	7825	7825	9900	NA	NA	18185.51694	8962.388175	1	1	2	2	1	76	915	915	4	2	1	1	1	NA	NA	2	1	NA	NA	1	2	2	0.86	NA	NA	1	76	1	2	NA	NA	12602.77221	6456.368644	13584.23691	6919.88415	1	5	46	NA	NA	13676.92911
1617	7831	7831	7831	9900	132521.7672	59441.72799	64915.8446	30232.51924	1	1	2	2	2	61	738	738	3	1	2	1	1	NA	NA	3	2	NA	1	2	7	7	3.82	NA	NA	1	63	1	2	1	3	46701.48421	23684.41671	56342.49721	27026.24323	2	1	15	NA	NA	57576.48965
1618	7836	7836	7836	9900	4729.962813	3882.569908	3089.978953	2344.317218	1	1	2	2	2	71	863	864	1	3	2	2	9	99	NA	1	1	NA	2	7	NA	NA	NA	NA	NA	2	71	2	1	2	NA	2318.175864	1541.117646	2483.063901	1961.432416	1	4	3	NA	NA	2533.256974
1619	7837	7837	7837	9900	NA	NA	3518.492366	1907.660111	1	1	2	2	1	62	747	749	1	3	2	1	1	NA	NA	1	1	NA	1	2	6	6	2.26	NA	NA	1	62	1	1	1	NA	2838.511634	1728.778315	3177.084734	1740.747376	1	3	37	NA	NA	3225.020762
1620	7841	7841	7841	9900	0	0	63836.10133	30281.54787	1	1	2	2	1	62	750	751	3	1	1	1	1	NA	NA	5	3	NA	NA	2	NA	77	NA	NA	NA	1	62	1	5	1	NA	51118.73191	26821.73457	57244.36591	27595.45887	2	11	51	NA	NA	57857.2373
1621	7843	7843	7843	9900	0	0	2581.051916	1612.682238	1	1	2	2	1	62	748	748	1	3	2	2	1	7	NA	1	1	NA	1	5	5	2	1.17	NA	NA	1	62	2	1	1	NA	2216.237518	1346.766089	2330.606347	1471.578904	1	4	3	NA	NA	2365.770008
1622	7844	7844	7844	9900	239298.8175	120179.1683	127025.9571	60199.31227	1	1	2	2	2	46	561	562	3	1	2	1	1	NA	NA	5	3	NA	1	2	9	9	5	2	2	2	46	1	5	1	4	99693.93109	48834.2548	112173.2718	53747.78925	2	5	12	NA	NA	116242.4658
1623	7848	7848	7848	9900	NA	NA	21506.96825	10588.61067	1	1	2	2	2	83	1007	1009	3	1	2	1	1	NA	NA	2	1	NA	1	2	4	4	1.6	NA	NA	1	85	3	9	1	NA	16617.00558	7491.876995	18666.57218	9465.647413	2	4	13	NA	NA	19152.98915
1624	7861	7861	7861	9900	9333.694298	6245.920694	3504.603386	2568.945112	1	1	2	2	2	77	929	930	1	3	2	1	1	NA	NA	1	1	NA	2	3	7	3	1.24	NA	NA	1	34	1	3	5	NA	2629.236997	1688.784527	2816.250301	2149.373036	2	3	24	NA	NA	2809.401859
1625	7862	7862	7862	9900	NA	NA	14410.91243	6351.112926	1	1	2	1	1	44	528	529	1	3	2	2	2	6	NA	2	1	NA	1	3	6	6	2.12	NA	NA	2	52	NA	NA	1	2	9874.06829	5402.620413	12495.36306	5669.951531	2	6	4	NA	NA	12652.65076
1626	7865	7865	7865	9900	16176.83119	8948.714227	8603.613269	4912.108982	1	1	2	1	2	41	502	503	1	3	2	2	1	7	NA	4	3	NA	1	5	11	11	5	2	2	1	43	1	5	1	NA	7327.064468	4206.63363	7210.019942	4205.473602	2	13	34	NA	NA	7241.647404
1627	7868	7868	7868	9900	NA	NA	12796.94253	7095.821394	1	1	2	1	1	41	497	497	1	3	1	1	1	NA	NA	3	2	NA	1	5	11	11	5	NA	NA	1	41	1	3	1	NA	10455.69748	6126.565213	11095.92774	6334.789484	1	6	23	NA	NA	11297.4997
1628	7876	7876	7876	9900	NA	NA	58798.6527	25780.7839	1	1	2	2	2	60	720	720	3	1	2	1	1	NA	NA	3	2	NA	1	3	10	10	4.95	NA	NA	1	64	1	3	1	3	45303.58413	22975.4789	51033.19453	23046.6317	2	5	43	NA	NA	52154.08643
1629	7877	7877	7877	9900	0	0	3185.741949	1939.634342	1	1	2	1	2	65	791	791	1	3	2	2	2	3	NA	1	1	NA	2	4	NA	1	0	NA	NA	2	65	2	1	2	NA	2462.47422	1581.671171	2560.017706	1622.844231	1	4	25	NA	NA	2552.127981
1630	7884	7884	7884	9900	NA	NA	22589.77768	10954.46875	1	1	2	2	2	47	574	574	2	5	2	3	1	7	NA	2	1	NA	4	3	1	1	0.11	2	2	2	47	3	2	4	NA	17882.35484	9530.345045	19948.43675	9780.485114	2	9	2	NA	NA	20214.88259
1631	7886	7886	7886	9900	NA	NA	3104.626225	1386.969517	1	1	2	2	2	68	818	818	1	3	2	2	2	6	NA	1	1	NA	3	2	6	4	1.82	NA	NA	2	68	2	1	3	NA	1965.793496	1163.488268	2494.834244	1160.443198	1	13	48	NA	NA	2573.430686
1632	7918	7918	7918	9900	NA	NA	47664.78212	23466.54143	1	1	2	2	1	73	882	883	3	1	2	1	1	NA	NA	5	3	NA	1	2	5	5	1.91	NA	NA	2	72	1	4	1	5	32624.20358	17368.67352	42742.90208	21384.96954	2	1	15	NA	NA	42982.86314
1633	7926	7926	7926	9900	6832.055949	3657.069088	4463.229401	2208.158574	1	1	2	2	2	67	809	809	1	3	2	2	2	5	NA	1	1	NA	1	2	2	2	0.75	NA	NA	1	73	2	1	1	1	3215.850783	1903.355905	3586.588768	1847.511835	2	3	24	NA	NA	3681.895728
1634	7927	7927	7927	9900	NA	NA	65506.71099	32219.54727	1	1	2	1	2	77	929	930	3	1	2	3	1	7	NA	2	1	NA	1	2	6	6	2.89	NA	NA	1	77	3	2	1	NA	47126.56282	27097.10274	56855.32867	28802.53922	1	2	23	NA	NA	58100.55296
1635	7929	7929	7929	9900	NA	NA	11652.59878	6312.003221	1	1	2	1	1	46	555	556	1	3	2	2	2	7	NA	1	1	NA	1	7	11	6	1.19	NA	NA	1	45	2	1	3	NA	9439.391427	5590.766633	10103.6942	5635.03637	1	6	40	NA	NA	10301.79161
1636	7932	7932	7932	9900	NA	NA	29809.22741	15159.12604	1	1	2	2	2	83	997	998	3	1	2	1	1	NA	NA	2	1	NA	2	1	3	3	1.44	NA	NA	2	83	1	2	2	NA	20842.82691	9397.113976	25872.36325	13551.44189	2	1	42	NA	NA	26534.51854
1637	7935	7935	7935	9900	NA	NA	116208.871	53704.65691	1	1	2	2	2	49	599	600	3	1	2	1	1	NA	NA	5	3	NA	3	1	9	9	5	2	2	2	49	1	5	3	NA	91171.39723	44659.56146	102620.9884	47949.16208	2	8	6	NA	NA	105876.2173
1638	7936	7936	7936	9900	80940.28386	42372.66514	31280.26518	16311.34482	1	1	2	1	2	82	988	989	3	1	2	1	1	NA	NA	1	1	NA	2	3	10	2	1.15	NA	NA	2	63	1	3	1	4	20567.21116	9272.850955	27149.12306	14581.46339	1	8	39	NA	NA	27642.51323
1639	7939	7939	7939	9900	NA	NA	7525.589637	4067.676089	1	1	2	1	1	64	769	769	1	3	1	1	1	NA	NA	4	3	NA	1	2	11	11	5	NA	NA	1	64	1	4	1	NA	5890.35391	3587.484364	6795.363884	3711.770477	2	12	17	NA	NA	6926.134075
1640	7940	7940	7940	9900	NA	NA	14840.70259	7754.133348	1	1	2	1	1	52	634	635	1	3	2	2	2	4	NA	1	1	NA	1	2	3	3	1.24	NA	NA	1	52	2	1	1	1	12275.85216	6653.731461	12868.024	6922.497011	1	4	25	NA	NA	13061.29993
1641	7941	7941	7941	9900	86039.95279	46136.1682	45051.54261	23495.27549	1	1	2	2	1	72	868	868	3	1	2	1	1	NA	NA	1	1	NA	1	2	5	5	2.13	NA	NA	1	72	1	1	1	NA	33738.59267	17961.95882	40399.50649	21411.15478	1	1	16	NA	NA	40775.07479
1642	7946	7946	7946	9900	NA	NA	12709.87138	6640.793246	1	1	2	2	1	54	658	658	1	3	2	2	9	7	NA	1	1	NA	1	2	6	6	2.89	NA	NA	1	54	2	1	1	1	10513.28271	5698.387294	11020.4304	5928.56343	2	2	18	NA	NA	11185.95573
1643	7947	7947	7947	9900	27757.02587	14276.87989	14541.81155	7324.597286	1	1	2	1	1	63	766	766	4	2	1	1	1	NA	NA	4	3	NA	2	1	7	7	4.79	NA	NA	1	63	1	4	2	NA	10077.6425	5162.751019	10862.45796	5655.341375	2	12	17	NA	NA	10936.57807
1644	7951	7951	7951	9900	236409.957	113782.351	89796.60878	43855.20628	1	1	2	2	2	46	563	563	2	5	2	3	2	6	NA	1	1	NA	1	2	6	6	2.84	2	2	1	49	3	1	1	NA	65549.5303	32108.90001	79297.01638	39155.27098	2	9	2	NA	NA	82122.48742
1645	7957	7957	7957	9900	18289.0369	10031.76605	9726.985381	5506.615462	1	1	2	2	2	44	532	532	1	3	2	2	1	6	NA	5	3	NA	2	7	NA	8	2.77	2	2	2	44	2	5	2	NA	8074.657184	4800.010572	8151.430845	4714.456875	1	4	29	NA	NA	8319.026839
1646	7966	7966	7966	9900	NA	NA	35550.11819	16125.92919	1	1	2	2	2	42	504	505	4	2	2	1	1	NA	NA	2	1	NA	3	4	7	7	2.05	2	2	2	42	1	2	3	NA	22352.08862	11912.47567	24934.59222	12225.1388	2	4	49	NA	NA	25267.63679
1647	7975	7975	7975	9900	NA	NA	40740.48569	20015.62999	1	1	2	2	1	79	956	957	3	1	1	3	1	9	NA	3	2	NA	1	2	5	5	2.13	NA	NA	1	79	3	3	1	1	32624.20358	17368.67352	36533.61063	18240.16713	2	1	15	NA	NA	36924.74789
1648	7982	7982	7982	9900	96991.82105	56451.78014	50004.46269	28357.95263	1	1	2	2	1	72	873	873	3	1	1	1	1	NA	NA	5	3	NA	1	2	5	5	1.85	NA	NA	2	68	1	3	NA	NA	40042.61961	21318.13532	44840.98652	25842.49388	1	5	46	NA	NA	45321.06447
1649	7984	7984	7984	9900	NA	NA	2728.332447	1554.830974	1	1	2	2	2	76	918	918	1	3	2	1	1	NA	NA	1	1	NA	1	3	5	5	1.48	NA	NA	1	72	1	1	1	1	2108.911652	1354.57449	2192.449823	1300.888741	2	2	18	NA	NA	2185.692906
1650	7985	7985	7985	9900	NA	NA	17091.57975	9635.566407	1	1	2	2	1	81	981	982	3	1	1	1	1	NA	NA	3	2	NA	1	2	11	11	5	NA	NA	1	81	1	3	1	NA	13686.61095	7439.656915	15326.69798	8780.85485	2	6	16	NA	NA	15490.78915
1651	7989	7989	7989	9900	358935.3797	152226.4664	183771.6084	82227.19005	1	1	2	2	1	47	564	565	3	1	2	1	1	NA	NA	5	3	NA	1	2	11	11	5	NA	NA	1	47	1	5	1	5	139938.0336	67873.33918	157730.3872	73550.24857	1	7	47	NA	NA	161475.968
1652	7992	7992	7992	9900	NA	NA	45997.24265	20426.14084	1	1	2	2	1	53	647	648	4	2	2	1	1	NA	NA	2	1	NA	NA	3	2	2	0.69	NA	NA	1	53	1	2	NA	NA	34652.22579	17444.35246	37461.20721	17311.26934	1	2	47	NA	NA	37715.00719
1653	7993	7993	7993	9900	NA	NA	33759.6868	16585.99274	1	1	2	2	1	70	850	851	3	1	1	1	1	NA	NA	5	3	NA	1	2	11	11	5	NA	NA	1	70	1	5	1	3	27034.11303	14392.58684	30273.65118	15114.75181	1	7	52	NA	NA	30597.76787
1654	7994	7994	7994	9900	26559.61665	16550.00856	13536.32173	8275.636929	1	1	2	1	1	81	974	975	3	1	1	1	1	NA	NA	3	2	NA	NA	2	6	6	2.93	NA	NA	1	81	1	3	NA	NA	11432.85958	6214.581035	12138.55699	7541.556313	2	13	34	NA	NA	12254.11507
1655	8000	8000	8000	9900	NA	NA	14635.16152	8125.688597	1	1	2	1	1	42	513	514	1	3	2	2	2	2	NA	1	1	NA	1	3	5	5	1.48	NA	NA	1	42	2	1	1	NA	12632.99914	6912.176117	12689.80417	7254.202694	1	11	32	NA	NA	12838.13259
1656	8001	8001	8001	9900	NA	NA	40809.36209	18888.37787	1	1	2	2	1	50	604	605	4	2	2	1	1	NA	NA	3	2	NA	NA	2	10	10	5	NA	NA	1	50	1	3	NA	NA	29557.77081	14879.74178	33236.07854	16008.00657	1	5	19	NA	NA	33461.35408
1657	8003	8003	8003	9900	6465.243861	3320.819339	3821.324323	1942.150868	1	1	2	2	2	68	821	822	1	3	2	2	1	8	NA	1	1	NA	2	6	NA	99	NA	NA	NA	2	68	2	1	2	NA	2515.66945	1541.117646	3070.76282	1624.949746	1	3	3	NA	NA	3008.811326
1658	8012	8012	8012	9900	NA	NA	36828.15633	17685.6174	1	1	2	2	1	59	714	715	3	1	2	1	1	NA	NA	2	1	NA	1	2	4	4	1.6	NA	NA	1	59	1	2	1	NA	26326.06688	13156.11497	31609.44941	15819.36042	2	1	15	NA	NA	32407.91464
1659	8013	8013	8013	9900	NA	NA	8896.592076	5683.612211	1	1	2	2	1	45	550	551	1	3	2	2	1	5	NA	1	1	NA	1	5	6	6	1.87	NA	NA	1	45	2	1	1	NA	7679.494336	4499.835899	7714.025643	5074.040744	2	8	6	NA	NA	7867.435202
1660	8017	8017	8017	9900	NA	NA	15904.41958	6323.583107	1	1	2	2	1	78	943	943	2	5	2	3	2	7	NA	1	1	NA	1	4	4	2	0.64	NA	NA	2	59	3	1	NA	NA	10885.79448	5795.446006	14262.12433	5762.657124	2	9	2	NA	NA	14342.1927
1661	8020	8020	8020	9900	NA	NA	52951.23034	25219.08037	1	1	2	2	1	65	785	787	3	1	2	1	1	NA	NA	5	3	NA	1	2	NA	12	NA	NA	NA	2	57	1	4	1	5	41406.26087	21725.65118	47483.47004	22982.05158	1	8	11	NA	NA	48118.36937
1662	8028	8028	8028	9900	6903.148258	3310.49599	3611.740045	1860.551569	1	1	2	2	2	84	1008	1009	1	3	2	1	1	NA	NA	1	1	NA	2	2	2	2	0.5	NA	NA	1	61	NA	NA	5	NA	2709.613472	1603.730755	2902.343822	1556.677625	1	3	3	NA	NA	2980.046424
1663	8033	8033	8033	9900	143024.9308	56112.96198	70849.6449	28908.79413	1	1	2	2	2	67	806	807	3	1	2	1	1	NA	NA	2	1	NA	1	2	NA	12	NA	NA	NA	2	67	1	2	1	2	50970.3539	25849.35194	61492.62856	25842.9043	2	2	7	NA	NA	62839.41727
1664	8039	8039	8039	9900	NA	NA	55766.21693	29226.82627	1	1	2	2	2	73	887	888	3	1	2	1	1	NA	NA	2	1	NA	2	1	3	3	1.44	NA	NA	2	73	1	2	2	NA	37303.47938	21448.96961	48401.24843	26127.2079	2	5	12	NA	NA	49696.04406
1665	8040	8040	8040	9900	33074.93134	20134.77422	18517.78992	12248.44905	1	1	2	2	2	73	880	880	4	2	2	1	1	NA	NA	2	1	NA	4	1	2	2	0.74	NA	NA	2	73	1	2	4	NA	12354.73702	7111.254316	13382.81318	9195.018592	1	7	12	NA	NA	13496.19745
1666	8050	8050	8050	9900	NA	NA	12165.81749	6743.173503	1	1	2	2	1	54	649	649	1	3	2	1	1	NA	NA	4	3	NA	1	2	11	11	5	NA	NA	1	54	1	4	1	3	9830.394689	5328.249769	10548.69407	6019.963331	2	3	24	NA	NA	10709.33442
1667	8053	8053	8053	9900	NA	NA	49510.17445	21253.82931	1	1	2	2	2	65	781	781	3	1	2	1	1	NA	NA	2	1	NA	1	5	11	11	5	NA	NA	1	56	1	5	1	2	38146.9345	19346.02097	42971.43298	18999.77822	3	1	14	NA	NA	43915.25654
1668	8055	8055	8055	9900	NA	NA	13678.27288	8926.761751	1	1	2	2	1	81	978	979	3	1	2	1	1	NA	NA	4	3	NA	2	2	8	8	4.29	NA	NA	1	81	1	4	2	NA	10874.70619	5911.184545	12265.85022	8134.923876	3	1	14	NA	NA	12379.1735
1669	8056	8056	8056	9900	NA	NA	2446.320586	1329.648895	1	1	2	2	2	64	773	774	1	3	2	2	2	6	NA	1	1	NA	3	5	11	5	1.53	NA	NA	2	64	2	1	3	NA	1890.925717	1158.39503	1965.829033	1112.484447	2	3	20	NA	NA	2012.822378
1670	8062	8062	8062	9900	NA	NA	13853.33475	6972.890385	1	1	2	2	1	66	792	792	4	2	1	1	1	NA	NA	4	3	NA	1	3	7	7	3.18	NA	NA	1	66	1	4	1	4	10519.56133	4989.371031	10348.17882	5383.787526	1	7	12	NA	NA	10418.79472
1671	8068	8068	8068	9900	149049.5296	63044.00847	73834.02453	32479.59469	1	1	2	1	2	60	726	726	3	1	2	1	1	NA	NA	1	1	NA	6	2	3	2	0.72	NA	NA	2	60	1	1	6	NA	49389.50791	25047.63406	64082.86523	29035.0076	2	12	17	NA	NA	65797.16427
1672	8077	8077	8077	9900	NA	NA	171122.0451	67915.0709	1	1	2	2	2	40	490	491	3	1	2	1	1	NA	NA	5	3	NA	1	4	11	11	4.64	2	2	1	41	NA	NA	1	5	119230.8669	58404.26264	151113.3639	60636.6548	1	5	46	NA	NA	155675.5754
1673	8079	8079	8079	9900	NA	NA	57557.74123	33875.73225	1	1	2	2	2	74	892	893	3	1	2	1	1	NA	NA	2	1	NA	NA	1	6	6	3.64	NA	NA	2	74	1	2	NA	NA	43237.08186	24860.70656	49956.16855	30283.07936	2	11	51	NA	NA	51256.38338
1674	8081	8081	8081	9900	NA	NA	82489.0387	39121.40078	1	1	2	2	1	50	609	610	3	1	1	1	1	NA	NA	3	2	NA	1	5	10	10	3.51	NA	NA	1	50	1	3	1	4	67114.67287	35022.33482	70799.98987	34993.15433	2	1	15	NA	NA	72028.72789
1675	8088	8088	8088	9900	NA	NA	15666.47394	7834.031816	1	1	2	2	1	43	516	517	1	3	2	2	2	4	NA	1	1	NA	NA	5	NA	77	NA	NA	NA	1	43	2	1	NA	NA	11629.86296	6814.573012	13584.03091	6993.826311	1	3	3	NA	NA	13854.17782
1676	8095	8095	8095	9900	NA	NA	2806.719052	1359.059565	1	1	2	1	2	68	819	820	1	3	2	1	1	NA	NA	4	3	NA	2	5	11	11	5	NA	NA	1	31	1	3	1	3	1847.730467	1131.933302	2255.440204	1137.09163	2	6	4	NA	NA	2209.93754
1677	8099	8099	8099	9900	NA	NA	44885.31179	23089.88019	1	1	2	2	1	68	827	828	3	1	2	1	1	NA	NA	4	3	NA	1	2	4	4	1.65	NA	NA	1	68	1	4	1	4	37910.40707	19891.39475	40250.44072	21041.7196	1	7	52	NA	NA	40633.62165
1678	8100	8100	8100	9900	91284.15371	37535.29024	42601.7582	18105.29996	1	1	2	2	2	65	780	781	2	5	2	3	1	8	NA	1	1	NA	1	2	NA	13	NA	NA	NA	1	66	3	2	1	NA	29787.45675	15106.55497	36975.40188	16185.16262	2	9	44	NA	NA	37921.71892
1679	8108	8108	8108	9900	24306.05172	13523.32031	14004.91351	6966.33134	1	1	2	1	1	63	764	764	4	2	2	1	1	NA	NA	2	1	NA	4	1	2	2	0.62	NA	NA	1	63	1	2	4	NA	10077.6425	5162.751019	10461.40528	5378.723269	2	12	17	NA	NA	10532.79384
1680	8109	8109	8109	9900	NA	NA	145594.2549	71105.87105	1	1	2	2	2	47	565	567	3	1	2	1	1	NA	NA	2	1	NA	3	1	6	6	3.05	2	2	2	47	1	2	3	NA	106280.5729	52060.6673	128570.4458	63485.49887	1	1	27	NA	NA	133151.6026
1681	8113	8113	8113	9900	NA	NA	15504.1393	10462.88442	1	1	2	2	2	82	994	996	4	2	2	1	1	NA	NA	1	1	NA	2	1	3	3	1.33	NA	NA	2	82	1	1	2	NA	10553.67786	6074.583948	11204.84684	7854.579496	2	5	52	NA	NA	11305.24469
1682	8119	8119	8119	9900	0	0	58891.98209	26847.78769	1	1	2	2	2	60	724	725	3	1	2	1	1	NA	NA	3	2	NA	1	2	8	8	4.44	NA	NA	1	57	1	4	1	3	45303.58413	22975.4789	51114.19803	24000.4756	2	5	12	NA	NA	52306.64671
1683	8120	8120	8120	9900	NA	NA	3035.922686	1640.954492	1	1	2	1	1	61	736	737	1	3	2	1	1	NA	NA	2	1	NA	3	1	NA	13	NA	NA	NA	1	61	1	2	3	NA	2376.246902	1447.23878	2741.339931	1497.377447	1	12	31	NA	NA	2794.094361
1684	8125	8125	8125	9900	NA	NA	73868.25832	31471.88961	1	1	2	1	2	60	721	722	3	1	2	1	1	NA	NA	5	3	NA	1	2	NA	12	NA	NA	NA	1	62	1	4	1	5	55489.45916	28141.19285	64112.57781	28134.17356	1	6	23	NA	NA	65781.24311
1685	8133	8133	8133	9900	NA	NA	115661.6296	56117.69584	1	1	2	1	2	42	508	509	3	1	2	1	1	NA	NA	5	3	NA	3	3	11	11	5	2	2	2	42	1	5	3	NA	95505.8643	46782.76462	102137.7339	50103.59712	2	12	10	NA	NA	105237.7312
1686	8148	8148	8148	9900	25976.26048	15353.60848	14618.53066	8116.454859	1	1	2	1	1	41	502	502	1	3	2	1	1	NA	NA	1	1	NA	1	4	NA	3	0.92	NA	NA	1	41	1	1	1	1	12618.64345	6904.321371	12675.38394	7245.959281	1	4	25	NA	NA	12823.5438
1687	8150	8150	8150	9900	41733.5976	20372.96829	17682.60002	8755.749778	1	1	2	2	1	41	503	503	4	2	2	1	1	NA	NA	2	1	NA	5	5	7	5	1.41	NA	NA	2	35	1	2	5	NA	14639.61983	7477.593855	14401.11418	7420.547223	2	9	2	NA	NA	14535.39782
1688	8155	8155	8155	9900	6746.724344	4074.412381	3529.898762	2289.884771	1	1	2	1	2	77	933	933	1	3	2	2	1	9	NA	1	1	NA	2	1	2	2	0.72	NA	NA	2	77	2	1	2	NA	2543.366401	1505.334602	2836.577311	1915.890129	1	4	22	NA	NA	2911.954104
1689	8157	8157	8157	9900	125468.8078	62360.53364	64685.86992	31326.15224	1	1	2	1	1	60	727	727	3	1	2	1	1	NA	NA	5	3	NA	1	4	10	6	2.94	NA	NA	1	60	1	5	1	NA	51881.42976	27221.91819	58006.38714	28547.40284	1	12	28	NA	NA	58549.20731
1690	8168	8168	8168	9900	NA	NA	13612.40887	8146.225129	1	1	2	1	1	81	978	979	3	1	1	1	1	NA	NA	4	3	NA	1	1	6	6	2.99	NA	NA	1	81	1	4	1	NA	10822.34199	5882.72084	12206.78735	7423.623834	2	7	30	NA	NA	12319.56495
1691	8171	8171	8171	9900	NA	NA	41316.52985	21223.85182	1	1	2	2	2	44	532	534	4	2	2	1	1	NA	NA	4	3	NA	6	2	12	1	0.19	2	2	1	63	3	4	NA	NA	29313.92792	15622.76614	28979.11108	16089.89667	1	9	8	NA	NA	29219.80847
1692	8174	8174	8174	9900	6709.440966	4940.92688	4310.169502	2675.611499	1	1	2	1	1	66	796	796	1	3	1	1	1	NA	NA	3	2	NA	1	2	8	8	4.44	NA	NA	1	66	1	3	1	3	3874.521547	2359.753876	3891.943565	2441.506047	1	4	25	NA	NA	3950.665423
1693	8177	8177	8177	9900	NA	NA	9185.319623	5524.431091	1	1	2	1	2	55	661	661	1	3	2	2	2	4	NA	1	1	NA	2	6	12	12	NA	2	2	1	29	2	2	5	NA	7327.064468	4206.63363	7697.502849	4729.709622	2	13	34	NA	NA	7732.044758
1694	8180	8180	8180	9900	33684.0246	20833.91569	21176.65199	11589.46545	1	1	2	2	2	47	574	576	4	2	2	1	1	NA	NA	2	1	NA	2	5	NA	12	NA	2	2	2	71	3	9	1	NA	15024.7577	8206.165532	14853.14842	8786.025419	2	9	44	NA	NA	14989.76151
1695	8181	8181	8181	9900	33858.36531	21209.07538	17652.33157	10792.02238	1	1	2	1	1	81	975	976	3	1	1	1	1	NA	NA	4	3	NA	NA	1	NA	12	NA	NA	NA	1	81	1	4	NA	NA	14909.2665	8104.258101	15829.5464	9834.728761	2	11	51	NA	NA	15980.24239
1696	8185	8185	8185	9900	80883.92748	43031.29842	39167.95873	21785.79122	1	1	2	2	2	70	846	847	3	1	2	1	1	NA	NA	5	3	NA	2	1	6	6	2.99	NA	NA	2	70	1	5	2	NA	31865.42163	18322.16381	33995.09964	19475.3235	1	7	52	NA	NA	34737.86435
1697	8186	8186	8186	9900	NA	NA	36098.97149	16585.99274	1	1	2	2	1	74	891	891	3	1	1	1	1	NA	NA	2	1	NA	1	2	6	6	2.62	NA	NA	1	74	1	2	1	3	27034.11303	14392.58684	32371.38061	15114.75181	2	8	5	NA	NA	32672.31658
1698	8189	8189	8189	9900	8327.706494	5903.309953	5196.482157	3371.016041	1	1	2	1	2	60	723	724	1	3	2	2	2	4	NA	2	1	NA	1	2	3	3	1.08	NA	NA	1	57	2	1	1	NA	3744.174837	2216.05347	4175.820435	2820.446007	1	6	23	NA	NA	4286.785136
1699	8194	8194	8194	9900	88918.95266	44244.0977	46358.61244	22513.1593	1	1	2	2	1	63	765	766	3	1	1	1	1	NA	NA	4	3	NA	1	4	NA	12	NA	NA	NA	1	63	1	4	1	3	37285.61631	19563.57027	41571.60789	20516.15605	3	1	36	NA	NA	42128.73573
1700	8199	8199	8199	9900	6859.168714	4336.245992	4154.205984	2245.400715	1	1	2	1	1	69	834	835	1	3	1	1	1	NA	NA	5	3	NA	1	2	11	11	5	NA	NA	1	69	1	5	1	NA	3251.53837	1980.329746	3751.113557	2048.93701	1	13	48	NA	NA	3823.300101
1701	8202	8202	8202	9900	106904.5436	45731.96229	52070.96194	24026.84014	1	1	2	1	2	69	837	837	5	4	2	3	1	5	NA	5	3	NA	1	2	7	7	3.16	NA	NA	1	84	1	4	1	NA	42362.76821	21484.05928	45194.02075	21478.70048	1	8	33	NA	NA	46181.4726
1702	8204	8204	8204	9900	NA	NA	16185.28699	8971.053404	1	1	2	2	1	40	482	482	1	3	2	1	1	NA	NA	4	3	NA	NA	1	2	2	0.81	NA	NA	1	40	1	4	NA	NA	13078.26288	7088.652427	14033.88149	8008.901522	1	4	3	NA	NA	14247.59587
1703	8208	8208	8208	9900	NA	NA	7830.840114	4914.016799	1	1	2	2	2	46	559	559	1	3	2	2	2	4	NA	1	1	NA	1	5	6	6	1.87	2	2	1	45	2	1	1	NA	6668.950423	3828.795454	6562.418791	4207.106968	2	8	6	NA	NA	6591.205487
1704	8209	8209	8209	9900	NA	NA	89396.58832	42819.57578	1	1	2	1	1	55	665	665	3	1	1	1	1	NA	NA	5	3	NA	1	2	11	11	5	NA	NA	1	55	1	5	1	3	70420.81834	35191.90264	76728.71023	38301.08313	1	10	1	NA	NA	0
1705	8214	8214	8214	9900	238560.8592	122949.2027	119387.7155	58891.60234	1	1	2	2	2	49	595	595	5	4	2	3	1	6	NA	5	3	NA	1	5	11	11	5	2	2	2	49	3	5	1	NA	93025.42672	47253.64659	105428.1421	52580.22578	1	8	26	NA	NA	109508.607
1706	8219	8219	8219	9900	112795.6321	57449.3898	59081.41879	28138.70498	1	1	2	2	1	68	821	822	3	1	1	1	1	NA	NA	3	2	NA	1	2	6	6	3.02	NA	NA	1	68	1	3	1	4	46199.88286	24240.83988	52980.65335	25642.69433	2	11	24	NA	NA	53689.05527
1707	8230	8230	8230	9900	45834.12497	26931.48361	22451.86582	13697.55934	1	1	2	2	2	83	997	998	3	1	2	1	1	NA	NA	4	3	NA	2	1	NA	NA	NA	NA	NA	2	83	1	4	2	NA	17271.45115	7786.937719	19486.6784	12244.88	1	7	52	NA	NA	19941.28524
1708	8235	8235	8235	9900	144388.8567	73789.35111	54166.65781	27864.38568	1	1	2	2	1	63	761	762	3	1	1	1	1	NA	NA	3	2	NA	2	1	3	3	1.58	NA	NA	1	63	1	3	2	NA	45749.48831	24004.52018	48573.39209	25392.70821	2	1	15	NA	NA	49035.80685
1709	8241	8241	8241	9900	NA	NA	21678.00302	11176.27156	0	1	2	2	2	52	634	635	2	5	2	3	2	6	NA	4	3	NA	1	1	4	4	2.28	2	2	2	52	3	4	1	NA	17882.35484	9530.345045	19143.2726	9978.517455	2	7	2	NA	NA	19324.11342
1710	8243	8243	8243	9900	0	0	2457.089994	1332.18779	1	1	2	2	1	66	793	794	1	3	2	1	1	NA	NA	1	1	NA	1	2	2	2	0.81	NA	NA	2	69	2	1	1	1	1982.234949	1207.268187	2218.672743	1215.626613	2	10	29	NA	NA	2252.148199
1711	8247	8247	8247	9900	NA	NA	117245.8862	55053.0544	1	1	2	2	2	40	481	482	3	1	2	1	1	NA	NA	4	3	NA	3	2	6	6	2.67	2	2	2	40	1	4	3	NA	91171.39723	44659.56146	103536.7492	49153.05265	1	9	41	NA	NA	107067.6192
1712	8248	8248	8248	9900	29081.99738	15657.27128	13853.33475	7271.81479	1	1	2	2	1	67	804	804	4	2	2	1	1	NA	NA	3	2	NA	5	1	4	4	2.14	NA	NA	1	67	1	3	5	NA	10519.56133	5389.14493	10348.17882	5614.587867	1	7	12	NA	NA	10418.79472
1713	8261	8261	8261	9900	NA	NA	2772.326967	1342.406351	1	1	2	1	2	61	733	734	1	3	2	1	1	NA	NA	3	2	NA	1	5	NA	12	NA	NA	NA	1	71	1	2	1	3	1825.089332	1118.063176	2227.803205	1123.158296	1	13	48	NA	NA	2182.858107
1714	8264	8264	8264	9900	NA	NA	39761.4966	19476.24353	1	1	2	2	2	46	563	563	4	2	2	1	1	NA	NA	4	3	NA	1	3	7	7	3.18	2	2	1	66	1	4	1	4	27197.17812	14494.65096	27888.42216	14765.02704	1	7	12	NA	NA	28120.17451
1715	8268	8268	8268	9900	16329.66677	9548.775001	9418.128052	5368.469871	1	1	2	2	2	58	698	699	1	3	2	2	1	7	NA	1	1	NA	1	2	3	3	1.07	2	2	1	59	2	1	1	1	7686.028031	4533.522916	7892.60151	4596.184329	2	3	20	NA	NA	7968.714976
1716	8271	8271	8271	9900	NA	NA	70911.7633	32327.38818	1	1	2	2	2	67	814	814	3	1	2	1	1	NA	NA	3	2	NA	1	2	7	7	3.39	NA	NA	1	66	1	3	1	NA	54549.99001	27664.74592	61546.54307	28898.94319	3	1	19	NA	NA	62982.36906
1717	8275	8275	8275	9900	NA	NA	33965.11196	16637.01944	1	1	2	2	2	41	497	498	4	2	2	1	1	NA	NA	4	3	NA	1	4	9	9	3.52	2	2	2	41	1	4	1	2	23232.40519	12381.63763	23822.88048	12612.5986	1	7	52	NA	NA	24020.84823
1718	8277	8277	8277	9900	NA	NA	45454.52566	22486.60234	1	1	2	1	2	77	926	927	3	1	2	1	1	NA	NA	2	1	NA	2	5	NA	NA	NA	NA	NA	2	77	1	2	2	NA	35022.11075	20137.21512	39451.40821	20101.81088	1	8	11	NA	NA	40317.91803
1719	8285	8285	8285	9900	35541.9511	21500.45819	20237.21339	11631.88106	1	1	2	2	2	61	741	742	4	2	2	1	1	NA	NA	1	1	NA	3	5	3	3	0.61	NA	NA	2	61	1	1	3	NA	14421.36516	8556.142182	14625.44112	8732.155568	1	6	19	NA	NA	15040.88339
1720	8289	8289	8289	9900	69097.34273	37610.35689	35623.36968	18893.16363	1	1	2	1	1	76	919	919	2	5	2	3	1	7	NA	2	1	NA	1	2	3	3	0.89	NA	NA	1	76	3	2	1	NA	26677.94019	14202.96536	31944.88959	17217.26782	2	7	30	NA	NA	32241.86074
1721	8293	8293	8293	9900	94032.01066	49561.92247	49024.34643	25219.08037	1	1	2	1	1	63	756	756	3	1	1	1	1	NA	NA	5	3	NA	1	2	11	11	5	NA	NA	1	63	1	5	1	NA	41406.26087	21725.65118	43962.07736	22982.05158	1	8	11	NA	NA	44380.59278
1722	8299	8299	8299	9900	4367.283311	2725.426654	2441.929832	1446.339001	1	1	2	2	1	73	883	883	1	3	2	2	2	6	NA	1	1	NA	1	3	2	2	0.64	NA	NA	1	73	2	1	1	1	1822.345607	1104.671004	2204.983608	1319.790044	2	2	18	NA	NA	2110.944654
1723	8314	8314	8314	9900	121373.3674	45457.66281	55077.38244	22667.78978	1	1	2	1	1	70	841	842	5	4	2	3	1	5	NA	5	3	NA	1	3	12	10	5	NA	NA	1	70	3	5	1	1	37697.76463	20069.76706	49390.07502	20657.07022	1	10	39	NA	NA	49667.35368
1724	8337	8337	8337	9900	59949.18531	33323.73615	30827.46155	17094.56399	1	1	2	2	2	84	1010	1011	3	1	2	1	1	NA	NA	3	2	NA	2	1	6	6	2.99	NA	NA	2	84	1	3	2	NA	21554.78356	9718.103921	26756.12059	15281.61913	1	1	16	NA	NA	27440.89402
1725	8343	8343	8343	9900	23891.53637	13710.53218	12425.16805	6889.674861	1	1	2	2	1	47	571	572	1	3	2	2	2	6	NA	3	2	NA	NA	6	7	7	1.68	NA	NA	1	47	2	3	NA	NA	10151.94042	5948.577337	10773.57084	6150.752314	2	10	29	NA	NA	10969.28676
1726	8353	8353	8353	9900	NA	NA	4684.669743	2662.149752	1	1	2	1	1	70	846	848	1	3	1	1	1	NA	NA	1	1	NA	3	3	4	4	1.37	NA	NA	2	62	1	2	1	NA	4022.523056	2438.376434	4230.105163	2429.22215	1	6	23	NA	NA	4367.009113
1727	8365	8365	8365	9900	NA	NA	3282.319357	2406.006426	1	1	2	1	2	70	845	846	1	3	2	1	1	NA	NA	1	1	NA	1	3	4	4	1.27	NA	NA	2	70	1	1	1	1	2462.47422	1581.671171	2637.625962	2013.046255	1	4	22	NA	NA	2631.211891
1728	8376	8376	8376	9900	NA	NA	49658.85581	25503.68933	1	1	2	2	2	71	853	854	3	1	2	1	1	NA	NA	3	2	NA	1	2	10	10	5	NA	NA	1	74	1	2	1	3	37303.47938	21448.96961	43100.47819	22798.92408	2	5	43	NA	NA	44222.2592
1729	8381	8381	8381	9900	NA	NA	136116.2417	62448.73975	1	1	2	2	2	45	542	544	3	1	2	1	1	NA	NA	4	3	NA	1	4	12	10	5	2	2	1	51	1	3	1	NA	106280.5729	52060.6673	120200.6623	55756.14698	1	1	27	NA	NA	122726.2961
1730	8382	8382	8382	9900	236302.6724	112355.2498	123773.177	59438.3556	1	1	2	1	1	59	714	715	3	1	1	1	1	NA	NA	2	1	NA	1	2	6	6	2.3	NA	NA	2	54	1	1	1	2	88477.43843	44215.46742	106233.9896	53166.18294	1	11	45	NA	NA	108917.4956
1731	8384	8384	8384	9900	NA	NA	117278.1319	55583.05695	1	1	2	1	2	42	509	509	3	1	2	3	1	3	NA	3	2	NA	3	7	NA	2	0.48	2	2	2	42	3	3	3	NA	100346.1643	48974.49452	103565.2245	49626.25515	1	12	28	NA	NA	106368.1633
1732	8388	8388	8388	9900	25371.90636	13143.81895	14619.04871	6770.837025	1	1	2	2	1	62	745	745	4	2	2	1	1	NA	NA	2	1	NA	3	2	6	5	2.7	NA	NA	1	83	1	1	3	NA	10519.56133	5389.14493	10920.15265	5227.78158	2	5	12	NA	NA	10994.6717
1733	8390	8390	8390	9900	123733.9043	69661.68267	64788.54392	35475.86393	1	1	2	1	1	66	803	804	3	1	1	1	1	NA	NA	4	3	NA	1	2	NA	12	NA	NA	NA	1	66	1	4	1	5	51881.42976	27221.91819	58098.45898	32329.01925	1	12	28	NA	NA	58720.47449
1734	8392	8392	8392	9900	293046.2442	143304.6643	114858.7174	55132.408	1	1	2	2	1	52	633	635	5	4	2	3	2	2	NA	4	3	NA	1	3	6	6	1.98	NA	NA	2	24	3	4	5	NA	95894.53217	47922.06509	98582.74695	49314.61613	1	2	35	NA	NA	99374.77935
1735	8396	8396	8396	9900	181667.2575	78231.13945	92061.79338	41598.09395	1	1	2	2	1	58	702	703	3	1	1	1	1	NA	NA	3	2	NA	1	2	11	11	5	NA	NA	1	58	1	3	1	3	70771.44273	35367.1227	79016.24436	37208.49695	2	3	24	NA	NA	79077.82096
1736	8397	8397	8397	9900	NA	NA	49588.7605	26927.75321	1	1	2	2	2	67	807	808	3	1	2	1	1	NA	NA	3	2	NA	1	2	7	7	3.16	NA	NA	2	67	1	3	1	3	38146.9345	19346.02097	43039.64028	24071.96046	3	1	14	NA	NA	44043.71673
1737	8399	8399	8399	9900	0	0	2728.294289	1769.874991	1	1	2	2	2	69	837	837	1	3	2	2	2	99	NA	1	1	NA	5	1	NA	99	NA	NA	NA	2	69	2	1	5	NA	1965.793496	1163.488268	2192.41916	1480.810768	2	13	34	NA	NA	2250.678642
1738	8401	8401	8401	9900	202690.3636	100465.9343	94594.35741	48460.15214	1	1	2	2	2	71	857	858	3	1	2	1	1	NA	NA	1	1	NA	1	2	5	5	2.13	NA	NA	1	72	1	1	1	NA	66141.05729	38030.16638	82101.40915	43320.76491	1	1	16	NA	NA	84202.6429
1739	8403	8403	8403	9900	182708.1322	78535.64432	91164.2991	41192.56143	1	1	2	2	1	57	695	696	3	1	1	1	1	NA	NA	3	2	NA	6	2	12	10	5	NA	NA	1	57	1	3	6	NA	70081.50435	35022.33482	78245.92885	36845.75784	2	1	15	NA	NA	78306.90516
1740	8405	8405	8405	9900	NA	NA	48480.63977	20603.7629	1	1	2	2	2	62	755	756	2	5	2	3	1	9	NA	2	1	NA	3	2	3	3	1.16	NA	NA	2	62	3	2	3	NA	33898.01316	17191.20244	42077.86755	18418.65387	2	9	2	NA	NA	43154.77276
1741	8408	8408	8408	9900	20313.30504	11803.84103	10737.72094	6492.953258	1	1	2	1	2	54	651	652	1	3	2	2	1	6	NA	1	1	NA	1	2	7	7	3.25	2	2	1	62	1	4	1	NA	8560.161471	5049.121345	8998.449805	5558.904255	1	12	31	NA	NA	9087.094792
1742	8412	8412	8412	9900	9168.876056	6338.604872	5721.371287	3619.586109	1	1	2	1	2	62	752	752	1	3	2	2	2	7	NA	1	1	NA	1	6	NA	3	1.24	NA	NA	1	65	2	1	1	1	4292.309115	2629.500199	4597.614004	3028.418454	1	4	25	NA	NA	4710.590466
1743	8414	8414	8414	9900	23991.77265	12571.94254	12783.7188	7398.21683	1	1	2	2	2	42	515	515	1	3	2	1	1	NA	NA	2	1	NA	3	4	NA	13	NA	3	2	2	42	1	2	3	NA	10886.95283	6355.267616	10713.04167	6333.94041	1	3	37	NA	NA	10954.26181
1744	8418	8418	8418	9900	34554.41583	17573.46184	15574.07049	8646.986698	1	1	2	2	1	57	690	691	1	3	2	2	1	5	NA	1	1	NA	NA	3	4	4	1.12	NA	NA	2	56	2	1	NA	NA	13443.46072	7355.62214	13503.91005	7719.591202	1	3	37	NA	NA	13661.75437
1745	8424	8424	8424	9900	NA	NA	61003.10549	27810.2106	1	1	2	1	2	67	812	813	3	1	2	1	1	NA	NA	3	2	NA	3	1	4	4	2.16	NA	NA	2	67	1	3	3	NA	46927.59903	23799.08967	52946.50823	24860.82982	1	10	1	NA	NA	0
1746	8425	8425	8425	9900	NA	NA	47472.73786	23326.4281	1	1	2	1	1	73	877	878	3	1	1	1	1	NA	NA	5	3	NA	1	2	11	11	5	NA	NA	1	73	1	5	1	NA	37122.24542	19763.36861	42570.68837	21257.2848	3	1	28	NA	NA	43139.89912
1747	8426	8426	8426	9900	13835.28737	8528.953015	8469.723936	5121.526431	1	1	2	1	2	43	516	517	1	3	2	1	1	NA	NA	3	2	NA	2	2	8	8	4.36	2	2	2	43	1	3	2	NA	6752.103624	3982.657413	7097.817693	4384.765135	2	8	41	NA	NA	7167.739287
1748	8432	8432	8432	9900	NA	NA	117499.8215	56786.64069	1	1	2	2	2	45	540	541	3	1	2	1	1	NA	NA	4	3	NA	1	3	11	11	5	2	2	1	51	1	4	1	4	99693.93109	48834.2548	103760.9927	50700.85156	2	4	43	NA	NA	106859.0135
1749	8440	8440	8440	9900	NA	NA	47641.44693	23406.04335	1	1	2	2	1	79	958	958	3	1	1	1	1	NA	NA	3	2	NA	1	2	NA	12	NA	NA	NA	1	79	1	3	1	3	38150.36167	20310.72344	42721.97649	21329.83787	1	5	46	NA	NA	43179.36783
1750	8441	8441	8441	9900	30396.35838	16911.8249	17514.0897	8711.867579	1	1	2	2	1	72	871	871	4	2	1	1	1	NA	NA	1	1	NA	NA	1	6	6	3.88	NA	NA	1	72	1	1	NA	NA	12602.77221	6456.368644	13082.69347	6726.456521	1	5	46	NA	NA	13171.96968
1751	8460	8460	8460	9900	110604.8385	60494.3983	56875.94234	31032.69568	1	1	2	2	2	75	901	902	3	1	2	1	1	NA	NA	4	3	NA	1	2	9	9	5	NA	NA	1	82	1	4	1	NA	39768.0693	22866.07372	49364.41391	27741.55785	1	1	27	NA	NA	50627.80481
1752	8467	8467	8467	9900	NA	NA	176582.2919	83684.72692	1	1	2	2	2	46	553	554	5	1	2	1	1	NA	NA	3	2	NA	NA	2	9	9	4.97	2	2	2	46	1	3	NA	NA	138587.2875	67885.84658	155935.1638	74716.28655	1	3	37	NA	NA	161591.8627
1753	8470	8470	8470	9900	4272.456212	2457.825323	2492.837972	1420.626617	1	1	2	1	2	67	810	810	1	3	2	1	1	NA	NA	1	1	NA	2	3	7	7	3.11	NA	NA	2	67	1	1	2	NA	1926.882133	1237.655158	2003.209754	1188.603264	2	6	4	NA	NA	1997.036057
1754	8475	8475	8475	9900	130775.5862	63691.0221	69182.38911	32949.49371	1	1	2	2	1	64	770	770	3	1	1	1	1	NA	NA	5	3	NA	1	2	7	7	3.16	NA	NA	1	64	1	5	1	4	54098.53619	28385.22248	62038.59437	30026.74772	2	4	29	NA	NA	62868.10961
1755	8481	8481	8481	9900	34830.28132	15586.50077	11470.52844	6008.062539	1	1	2	2	1	42	507	508	1	3	1	1	1	NA	NA	4	3	NA	6	2	11	6	3.4	NA	NA	1	42	1	4	6	NA	9488.129717	5142.736031	9945.825295	5363.693543	2	13	34	NA	NA	10095.21021
1756	8485	8485	8485	9900	NA	NA	13372.01321	5956.39055	1	1	2	2	1	60	726	727	4	2	2	1	1	NA	NA	1	1	NA	1	3	8	8	3.18	NA	NA	1	60	1	1	1	4	8986.031938	4262.026336	9988.640743	4598.945254	1	7	52	NA	NA	9919.06205
1757	8487	8487	8487	9900	NA	NA	33825.54237	13441.5486	1	1	2	1	1	62	748	749	2	5	2	3	1	6	NA	2	1	NA	1	5	4	4	1.33	NA	NA	1	62	3	2	1	NA	23151.92332	12147.69457	30332.70648	12249.23188	2	7	21	NA	NA	30502.996
1758	8489	8489	8489	9900	16023.02441	6652.436482	5067.061246	2508.77271	1	1	2	1	1	75	904	904	1	3	2	2	2	7	NA	1	1	NA	1	6	5	3	1.07	NA	NA	1	75	2	1	1	1	3781.409556	2297.891864	4575.392314	2289.264994	1	4	25	NA	NA	4306.956476
1759	8492	8492	8492	9900	NA	NA	28019.94482	15676.93683	1	1	2	2	2	83	1002	1003	3	1	2	1	1	NA	NA	3	2	NA	2	1	NA	13	NA	NA	NA	2	83	1	3	2	NA	21554.78356	9718.103921	24319.38878	14014.33683	1	1	16	NA	NA	24886.73844
1760	8496	8496	8496	9900	NA	NA	2798.912617	1404.175559	1	1	2	1	2	73	883	884	1	3	2	1	1	NA	NA	1	1	NA	2	1	5	5	2.4	NA	NA	2	73	1	1	2	NA	1990.180134	1177.921915	2249.167061	1174.839069	2	6	4	NA	NA	2318.387759
1761	8497	8497	8497	9900	7720.679139	3309.851925	2441.558664	1248.214275	1	1	2	1	1	75	911	912	1	3	2	2	1	6	NA	1	1	NA	1	3	3	3	1.05	NA	NA	1	75	2	1	1	1	1822.068614	1104.503096	2204.648454	1139.00045	1	13	48	NA	NA	2110.623795
1762	8498	8498	8498	9900	26362.96126	15026.82932	13710.47131	7551.12689	1	1	2	1	1	50	600	601	1	3	2	2	2	5	NA	1	1	NA	1	5	4	4	0.82	NA	NA	1	50	2	1	1	NA	10177.84238	5963.754709	11888.02705	6741.263141	1	5	40	NA	NA	12124.44537
1763	8500	8500	8500	9900	122664.4447	63187.20637	64388.48138	31246.94911	1	1	2	1	2	40	487	488	2	5	2	3	2	2	NA	4	3	NA	3	1	2	2	1.08	2	2	2	40	3	4	3	NA	53876.84625	26391.13142	56859.76935	27898.23292	2	7	21	NA	NA	58534.41799
1764	8501	8501	8501	9900	0	0	28719.57234	12809.82774	1	1	2	2	1	54	656	657	4	2	2	1	1	NA	NA	2	1	NA	6	3	11	10	5	NA	NA	1	54	1	2	6	NA	21071.16406	10607.48059	23389.87705	10856.40111	1	7	52	NA	NA	23666.35926
1765	8508	8508	8508	9900	108004.4663	64413.89636	55538.76193	33043.33788	1	1	2	2	2	73	887	888	3	1	2	1	1	NA	NA	2	1	NA	1	2	6	6	2.4	NA	NA	1	76	1	4	1	2	38833.1031	22328.48147	48203.8331	29538.96364	2	11	24	NA	NA	49437.52107
1766	8509	8509	8509	9900	80970.63492	47590.56635	40699.23693	24927.40565	1	1	2	1	2	74	890	890	2	5	2	3	2	4	NA	1	1	NA	2	4	12	3	1.26	NA	NA	1	59	3	1	1	2	31445.59658	18080.77038	35324.14401	22283.75753	2	7	30	NA	NA	36244.62706
1767	8511	8511	8511	9900	NA	NA	12865.32418	5151.842332	1	1	2	2	1	73	887	888	4	2	2	3	2	5	NA	1	1	NA	1	4	7	7	2.35	NA	NA	2	43	3	1	1	NA	8645.535432	4100.530685	9610.153631	3977.751399	2	4	49	NA	NA	9543.211396
1768	8513	8513	8513	9900	NA	NA	52070.96194	24026.84014	1	1	2	1	2	60	730	731	3	1	2	1	1	NA	NA	4	3	NA	NA	1	11	11	5	NA	NA	2	60	1	4	NA	NA	42362.76821	21484.05928	45194.02075	21478.70048	1	8	11	NA	NA	46181.4726
1769	8514	8514	8514	9900	NA	NA	4132.617076	2134.83565	1	1	2	1	2	78	939	939	1	3	2	1	1	NA	NA	3	2	NA	1	2	6	6	2.73	NA	NA	1	80	1	1	1	3	3142.389686	1859.876707	3320.913325	1786.164353	2	6	39	NA	NA	3410.807965
1770	8518	8518	8518	9900	NA	NA	2232.233551	1144.024361	1	1	2	2	1	67	805	806	1	3	2	2	1	8	NA	1	1	NA	1	5	9	6	2.67	NA	NA	1	67	2	1	1	1	1665.854994	1012.308923	2015.634652	1043.926742	1	3	20	NA	NA	1897.378437
1771	8525	8525	8525	9900	NA	NA	19559.88492	11705.43932	1	1	2	2	1	81	980	981	3	1	2	1	1	NA	NA	2	1	NA	1	2	7	7	3.44	NA	NA	1	81	1	2	1	2	15550.79384	8452.974324	17540.12519	10667.12213	1	5	46	NA	NA	17702.17712
1772	8535	8535	8535	9900	3351.16965	2511.221118	1870.29789	1243.091908	1	1	2	2	1	70	840	841	1	3	2	1	1	NA	NA	1	1	NA	2	1	3	3	1.33	NA	NA	1	70	1	1	2	NA	1647.446107	1003.367071	1688.818464	1134.32627	1	13	48	NA	NA	1714.29945
1773	8536	8536	8536	9900	10015.56282	4523.591217	3760.630492	1860.551569	1	1	2	2	2	65	780	781	1	3	2	1	1	NA	NA	1	1	NA	NA	2	3	3	1.08	NA	NA	1	70	1	1	1	NA	2709.613472	1603.730755	3021.990105	1556.677625	1	3	37	NA	NA	3102.2939
1774	8539	8539	8539	9900	NA	NA	68138.22351	34772.87527	1	1	2	1	2	55	664	664	2	5	2	3	1	4	NA	1	1	NA	1	5	11	11	3.84	2	2	1	63	3	1	1	1	56914.35551	31133.53639	60171.0677	31046.28776	1	8	33	NA	NA	61790.0696
1775	8541	8541	8541	9900	NA	NA	83080.11214	40601.55819	1	1	2	1	2	50	611	612	3	1	2	1	1	NA	NA	5	3	NA	1	1	11	11	5	2	2	2	50	1	5	1	NA	64603.80104	34079.00359	73365.85539	36250.31434	2	8	41	NA	NA	75867.82015
1776	8548	8548	8548	9900	27178.19326	14255.50933	14550.13733	6650.169248	1	1	2	1	1	81	979	979	4	2	2	1	1	NA	NA	1	1	NA	2	1	6	6	3.47	NA	NA	1	81	1	1	2	NA	9620.275721	4928.443163	10868.67716	5134.613663	2	8	41	NA	NA	10987.64716
1777	8551	8551	8551	9900	175074.9048	91176.25361	87555.21527	42760.54607	1	1	2	2	2	45	548	549	3	1	2	1	1	NA	NA	2	1	NA	6	2	3	1	0.48	2	2	2	45	1	2	6	NA	63913.36282	31307.43678	77317.70091	38177.92482	2	5	43	NA	NA	80072.64598
1778	8559	8559	8559	9900	NA	NA	87083.41266	35738.86936	1	1	2	1	2	60	729	730	3	1	2	1	1	NA	NA	2	1	NA	1	3	4	4	1.2	NA	NA	1	60	1	3	1	2	67096.61753	34027.70332	75582.42467	31948.62355	1	11	45	NA	NA	77242.5153
1779	8563	8563	8563	9900	0	0	27197.27882	13071.82343	1	1	2	1	1	45	549	549	4	2	1	1	1	NA	NA	3	2	NA	3	1	3	3	1.44	NA	NA	1	45	1	3	3	NA	20793.55272	10467.72766	22150.08637	11078.44394	2	7	30	NA	NA	22325.43742
1780	8569	8569	8569	9900	242904.5651	113240.3196	130833.9311	57670.38461	1	1	2	1	2	41	492	493	3	1	2	3	1	7	NA	4	3	NA	1	2	11	11	5	2	2	1	40	1	2	1	NA	95505.8643	46782.76462	115535.9932	51489.8852	2	12	17	NA	NA	119652.713
1781	8589	8589	8589	9900	93948.09249	54827.55353	59010.75377	28770.97213	1	1	2	2	2	47	567	567	4	2	2	3	2	5	NA	9	9	NA	1	4	NA	13	NA	2	2	1	43	3	2	1	9	38097.54592	20303.96786	41389.70999	21811.40223	1	2	47	NA	NA	41733.38875
1782	8601	8601	8601	9900	NA	NA	83843.43843	41355.18386	1	1	2	2	2	50	604	605	3	1	2	1	1	NA	NA	5	3	NA	2	2	11	11	5	2	2	2	50	1	5	2	NA	65802.94425	34711.56088	74039.9287	36923.17441	1	8	11	NA	NA	76725.79875
1783	8606	8606	8606	9900	NA	NA	48451.97447	21282.44607	1	1	2	2	1	78	940	940	3	1	1	1	1	NA	NA	2	1	NA	1	2	NA	13	NA	NA	NA	1	78	1	2	1	NA	33738.59267	17961.95882	43448.80871	19394.61178	1	1	16	NA	NA	44060.8371
1784	8607	8607	8607	9900	114370.6125	55701.38447	60503.89408	28816.18723	1	1	2	2	1	61	739	740	3	1	1	1	1	NA	NA	4	3	NA	1	2	9	9	5	NA	NA	1	61	1	4	1	NA	47312.21552	24824.47508	54256.2434	26260.08132	2	7	27	NA	NA	54981.70117
1785	8610	8610	8610	9900	100920.181	53413.65248	49435.79404	27166.59375	1	1	2	2	2	74	891	892	3	1	2	1	1	NA	NA	5	3	NA	5	1	7	7	4.37	NA	NA	2	74	1	5	5	NA	38029.26264	21866.28464	42906.87589	24285.47104	2	13	34	NA	NA	43907.85506
1786	8613	8613	8613	9900	NA	NA	31773.21244	15152.75782	1	1	2	1	1	43	519	520	4	2	2	1	1	NA	NA	4	3	NA	1	3	6	6	2.02	NA	NA	1	43	1	4	1	NA	24925.10067	12547.59922	25876.83144	12842.04755	2	13	34	NA	NA	26052.19412
1787	8614	8614	8614	9900	209492.7086	89846.12558	107258.3372	48531.60307	1	1	2	2	1	42	507	508	3	1	2	1	1	NA	NA	5	3	NA	1	3	11	11	5	NA	NA	1	42	1	5	1	5	85951.20893	41688.42028	92059.37309	43410.3545	3	1	14	NA	NA	93991.12493
1788	8618	8618	8618	9900	92753.6401	45713.00563	46621.86951	23943.96038	1	1	2	1	2	71	857	858	3	1	2	1	1	NA	NA	3	2	NA	NA	2	NA	12	NA	NA	NA	1	70	1	5	1	NA	35022.11075	20137.21512	40464.58254	21404.61044	2	6	11	NA	NA	41517.7588
1789	8620	8620	8620	9900	NA	NA	22157.3732	13186.13562	1	1	2	2	2	64	772	773	4	2	2	1	1	NA	NA	3	2	NA	1	2	5	5	1.99	NA	NA	1	72	1	3	1	NA	15082.53856	8681.347668	16013.14128	9898.948161	2	10	50	NA	NA	16156.62249
1790	8629	8629	8629	9900	17599.962	10235.45934	8818.952095	5165.293818	1	1	2	1	2	47	573	574	1	3	2	2	2	3	NA	1	1	NA	1	2	4	4	1.6	2	2	1	56	2	1	1	1	7510.452704	4429.961653	7390.478685	4422.23633	2	6	4	NA	NA	7462.251168
1791	8633	8633	8633	9900	104398.342	55025.75661	54428.91679	27999.29682	1	1	2	1	1	61	737	738	3	1	1	1	1	NA	NA	2	1	NA	1	2	NA	12	NA	NA	NA	2	65	1	4	1	2	45970.99384	24120.74299	48808.57014	25515.65221	1	10	9	NA	NA	49273.22377
1792	8638	8638	8638	9900	101455.6833	42826.51547	41844.74812	19164.77914	1	1	2	2	1	52	630	630	4	2	1	1	1	NA	NA	2	1	NA	NA	1	7	7	4.55	NA	NA	1	52	1	2	NA	NA	29990.30161	15097.48306	34079.32063	16242.2582	2	10	50	NA	NA	34310.25402
1793	8639	8639	8639	9900	NA	NA	38333.07583	19497.7306	1	1	2	2	2	45	542	543	4	2	2	1	1	NA	NA	2	1	NA	5	2	2	2	0.53	2	2	2	45	1	2	5	NA	27197.17812	14494.65096	26886.53831	14781.31648	2	5	12	NA	NA	27109.85501
1794	8641	8641	8641	9900	30419.62132	13933.46035	13710.47131	6855.93126	1	1	2	1	1	42	510	511	1	3	2	2	2	6	NA	2	1	NA	1	6	7	7	1.7	NA	NA	1	42	2	2	1	NA	10177.84238	5963.754709	11888.02705	6120.627738	1	6	23	NA	NA	12124.44537
1795	8645	8645	8645	9900	6778.354898	4589.132276	3564.154319	2088.474609	1	1	2	1	1	61	743	743	1	3	1	1	1	NA	NA	2	1	NA	1	3	4	4	1.06	NA	NA	2	62	1	2	1	2	2659.831123	1612.338683	3218.316	1905.741319	1	3	22	NA	NA	3081.060074
1796	8687	8687	8687	9900	15661.84314	9698.758042	9032.961074	5452.792672	1	1	2	1	2	48	587	588	1	3	2	2	1	7	NA	1	1	NA	1	7	12	4	1.17	2	2	1	51	2	1	1	1	7692.708406	4572.959673	7569.822985	4668.376805	1	10	1	NA	NA	0
1797	8688	8688	8688	9900	NA	NA	75499.55514	37239.62235	1	1	2	2	2	56	677	678	3	1	2	1	1	NA	NA	2	1	NA	1	2	7	7	3.62	2	2	1	59	1	4	1	2	59254.40452	31257.15564	66671.66547	33248.67508	3	1	14	NA	NA	69090.24464
1798	8697	8697	8697	9900	109384.3745	56671.8396	41034.92556	21400.45917	1	1	2	2	1	70	847	847	3	1	1	1	1	NA	NA	3	2	NA	1	2	5	5	1.96	NA	NA	1	70	1	3	1	3	32624.20358	17368.67352	36797.64655	19502.15667	1	9	15	NA	NA	37137.61729
1799	8698	8698	8698	9900	NA	NA	81955.82696	41619.82814	1	1	2	1	2	67	815	816	3	1	2	1	1	NA	NA	2	1	NA	1	2	6	6	2.45	NA	NA	1	69	1	2	1	2	58960.31674	29901.42036	71132.03225	37205.88382	1	11	45	NA	NA	72689.93959
1800	8710	8710	8710	9900	NA	NA	29505.62685	14181.28435	1	1	2	2	1	50	600	600	4	2	2	1	1	NA	NA	4	3	NA	1	2	11	11	5	NA	NA	1	50	1	4	1	NA	22558.38944	11356.16796	24030.05784	12018.71831	2	8	41	NA	NA	24220.29168
1801	8715	8715	8715	9900	NA	NA	20726.53399	12191.37065	1	1	2	2	2	68	827	827	4	2	2	1	1	NA	NA	3	2	NA	3	3	6	6	2.16	NA	NA	2	68	1	3	3	NA	13409.1658	7718.172229	14979.07328	9152.169338	1	9	26	NA	NA	14899.09256
1802	8717	8717	8717	9900	NA	NA	2407.198877	1769.874991	1	1	2	1	2	63	763	765	1	3	2	2	2	8	NA	1	1	NA	1	2	5	5	1.81	NA	NA	1	63	1	3	1	NA	1965.793496	1163.488268	1934.391374	1480.810768	2	13	34	NA	NA	1985.794245
1803	8719	8719	8719	9900	46470.48177	21287.96913	23656.57632	11723.16438	1	1	2	2	2	74	898	898	4	2	2	1	1	NA	NA	1	1	NA	NA	1	3	3	1.75	NA	NA	2	74	1	1	NA	NA	13409.1658	7718.172229	17096.61589	8800.682765	1	9	8	NA	NA	17324.28213
1804	8721	8721	8721	9900	NA	NA	11761.02804	6720.528541	1	1	2	1	2	57	689	690	1	3	2	2	1	8	NA	1	1	NA	1	2	8	8	4.44	2	2	2	57	2	1	1	5	9598.042273	5661.304437	9856.003989	5753.741513	1	4	25	NA	NA	9951.051816
1805	8728	8728	8728	9900	22995.25086	12671.05232	10344.97125	5815.71129	1	1	2	2	1	48	583	584	1	3	2	2	2	5	NA	1	1	NA	1	6	8	7	2.79	NA	NA	1	48	2	1	1	NA	7679.494336	4499.835899	8969.881138	5191.972103	2	8	41	NA	NA	9148.266014
1806	8729	8729	8729	9900	9583.631715	4413.994653	5014.173989	2480.735425	1	1	2	2	2	62	744	745	1	3	2	1	1	NA	NA	1	1	NA	NA	1	4	4	2.31	NA	NA	2	62	1	1	NA	NA	3612.817963	2138.307673	4029.32014	2075.570166	1	3	37	NA	NA	4136.391866
1807	8730	8730	8730	9900	NA	NA	12006.92892	7032.503984	1	1	2	2	2	58	704	705	1	3	2	1	1	NA	NA	1	1	NA	2	2	3	3	1.05	2	2	2	58	1	1	2	NA	10225.41803	6031.35544	10062.07442	6020.837479	1	3	3	NA	NA	10159.79205
1808	8734	8734	8734	9900	6594.184173	4244.40027	4307.833088	2562.792395	1	1	2	1	2	77	932	933	1	3	2	2	1	9	NA	2	1	NA	2	1	NA	99	NA	NA	NA	2	77	2	2	2	NA	3103.884467	1837.086739	3461.714463	2144.22521	2	13	34	NA	NA	3553.703119
1809	8737	8737	8737	9900	NA	NA	71027.36485	26576.28299	1	1	2	2	2	65	788	789	3	1	2	1	1	NA	NA	4	3	NA	1	3	10	9	5	NA	NA	1	76	1	3	1	4	46701.48421	23684.41671	61646.87728	23757.76503	2	1	42	NA	NA	62767.20676
1810	8743	8743	8743	9900	16382.66055	9372.489064	10072.53804	5632.699167	1	1	2	1	2	58	700	701	1	3	1	1	1	NA	NA	4	3	NA	1	3	NA	12	NA	2	2	1	60	1	3	1	4	8142.734073	4753.327674	8441.011688	4822.402707	1	10	9	NA	NA	8643.085537
1811	8759	8759	8759	9900	NA	NA	40675.92198	20401.70124	1	1	2	2	1	76	917	918	3	1	1	1	1	NA	NA	3	2	NA	1	3	10	9	5	NA	NA	1	76	1	3	1	4	32624.20358	17368.67352	36475.71379	18591.99238	2	1	42	NA	NA	36817.05126
1812	8768	8768	8768	9900	NA	NA	70660.64881	30105.27376	1	1	2	1	2	64	775	776	3	1	2	1	1	NA	NA	5	3	NA	1	2	NA	12	NA	NA	NA	1	66	1	4	1	5	53079.91925	26919.20712	61328.59293	26912.49263	1	12	28	NA	NA	62924.79914
1813	8769	8769	8769	9900	6373.048495	4078.399867	4154.205984	2245.400715	1	1	2	1	1	64	770	771	1	3	1	1	1	NA	NA	4	3	NA	1	2	11	11	5	NA	NA	1	64	1	4	1	NA	3251.53837	1980.329746	3751.113557	2048.93701	1	13	48	NA	NA	3823.300101
1814	8772	8772	8772	9900	16103.50217	9661.045799	9598.743141	5437.769369	1	1	2	2	2	59	718	719	1	3	2	1	1	NA	NA	4	3	NA	1	3	8	8	3.18	2	2	1	75	1	2	1	4	7860.939953	4588.830126	8043.960985	4655.514692	2	5	43	NA	NA	8225.369021
1815	8776	8776	8776	9900	NA	NA	56552.95897	28476.94708	1	1	2	1	1	61	742	742	3	1	2	1	1	NA	NA	2	1	NA	1	2	4	4	1.45	NA	NA	1	61	1	2	1	NA	44961.58386	23591.11079	50713.28307	25950.93307	2	13	34	NA	NA	51181.81934
1816	8777	8777	8777	9900	25960.50542	13378.44058	13534.71868	6807.483474	1	1	2	2	1	72	865	866	2	5	2	3	1	9	NA	1	1	NA	1	3	4	4	1.19	NA	NA	1	72	3	1	1	NA	10885.79448	5795.446006	12137.11947	6203.633679	2	9	44	NA	NA	12299.77681
1817	8780	8780	8780	9900	168430.4138	74740.17556	78605.44761	36051.22776	1	1	2	2	2	61	743	744	3	1	2	1	1	NA	NA	3	2	NA	3	1	1	1	0.02	NA	NA	2	61	1	3	3	NA	54961.49619	27873.43915	68224.13295	32227.85512	1	1	16	NA	NA	69970.20347
1818	8784	8784	8784	9900	5391.652123	3717.794794	2652.781794	1791.831165	1	1	2	1	2	68	821	822	1	3	2	2	2	2	NA	1	1	NA	1	2	3	3	1.16	NA	NA	1	71	2	1	1	1	1990.180134	1177.921915	2131.738375	1499.180957	2	6	4	NA	NA	2188.810048
1819	8786	8786	8786	9900	NA	NA	100592.6276	50928.16978	1	1	2	2	2	76	914	915	3	1	2	1	1	NA	NA	1	1	NA	1	3	4	4	1.13	NA	NA	1	65	1	4	1	NA	66141.05729	38030.16638	87307.49591	45527.0397	2	6	16	NA	NA	88894.16447
1820	8797	8797	8797	9900	NA	NA	28708.91812	13287.75717	1	1	2	1	1	44	529	529	4	2	2	1	1	NA	NA	3	2	NA	3	1	3	3	1.41	NA	NA	1	44	1	3	3	NA	20793.55272	10467.72766	23381.20001	11261.449	2	7	21	NA	NA	23539.67877
1821	8798	8798	8798	9900	107956.6127	57137.79879	52882.59315	29060.72316	1	1	2	2	2	76	922	922	3	1	1	1	1	NA	NA	4	3	NA	1	2	6	6	3.07	NA	NA	1	77	1	3	1	4	40680.7671	23390.86197	45898.46092	25978.72067	2	1	26	NA	NA	46969.2311
1822	8801	8801	8801	9900	NA	NA	12498.07874	7161.300282	1	1	2	1	1	42	509	510	1	3	2	2	2	5	NA	2	1	NA	1	7	12	1	0	NA	NA	1	42	2	2	1	1	10124.28725	5996.417013	10836.78998	6393.245715	1	4	25	NA	NA	11049.26078
1823	8802	8802	8802	9900	147951.6728	79017.84432	79690.14069	40241.75745	1	1	2	1	2	50	611	611	3	1	2	1	1	NA	NA	5	3	NA	NA	3	8	8	3.6	2	2	1	52	1	4	NA	NA	65802.94425	34711.56088	70372.26103	35929.07322	1	8	11	NA	NA	72508.1398
1824	8806	8806	8806	9900	NA	NA	122316.7975	56117.69584	1	1	2	1	2	49	593	594	3	1	2	1	1	NA	NA	5	3	NA	1	4	11	11	5	2	2	1	49	1	5	1	5	95505.8643	46782.76462	108014.7371	50103.59712	2	12	17	NA	NA	110284.3225
1825	8807	8807	8807	9900	NA	NA	20675.00159	10157.54169	1	1	2	2	1	75	911	913	3	1	1	1	1	NA	NA	3	2	NA	1	2	NA	77	NA	NA	NA	1	75	1	3	1	4	16556.14678	8814.262926	18540.09458	9256.528932	2	5	43	NA	NA	18738.58911
1826	8815	8815	8815	9900	173196.2506	83088.56191	88674.88504	44881.41342	1	1	2	1	1	50	609	610	3	1	1	3	1	9	NA	5	3	NA	1	6	11	11	4.48	NA	NA	1	50	3	5	1	NA	76222.647	39775.13336	76109.27538	40145.34744	1	12	28	NA	NA	77561.02044
1827	8819	8819	8819	9900	NA	NA	76916.44103	36995.90597	1	1	2	2	2	51	614	614	3	1	2	1	1	NA	NA	4	3	NA	3	2	8	8	4.44	2	2	2	51	1	4	3	NA	60344.61343	31832.24925	67922.88002	33031.07763	1	7	5	NA	NA	70077.4541
1828	8820	8820	8820	9900	NA	NA	3228.268079	1781.395381	1	1	2	2	2	61	740	740	1	3	2	2	2	3	NA	1	1	NA	4	5	7	2	1.15	NA	NA	2	61	2	1	4	NA	2421.923663	1483.688286	2594.19111	1490.449594	2	5	43	NA	NA	2657.93777
1829	8821	8821	8821	9900	NA	NA	37961.55457	18307.37163	1	1	2	2	2	48	578	579	4	2	2	1	1	NA	NA	3	2	NA	1	2	11	11	5	2	2	1	50	1	4	1	NA	24872.17329	13255.54691	26625.95602	13878.90004	2	8	41	NA	NA	26877.48353
1830	8823	8823	8823	9900	NA	NA	11612.82601	6082.59552	1	1	2	1	1	42	505	506	1	3	2	1	1	NA	NA	5	3	NA	1	2	11	11	5	NA	NA	1	42	1	5	1	2	9605.834648	5206.53421	10069.20817	5430.232808	2	6	4	NA	NA	10220.44628
1831	8829	8829	8829	9900	NA	NA	46358.61244	22513.1593	1	1	2	2	1	60	729	729	2	5	2	3	2	7	NA	3	2	NA	1	3	11	11	5	NA	NA	1	60	3	3	1	5	37285.61631	19563.57027	41571.60789	20516.15605	3	1	14	NA	NA	42128.73573
1832	8846	8846	8846	9900	NA	NA	122931.2613	55885.30626	1	1	2	2	1	40	488	489	3	1	1	1	1	NA	NA	5	3	NA	1	4	7	7	2.35	NA	NA	1	40	1	5	1	4	102634.228	49780.08904	105511.377	49988.06556	2	1	15	NA	NA	106359.0753
1833	8848	8848	8848	9900	NA	NA	115094.3282	52005.33795	1	1	2	1	1	57	693	694	3	1	2	1	1	NA	NA	4	3	NA	1	2	6	6	2.4	NA	NA	1	57	1	4	1	3	88477.43843	44215.46742	98784.97067	46517.527	1	11	45	NA	NA	98861.95286
1834	8852	8852	8852	9900	4656.304013	2658.680003	2991.226787	1439.728812	1	1	2	1	1	67	812	813	1	3	2	1	1	NA	NA	2	1	NA	1	2	4	4	1.64	NA	NA	1	67	1	2	1	3	2084.854362	1269.767919	2700.980981	1313.75822	2	6	39	NA	NA	2754.901788
1835	8854	8854	8854	9900	NA	NA	15801.92327	7959.305754	1	1	2	2	1	78	939	940	4	2	1	1	1	NA	NA	1	1	NA	1	2	6	6	2.84	NA	NA	1	78	1	1	1	4	10950.91441	5610.12603	11803.73756	6145.4015	2	3	24	NA	NA	11884.28051
1836	8861	8861	8861	9900	NA	NA	18517.78992	10211.59872	1	1	2	2	2	61	732	733	4	2	2	1	1	NA	NA	2	1	NA	2	2	6	6	2.53	NA	NA	2	80	1	2	2	NA	12354.73702	7111.254316	13382.81318	7665.937109	1	7	12	NA	NA	13496.19745
1837	8864	8864	8864	9900	116499.8758	56717.04532	60061.90658	28491.20578	1	1	2	2	1	69	829	829	3	1	1	1	1	NA	NA	4	3	NA	NA	1	NA	77	NA	NA	NA	1	69	1	4	NA	NA	48096.42877	25235.94772	53859.89567	25963.92696	1	9	8	NA	NA	54436.53214
1838	8866	8866	8866	9900	NA	NA	114241.9308	52991.58668	1	1	2	1	1	43	527	528	3	1	2	1	1	NA	NA	3	2	NA	1	4	10	10	3.81	NA	NA	2	42	1	4	1	NA	95379.58248	46261.41005	98053.36165	47399.70283	2	12	10	NA	NA	98841.14088
1839	8869	8869	8869	9900	109910.7619	57627.96864	56016.90167	28816.18723	1	1	2	2	1	60	720	722	3	1	2	1	1	NA	NA	4	3	NA	1	2	NA	12	NA	NA	NA	1	60	1	4	1	NA	47312.21552	24824.47508	50232.57921	26260.08132	2	6	16	NA	NA	50710.78929
1840	8875	8875	8875	9900	NA	NA	124458.9435	60386.05163	1	1	2	2	2	44	539	540	3	1	2	1	1	NA	NA	4	3	NA	1	4	8	8	3.11	2	2	1	42	1	3	1	4	102770.115	50341.09825	109906.4098	53914.51586	2	1	15	NA	NA	113242.1953
1841	8878	8878	8878	9900	NA	NA	116765.5349	58020.88561	1	1	2	1	2	47	568	569	3	1	2	1	1	NA	NA	3	2	NA	3	3	10	8	5	2	2	1	37	1	2	3	NA	91171.39723	44659.56146	103112.5636	51802.82323	2	8	6	NA	NA	105279.1454
1842	8881	8881	8881	9900	0	0	9612.137527	4781.274434	1	1	2	2	1	72	864	864	4	2	1	1	1	NA	NA	2	1	NA	1	2	6	6	2.67	NA	NA	1	72	1	2	1	NA	6916.692889	3543.404448	7180.08478	3691.634922	2	9	2	NA	NA	7229.081631
1843	8888	8888	8888	9900	118861.7924	63568.77217	58880.05495	32749.9473	1	1	2	2	2	71	861	861	3	1	2	1	1	NA	NA	3	2	NA	NA	2	NA	12	NA	NA	NA	2	71	1	3	1	5	47902.36299	27543.17679	51103.84609	29276.68827	1	12	38	NA	NA	52220.42273
1844	8897	8897	8897	9900	251366.1506	115514.3496	128697.1538	62396.64237	1	1	2	1	1	43	517	518	3	1	2	1	1	NA	NA	5	3	NA	6	3	11	8	4.68	NA	NA	2	38	1	4	6	NA	103131.1527	50021.10956	110460.2179	55812.29948	2	6	1	NA	NA	0
1845	8901	8901	8901	9900	187468.4652	96199.25309	100974.7851	48991.80739	1	1	2	2	2	44	532	532	3	1	2	1	1	NA	NA	5	3	NA	1	4	NA	12	NA	2	2	2	44	1	5	1	5	83378.4217	40842.23629	89168.16904	43741.38573	3	1	14	NA	NA	91874.52517
1846	8908	8908	8908	9900	109956.8727	59143.42236	59509.59805	29965.74724	1	1	2	2	1	64	768	769	3	1	1	1	1	NA	NA	1	1	NA	3	1	3	3	1.2	NA	NA	1	64	1	1	3	NA	47312.21552	24824.47508	53364.61868	27307.67097	1	1	16	NA	NA	53857.65046
1847	8910	8910	8910	9900	19121.63808	9871.586788	9108.674678	4584.729326	1	1	2	2	1	62	750	750	4	2	2	1	1	NA	NA	5	3	NA	1	3	11	11	5	NA	NA	1	62	1	5	1	NA	6916.692889	3280.55002	6804.007562	3539.881913	1	11	2	NA	NA	6850.438065
1848	8917	8917	8917	9900	58080.87505	31065.59349	28224.74759	14101.52025	1	1	2	2	2	52	631	632	4	2	2	1	1	NA	NA	4	3	NA	5	7	6	4	1.27	2	2	2	52	1	4	5	NA	19519.87094	10654.72241	19796.631	10690.42536	1	7	52	NA	NA	19979.40324
1849	8918	8918	8918	9900	NA	NA	11999.37969	7657.721981	1	1	2	1	2	59	716	717	1	3	2	1	1	NA	NA	3	2	NA	1	3	4	4	1.1	3	2	1	28	NA	NA	5	NA	10218.98891	5965.343132	10055.74799	6556.114239	1	4	25	NA	NA	10282.16818
1850	8920	8920	8920	9900	60643.02338	35555.83199	38091.14614	18658.06124	1	1	2	1	2	40	481	482	4	2	2	1	1	NA	NA	4	3	NA	1	3	NA	12	NA	2	2	1	41	1	4	1	NA	26054.6452	13885.74161	26716.8506	14144.7594	2	12	17	NA	NA	26938.8672
1851	8921	8921	8921	9900	0	0	51696.13994	28408.72812	1	1	2	2	2	74	893	894	3	1	2	1	1	NA	NA	3	2	NA	1	2	7	7	3.11	NA	NA	1	79	1	3	1	NA	39768.0693	22866.07372	44868.70098	25395.87224	2	6	16	NA	NA	45915.44778
1852	8931	8931	8931	9900	4198.377218	2980.567888	2207.565777	1356.430798	1	1	2	1	1	66	792	793	1	3	2	2	2	5	NA	1	1	NA	4	1	1	1	0.32	NA	NA	1	66	2	1	4	NA	1647.446107	1003.367071	1993.360451	1237.748454	2	13	34	NA	NA	1876.411051
1853	8932	8932	8932	9900	161318.0624	75113.63036	81397.74147	39907.50806	1	1	2	2	1	51	612	613	3	1	2	1	1	NA	NA	5	3	NA	1	5	1	1	0.15	NA	NA	1	51	1	5	1	4	67775.40339	35367.1227	69863.33412	35696.30843	2	3	24	NA	NA	71195.94108
1854	8936	8936	8936	9900	NA	NA	67051.10581	30939.05202	1	1	2	2	2	65	784	784	3	1	2	1	1	NA	NA	3	2	NA	NA	1	6	6	3.28	NA	NA	2	65	1	3	NA	NA	54549.99001	27664.74592	58195.75737	27657.84547	1	5	46	NA	NA	59467.28638
1855	8938	8938	8938	9900	31081.76202	19469.79506	16204.72707	9907.007271	1	1	2	2	1	82	987	988	3	1	1	1	1	NA	NA	4	3	NA	1	2	9	9	5	NA	NA	1	82	1	4	1	NA	13686.61095	7439.656915	14531.42198	9028.217873	1	1	27	NA	NA	14669.75994
1856	8939	8939	8939	9900	NA	NA	52222.96406	24824.56492	1	1	2	1	1	64	773	774	3	1	1	1	1	NA	NA	2	1	NA	3	1	2	2	0.72	NA	NA	1	64	1	2	3	NA	35744.05537	18754.72121	46830.40476	22622.53116	2	12	45	NA	NA	47093.31329
1857	8942	8942	8942	9900	146911.583	70888.27442	77718.59104	36672.87281	1	1	2	2	1	61	735	735	2	5	2	3	1	8	NA	4	3	NA	1	5	12	7	2.25	NA	NA	1	61	3	4	1	4	62508.03061	32797.64076	69693.34547	33419.84887	1	7	47	NA	NA	70627.3508
1858	8944	8944	8944	9900	NA	NA	49784.94684	28233.46334	1	1	2	1	1	77	928	929	3	1	1	3	1	7	NA	2	1	NA	1	2	6	6	2.89	NA	NA	1	77	3	2	1	NA	39866.8355	21224.5503	44644.13794	25729.04726	1	2	23	NA	NA	45122.10839
1859	8950	8950	8950	9900	NA	NA	102075.7121	46727.70806	1	1	2	2	1	57	693	693	3	1	1	1	1	NA	NA	2	1	NA	5	2	NA	NA	NA	NA	NA	1	66	1	4	5	NA	78422.03367	39190.4076	87611.14803	41796.81369	2	11	51	NA	NA	89485.05335
1860	8956	8956	8956	9900	3697.514022	2112.226228	2067.433952	1120.923643	1	1	2	1	1	71	855	856	1	3	2	2	1	2	NA	1	1	NA	1	2	3	3	1.16	NA	NA	1	71	2	1	1	1	1667.88349	1015.814335	1866.825948	1022.847246	2	6	4	NA	NA	1894.99272
1861	8957	8957	8957	9900	NA	NA	135458.1082	64177.92197	1	1	2	2	1	45	545	545	3	1	1	1	1	NA	NA	4	3	NA	1	5	11	11	5	NA	NA	1	45	1	4	1	4	112788.4848	57123.41319	116263.1161	57405.61134	1	9	8	NA	NA	118480.7749
1862	8960	8960	8960	9900	18690.53518	10929.29315	10779.75786	6144.618653	1	1	2	2	2	55	668	669	1	3	2	1	1	NA	NA	2	1	NA	NA	2	7	7	3.39	2	2	2	55	1	2	NA	NA	8797.238755	5188.958891	9033.67768	5260.679605	1	5	19	NA	NA	9120.795283
1863	8962	8962	8962	9900	0	0	24079.52894	10005.1845	1	1	2	2	1	59	714	715	2	5	2	3	2	6	NA	2	1	NA	1	2	NA	NA	NA	NA	NA	1	59	3	2	1	NA	16791.47016	8391.322295	20667.35692	8949.39747	2	7	2	NA	NA	21067.6734
1864	8968	8968	8968	9900	169443.7105	71554.142	83002.07443	36392.986	1	1	2	2	2	65	786	788	3	1	2	1	1	NA	NA	3	2	NA	1	3	12	6	3.12	NA	NA	1	64	1	5	NA	NA	63952.00041	32432.92698	72040.10323	32533.36857	1	2	47	NA	NA	73622.39039
1865	8969	8969	8969	9900	NA	NA	91605.68977	41392.00367	1	1	2	1	1	55	667	668	3	1	1	1	1	NA	NA	5	3	NA	1	2	11	11	5	NA	NA	1	55	1	5	1	3	70420.81834	35191.90264	78624.77257	37024.15414	1	10	1	NA	NA	0
1866	8971	8971	8971	9900	7861.546084	3378.583719	2486.105899	1274.13447	1	1	2	1	1	61	733	735	1	3	2	2	2	6	NA	1	1	NA	1	5	99	99	NA	NA	NA	1	35	2	2	3	NA	1855.313	1127.43901	2244.873166	1162.65273	1	12	31	NA	NA	2113.167649
1867	8979	8979	8979	9900	NA	NA	42669.87831	20992.07485	1	1	2	2	2	43	526	527	4	2	2	1	1	NA	NA	2	1	NA	1	4	1	1	0.24	2	2	2	43	1	2	1	2	29313.92792	15622.76614	29928.33977	15914.18552	1	9	8	NA	NA	29947.92923
1868	8992	8992	8992	9900	NA	NA	13614.67261	7321.143302	1	1	2	1	1	60	722	722	4	2	2	1	1	NA	NA	3	2	NA	1	3	4	4	1.1	NA	NA	1	60	1	3	1	NA	10077.6425	4779.77132	10169.90272	5652.674545	1	11	17	NA	NA	10246.68349
1869	8996	8996	8996	9900	NA	NA	50003.49989	27812.67761	1	1	2	2	2	71	858	859	3	1	2	1	1	NA	NA	4	3	NA	1	2	NA	13	NA	NA	NA	2	71	1	4	1	4	40680.7671	23390.86197	43399.6056	24863.0352	2	8	26	NA	NA	44347.85097
1870	9000	9000	9000	9900	NA	NA	58505.4444	27756.76819	1	1	2	2	1	64	771	772	3	1	1	1	1	NA	NA	5	3	NA	1	2	11	11	5	NA	NA	2	62	3	4	1	5	45749.48831	24004.52018	52464.15425	25294.6368	2	1	15	NA	NA	53165.65008
1871	9002	9002	9002	9900	NA	NA	147445.582	68248.25775	1	1	2	1	1	46	555	556	3	1	2	1	1	NA	NA	4	3	NA	3	2	8	8	4.16	NA	NA	1	46	1	4	3	NA	116148.0403	56334.61564	126551.9137	61046.42903	2	5	28	NA	NA	129066.1019
1872	9006	9006	9006	9900	176316.8975	80206.3681	88965.84194	42613.25496	1	1	2	2	1	54	657	658	3	1	1	1	1	NA	NA	3	2	NA	1	2	7	7	3.2	NA	NA	2	52	1	3	1	3	70081.50435	35022.33482	76359.00245	38116.53411	2	1	15	NA	NA	77876.01544
1873	9007	9007	9007	9900	NA	NA	13549.43824	7510.075915	1	1	2	1	1	40	485	486	1	3	2	1	1	NA	NA	5	3	NA	1	2	10	10	5	NA	NA	1	40	1	5	1	NA	10948.40736	5934.232634	11748.39906	6704.614912	1	12	28	NA	NA	11927.30907
1874	9011	9011	9011	9900	NA	NA	41241.24827	18759.8902	1	1	2	2	1	56	682	683	4	2	2	1	1	NA	NA	2	1	NA	NA	1	3	3	1.33	NA	NA	1	56	1	2	NA	NA	29557.77081	14879.74178	33587.81653	15899.11255	1	5	46	NA	NA	33815.41932
1875	9025	9025	9025	9900	NA	NA	15192.24625	8420.638602	1	1	2	1	1	44	536	537	1	3	1	1	1	NA	NA	4	3	NA	3	1	6	6	3.83	NA	NA	1	44	1	4	3	NA	12275.85216	6653.731461	13172.83923	7517.519101	1	4	22	NA	NA	13373.44127
1876	9032	9032	9032	9900	NA	NA	142606.3548	67398.3021	1	1	2	2	1	43	518	519	3	1	2	1	1	NA	NA	2	1	NA	1	4	10	10	4.19	NA	NA	1	43	1	2	1	3	119364.8093	57894.82659	122398.4257	60286.1641	1	5	19	NA	NA	124720.0496
1877	9040	9040	9040	9900	8757.947493	6624.55483	5721.371287	3999.942904	1	1	2	1	2	68	819	820	1	3	2	2	2	2	NA	1	1	NA	2	5	NA	1	0.06	NA	NA	1	59	1	1	1	1	4292.309115	2629.500199	4597.614004	3346.653607	1	12	25	NA	NA	4710.590466
1878	9048	9048	9048	9900	NA	NA	110068.8456	54504.79442	1	1	2	1	2	59	708	708	3	1	2	1	1	NA	NA	3	2	NA	1	3	6	6	1.77	2	2	1	62	1	2	1	3	91938.07952	48498.04642	97198.89397	48663.54935	1	11	45	NA	NA	100032.5877
1879	9050	9050	9050	9900	NA	NA	70911.7633	32327.38818	1	1	2	2	2	64	771	772	3	1	2	1	1	NA	NA	4	3	NA	NA	2	8	8	4.07	NA	NA	1	69	1	4	1	NA	54549.99001	27664.74592	61546.54307	28898.94319	1	5	46	NA	NA	62982.36906
[truncated: 2,517 more rows]
[truncated: 1,062 more columns]
