# Supplementary material for: Principal component-based clinical aging clocks identify signatures of healthy aging and targets for clinical intervention
Source: Nat Aging. 2024 Jun 19;4(8):1137–52. doi: 10.1038/s43587-024-00646-8 (PMC11333290; doi:10.1038/s43587-024-00646-8)
Supplement: Supplementary file 11 — linAge_Rscript: Data file containing LinAge parameters and normalization parameters for LinAge. Required to run linAge.R example script. [file 43587_2024_646_MOESM11_ESM.csv]

parName	Human_readable	medVal	madVal	betaVal	sexFlag	parType	parTrans	parNorm	parNote
BPXPLS	Pulse (30 second pulse x 2)	66	8.9	0.8006	1	DATA	NONE	MAD	NONE
BPXSAR	Systolic blood pressure average (mmHg)	127	16.31	1.7638	1	DATA	NONE	MAD	NONE
BPXDAR	Diastolic blood pressure average (mmHg)	75	10.38	-0.485	1	DATA	NONE	MAD	NONE
BMXBMI	Body mass index (kg/m2)	26.3	2.43	-0.0569	1	DATA	NONE	MAD	NONE
LBDIRNSI	Iron (umol/L)	16.65	5.57	0.2438	1	DATA	NONE	MAD	NONE
LBDTIBSI	Total iron binding capacity (umol/L)	62.47	9.01	0.2293	1	DATA	NONE	MAD	NONE
LBXPCT	Transferrin saturation (%)	26.5	8.9	0.189	1	DATA	NONE	MAD	NONE
LBDFERSI	Ferritin (ug/L)	134	103.78	-0.3941	1	DATA	NONE	MAD	NONE
LBDFOLSI	Folate serum (nmol/L)	31	15.12	0.6654	1	DATA	NONE	MAD	NONE
LBDB12SI	Vitamin B12 serum (pmol/L)	333.58	130.2	-0.0174	1	DATA	NONE	MAD	NONE
LBXCOT	Cotinine (ng/mL)	NA	NA	0.9828	1	DATA	BINARY	NONE	NONE
LBDTCSI	Total cholesterol (mmol/L)	5.33	0.92	0.3847	1	DATA	NONE	MAD	NONE
LBDHDLSI	High-density lipoprotein (mmol/L)	1.17	0.31	0.5512	1	DATA	NONE	MAD	NONE
LBXWBCSI	White blood cell count (1000 cells/uL)	6.6	1.63	0.3903	1	DATA	NONE	MAD	NONE
LBXLYPCT	Lymphocyte percent	28.3	7.41	-0.0078	1	DATA	NONE	MAD	NONE
LBXMOPCT	Monocyte percent	8.5	1.78	-0.3965	1	DATA	NONE	MAD	NONE
LBXNEPCT	Segmented neutrophils percent	59.2	8.15	0.0868	1	DATA	NONE	MAD	NONE
LBXEOPCT	Eosinophils percent	2.5	1.33	-0.1064	1	DATA	NONE	MAD	NONE
LBXBAPCT	Basophils percent	0.6	0.3	0.6472	1	DATA	NONE	MAD	NONE
LBDLYMNO	Lymphocyte number (1000 cells/uL)	1.8	0.59	0.3601	1	DATA	NONE	MAD	NONE
LBDMONO	Monocyte number (1000 cells/uL)	0.6	0.15	-0.0739	1	DATA	NONE	MAD	NONE
LBDNENO	Segmented neutrophils number (1000 cell/uL)	3.8	1.19	0.3672	1	DATA	NONE	MAD	NONE
LBDBANO	Basophils number (1000 cells/uL)	NA	NA	0.029	1	DATA	NONE	NONE	NONE
LBXRBCSI	Red blood cell count (million cells/uL)	4.93	0.37	-0.3623	1	DATA	NONE	MAD	NONE
LBXHGB	Hemoglobin (g/dL)	15.2	0.89	-0.0076	1	DATA	NONE	MAD	NONE
LBXHCT	Hematocrit (%)	45.1	2.67	0.0234	1	DATA	NONE	MAD	NONE
LBXMCVSI	Mean cell volume (fL)	91.5	3.85	0.7502	1	DATA	NONE	MAD	NONE
LBXMCHSI	Mean cell hemoglobin (pg)	31	1.48	0.6207	1	DATA	NONE	MAD	NONE
LBXMC	Mean cell hemoglobin concentration (g/dL)	33.8	0.74	-0.1101	1	DATA	NONE	MAD	NONE
LBXRDW	Red cell distribution width (percent)	12.5	0.59	1.9329	1	DATA	NONE	MAD	NONE
LBXPLTSI	Platelet count (1000 cells/uL)	237	50.41	-0.4788	1	DATA	NONE	MAD	NONE
LBXMPSI	Mean platelet volume (fL)	8.2	0.89	0.8348	1	DATA	NONE	MAD	NONE
LBXCRP	C-reactive protein (mg/dL)	-1.97	1.03	0.9396	1	DATA	LN	MAD	NONE
LBDFBSI	Fibrinogen (g/L)	3.4	0.61	1.0257	1	DATA	NONE	MAD	NONE
LBXGH	Glycohemoglobin (%)	5.4	0.3	0.044	1	DATA	NONE	MAD	NONE
SSBNP	N-terminal pro-brain natriuretic peptide (pg/ml)	3.81	1.19	1.7226	1	DATA	LN	MAD	NONE
LBDSALSI	Albumin (g/L)	44	2.97	-0.4833	1	DATA	NONE	MAD	NONE
LBXSATSI	Alanine aminotransferase (U/L)	24	7.41	-1.6351	1	DATA	NONE	MAD	NONE
LBXSASSI	Aspartate aminotransferase (U/L)	24	5.93	1.1366	1	DATA	NONE	MAD	NONE
LBXSAPSI	Alkaline phosphatase (IU/L)	70	20.76	-0.1903	1	DATA	NONE	MAD	NONE
LBDSBUSI	Blood urea nitrogen (mmol/L)	5.4	1.48	-0.3801	1	DATA	NONE	MAD	NONE
LBDSCASI	Calcium total (mmol/L)	2.35	0.07	0.4501	1	DATA	NONE	MAD	NONE
LBXSC3SI	Bicarbonate (mmol/L)	24	2.97	-0.3404	1	DATA	NONE	MAD	NONE
LBXSGTSI	Gamma glutamyl transferase (U/L)	25	11.86	0.1972	1	DATA	NONE	MAD	NONE
LBDSGLSI	Glucose (mmol/L)	5.16	0.49	0.3585	1	DATA	NONE	MAD	NONE
LBXSLDSI	Lactate dehydrogenase (U/L)	137	25.2	0.2753	1	DATA	NONE	MAD	NONE
LBDSPHSI	Phosphorus (mmol/L)	1.1	0.15	0.1301	1	DATA	NONE	MAD	NONE
LBDSTBSI	Bilirubin total (umol/L)	11.97	2.56	0.1548	1	DATA	NONE	MAD	NONE
LBDSTPSI	Protein total (g/L)	74	4.45	0.3662	1	DATA	NONE	MAD	NONE
LBDSTRSI	Triglycerides (mmol/L)	1.42	0.75	1.1103	1	DATA	NONE	MAD	NONE
LBDSUASI	Uric acid (umol/L)	345	79.32	0.6415	1	DATA	NONE	MAD	NONE
LBDSCRSI	Creatinine (umol/L)	79.6	13.2	-0.3536	1	DATA	NONE	MAD	NONE
LBXSNASI	Sodium (mmol/L)	139.5	2.22	-0.2775	1	DATA	NONE	MAD	NONE
LBXSKSI	Potassium (mmol/L)	4.11	0.31	0.4169	1	DATA	NONE	MAD	NONE
LBXSCLSI	Chloride (mmol/L)	102.7	2.52	-0.47	1	DATA	NONE	MAD	NONE
LBDSGBSI	Globulin (g/L)	30	4.45	0.6748	1	DATA	NONE	MAD	NONE
fs1Score	Co-morbidity index	NA	NA	0.0492	1	DATA	NONE	NONE	DERIVED
fs2Score	Self-health index	NA	NA	0.6674	1	DATA	NONE	NONE	DERIVED
fs3Score	Healthcare use index	NA	NA	-0.048	1	DATA	NONE	NONE	DERIVED
LDLV	Low-density lipoprotein (mmol/L)	3.76	0.87	0.0337	1	DATA	NONE	NONE	DERIVED
crAlbRat	Urine albumin-to-creatinine ratio (mg/g)	5.3	3.15	0.001	1	DATA	NONE	MAD	DERIVED
chronAge	Chronological age	NA	NA	-0.0183	1	DEMO	NONE	MAD	NONE
C1_fixed	Constant	NA	NA	7.46	1	FIXED	NONE	NONE	NONE
BPXPLS	Pulse (30 second pulse x 2)	68	8.9	1.0792	2	DATA	NONE	MAD	NONE
BPXSAR	Systolic blood pressure average (mmHg)	125	20.76	1.2637	2	DATA	NONE	MAD	NONE
BPXDAR	Diastolic blood pressure average (mmHg)	73	8.9	0.0068	2	DATA	NONE	MAD	NONE
BMXBMI	Body mass index (kg/m2)	24.57	2.08	-0.4598	2	DATA	NONE	MAD	NONE
LBDIRNSI	Iron (umol/L)	15.57	6.09	0.0743	2	DATA	NONE	MAD	NONE
LBDTIBSI	Total iron binding capacity (umol/L)	66.59	10.48	-0.4431	2	DATA	NONE	MAD	NONE
LBXPCT	Transferrin saturation (%)	23.55	9.12	0.2854	2	DATA	NONE	MAD	NONE
LBDFERSI	Ferritin (ug/L)	64.5	58.56	0.2913	2	DATA	NONE	MAD	NONE
LBDFOLSI	Folate serum (nmol/L)	35.3	16.75	-0.371	2	DATA	NONE	MAD	NONE
LBDB12SI	Vitamin B12 serum (pmol/L)	389.66	189.29	-0.0203	2	DATA	NONE	MAD	NONE
LBXCOT	Cotinine (ng/mL)	NA	NA	1.1906	2	DATA	BINARY	NONE	NONE
LBDTCSI	Total cholesterol (mmol/L)	5.38	0.85	-0.151	2	DATA	NONE	MAD	NONE
LBDHDLSI	High-density lipoprotein (mmol/L)	1.5	0.39	0.9171	2	DATA	NONE	MAD	NONE
LBXWBCSI	White blood cell count (1000 cells/uL)	6.3	1.63	0.3447	2	DATA	NONE	MAD	NONE
LBXLYPCT	Lymphocyte percent	31.4	7.56	0.0362	2	DATA	NONE	MAD	NONE
LBXMOPCT	Monocyte percent	7.7	1.63	-0.2868	2	DATA	NONE	MAD	NONE
LBXNEPCT	Segmented neutrophils percent	57.3	8.38	0.0015	2	DATA	NONE	MAD	NONE
LBXEOPCT	Eosinophils percent	2	1.19	0.419	2	DATA	NONE	MAD	NONE
LBXBAPCT	Basophils percent	0.6	0.3	-0.3984	2	DATA	NONE	MAD	NONE
LBDLYMNO	Lymphocyte number (1000 cells/uL)	1.9	0.59	0.4247	2	DATA	NONE	MAD	NONE
LBDMONO	Monocyte number (1000 cells/uL)	0.5	0.15	-0.0627	2	DATA	NONE	MAD	NONE
LBDNENO	Segmented neutrophils number (1000 cell/uL)	3.6	1.19	0.2602	2	DATA	NONE	MAD	NONE
LBDBANO	Basophils number (1000 cells/uL)	NA	NA	-0.0024	2	DATA	NONE	NONE	NONE
LBXRBCSI	Red blood cell count (million cells/uL)	4.4	0.33	0.0468	2	DATA	NONE	MAD	NONE
LBXHGB	Hemoglobin (g/dL)	13.7	1.04	0.3208	2	DATA	NONE	MAD	NONE
LBXHCT	Hematocrit (%)	40.3	2.97	0.4149	2	DATA	NONE	MAD	NONE
LBXMCVSI	Mean cell volume (fL)	91.6	3.93	0.6093	2	DATA	NONE	MAD	NONE
LBXMCHSI	Mean cell hemoglobin (pg)	31.3	1.48	0.411	2	DATA	NONE	MAD	NONE
LBXMC	Mean cell hemoglobin concentration (g/dL)	34	0.74	-0.2698	2	DATA	NONE	MAD	NONE
LBXRDW	Red cell distribution width (percent)	12.4	0.59	1.4199	2	DATA	NONE	MAD	NONE
LBXPLTSI	Platelet count (1000 cells/uL)	264	65.23	-0.1163	2	DATA	NONE	MAD	NONE
LBXMPSI	Mean platelet volume (fL)	8.1	0.74	-0.1797	2	DATA	NONE	MAD	NONE
LBXCRP	C-reactive protein (mg/dL)	-1.56	1.1	0.9428	2	DATA	LN	MAD	NONE
LBDFBSI	Fibrinogen (g/L)	3.46	0.62	1.2387	2	DATA	NONE	MAD	NONE
LBXGH	Glycohemoglobin (%)	5.3	0.3	0.1086	2	DATA	NONE	MAD	NONE
SSBNP	N-terminal pro-brain natriuretic peptide (pg/ml)	4.3	0.91	1.7577	2	DATA	LN	MAD	NONE
LBDSALSI	Albumin (g/L)	43	2.97	-0.6401	2	DATA	NONE	MAD	NONE
LBXSATSI	Alanine aminotransferase (U/L)	18	5.93	-1.0532	2	DATA	NONE	MAD	NONE
LBXSASSI	Aspartate aminotransferase (U/L)	22	5.93	1.5262	2	DATA	NONE	MAD	NONE
LBXSAPSI	Alkaline phosphatase (IU/L)	67	19.27	0.4288	2	DATA	NONE	MAD	NONE
LBDSBUSI	Blood urea nitrogen (mmol/L)	4.64	1.54	0.3013	2	DATA	NONE	MAD	NONE
LBDSCASI	Calcium total (mmol/L)	2.35	0.11	-0.0054	2	DATA	NONE	MAD	NONE
LBXSC3SI	Bicarbonate (mmol/L)	24	1.48	0.3577	2	DATA	NONE	MAD	NONE
LBXSGTSI	Gamma glutamyl transferase (U/L)	18	7.41	0.0745	2	DATA	NONE	MAD	NONE
LBDSGLSI	Glucose (mmol/L)	4.91	0.45	0.4584	2	DATA	NONE	MAD	NONE
LBXSLDSI	Lactate dehydrogenase (U/L)	137	28.17	-0.0588	2	DATA	NONE	MAD	NONE
LBDSPHSI	Phosphorus (mmol/L)	1.16	0.14	0.1654	2	DATA	NONE	MAD	NONE
LBDSTBSI	Bilirubin total (umol/L)	10.26	2.54	-0.7655	2	DATA	NONE	MAD	NONE
LBDSTPSI	Protein total (g/L)	74	4.45	-0.9744	2	DATA	NONE	MAD	NONE
LBDSTRSI	Triglycerides (mmol/L)	1.2	0.6	-0.5964	2	DATA	NONE	MAD	NONE
LBDSUASI	Uric acid (umol/L)	261.7	61.68	0.9131	2	DATA	NONE	MAD	NONE
LBDSCRSI	Creatinine (umol/L)	61.88	13.11	-0.1335	2	DATA	NONE	MAD	NONE
LBXSNASI	Sodium (mmol/L)	139	2.97	0.5501	2	DATA	NONE	MAD	NONE
LBXSKSI	Potassium (mmol/L)	4	0.3	0.7207	2	DATA	NONE	MAD	NONE
LBXSCLSI	Chloride (mmol/L)	102.6	2.52	0.3513	2	DATA	NONE	MAD	NONE
LBDSGBSI	Globulin (g/L)	30	4.45	-0.5466	2	DATA	NONE	MAD	NONE
fs1Score	Co-morbidity index	NA	NA	0.0717	2	DATA	NONE	NONE	DERIVED
fs2Score	Self-health index	NA	NA	1.3017	2	DATA	NONE	NONE	DERIVED
fs3Score	Healthcare use index	NA	NA	0.9043	2	DATA	NONE	NONE	DERIVED
LDLV	Low-density lipoprotein (mmol/L)	3.53	0.78	-0.3884	2	DATA	NONE	MAD	DERIVED
crAlbRat	Urine albumin-to-creatinine ratio (mg/g)	7.1	4.7	0.0044	2	DATA	NONE	MAD	DERIVED
chronAge	Chronological age	NA	NA	-0.0075	2	DEMO	NONE	NONE	NONE
C1_fixed	Constant	NA	NA	-1.71	2	FIXED	NONE	NONE	NONE
