# Supplementary material for: Principal component-based clinical aging clocks identify signatures of healthy aging and targets for clinical intervention
Source: Nat Aging. 2024 Jun 19;4(8):1137–52. doi: 10.1038/s43587-024-00646-8 (PMC11333290; doi:10.1038/s43587-024-00646-8)
Supplement: Supplementary file 17 — customClock: File containing modifiable parameters for customClock_script.R (see README_2.txt). [file 43587_2024_646_MOESM17_ESM.csv]

rowNr	pName	pValue	Explanation	varName	NOTE
1	errorLevel	0.1	Set error level – in % of para value (normally distributed)	errLevl	This will only affect noise level of custom clock – it will not change pre-saved PhenoAge noise
2	NAcutOffpercent	0.09	Cut off percentage for NAs. Columns with more NAs will be dropped unless force included.	pNAcut
3	PCcutOffpercent	1	Cut off percentage for PC based on variance explained (dimensionality reduction)	svCutP
4	lowerAgeLimit	40	Lower age bracket of cohort	ageLower
5	upperAgeLimit	84	Upper age bracket of cohort	ageUpper
6	derivedFeatFlag	1	Set to zero (0) to skip calculating derived features (fsScores, LDL etc)	useDerived	Will only calculate derived features if the relevant primary features are included in data matrix
